# Supplementary material for: Mechanistic model of MAPK signaling reveals how allostery and rewiring contribute to drug resistance
Source: Mol Syst Biol. 2023 Jan 26;19(2):e10988. doi: 10.15252/msb.202210988 (PMC9912026; doi:10.15252/msb.202210988)
Supplement: Supplementary file 2 — Dataset EV1 [file MSB-19-e10988-s002.xlsx]

## Sheet: RAFi MEKi combo (EGFRwt)
+ EGF (5 min 100 ng/mL)'	Cobimetinib (uM)
Vemurafenib(uM)	0	3.16e-05	0.0001	0.000316228	1	0.00316228	0.01	0.0316228	0.1	0.316228	1
0	1	1.04584	1.07018	1.01595	1.0103	0.906367	0.694504	0.525879	0.468408	0.34671	0.195659
0.000316	1.03825	1.02907	1.02442	1.02155	0.93646	0.804309	0.604889	0.497564	0.425352	0.288888	0.179015
1	1.05169	1.0445	1.02399	1.05162	0.990135	0.816155	0.620694	0.518331	0.44253	0.29973	0.172322
0.00316	1.05999	1.04551	1.06474	0.990627	0.935373	0.80997	0.62464	0.52483	0.435173	0.285074	0.16594
0.01	1.0326	1.01509	0.990573	1.01234	0.908928	0.765361	0.613375	0.503375	0.416823	0.289682	0.164724
0.0316	1.0033	0.990858	0.944072	0.891643	0.834195	0.692462	0.567297	0.495437	0.414312	0.281852	0.163957
0.1	0.851323	0.789656	0.787287	0.773733	0.671949	0.615052	0.552549	0.525211	0.406742	0.282983	0.160695
0.316228	0.69658	0.64719	0.635452	0.643049	0.600234	0.584175	0.557002	0.50154	0.388431	0.270042	0.156594
1	0.638754	0.623136	0.614338	0.614107	0.603291	0.61488	0.571124	0.493864	0.381625	0.245338	0.153186
3.16	0.646659	0.665619	0.647974	0.646979	0.634846	0.614167	0.531847	0.46433	0.305127	0.179402	0.138192
10	0.664143	0.616123	0.612476	0.579439	0.584309	0.54584	0.475586	0.359693	0.208845	0.146117	0.138027
no EGF	Cobimetinib (uM)
Vemurafenib(uM)	0	3.16e-05	0.0001	0.000316228	0.001	0.00316228	0.01	0.0316228	0.1	0.316228	1
0	1	1.0283	1.00108	1.00187	0.91699	0.731515	0.399424	0.187635	0.147053	0.140544	0.137386
0.000316	1.01172	1.01171	1.00945	0.984115	0.914669	0.686922	0.382886	0.175222	0.151899	0.137683	0.139642
0.001	1.01071	1.01811	1.01004	0.957796	0.85714	0.631437	0.327744	0.171556	0.141937	0.139157	0.137366
0.00316	1.02168	0.975597	0.986847	0.943155	0.874281	0.623124	0.305825	0.164027	0.148828	0.140652	0.137815
0.01	0.986377	0.926734	0.904684	0.875368	0.813649	0.53376	0.292102	0.197644	0.144435	0.138673	0.138487
0.0316	0.881098	0.841951	0.795037	0.753305	0.665772	0.441314	0.228474	0.160641	0.144789	0.139622	0.138278
0.1	0.658691	0.541774	0.538521	0.489395	0.40392	0.284607	0.185842	0.148723	0.145687	0.139539	0.139754
0.316228	0.362326	0.310736	0.279687	0.264074	0.235308	0.186719	0.161362	0.14627	0.141806	0.138758	0.138949
1	0.210965	0.195045	0.191499	0.189213	0.175077	0.168872	0.147276	0.141745	0.1409	0.138029	0.141175
3.16	0.171257	0.161487	0.171513	0.158153	0.151888	0.147157	0.145992	0.139702	0.13851	0.139102	0.139672
10	0.154188	0.151622	0.148028	0.149268	0.146945	0.149493	0.147468	0.141217	0.139667	0.141184	0.145671

## Sheet: RAFi PRAFi MEKi combos (EGFRa)
Cell_line	Drug A	Drug B	Concentration A (uM)	Concentration B (uM)	Time A (h)	Time B (h)	EGF (ng/mL)	Time EGF (h)	pERK
A375_aEGFR2	Vemurafenib	LY3009120	0	0	24	24	0	8	1
A375_aEGFR2	Vemurafenib	LY3009120	0	0.0001	24	24	0	8	1.02347
A375_aEGFR2	Vemurafenib	LY3009120	0	0.000316228	24	24	0	8	1.03293
A375_aEGFR2	Vemurafenib	LY3009120	0	0.001	24	24	0	8	1.05865
A375_aEGFR2	Vemurafenib	LY3009120	0	0.00316228	24	24	0	8	0.864522
A375_aEGFR2	Vemurafenib	LY3009120	0	0.01	24	24	0	8	0.69604
A375_aEGFR2	Vemurafenib	LY3009120	0	0.0316228	24	24	0	8	0.375508
A375_aEGFR2	Vemurafenib	LY3009120	0	0.1	24	24	0	8	0.193466
A375_aEGFR2	Vemurafenib	LY3009120	0	0.316228	24	24	0	8	0.156793
A375_aEGFR2	Vemurafenib	LY3009120	0	1	24	24	0	8	0.149237
A375_aEGFR2	Vemurafenib	LY3009120	0	3.16228	24	24	0	8	0.152714
A375_aEGFR2	Vemurafenib	LY3009120	0.000316228	0	24	24	0	8	1.02987
A375_aEGFR2	Vemurafenib	LY3009120	0.000316228	0.0001	24	24	0	8	1.03368
A375_aEGFR2	Vemurafenib	LY3009120	0.000316228	0.000316228	24	24	0	8	1.03319
A375_aEGFR2	Vemurafenib	LY3009120	0.000316228	0.001	24	24	0	8	0.876493
A375_aEGFR2	Vemurafenib	LY3009120	0.000316228	0.00316228	24	24	0	8	0.792986
A375_aEGFR2	Vemurafenib	LY3009120	0.000316228	0.01	24	24	0	8	0.48811
A375_aEGFR2	Vemurafenib	LY3009120	0.000316228	0.0316228	24	24	0	8	0.263062
A375_aEGFR2	Vemurafenib	LY3009120	0.000316228	0.1	24	24	0	8	0.167917
A375_aEGFR2	Vemurafenib	LY3009120	0.000316228	0.316228	24	24	0	8	0.150935
A375_aEGFR2	Vemurafenib	LY3009120	0.000316228	1	24	24	0	8	0.150464
A375_aEGFR2	Vemurafenib	LY3009120	0.000316228	3.16228	24	24	0	8	0.149669
A375_aEGFR2	Vemurafenib	LY3009120	0.001	0	24	24	0	8	1.00115
A375_aEGFR2	Vemurafenib	LY3009120	0.001	0.0001	24	24	0	8	1.00953
A375_aEGFR2	Vemurafenib	LY3009120	0.001	0.000316228	24	24	0	8	0.996863
A375_aEGFR2	Vemurafenib	LY3009120	0.001	0.001	24	24	0	8	0.960188
A375_aEGFR2	Vemurafenib	LY3009120	0.001	0.00316228	24	24	0	8	0.806208
A375_aEGFR2	Vemurafenib	LY3009120	0.001	0.01	24	24	0	8	0.501349
A375_aEGFR2	Vemurafenib	LY3009120	0.001	0.0316228	24	24	0	8	0.278193
A375_aEGFR2	Vemurafenib	LY3009120	0.001	0.1	24	24	0	8	0.168048
A375_aEGFR2	Vemurafenib	LY3009120	0.001	0.316228	24	24	0	8	0.147603
A375_aEGFR2	Vemurafenib	LY3009120	0.001	1	24	24	0	8	0.149731
A375_aEGFR2	Vemurafenib	LY3009120	0.001	3.16228	24	24	0	8	0.149156
A375_aEGFR2	Vemurafenib	LY3009120	0.00316228	0	24	24	0	8	0.995443
A375_aEGFR2	Vemurafenib	LY3009120	0.00316228	0.0001	24	24	0	8	1.04842
A375_aEGFR2	Vemurafenib	LY3009120	0.00316228	0.000316228	24	24	0	8	0.961018
A375_aEGFR2	Vemurafenib	LY3009120	0.00316228	0.001	24	24	0	8	0.921683
A375_aEGFR2	Vemurafenib	LY3009120	0.00316228	0.00316228	24	24	0	8	0.781333
A375_aEGFR2	Vemurafenib	LY3009120	0.00316228	0.01	24	24	0	8	0.534375
A375_aEGFR2	Vemurafenib	LY3009120	0.00316228	0.0316228	24	24	0	8	0.270258
A375_aEGFR2	Vemurafenib	LY3009120	0.00316228	0.1	24	24	0	8	0.166836
A375_aEGFR2	Vemurafenib	LY3009120	0.00316228	0.316228	24	24	0	8	0.145457
A375_aEGFR2	Vemurafenib	LY3009120	0.00316228	1	24	24	0	8	0.149615
A375_aEGFR2	Vemurafenib	LY3009120	0.00316228	3.16228	24	24	0	8	0.149346
A375_aEGFR2	Vemurafenib	LY3009120	0.01	0	24	24	0	8	0.896803
A375_aEGFR2	Vemurafenib	LY3009120	0.01	0.0001	24	24	0	8	0.912021
A375_aEGFR2	Vemurafenib	LY3009120	0.01	0.000316228	24	24	0	8	0.891086
A375_aEGFR2	Vemurafenib	LY3009120	0.01	0.001	24	24	0	8	0.889279
A375_aEGFR2	Vemurafenib	LY3009120	0.01	0.00316228	24	24	0	8	0.731647
A375_aEGFR2	Vemurafenib	LY3009120	0.01	0.01	24	24	0	8	0.470733
A375_aEGFR2	Vemurafenib	LY3009120	0.01	0.0316228	24	24	0	8	0.279698
A375_aEGFR2	Vemurafenib	LY3009120	0.01	0.1	24	24	0	8	0.165182
A375_aEGFR2	Vemurafenib	LY3009120	0.01	0.316228	24	24	0	8	0.149804
A375_aEGFR2	Vemurafenib	LY3009120	0.01	1	24	24	0	8	0.153422
A375_aEGFR2	Vemurafenib	LY3009120	0.01	3.16228	24	24	0	8	0.14803
A375_aEGFR2	Vemurafenib	LY3009120	0.0316228	0	24	24	0	8	0.694542
A375_aEGFR2	Vemurafenib	LY3009120	0.0316228	0.0001	24	24	0	8	0.758788
A375_aEGFR2	Vemurafenib	LY3009120	0.0316228	0.000316228	24	24	0	8	0.727262
A375_aEGFR2	Vemurafenib	LY3009120	0.0316228	0.001	24	24	0	8	0.745414
A375_aEGFR2	Vemurafenib	LY3009120	0.0316228	0.00316228	24	24	0	8	0.668903
A375_aEGFR2	Vemurafenib	LY3009120	0.0316228	0.01	24	24	0	8	0.45667
A375_aEGFR2	Vemurafenib	LY3009120	0.0316228	0.0316228	24	24	0	8	0.250783
A375_aEGFR2	Vemurafenib	LY3009120	0.0316228	0.1	24	24	0	8	0.166324
A375_aEGFR2	Vemurafenib	LY3009120	0.0316228	0.316228	24	24	0	8	0.145891
A375_aEGFR2	Vemurafenib	LY3009120	0.0316228	1	24	24	0	8	0.152494
A375_aEGFR2	Vemurafenib	LY3009120	0.0316228	3.16228	24	24	0	8	0.150027
A375_aEGFR2	Vemurafenib	LY3009120	0.1	0	24	24	0	8	0.452895
A375_aEGFR2	Vemurafenib	LY3009120	0.1	0.0001	24	24	0	8	0.435568
A375_aEGFR2	Vemurafenib	LY3009120	0.1	0.000316228	24	24	0	8	0.465245
A375_aEGFR2	Vemurafenib	LY3009120	0.1	0.001	24	24	0	8	0.482402
A375_aEGFR2	Vemurafenib	LY3009120	0.1	0.00316228	24	24	0	8	0.416089
A375_aEGFR2	Vemurafenib	LY3009120	0.1	0.01	24	24	0	8	0.320648
A375_aEGFR2	Vemurafenib	LY3009120	0.1	0.0316228	24	24	0	8	0.206309
A375_aEGFR2	Vemurafenib	LY3009120	0.1	0.1	24	24	0	8	0.160741
A375_aEGFR2	Vemurafenib	LY3009120	0.1	0.316228	24	24	0	8	0.151829
A375_aEGFR2	Vemurafenib	LY3009120	0.1	1	24	24	0	8	0.150993
A375_aEGFR2	Vemurafenib	LY3009120	0.1	3.16228	24	24	0	8	0.146673
A375_aEGFR2	Vemurafenib	LY3009120	0.316228	0	24	24	0	8	0.251741
A375_aEGFR2	Vemurafenib	LY3009120	0.316228	0.0001	24	24	0	8	0.262133
A375_aEGFR2	Vemurafenib	LY3009120	0.316228	0.000316228	24	24	0	8	0.264061
A375_aEGFR2	Vemurafenib	LY3009120	0.316228	0.001	24	24	0	8	0.292367
A375_aEGFR2	Vemurafenib	LY3009120	0.316228	0.00316228	24	24	0	8	0.295403
A375_aEGFR2	Vemurafenib	LY3009120	0.316228	0.01	24	24	0	8	0.266157
A375_aEGFR2	Vemurafenib	LY3009120	0.316228	0.0316228	24	24	0	8	0.203227
A375_aEGFR2	Vemurafenib	LY3009120	0.316228	0.1	24	24	0	8	0.158227
A375_aEGFR2	Vemurafenib	LY3009120	0.316228	0.316228	24	24	0	8	0.145999
A375_aEGFR2	Vemurafenib	LY3009120	0.316228	1	24	24	0	8	0.149004
A375_aEGFR2	Vemurafenib	LY3009120	0.316228	3.16228	24	24	0	8	0.146307
A375_aEGFR2	Vemurafenib	LY3009120	1	0	24	24	0	8	0.192237
A375_aEGFR2	Vemurafenib	LY3009120	1	0.0001	24	24	0	8	0.185175
A375_aEGFR2	Vemurafenib	LY3009120	1	0.000316228	24	24	0	8	0.191134
A375_aEGFR2	Vemurafenib	LY3009120	1	0.001	24	24	0	8	0.204504
A375_aEGFR2	Vemurafenib	LY3009120	1	0.00316228	24	24	0	8	0.210724
A375_aEGFR2	Vemurafenib	LY3009120	1	0.01	24	24	0	8	0.201298
A375_aEGFR2	Vemurafenib	LY3009120	1	0.0316228	24	24	0	8	0.183613
A375_aEGFR2	Vemurafenib	LY3009120	1	0.1	24	24	0	8	0.159445
A375_aEGFR2	Vemurafenib	LY3009120	1	0.316228	24	24	0	8	0.152083
A375_aEGFR2	Vemurafenib	LY3009120	1	1	24	24	0	8	0.149458
A375_aEGFR2	Vemurafenib	LY3009120	1	3.16228	24	24	0	8	0.151664
A375_aEGFR2	Vemurafenib	LY3009120	3.16228	0	24	24	0	8	0.175623
A375_aEGFR2	Vemurafenib	LY3009120	3.16228	0.0001	24	24	0	8	0.164895
A375_aEGFR2	Vemurafenib	LY3009120	3.16228	0.000316228	24	24	0	8	0.17232
A375_aEGFR2	Vemurafenib	LY3009120	3.16228	0.001	24	24	0	8	0.167595
A375_aEGFR2	Vemurafenib	LY3009120	3.16228	0.00316228	24	24	0	8	0.171074
A375_aEGFR2	Vemurafenib	LY3009120	3.16228	0.01	24	24	0	8	0.169431
A375_aEGFR2	Vemurafenib	LY3009120	3.16228	0.0316228	24	24	0	8	0.165386
A375_aEGFR2	Vemurafenib	LY3009120	3.16228	0.1	24	24	0	8	0.155856
A375_aEGFR2	Vemurafenib	LY3009120	3.16228	0.316228	24	24	0	8	0.145383
A375_aEGFR2	Vemurafenib	LY3009120	3.16228	1	24	24	0	8	0.147028
A375_aEGFR2	Vemurafenib	LY3009120	3.16228	3.16228	24	24	0	8	0.149598
A375_aEGFR2	Vemurafenib	LY3009120	10	0	24	24	0	8	0.164334
A375_aEGFR2	Vemurafenib	LY3009120	10	0.0001	24	24	0	8	0.172078
A375_aEGFR2	Vemurafenib	LY3009120	10	0.000316228	24	24	0	8	0.166451
A375_aEGFR2	Vemurafenib	LY3009120	10	0.001	24	24	0	8	0.166536
A375_aEGFR2	Vemurafenib	LY3009120	10	0.00316228	24	24	0	8	0.17112
A375_aEGFR2	Vemurafenib	LY3009120	10	0.01	24	24	0	8	0.176817
A375_aEGFR2	Vemurafenib	LY3009120	10	0.0316228	24	24	0	8	0.171954
A375_aEGFR2	Vemurafenib	LY3009120	10	0.1	24	24	0	8	0.165312
A375_aEGFR2	Vemurafenib	LY3009120	10	0.316228	24	24	0	8	0.165555
A375_aEGFR2	Vemurafenib	LY3009120	10	1	24	24	0	8	0.156764
A375_aEGFR2	Vemurafenib	LY3009120	10	3.16228	24	24	0	8	0.1622
A375_aEGFR2	Vemurafenib	LY3009120	0	0	24	24	100	8	1
A375_aEGFR2	Vemurafenib	LY3009120	0	0.0001	24	24	100	8	1.04128
A375_aEGFR2	Vemurafenib	LY3009120	0	0.000316228	24	24	100	8	1.07225
A375_aEGFR2	Vemurafenib	LY3009120	0	0.001	24	24	100	8	1.02498
A375_aEGFR2	Vemurafenib	LY3009120	0	0.00316228	24	24	100	8	0.98892
A375_aEGFR2	Vemurafenib	LY3009120	0	0.01	24	24	100	8	0.806845
A375_aEGFR2	Vemurafenib	LY3009120	0	0.0316228	24	24	100	8	0.564564
A375_aEGFR2	Vemurafenib	LY3009120	0	0.1	24	24	100	8	0.367984
A375_aEGFR2	Vemurafenib	LY3009120	0	0.316228	24	24	100	8	0.263996
A375_aEGFR2	Vemurafenib	LY3009120	0	1	24	24	100	8	0.174608
A375_aEGFR2	Vemurafenib	LY3009120	0	3.16228	24	24	100	8	0.148947
A375_aEGFR2	Vemurafenib	LY3009120	0.000316228	0	24	24	100	8	0.990234
A375_aEGFR2	Vemurafenib	LY3009120	0.000316228	0.0001	24	24	100	8	0.996409
A375_aEGFR2	Vemurafenib	LY3009120	0.000316228	0.000316228	24	24	100	8	1.02001
A375_aEGFR2	Vemurafenib	LY3009120	0.000316228	0.001	24	24	100	8	0.95937
A375_aEGFR2	Vemurafenib	LY3009120	0.000316228	0.00316228	24	24	100	8	0.848918
A375_aEGFR2	Vemurafenib	LY3009120	0.000316228	0.01	24	24	100	8	0.647628
A375_aEGFR2	Vemurafenib	LY3009120	0.000316228	0.0316228	24	24	100	8	0.453916
A375_aEGFR2	Vemurafenib	LY3009120	0.000316228	0.1	24	24	100	8	0.312299
A375_aEGFR2	Vemurafenib	LY3009120	0.000316228	0.316228	24	24	100	8	0.206436
A375_aEGFR2	Vemurafenib	LY3009120	0.000316228	1	24	24	100	8	0.154938
A375_aEGFR2	Vemurafenib	LY3009120	0.000316228	3.16228	24	24	100	8	0.139528
A375_aEGFR2	Vemurafenib	LY3009120	0.001	0	24	24	100	8	1.01729
A375_aEGFR2	Vemurafenib	LY3009120	0.001	0.0001	24	24	100	8	0.99932
A375_aEGFR2	Vemurafenib	LY3009120	0.001	0.000316228	24	24	100	8	0.982187
A375_aEGFR2	Vemurafenib	LY3009120	0.001	0.001	24	24	100	8	0.953322
A375_aEGFR2	Vemurafenib	LY3009120	0.001	0.00316228	24	24	100	8	0.891854
A375_aEGFR2	Vemurafenib	LY3009120	0.001	0.01	24	24	100	8	0.634921
A375_aEGFR2	Vemurafenib	LY3009120	0.001	0.0316228	24	24	100	8	0.467595
A375_aEGFR2	Vemurafenib	LY3009120	0.001	0.1	24	24	100	8	0.330939
A375_aEGFR2	Vemurafenib	LY3009120	0.001	0.316228	24	24	100	8	0.21479
A375_aEGFR2	Vemurafenib	LY3009120	0.001	1	24	24	100	8	0.156238
A375_aEGFR2	Vemurafenib	LY3009120	0.001	3.16228	24	24	100	8	0.134319
A375_aEGFR2	Vemurafenib	LY3009120	0.00316228	0	24	24	100	8	0.976623
A375_aEGFR2	Vemurafenib	LY3009120	0.00316228	0.0001	24	24	100	8	0.995823
A375_aEGFR2	Vemurafenib	LY3009120	0.00316228	0.000316228	24	24	100	8	1.04084
A375_aEGFR2	Vemurafenib	LY3009120	0.00316228	0.001	24	24	100	8	0.952681
A375_aEGFR2	Vemurafenib	LY3009120	0.00316228	0.00316228	24	24	100	8	0.835945
A375_aEGFR2	Vemurafenib	LY3009120	0.00316228	0.01	24	24	100	8	0.641196
A375_aEGFR2	Vemurafenib	LY3009120	0.00316228	0.0316228	24	24	100	8	0.456308
A375_aEGFR2	Vemurafenib	LY3009120	0.00316228	0.1	24	24	100	8	0.305061
A375_aEGFR2	Vemurafenib	LY3009120	0.00316228	0.316228	24	24	100	8	0.212477
A375_aEGFR2	Vemurafenib	LY3009120	0.00316228	1	24	24	100	8	0.154255
A375_aEGFR2	Vemurafenib	LY3009120	0.00316228	3.16228	24	24	100	8	0.139049
A375_aEGFR2	Vemurafenib	LY3009120	0.01	0	24	24	100	8	0.968948
A375_aEGFR2	Vemurafenib	LY3009120	0.01	0.0001	24	24	100	8	0.966573
A375_aEGFR2	Vemurafenib	LY3009120	0.01	0.000316228	24	24	100	8	0.959831
A375_aEGFR2	Vemurafenib	LY3009120	0.01	0.001	24	24	100	8	0.909733
A375_aEGFR2	Vemurafenib	LY3009120	0.01	0.00316228	24	24	100	8	0.788723
A375_aEGFR2	Vemurafenib	LY3009120	0.01	0.01	24	24	100	8	0.625442
A375_aEGFR2	Vemurafenib	LY3009120	0.01	0.0316228	24	24	100	8	0.469288
A375_aEGFR2	Vemurafenib	LY3009120	0.01	0.1	24	24	100	8	0.311245
A375_aEGFR2	Vemurafenib	LY3009120	0.01	0.316228	24	24	100	8	0.205397
A375_aEGFR2	Vemurafenib	LY3009120	0.01	1	24	24	100	8	0.157493
A375_aEGFR2	Vemurafenib	LY3009120	0.01	3.16228	24	24	100	8	0.137832
A375_aEGFR2	Vemurafenib	LY3009120	0.0316228	0	24	24	100	8	0.89559
A375_aEGFR2	Vemurafenib	LY3009120	0.0316228	0.0001	24	24	100	8	0.900036
A375_aEGFR2	Vemurafenib	LY3009120	0.0316228	0.000316228	24	24	100	8	0.935332
A375_aEGFR2	Vemurafenib	LY3009120	0.0316228	0.001	24	24	100	8	0.852356
A375_aEGFR2	Vemurafenib	LY3009120	0.0316228	0.00316228	24	24	100	8	0.768223
A375_aEGFR2	Vemurafenib	LY3009120	0.0316228	0.01	24	24	100	8	0.63468
A375_aEGFR2	Vemurafenib	LY3009120	0.0316228	0.0316228	24	24	100	8	0.45414
A375_aEGFR2	Vemurafenib	LY3009120	0.0316228	0.1	24	24	100	8	0.318506
A375_aEGFR2	Vemurafenib	LY3009120	0.0316228	0.316228	24	24	100	8	0.216424
A375_aEGFR2	Vemurafenib	LY3009120	0.0316228	1	24	24	100	8	0.156184
A375_aEGFR2	Vemurafenib	LY3009120	0.0316228	3.16228	24	24	100	8	0.138399
A375_aEGFR2	Vemurafenib	LY3009120	0.1	0	24	24	100	8	0.761045
A375_aEGFR2	Vemurafenib	LY3009120	0.1	0.0001	24	24	100	8	0.788982
A375_aEGFR2	Vemurafenib	LY3009120	0.1	0.000316228	24	24	100	8	0.801734
A375_aEGFR2	Vemurafenib	LY3009120	0.1	0.001	24	24	100	8	0.77119
A375_aEGFR2	Vemurafenib	LY3009120	0.1	0.00316228	24	24	100	8	0.719256
A375_aEGFR2	Vemurafenib	LY3009120	0.1	0.01	24	24	100	8	0.610248
A375_aEGFR2	Vemurafenib	LY3009120	0.1	0.0316228	24	24	100	8	0.450069
A375_aEGFR2	Vemurafenib	LY3009120	0.1	0.1	24	24	100	8	0.329458
A375_aEGFR2	Vemurafenib	LY3009120	0.1	0.316228	24	24	100	8	0.229225
A375_aEGFR2	Vemurafenib	LY3009120	0.1	1	24	24	100	8	0.160564
A375_aEGFR2	Vemurafenib	LY3009120	0.1	3.16228	24	24	100	8	0.136649
A375_aEGFR2	Vemurafenib	LY3009120	0.316228	0	24	24	100	8	0.767179
A375_aEGFR2	Vemurafenib	LY3009120	0.316228	0.0001	24	24	100	8	0.763579
A375_aEGFR2	Vemurafenib	LY3009120	0.316228	0.000316228	24	24	100	8	0.745516
A375_aEGFR2	Vemurafenib	LY3009120	0.316228	0.001	24	24	100	8	0.720706
A375_aEGFR2	Vemurafenib	LY3009120	0.316228	0.00316228	24	24	100	8	0.653256
A375_aEGFR2	Vemurafenib	LY3009120	0.316228	0.01	24	24	100	8	0.579066
A375_aEGFR2	Vemurafenib	LY3009120	0.316228	0.0316228	24	24	100	8	0.430603
A375_aEGFR2	Vemurafenib	LY3009120	0.316228	0.1	24	24	100	8	0.292832
A375_aEGFR2	Vemurafenib	LY3009120	0.316228	0.316228	24	24	100	8	0.19
A375_aEGFR2	Vemurafenib	LY3009120	0.316228	1	24	24	100	8	0.149162
A375_aEGFR2	Vemurafenib	LY3009120	0.316228	3.16228	24	24	100	8	0.136854
A375_aEGFR2	Vemurafenib	LY3009120	1	0	24	24	100	8	0.784501
A375_aEGFR2	Vemurafenib	LY3009120	1	0.0001	24	24	100	8	0.754714
A375_aEGFR2	Vemurafenib	LY3009120	1	0.000316228	24	24	100	8	0.72841
A375_aEGFR2	Vemurafenib	LY3009120	1	0.001	24	24	100	8	0.725396
A375_aEGFR2	Vemurafenib	LY3009120	1	0.00316228	24	24	100	8	0.678012
A375_aEGFR2	Vemurafenib	LY3009120	1	0.01	24	24	100	8	0.598051
A375_aEGFR2	Vemurafenib	LY3009120	1	0.0316228	24	24	100	8	0.467278
A375_aEGFR2	Vemurafenib	LY3009120	1	0.1	24	24	100	8	0.308295
A375_aEGFR2	Vemurafenib	LY3009120	1	0.316228	24	24	100	8	0.194906
A375_aEGFR2	Vemurafenib	LY3009120	1	1	24	24	100	8	0.148935
A375_aEGFR2	Vemurafenib	LY3009120	1	3.16228	24	24	100	8	0.136815
A375_aEGFR2	Vemurafenib	LY3009120	3.16228	0	24	24	100	8	0.760861
A375_aEGFR2	Vemurafenib	LY3009120	3.16228	0.0001	24	24	100	8	0.663159
A375_aEGFR2	Vemurafenib	LY3009120	3.16228	0.000316228	24	24	100	8	0.678079
A375_aEGFR2	Vemurafenib	LY3009120	3.16228	0.001	24	24	100	8	0.700623
A375_aEGFR2	Vemurafenib	LY3009120	3.16228	0.00316228	24	24	100	8	0.649326
A375_aEGFR2	Vemurafenib	LY3009120	3.16228	0.01	24	24	100	8	0.624809
A375_aEGFR2	Vemurafenib	LY3009120	3.16228	0.0316228	24	24	100	8	0.508315
A375_aEGFR2	Vemurafenib	LY3009120	3.16228	0.1	24	24	100	8	0.336497
A375_aEGFR2	Vemurafenib	LY3009120	3.16228	0.316228	24	24	100	8	0.196993
A375_aEGFR2	Vemurafenib	LY3009120	3.16228	1	24	24	100	8	0.150463
A375_aEGFR2	Vemurafenib	LY3009120	3.16228	3.16228	24	24	100	8	0.15614
A375_aEGFR2	Vemurafenib	LY3009120	10	0	24	24	100	8	0.667985
A375_aEGFR2	Vemurafenib	LY3009120	10	0.0001	24	24	100	8	0.643554
A375_aEGFR2	Vemurafenib	LY3009120	10	0.000316228	24	24	100	8	0.62917
A375_aEGFR2	Vemurafenib	LY3009120	10	0.001	24	24	100	8	0.651168
A375_aEGFR2	Vemurafenib	LY3009120	10	0.00316228	24	24	100	8	0.662901
A375_aEGFR2	Vemurafenib	LY3009120	10	0.01	24	24	100	8	0.628043
A375_aEGFR2	Vemurafenib	LY3009120	10	0.0316228	24	24	100	8	0.55287
A375_aEGFR2	Vemurafenib	LY3009120	10	0.1	24	24	100	8	0.33526
A375_aEGFR2	Vemurafenib	LY3009120	10	0.316228	24	24	100	8	0.227712
A375_aEGFR2	Vemurafenib	LY3009120	10	1	24	24	100	8	0.177219
A375_aEGFR2	Vemurafenib	LY3009120	10	3.16228	24	24	100	8	0.153462
A375_aEGFR2	Vemurafenib	Cobimetinib	0	0	24	24	0	8	1
A375_aEGFR2	Vemurafenib	Cobimetinib	0	3.16228e-05	24	24	0	8	1.0283
A375_aEGFR2	Vemurafenib	Cobimetinib	0	0.0001	24	24	0	8	1.00108
A375_aEGFR2	Vemurafenib	Cobimetinib	0	0.000316228	24	24	0	8	1.00187
A375_aEGFR2	Vemurafenib	Cobimetinib	0	0.001	24	24	0	8	0.91699
A375_aEGFR2	Vemurafenib	Cobimetinib	0	0.00316228	24	24	0	8	0.731515
A375_aEGFR2	Vemurafenib	Cobimetinib	0	0.01	24	24	0	8	0.399424
A375_aEGFR2	Vemurafenib	Cobimetinib	0	0.0316228	24	24	0	8	0.187635
A375_aEGFR2	Vemurafenib	Cobimetinib	0	0.1	24	24	0	8	0.147053
A375_aEGFR2	Vemurafenib	Cobimetinib	0	0.316228	24	24	0	8	0.140544
A375_aEGFR2	Vemurafenib	Cobimetinib	0	1	24	24	0	8	0.137386
A375_aEGFR2	Vemurafenib	Cobimetinib	0.000316228	0	24	24	0	8	1.01172
A375_aEGFR2	Vemurafenib	Cobimetinib	0.000316228	3.16228e-05	24	24	0	8	1.01171
A375_aEGFR2	Vemurafenib	Cobimetinib	0.000316228	0.0001	24	24	0	8	1.00945
A375_aEGFR2	Vemurafenib	Cobimetinib	0.000316228	0.000316228	24	24	0	8	0.984115
A375_aEGFR2	Vemurafenib	Cobimetinib	0.000316228	0.001	24	24	0	8	0.914669
A375_aEGFR2	Vemurafenib	Cobimetinib	0.000316228	0.00316228	24	24	0	8	0.686922
A375_aEGFR2	Vemurafenib	Cobimetinib	0.000316228	0.01	24	24	0	8	0.382886
A375_aEGFR2	Vemurafenib	Cobimetinib	0.000316228	0.0316228	24	24	0	8	0.175222
A375_aEGFR2	Vemurafenib	Cobimetinib	0.000316228	0.1	24	24	0	8	0.151899
A375_aEGFR2	Vemurafenib	Cobimetinib	0.000316228	0.316228	24	24	0	8	0.137683
A375_aEGFR2	Vemurafenib	Cobimetinib	0.000316228	1	24	24	0	8	0.139642
A375_aEGFR2	Vemurafenib	Cobimetinib	0.001	0	24	24	0	8	1.01071
A375_aEGFR2	Vemurafenib	Cobimetinib	0.001	3.16228e-05	24	24	0	8	1.01811
A375_aEGFR2	Vemurafenib	Cobimetinib	0.001	0.0001	24	24	0	8	1.01004
A375_aEGFR2	Vemurafenib	Cobimetinib	0.001	0.000316228	24	24	0	8	0.957796
A375_aEGFR2	Vemurafenib	Cobimetinib	0.001	0.001	24	24	0	8	0.85714
A375_aEGFR2	Vemurafenib	Cobimetinib	0.001	0.00316228	24	24	0	8	0.631437
A375_aEGFR2	Vemurafenib	Cobimetinib	0.001	0.01	24	24	0	8	0.327744
A375_aEGFR2	Vemurafenib	Cobimetinib	0.001	0.0316228	24	24	0	8	0.171556
A375_aEGFR2	Vemurafenib	Cobimetinib	0.001	0.1	24	24	0	8	0.141937
A375_aEGFR2	Vemurafenib	Cobimetinib	0.001	0.316228	24	24	0	8	0.139157
A375_aEGFR2	Vemurafenib	Cobimetinib	0.001	1	24	24	0	8	0.137366
A375_aEGFR2	Vemurafenib	Cobimetinib	0.00316228	0	24	24	0	8	1.02168
A375_aEGFR2	Vemurafenib	Cobimetinib	0.00316228	3.16228e-05	24	24	0	8	0.975597
A375_aEGFR2	Vemurafenib	Cobimetinib	0.00316228	0.0001	24	24	0	8	0.986847
A375_aEGFR2	Vemurafenib	Cobimetinib	0.00316228	0.000316228	24	24	0	8	0.943155
A375_aEGFR2	Vemurafenib	Cobimetinib	0.00316228	0.001	24	24	0	8	0.874281
A375_aEGFR2	Vemurafenib	Cobimetinib	0.00316228	0.00316228	24	24	0	8	0.623124
A375_aEGFR2	Vemurafenib	Cobimetinib	0.00316228	0.01	24	24	0	8	0.305825
A375_aEGFR2	Vemurafenib	Cobimetinib	0.00316228	0.0316228	24	24	0	8	0.164027
A375_aEGFR2	Vemurafenib	Cobimetinib	0.00316228	0.1	24	24	0	8	0.148828
A375_aEGFR2	Vemurafenib	Cobimetinib	0.00316228	0.316228	24	24	0	8	0.140652
A375_aEGFR2	Vemurafenib	Cobimetinib	0.00316228	1	24	24	0	8	0.137815
A375_aEGFR2	Vemurafenib	Cobimetinib	0.01	0	24	24	0	8	0.986377
A375_aEGFR2	Vemurafenib	Cobimetinib	0.01	3.16228e-05	24	24	0	8	0.926734
A375_aEGFR2	Vemurafenib	Cobimetinib	0.01	0.0001	24	24	0	8	0.904684
A375_aEGFR2	Vemurafenib	Cobimetinib	0.01	0.000316228	24	24	0	8	0.875368
A375_aEGFR2	Vemurafenib	Cobimetinib	0.01	0.001	24	24	0	8	0.813649
A375_aEGFR2	Vemurafenib	Cobimetinib	0.01	0.00316228	24	24	0	8	0.53376
A375_aEGFR2	Vemurafenib	Cobimetinib	0.01	0.01	24	24	0	8	0.292102
A375_aEGFR2	Vemurafenib	Cobimetinib	0.01	0.0316228	24	24	0	8	0.197644
A375_aEGFR2	Vemurafenib	Cobimetinib	0.01	0.1	24	24	0	8	0.144435
A375_aEGFR2	Vemurafenib	Cobimetinib	0.01	0.316228	24	24	0	8	0.138673
A375_aEGFR2	Vemurafenib	Cobimetinib	0.01	1	24	24	0	8	0.138487
A375_aEGFR2	Vemurafenib	Cobimetinib	0.0316228	0	24	24	0	8	0.881098
A375_aEGFR2	Vemurafenib	Cobimetinib	0.0316228	3.16228e-05	24	24	0	8	0.841951
A375_aEGFR2	Vemurafenib	Cobimetinib	0.0316228	0.0001	24	24	0	8	0.795037
A375_aEGFR2	Vemurafenib	Cobimetinib	0.0316228	0.000316228	24	24	0	8	0.753305
A375_aEGFR2	Vemurafenib	Cobimetinib	0.0316228	0.001	24	24	0	8	0.665772
A375_aEGFR2	Vemurafenib	Cobimetinib	0.0316228	0.00316228	24	24	0	8	0.441314
A375_aEGFR2	Vemurafenib	Cobimetinib	0.0316228	0.01	24	24	0	8	0.228474
A375_aEGFR2	Vemurafenib	Cobimetinib	0.0316228	0.0316228	24	24	0	8	0.160641
A375_aEGFR2	Vemurafenib	Cobimetinib	0.0316228	0.1	24	24	0	8	0.144789
A375_aEGFR2	Vemurafenib	Cobimetinib	0.0316228	0.316228	24	24	0	8	0.139622
A375_aEGFR2	Vemurafenib	Cobimetinib	0.0316228	1	24	24	0	8	0.138278
A375_aEGFR2	Vemurafenib	Cobimetinib	0.1	0	24	24	0	8	0.658691
A375_aEGFR2	Vemurafenib	Cobimetinib	0.1	3.16228e-05	24	24	0	8	0.541774
A375_aEGFR2	Vemurafenib	Cobimetinib	0.1	0.0001	24	24	0	8	0.538521
A375_aEGFR2	Vemurafenib	Cobimetinib	0.1	0.000316228	24	24	0	8	0.489395
A375_aEGFR2	Vemurafenib	Cobimetinib	0.1	0.001	24	24	0	8	0.40392
A375_aEGFR2	Vemurafenib	Cobimetinib	0.1	0.00316228	24	24	0	8	0.284607
A375_aEGFR2	Vemurafenib	Cobimetinib	0.1	0.01	24	24	0	8	0.185842
A375_aEGFR2	Vemurafenib	Cobimetinib	0.1	0.0316228	24	24	0	8	0.148723
A375_aEGFR2	Vemurafenib	Cobimetinib	0.1	0.1	24	24	0	8	0.145687
A375_aEGFR2	Vemurafenib	Cobimetinib	0.1	0.316228	24	24	0	8	0.139539
A375_aEGFR2	Vemurafenib	Cobimetinib	0.1	1	24	24	0	8	0.139754
A375_aEGFR2	Vemurafenib	Cobimetinib	0.316228	0	24	24	0	8	0.362326
A375_aEGFR2	Vemurafenib	Cobimetinib	0.316228	3.16228e-05	24	24	0	8	0.310736
A375_aEGFR2	Vemurafenib	Cobimetinib	0.316228	0.0001	24	24	0	8	0.279687
A375_aEGFR2	Vemurafenib	Cobimetinib	0.316228	0.000316228	24	24	0	8	0.264074
A375_aEGFR2	Vemurafenib	Cobimetinib	0.316228	0.001	24	24	0	8	0.235308
A375_aEGFR2	Vemurafenib	Cobimetinib	0.316228	0.00316228	24	24	0	8	0.186719
A375_aEGFR2	Vemurafenib	Cobimetinib	0.316228	0.01	24	24	0	8	0.161362
A375_aEGFR2	Vemurafenib	Cobimetinib	0.316228	0.0316228	24	24	0	8	0.14627
A375_aEGFR2	Vemurafenib	Cobimetinib	0.316228	0.1	24	24	0	8	0.141806
A375_aEGFR2	Vemurafenib	Cobimetinib	0.316228	0.316228	24	24	0	8	0.138758
A375_aEGFR2	Vemurafenib	Cobimetinib	0.316228	1	24	24	0	8	0.138949
A375_aEGFR2	Vemurafenib	Cobimetinib	1	0	24	24	0	8	0.210965
A375_aEGFR2	Vemurafenib	Cobimetinib	1	3.16228e-05	24	24	0	8	0.195045
A375_aEGFR2	Vemurafenib	Cobimetinib	1	0.0001	24	24	0	8	0.191499
A375_aEGFR2	Vemurafenib	Cobimetinib	1	0.000316228	24	24	0	8	0.189213
A375_aEGFR2	Vemurafenib	Cobimetinib	1	0.001	24	24	0	8	0.175077
A375_aEGFR2	Vemurafenib	Cobimetinib	1	0.00316228	24	24	0	8	0.168872
A375_aEGFR2	Vemurafenib	Cobimetinib	1	0.01	24	24	0	8	0.147276
A375_aEGFR2	Vemurafenib	Cobimetinib	1	0.0316228	24	24	0	8	0.141745
A375_aEGFR2	Vemurafenib	Cobimetinib	1	0.1	24	24	0	8	0.1409
A375_aEGFR2	Vemurafenib	Cobimetinib	1	0.316228	24	24	0	8	0.138029
A375_aEGFR2	Vemurafenib	Cobimetinib	1	1	24	24	0	8	0.141175
A375_aEGFR2	Vemurafenib	Cobimetinib	3.16228	0	24	24	0	8	0.171257
A375_aEGFR2	Vemurafenib	Cobimetinib	3.16228	3.16228e-05	24	24	0	8	0.161487
A375_aEGFR2	Vemurafenib	Cobimetinib	3.16228	0.0001	24	24	0	8	0.171513
A375_aEGFR2	Vemurafenib	Cobimetinib	3.16228	0.000316228	24	24	0	8	0.158153
A375_aEGFR2	Vemurafenib	Cobimetinib	3.16228	0.001	24	24	0	8	0.151888
A375_aEGFR2	Vemurafenib	Cobimetinib	3.16228	0.00316228	24	24	0	8	0.147157
A375_aEGFR2	Vemurafenib	Cobimetinib	3.16228	0.01	24	24	0	8	0.145992
A375_aEGFR2	Vemurafenib	Cobimetinib	3.16228	0.0316228	24	24	0	8	0.139702
A375_aEGFR2	Vemurafenib	Cobimetinib	3.16228	0.1	24	24	0	8	0.13851
A375_aEGFR2	Vemurafenib	Cobimetinib	3.16228	0.316228	24	24	0	8	0.139102
A375_aEGFR2	Vemurafenib	Cobimetinib	3.16228	1	24	24	0	8	0.139672
A375_aEGFR2	Vemurafenib	Cobimetinib	10	0	24	24	0	8	0.154188
A375_aEGFR2	Vemurafenib	Cobimetinib	10	3.16228e-05	24	24	0	8	0.151622
A375_aEGFR2	Vemurafenib	Cobimetinib	10	0.0001	24	24	0	8	0.148028
A375_aEGFR2	Vemurafenib	Cobimetinib	10	0.000316228	24	24	0	8	0.149268
A375_aEGFR2	Vemurafenib	Cobimetinib	10	0.001	24	24	0	8	0.146945
A375_aEGFR2	Vemurafenib	Cobimetinib	10	0.00316228	24	24	0	8	0.149493
A375_aEGFR2	Vemurafenib	Cobimetinib	10	0.01	24	24	0	8	0.147468
A375_aEGFR2	Vemurafenib	Cobimetinib	10	0.0316228	24	24	0	8	0.141217
A375_aEGFR2	Vemurafenib	Cobimetinib	10	0.1	24	24	0	8	0.139667
A375_aEGFR2	Vemurafenib	Cobimetinib	10	0.316228	24	24	0	8	0.141184
A375_aEGFR2	Vemurafenib	Cobimetinib	10	1	24	24	0	8	0.145671
A375_aEGFR2	Vemurafenib	Cobimetinib	0	0	24	24	100	8	1
A375_aEGFR2	Vemurafenib	Cobimetinib	0	3.16228e-05	24	24	100	8	1.04584
A375_aEGFR2	Vemurafenib	Cobimetinib	0	0.0001	24	24	100	8	1.07018
A375_aEGFR2	Vemurafenib	Cobimetinib	0	0.000316228	24	24	100	8	1.01595
A375_aEGFR2	Vemurafenib	Cobimetinib	0	0.001	24	24	100	8	1.0103
A375_aEGFR2	Vemurafenib	Cobimetinib	0	0.00316228	24	24	100	8	0.906367
A375_aEGFR2	Vemurafenib	Cobimetinib	0	0.01	24	24	100	8	0.694504
A375_aEGFR2	Vemurafenib	Cobimetinib	0	0.0316228	24	24	100	8	0.525879
A375_aEGFR2	Vemurafenib	Cobimetinib	0	0.1	24	24	100	8	0.468408
A375_aEGFR2	Vemurafenib	Cobimetinib	0	0.316228	24	24	100	8	0.34671
A375_aEGFR2	Vemurafenib	Cobimetinib	0	1	24	24	100	8	0.195659
A375_aEGFR2	Vemurafenib	Cobimetinib	0.000316228	0	24	24	100	8	1.03825
A375_aEGFR2	Vemurafenib	Cobimetinib	0.000316228	3.16228e-05	24	24	100	8	1.02907
A375_aEGFR2	Vemurafenib	Cobimetinib	0.000316228	0.0001	24	24	100	8	1.02442
A375_aEGFR2	Vemurafenib	Cobimetinib	0.000316228	0.000316228	24	24	100	8	1.02155
A375_aEGFR2	Vemurafenib	Cobimetinib	0.000316228	0.001	24	24	100	8	0.93646
A375_aEGFR2	Vemurafenib	Cobimetinib	0.000316228	0.00316228	24	24	100	8	0.804309
A375_aEGFR2	Vemurafenib	Cobimetinib	0.000316228	0.01	24	24	100	8	0.604889
A375_aEGFR2	Vemurafenib	Cobimetinib	0.000316228	0.0316228	24	24	100	8	0.497564
A375_aEGFR2	Vemurafenib	Cobimetinib	0.000316228	0.1	24	24	100	8	0.425352
A375_aEGFR2	Vemurafenib	Cobimetinib	0.000316228	0.316228	24	24	100	8	0.288888
A375_aEGFR2	Vemurafenib	Cobimetinib	0.000316228	1	24	24	100	8	0.179015
A375_aEGFR2	Vemurafenib	Cobimetinib	0.001	0	24	24	100	8	1.05169
A375_aEGFR2	Vemurafenib	Cobimetinib	0.001	3.16228e-05	24	24	100	8	1.0445
A375_aEGFR2	Vemurafenib	Cobimetinib	0.001	0.0001	24	24	100	8	1.02399
A375_aEGFR2	Vemurafenib	Cobimetinib	0.001	0.000316228	24	24	100	8	1.05162
A375_aEGFR2	Vemurafenib	Cobimetinib	0.001	0.001	24	24	100	8	0.990135
A375_aEGFR2	Vemurafenib	Cobimetinib	0.001	0.00316228	24	24	100	8	0.816155
A375_aEGFR2	Vemurafenib	Cobimetinib	0.001	0.01	24	24	100	8	0.620694
A375_aEGFR2	Vemurafenib	Cobimetinib	0.001	0.0316228	24	24	100	8	0.518331
A375_aEGFR2	Vemurafenib	Cobimetinib	0.001	0.1	24	24	100	8	0.44253
A375_aEGFR2	Vemurafenib	Cobimetinib	0.001	0.316228	24	24	100	8	0.29973
A375_aEGFR2	Vemurafenib	Cobimetinib	0.001	1	24	24	100	8	0.172322
A375_aEGFR2	Vemurafenib	Cobimetinib	0.00316228	0	24	24	100	8	1.05999
A375_aEGFR2	Vemurafenib	Cobimetinib	0.00316228	3.16228e-05	24	24	100	8	1.04551
A375_aEGFR2	Vemurafenib	Cobimetinib	0.00316228	0.0001	24	24	100	8	1.06474
A375_aEGFR2	Vemurafenib	Cobimetinib	0.00316228	0.000316228	24	24	100	8	0.990627
A375_aEGFR2	Vemurafenib	Cobimetinib	0.00316228	0.001	24	24	100	8	0.935373
A375_aEGFR2	Vemurafenib	Cobimetinib	0.00316228	0.00316228	24	24	100	8	0.80997
A375_aEGFR2	Vemurafenib	Cobimetinib	0.00316228	0.01	24	24	100	8	0.62464
A375_aEGFR2	Vemurafenib	Cobimetinib	0.00316228	0.0316228	24	24	100	8	0.52483
A375_aEGFR2	Vemurafenib	Cobimetinib	0.00316228	0.1	24	24	100	8	0.435173
A375_aEGFR2	Vemurafenib	Cobimetinib	0.00316228	0.316228	24	24	100	8	0.285074
A375_aEGFR2	Vemurafenib	Cobimetinib	0.00316228	1	24	24	100	8	0.16594
A375_aEGFR2	Vemurafenib	Cobimetinib	0.01	0	24	24	100	8	1.0326
A375_aEGFR2	Vemurafenib	Cobimetinib	0.01	3.16228e-05	24	24	100	8	1.01509
A375_aEGFR2	Vemurafenib	Cobimetinib	0.01	0.0001	24	24	100	8	0.990573
A375_aEGFR2	Vemurafenib	Cobimetinib	0.01	0.000316228	24	24	100	8	1.01234
A375_aEGFR2	Vemurafenib	Cobimetinib	0.01	0.001	24	24	100	8	0.908928
A375_aEGFR2	Vemurafenib	Cobimetinib	0.01	0.00316228	24	24	100	8	0.765361
A375_aEGFR2	Vemurafenib	Cobimetinib	0.01	0.01	24	24	100	8	0.613375
A375_aEGFR2	Vemurafenib	Cobimetinib	0.01	0.0316228	24	24	100	8	0.503375
A375_aEGFR2	Vemurafenib	Cobimetinib	0.01	0.1	24	24	100	8	0.416823
A375_aEGFR2	Vemurafenib	Cobimetinib	0.01	0.316228	24	24	100	8	0.289682
A375_aEGFR2	Vemurafenib	Cobimetinib	0.01	1	24	24	100	8	0.164724
A375_aEGFR2	Vemurafenib	Cobimetinib	0.0316228	0	24	24	100	8	1.0033
A375_aEGFR2	Vemurafenib	Cobimetinib	0.0316228	3.16228e-05	24	24	100	8	0.990858
A375_aEGFR2	Vemurafenib	Cobimetinib	0.0316228	0.0001	24	24	100	8	0.944072
A375_aEGFR2	Vemurafenib	Cobimetinib	0.0316228	0.000316228	24	24	100	8	0.891643
A375_aEGFR2	Vemurafenib	Cobimetinib	0.0316228	0.001	24	24	100	8	0.834195
A375_aEGFR2	Vemurafenib	Cobimetinib	0.0316228	0.00316228	24	24	100	8	0.692462
A375_aEGFR2	Vemurafenib	Cobimetinib	0.0316228	0.01	24	24	100	8	0.567297
A375_aEGFR2	Vemurafenib	Cobimetinib	0.0316228	0.0316228	24	24	100	8	0.495437
A375_aEGFR2	Vemurafenib	Cobimetinib	0.0316228	0.1	24	24	100	8	0.414312
A375_aEGFR2	Vemurafenib	Cobimetinib	0.0316228	0.316228	24	24	100	8	0.281852
A375_aEGFR2	Vemurafenib	Cobimetinib	0.0316228	1	24	24	100	8	0.163957
A375_aEGFR2	Vemurafenib	Cobimetinib	0.1	0	24	24	100	8	0.851323
A375_aEGFR2	Vemurafenib	Cobimetinib	0.1	3.16228e-05	24	24	100	8	0.789656
A375_aEGFR2	Vemurafenib	Cobimetinib	0.1	0.0001	24	24	100	8	0.787287
A375_aEGFR2	Vemurafenib	Cobimetinib	0.1	0.000316228	24	24	100	8	0.773733
A375_aEGFR2	Vemurafenib	Cobimetinib	0.1	0.001	24	24	100	8	0.67195
A375_aEGFR2	Vemurafenib	Cobimetinib	0.1	0.00316228	24	24	100	8	0.615052
A375_aEGFR2	Vemurafenib	Cobimetinib	0.1	0.01	24	24	100	8	0.552549
A375_aEGFR2	Vemurafenib	Cobimetinib	0.1	0.0316228	24	24	100	8	0.525211
A375_aEGFR2	Vemurafenib	Cobimetinib	0.1	0.1	24	24	100	8	0.406742
A375_aEGFR2	Vemurafenib	Cobimetinib	0.1	0.316228	24	24	100	8	0.282983
A375_aEGFR2	Vemurafenib	Cobimetinib	0.1	1	24	24	100	8	0.160695
A375_aEGFR2	Vemurafenib	Cobimetinib	0.316228	0	24	24	100	8	0.69658
A375_aEGFR2	Vemurafenib	Cobimetinib	0.316228	3.16228e-05	24	24	100	8	0.64719
A375_aEGFR2	Vemurafenib	Cobimetinib	0.316228	0.0001	24	24	100	8	0.635452
A375_aEGFR2	Vemurafenib	Cobimetinib	0.316228	0.000316228	24	24	100	8	0.643049
A375_aEGFR2	Vemurafenib	Cobimetinib	0.316228	0.001	24	24	100	8	0.600234
A375_aEGFR2	Vemurafenib	Cobimetinib	0.316228	0.00316228	24	24	100	8	0.584175
A375_aEGFR2	Vemurafenib	Cobimetinib	0.316228	0.01	24	24	100	8	0.557002
A375_aEGFR2	Vemurafenib	Cobimetinib	0.316228	0.0316228	24	24	100	8	0.50154
A375_aEGFR2	Vemurafenib	Cobimetinib	0.316228	0.1	24	24	100	8	0.388431
A375_aEGFR2	Vemurafenib	Cobimetinib	0.316228	0.316228	24	24	100	8	0.270042
A375_aEGFR2	Vemurafenib	Cobimetinib	0.316228	1	24	24	100	8	0.156594
A375_aEGFR2	Vemurafenib	Cobimetinib	1	0	24	24	100	8	0.638754
A375_aEGFR2	Vemurafenib	Cobimetinib	1	3.16228e-05	24	24	100	8	0.623136
A375_aEGFR2	Vemurafenib	Cobimetinib	1	0.0001	24	24	100	8	0.614338
A375_aEGFR2	Vemurafenib	Cobimetinib	1	0.000316228	24	24	100	8	0.614107
A375_aEGFR2	Vemurafenib	Cobimetinib	1	0.001	24	24	100	8	0.603291
A375_aEGFR2	Vemurafenib	Cobimetinib	1	0.00316228	24	24	100	8	0.61488
A375_aEGFR2	Vemurafenib	Cobimetinib	1	0.01	24	24	100	8	0.571124
A375_aEGFR2	Vemurafenib	Cobimetinib	1	0.0316228	24	24	100	8	0.493864
A375_aEGFR2	Vemurafenib	Cobimetinib	1	0.1	24	24	100	8	0.381625
A375_aEGFR2	Vemurafenib	Cobimetinib	1	0.316228	24	24	100	8	0.245338
A375_aEGFR2	Vemurafenib	Cobimetinib	1	1	24	24	100	8	0.153186
A375_aEGFR2	Vemurafenib	Cobimetinib	3.16228	0	24	24	100	8	0.646659
A375_aEGFR2	Vemurafenib	Cobimetinib	3.16228	3.16228e-05	24	24	100	8	0.665619
A375_aEGFR2	Vemurafenib	Cobimetinib	3.16228	0.0001	24	24	100	8	0.647974
A375_aEGFR2	Vemurafenib	Cobimetinib	3.16228	0.000316228	24	24	100	8	0.646979
A375_aEGFR2	Vemurafenib	Cobimetinib	3.16228	0.001	24	24	100	8	0.634846
A375_aEGFR2	Vemurafenib	Cobimetinib	3.16228	0.00316228	24	24	100	8	0.614167
A375_aEGFR2	Vemurafenib	Cobimetinib	3.16228	0.01	24	24	100	8	0.531847
A375_aEGFR2	Vemurafenib	Cobimetinib	3.16228	0.0316228	24	24	100	8	0.46433
A375_aEGFR2	Vemurafenib	Cobimetinib	3.16228	0.1	24	24	100	8	0.305127
A375_aEGFR2	Vemurafenib	Cobimetinib	3.16228	0.316228	24	24	100	8	0.179402
A375_aEGFR2	Vemurafenib	Cobimetinib	3.16228	1	24	24	100	8	0.138192
A375_aEGFR2	Vemurafenib	Cobimetinib	10	0	24	24	100	8	0.664143
A375_aEGFR2	Vemurafenib	Cobimetinib	10	3.16228e-05	24	24	100	8	0.616123
A375_aEGFR2	Vemurafenib	Cobimetinib	10	0.0001	24	24	100	8	0.612476
A375_aEGFR2	Vemurafenib	Cobimetinib	10	0.000316228	24	24	100	8	0.579439
A375_aEGFR2	Vemurafenib	Cobimetinib	10	0.001	24	24	100	8	0.584309
A375_aEGFR2	Vemurafenib	Cobimetinib	10	0.00316228	24	24	100	8	0.54584
A375_aEGFR2	Vemurafenib	Cobimetinib	10	0.01	24	24	100	8	0.475586
A375_aEGFR2	Vemurafenib	Cobimetinib	10	0.0316228	24	24	100	8	0.359693
A375_aEGFR2	Vemurafenib	Cobimetinib	10	0.1	24	24	100	8	0.208845
A375_aEGFR2	Vemurafenib	Cobimetinib	10	0.316228	24	24	100	8	0.146117
A375_aEGFR2	Vemurafenib	Cobimetinib	10	1	24	24	100	8	0.138027
A375_aEGFR2	LY3009120	Cobimetinib	0	0	24	24	0	8	1
A375_aEGFR2	LY3009120	Cobimetinib	0	3.16228e-05	24	24	0	8	1.05695
A375_aEGFR2	LY3009120	Cobimetinib	0	0.0001	24	24	0	8	1.04075
A375_aEGFR2	LY3009120	Cobimetinib	0	0.000316228	24	24	0	8	1.08457
A375_aEGFR2	LY3009120	Cobimetinib	0	0.001	24	24	0	8	0.996852
A375_aEGFR2	LY3009120	Cobimetinib	0	0.00316228	24	24	0	8	0.841027
A375_aEGFR2	LY3009120	Cobimetinib	0	0.01	24	24	0	8	0.545713
A375_aEGFR2	LY3009120	Cobimetinib	0	0.0316228	24	24	0	8	0.290458
A375_aEGFR2	LY3009120	Cobimetinib	0	0.1	24	24	0	8	0.242789
A375_aEGFR2	LY3009120	Cobimetinib	0	0.316228	24	24	0	8	0.235357
A375_aEGFR2	LY3009120	Cobimetinib	0	1	24	24	0	8	0.234573
A375_aEGFR2	LY3009120	Cobimetinib	0.0001	0	24	24	0	8	1.06517
A375_aEGFR2	LY3009120	Cobimetinib	0.0001	3.16228e-05	24	24	0	8	0.99276
A375_aEGFR2	LY3009120	Cobimetinib	0.0001	0.0001	24	24	0	8	1.0463
A375_aEGFR2	LY3009120	Cobimetinib	0.0001	0.000316228	24	24	0	8	1.01049
A375_aEGFR2	LY3009120	Cobimetinib	0.0001	0.001	24	24	0	8	0.966432
A375_aEGFR2	LY3009120	Cobimetinib	0.0001	0.00316228	24	24	0	8	0.816125
A375_aEGFR2	LY3009120	Cobimetinib	0.0001	0.01	24	24	0	8	0.49827
A375_aEGFR2	LY3009120	Cobimetinib	0.0001	0.0316228	24	24	0	8	0.284073
A375_aEGFR2	LY3009120	Cobimetinib	0.0001	0.1	24	24	0	8	0.241973
A375_aEGFR2	LY3009120	Cobimetinib	0.0001	0.316228	24	24	0	8	0.234238
A375_aEGFR2	LY3009120	Cobimetinib	0.0001	1	24	24	0	8	0.232651
A375_aEGFR2	LY3009120	Cobimetinib	0.000316228	0	24	24	0	8	1.04823
A375_aEGFR2	LY3009120	Cobimetinib	0.000316228	3.16228e-05	24	24	0	8	0.999252
A375_aEGFR2	LY3009120	Cobimetinib	0.000316228	0.0001	24	24	0	8	1.01719
A375_aEGFR2	LY3009120	Cobimetinib	0.000316228	0.000316228	24	24	0	8	1.00588
A375_aEGFR2	LY3009120	Cobimetinib	0.000316228	0.001	24	24	0	8	0.94483
A375_aEGFR2	LY3009120	Cobimetinib	0.000316228	0.00316228	24	24	0	8	0.828754
A375_aEGFR2	LY3009120	Cobimetinib	0.000316228	0.01	24	24	0	8	0.517219
A375_aEGFR2	LY3009120	Cobimetinib	0.000316228	0.0316228	24	24	0	8	0.297851
A375_aEGFR2	LY3009120	Cobimetinib	0.000316228	0.1	24	24	0	8	0.244657
A375_aEGFR2	LY3009120	Cobimetinib	0.000316228	0.316228	24	24	0	8	0.232656
A375_aEGFR2	LY3009120	Cobimetinib	0.000316228	1	24	24	0	8	0.233144
A375_aEGFR2	LY3009120	Cobimetinib	0.001	0	24	24	0	8	1.01641
A375_aEGFR2	LY3009120	Cobimetinib	0.001	3.16228e-05	24	24	0	8	0.984985
A375_aEGFR2	LY3009120	Cobimetinib	0.001	0.0001	24	24	0	8	0.999518
A375_aEGFR2	LY3009120	Cobimetinib	0.001	0.000316228	24	24	0	8	1.01596
A375_aEGFR2	LY3009120	Cobimetinib	0.001	0.001	24	24	0	8	0.892471
A375_aEGFR2	LY3009120	Cobimetinib	0.001	0.00316228	24	24	0	8	0.806548
A375_aEGFR2	LY3009120	Cobimetinib	0.001	0.01	24	24	0	8	0.498085
A375_aEGFR2	LY3009120	Cobimetinib	0.001	0.0316228	24	24	0	8	0.288236
A375_aEGFR2	LY3009120	Cobimetinib	0.001	0.1	24	24	0	8	0.238122
A375_aEGFR2	LY3009120	Cobimetinib	0.001	0.316228	24	24	0	8	0.23304
A375_aEGFR2	LY3009120	Cobimetinib	0.001	1	24	24	0	8	0.232091
A375_aEGFR2	LY3009120	Cobimetinib	0.00316228	0	24	24	0	8	0.921195
A375_aEGFR2	LY3009120	Cobimetinib	0.00316228	3.16228e-05	24	24	0	8	0.893895
A375_aEGFR2	LY3009120	Cobimetinib	0.00316228	0.0001	24	24	0	8	0.937617
A375_aEGFR2	LY3009120	Cobimetinib	0.00316228	0.000316228	24	24	0	8	0.912105
A375_aEGFR2	LY3009120	Cobimetinib	0.00316228	0.001	24	24	0	8	0.817291
A375_aEGFR2	LY3009120	Cobimetinib	0.00316228	0.00316228	24	24	0	8	0.674919
A375_aEGFR2	LY3009120	Cobimetinib	0.00316228	0.01	24	24	0	8	0.431602
A375_aEGFR2	LY3009120	Cobimetinib	0.00316228	0.0316228	24	24	0	8	0.27457
A375_aEGFR2	LY3009120	Cobimetinib	0.00316228	0.1	24	24	0	8	0.237428
A375_aEGFR2	LY3009120	Cobimetinib	0.00316228	0.316228	24	24	0	8	0.231387
A375_aEGFR2	LY3009120	Cobimetinib	0.00316228	1	24	24	0	8	0.231811
A375_aEGFR2	LY3009120	Cobimetinib	0.01	0	24	24	0	8	0.728269
A375_aEGFR2	LY3009120	Cobimetinib	0.01	3.16228e-05	24	24	0	8	0.77747
A375_aEGFR2	LY3009120	Cobimetinib	0.01	0.0001	24	24	0	8	0.786785
A375_aEGFR2	LY3009120	Cobimetinib	0.01	0.000316228	24	24	0	8	0.744706
A375_aEGFR2	LY3009120	Cobimetinib	0.01	0.001	24	24	0	8	0.612812
A375_aEGFR2	LY3009120	Cobimetinib	0.01	0.00316228	24	24	0	8	0.495064
A375_aEGFR2	LY3009120	Cobimetinib	0.01	0.01	24	24	0	8	0.309772
A375_aEGFR2	LY3009120	Cobimetinib	0.01	0.0316228	24	24	0	8	0.246607
A375_aEGFR2	LY3009120	Cobimetinib	0.01	0.1	24	24	0	8	0.23954
A375_aEGFR2	LY3009120	Cobimetinib	0.01	0.316228	24	24	0	8	0.230655
A375_aEGFR2	LY3009120	Cobimetinib	0.01	1	24	24	0	8	0.231323
A375_aEGFR2	LY3009120	Cobimetinib	0.0316228	0	24	24	0	8	0.502857
A375_aEGFR2	LY3009120	Cobimetinib	0.0316228	3.16228e-05	24	24	0	8	0.46137
A375_aEGFR2	LY3009120	Cobimetinib	0.0316228	0.0001	24	24	0	8	0.488355
A375_aEGFR2	LY3009120	Cobimetinib	0.0316228	0.000316228	24	24	0	8	0.466444
A375_aEGFR2	LY3009120	Cobimetinib	0.0316228	0.001	24	24	0	8	0.384943
A375_aEGFR2	LY3009120	Cobimetinib	0.0316228	0.00316228	24	24	0	8	0.31428
A375_aEGFR2	LY3009120	Cobimetinib	0.0316228	0.01	24	24	0	8	0.257738
A375_aEGFR2	LY3009120	Cobimetinib	0.0316228	0.0316228	24	24	0	8	0.238939
A375_aEGFR2	LY3009120	Cobimetinib	0.0316228	0.1	24	24	0	8	0.233774
A375_aEGFR2	LY3009120	Cobimetinib	0.0316228	0.316228	24	24	0	8	0.231121
A375_aEGFR2	LY3009120	Cobimetinib	0.0316228	1	24	24	0	8	0.23089
A375_aEGFR2	LY3009120	Cobimetinib	0.1	0	24	24	0	8	0.301332
A375_aEGFR2	LY3009120	Cobimetinib	0.1	3.16228e-05	24	24	0	8	0.29285
A375_aEGFR2	LY3009120	Cobimetinib	0.1	0.0001	24	24	0	8	0.302214
A375_aEGFR2	LY3009120	Cobimetinib	0.1	0.000316228	24	24	0	8	0.286039
A375_aEGFR2	LY3009120	Cobimetinib	0.1	0.001	24	24	0	8	0.273206
A375_aEGFR2	LY3009120	Cobimetinib	0.1	0.00316228	24	24	0	8	0.250776
A375_aEGFR2	LY3009120	Cobimetinib	0.1	0.01	24	24	0	8	0.237828
A375_aEGFR2	LY3009120	Cobimetinib	0.1	0.0316228	24	24	0	8	0.232415
A375_aEGFR2	LY3009120	Cobimetinib	0.1	0.1	24	24	0	8	0.23127
A375_aEGFR2	LY3009120	Cobimetinib	0.1	0.316228	24	24	0	8	0.230106
A375_aEGFR2	LY3009120	Cobimetinib	0.1	1	24	24	0	8	0.230575
A375_aEGFR2	LY3009120	Cobimetinib	0.316228	0	24	24	0	8	0.24579
A375_aEGFR2	LY3009120	Cobimetinib	0.316228	3.16228e-05	24	24	0	8	0.248207
A375_aEGFR2	LY3009120	Cobimetinib	0.316228	0.0001	24	24	0	8	0.249782
A375_aEGFR2	LY3009120	Cobimetinib	0.316228	0.000316228	24	24	0	8	0.246024
A375_aEGFR2	LY3009120	Cobimetinib	0.316228	0.001	24	24	0	8	0.245057
A375_aEGFR2	LY3009120	Cobimetinib	0.316228	0.00316228	24	24	0	8	0.237551
A375_aEGFR2	LY3009120	Cobimetinib	0.316228	0.01	24	24	0	8	0.23468
A375_aEGFR2	LY3009120	Cobimetinib	0.316228	0.0316228	24	24	0	8	0.23216
A375_aEGFR2	LY3009120	Cobimetinib	0.316228	0.1	24	24	0	8	0.231528
A375_aEGFR2	LY3009120	Cobimetinib	0.316228	0.316228	24	24	0	8	0.230303
A375_aEGFR2	LY3009120	Cobimetinib	0.316228	1	24	24	0	8	0.231134
A375_aEGFR2	LY3009120	Cobimetinib	1	0	24	24	0	8	0.239312
A375_aEGFR2	LY3009120	Cobimetinib	1	3.16228e-05	24	24	0	8	0.239777
A375_aEGFR2	LY3009120	Cobimetinib	1	0.0001	24	24	0	8	0.248313
A375_aEGFR2	LY3009120	Cobimetinib	1	0.000316228	24	24	0	8	0.238313
A375_aEGFR2	LY3009120	Cobimetinib	1	0.001	24	24	0	8	0.236717
A375_aEGFR2	LY3009120	Cobimetinib	1	0.00316228	24	24	0	8	0.235563
A375_aEGFR2	LY3009120	Cobimetinib	1	0.01	24	24	0	8	0.23473
A375_aEGFR2	LY3009120	Cobimetinib	1	0.0316228	24	24	0	8	0.233418
A375_aEGFR2	LY3009120	Cobimetinib	1	0.1	24	24	0	8	0.234156
A375_aEGFR2	LY3009120	Cobimetinib	1	0.316228	24	24	0	8	0.232882
A375_aEGFR2	LY3009120	Cobimetinib	1	1	24	24	0	8	0.233544
A375_aEGFR2	LY3009120	Cobimetinib	3.16228	0	24	24	0	8	0.245081
A375_aEGFR2	LY3009120	Cobimetinib	3.16228	3.16228e-05	24	24	0	8	0.242889
A375_aEGFR2	LY3009120	Cobimetinib	3.16228	0.0001	24	24	0	8	0.243392
A375_aEGFR2	LY3009120	Cobimetinib	3.16228	0.000316228	24	24	0	8	0.241773
A375_aEGFR2	LY3009120	Cobimetinib	3.16228	0.001	24	24	0	8	0.240747
A375_aEGFR2	LY3009120	Cobimetinib	3.16228	0.00316228	24	24	0	8	0.240157
A375_aEGFR2	LY3009120	Cobimetinib	3.16228	0.01	24	24	0	8	0.237058
A375_aEGFR2	LY3009120	Cobimetinib	3.16228	0.0316228	24	24	0	8	0.238743
A375_aEGFR2	LY3009120	Cobimetinib	3.16228	0.1	24	24	0	8	0.238374
A375_aEGFR2	LY3009120	Cobimetinib	3.16228	0.316228	24	24	0	8	0.237567
A375_aEGFR2	LY3009120	Cobimetinib	3.16228	1	24	24	0	8	0.238664
A375_aEGFR2	LY3009120	Cobimetinib	0	0	24	24	100	8	1
A375_aEGFR2	LY3009120	Cobimetinib	0	3.16228e-05	24	24	100	8	0.985205
A375_aEGFR2	LY3009120	Cobimetinib	0	0.0001	24	24	100	8	0.985286
A375_aEGFR2	LY3009120	Cobimetinib	0	0.000316228	24	24	100	8	0.976476
A375_aEGFR2	LY3009120	Cobimetinib	0	0.001	24	24	100	8	0.963758
A375_aEGFR2	LY3009120	Cobimetinib	0	0.00316228	24	24	100	8	0.849835
A375_aEGFR2	LY3009120	Cobimetinib	0	0.01	24	24	100	8	0.72592
A375_aEGFR2	LY3009120	Cobimetinib	0	0.0316228	24	24	100	8	0.5637
A375_aEGFR2	LY3009120	Cobimetinib	0	0.1	24	24	100	8	0.540557
A375_aEGFR2	LY3009120	Cobimetinib	0	0.316228	24	24	100	8	0.427824
A375_aEGFR2	LY3009120	Cobimetinib	0	1	24	24	100	8	0.278461
A375_aEGFR2	LY3009120	Cobimetinib	0.0001	0	24	24	100	8	0.986835
A375_aEGFR2	LY3009120	Cobimetinib	0.0001	3.16228e-05	24	24	100	8	0.98694
A375_aEGFR2	LY3009120	Cobimetinib	0.0001	0.0001	24	24	100	8	1.01175
A375_aEGFR2	LY3009120	Cobimetinib	0.0001	0.000316228	24	24	100	8	0.946157
A375_aEGFR2	LY3009120	Cobimetinib	0.0001	0.001	24	24	100	8	0.944333
A375_aEGFR2	LY3009120	Cobimetinib	0.0001	0.00316228	24	24	100	8	0.848178
A375_aEGFR2	LY3009120	Cobimetinib	0.0001	0.01	24	24	100	8	0.691924
A375_aEGFR2	LY3009120	Cobimetinib	0.0001	0.0316228	24	24	100	8	0.606274
A375_aEGFR2	LY3009120	Cobimetinib	0.0001	0.1	24	24	100	8	0.54478
A375_aEGFR2	LY3009120	Cobimetinib	0.0001	0.316228	24	24	100	8	0.415627
A375_aEGFR2	LY3009120	Cobimetinib	0.0001	1	24	24	100	8	0.259429
A375_aEGFR2	LY3009120	Cobimetinib	0.000316228	0	24	24	100	8	1.02899
A375_aEGFR2	LY3009120	Cobimetinib	0.000316228	3.16228e-05	24	24	100	8	1.0277
A375_aEGFR2	LY3009120	Cobimetinib	0.000316228	0.0001	24	24	100	8	1.02534
A375_aEGFR2	LY3009120	Cobimetinib	0.000316228	0.000316228	24	24	100	8	0.99815
A375_aEGFR2	LY3009120	Cobimetinib	0.000316228	0.001	24	24	100	8	0.934915
A375_aEGFR2	LY3009120	Cobimetinib	0.000316228	0.00316228	24	24	100	8	0.882475
A375_aEGFR2	LY3009120	Cobimetinib	0.000316228	0.01	24	24	100	8	0.722004
A375_aEGFR2	LY3009120	Cobimetinib	0.000316228	0.0316228	24	24	100	8	0.611149
A375_aEGFR2	LY3009120	Cobimetinib	0.000316228	0.1	24	24	100	8	0.533059
A375_aEGFR2	LY3009120	Cobimetinib	0.000316228	0.316228	24	24	100	8	0.352257
A375_aEGFR2	LY3009120	Cobimetinib	0.000316228	1	24	24	100	8	0.234474
A375_aEGFR2	LY3009120	Cobimetinib	0.001	0	24	24	100	8	1.00487
A375_aEGFR2	LY3009120	Cobimetinib	0.001	3.16228e-05	24	24	100	8	0.998643
A375_aEGFR2	LY3009120	Cobimetinib	0.001	0.0001	24	24	100	8	0.937445
A375_aEGFR2	LY3009120	Cobimetinib	0.001	0.000316228	24	24	100	8	0.923063
A375_aEGFR2	LY3009120	Cobimetinib	0.001	0.001	24	24	100	8	0.935283
A375_aEGFR2	LY3009120	Cobimetinib	0.001	0.00316228	24	24	100	8	0.831711
A375_aEGFR2	LY3009120	Cobimetinib	0.001	0.01	24	24	100	8	0.708661
A375_aEGFR2	LY3009120	Cobimetinib	0.001	0.0316228	24	24	100	8	0.558248
A375_aEGFR2	LY3009120	Cobimetinib	0.001	0.1	24	24	100	8	0.444382
A375_aEGFR2	LY3009120	Cobimetinib	0.001	0.316228	24	24	100	8	0.257998
A375_aEGFR2	LY3009120	Cobimetinib	0.001	1	24	24	100	8	0.218361
A375_aEGFR2	LY3009120	Cobimetinib	0.00316228	0	24	24	100	8	0.9168
A375_aEGFR2	LY3009120	Cobimetinib	0.00316228	3.16228e-05	24	24	100	8	0.898841
A375_aEGFR2	LY3009120	Cobimetinib	0.00316228	0.0001	24	24	100	8	0.956889
A375_aEGFR2	LY3009120	Cobimetinib	0.00316228	0.000316228	24	24	100	8	0.904717
A375_aEGFR2	LY3009120	Cobimetinib	0.00316228	0.001	24	24	100	8	0.848937
A375_aEGFR2	LY3009120	Cobimetinib	0.00316228	0.00316228	24	24	100	8	0.752678
A375_aEGFR2	LY3009120	Cobimetinib	0.00316228	0.01	24	24	100	8	0.594508
A375_aEGFR2	LY3009120	Cobimetinib	0.00316228	0.0316228	24	24	100	8	0.438724
A375_aEGFR2	LY3009120	Cobimetinib	0.00316228	0.1	24	24	100	8	0.309241
A375_aEGFR2	LY3009120	Cobimetinib	0.00316228	0.316228	24	24	100	8	0.225148
A375_aEGFR2	LY3009120	Cobimetinib	0.00316228	1	24	24	100	8	0.214167
A375_aEGFR2	LY3009120	Cobimetinib	0.01	0	24	24	100	8	0.795471
A375_aEGFR2	LY3009120	Cobimetinib	0.01	3.16228e-05	24	24	100	8	0.778113
A375_aEGFR2	LY3009120	Cobimetinib	0.01	0.0001	24	24	100	8	0.799512
A375_aEGFR2	LY3009120	Cobimetinib	0.01	0.000316228	24	24	100	8	0.753066
A375_aEGFR2	LY3009120	Cobimetinib	0.01	0.001	24	24	100	8	0.67428
A375_aEGFR2	LY3009120	Cobimetinib	0.01	0.00316228	24	24	100	8	0.622224
A375_aEGFR2	LY3009120	Cobimetinib	0.01	0.01	24	24	100	8	0.454459
A375_aEGFR2	LY3009120	Cobimetinib	0.01	0.0316228	24	24	100	8	0.333466
A375_aEGFR2	LY3009120	Cobimetinib	0.01	0.1	24	24	100	8	0.244553
A375_aEGFR2	LY3009120	Cobimetinib	0.01	0.316228	24	24	100	8	0.215846
A375_aEGFR2	LY3009120	Cobimetinib	0.01	1	24	24	100	8	0.211521
A375_aEGFR2	LY3009120	Cobimetinib	0.0316228	0	24	24	100	8	0.600686
A375_aEGFR2	LY3009120	Cobimetinib	0.0316228	3.16228e-05	24	24	100	8	0.56039
A375_aEGFR2	LY3009120	Cobimetinib	0.0316228	0.0001	24	24	100	8	0.582273
A375_aEGFR2	LY3009120	Cobimetinib	0.0316228	0.000316228	24	24	100	8	0.546423
A375_aEGFR2	LY3009120	Cobimetinib	0.0316228	0.001	24	24	100	8	0.524329
A375_aEGFR2	LY3009120	Cobimetinib	0.0316228	0.00316228	24	24	100	8	0.441241
A375_aEGFR2	LY3009120	Cobimetinib	0.0316228	0.01	24	24	100	8	0.35108
A375_aEGFR2	LY3009120	Cobimetinib	0.0316228	0.0316228	24	24	100	8	0.262829
A375_aEGFR2	LY3009120	Cobimetinib	0.0316228	0.1	24	24	100	8	0.222656
A375_aEGFR2	LY3009120	Cobimetinib	0.0316228	0.316228	24	24	100	8	0.211965
A375_aEGFR2	LY3009120	Cobimetinib	0.0316228	1	24	24	100	8	0.217569
A375_aEGFR2	LY3009120	Cobimetinib	0.1	0	24	24	100	8	0.435662
A375_aEGFR2	LY3009120	Cobimetinib	0.1	3.16228e-05	24	24	100	8	0.41879
A375_aEGFR2	LY3009120	Cobimetinib	0.1	0.0001	24	24	100	8	0.422158
A375_aEGFR2	LY3009120	Cobimetinib	0.1	0.000316228	24	24	100	8	0.39907
A375_aEGFR2	LY3009120	Cobimetinib	0.1	0.001	24	24	100	8	0.37314
A375_aEGFR2	LY3009120	Cobimetinib	0.1	0.00316228	24	24	100	8	0.346674
A375_aEGFR2	LY3009120	Cobimetinib	0.1	0.01	24	24	100	8	0.280665
A375_aEGFR2	LY3009120	Cobimetinib	0.1	0.0316228	24	24	100	8	0.233438
A375_aEGFR2	LY3009120	Cobimetinib	0.1	0.1	24	24	100	8	0.215494
A375_aEGFR2	LY3009120	Cobimetinib	0.1	0.316228	24	24	100	8	0.210636
A375_aEGFR2	LY3009120	Cobimetinib	0.1	1	24	24	100	8	0.210655
A375_aEGFR2	LY3009120	Cobimetinib	0.316228	0	24	24	100	8	0.33596
A375_aEGFR2	LY3009120	Cobimetinib	0.316228	3.16228e-05	24	24	100	8	0.324613
A375_aEGFR2	LY3009120	Cobimetinib	0.316228	0.0001	24	24	100	8	0.339418
A375_aEGFR2	LY3009120	Cobimetinib	0.316228	0.000316228	24	24	100	8	0.316604
A375_aEGFR2	LY3009120	Cobimetinib	0.316228	0.001	24	24	100	8	0.298158
A375_aEGFR2	LY3009120	Cobimetinib	0.316228	0.00316228	24	24	100	8	0.272472
A375_aEGFR2	LY3009120	Cobimetinib	0.316228	0.01	24	24	100	8	0.234117
A375_aEGFR2	LY3009120	Cobimetinib	0.316228	0.0316228	24	24	100	8	0.215965
A375_aEGFR2	LY3009120	Cobimetinib	0.316228	0.1	24	24	100	8	0.211327
A375_aEGFR2	LY3009120	Cobimetinib	0.316228	0.316228	24	24	100	8	0.211218
A375_aEGFR2	LY3009120	Cobimetinib	0.316228	1	24	24	100	8	0.211701
A375_aEGFR2	LY3009120	Cobimetinib	1	0	24	24	100	8	0.260115
A375_aEGFR2	LY3009120	Cobimetinib	1	3.16228e-05	24	24	100	8	0.253624
A375_aEGFR2	LY3009120	Cobimetinib	1	0.0001	24	24	100	8	0.252214
A375_aEGFR2	LY3009120	Cobimetinib	1	0.000316228	24	24	100	8	0.245698
A375_aEGFR2	LY3009120	Cobimetinib	1	0.001	24	24	100	8	0.242274
A375_aEGFR2	LY3009120	Cobimetinib	1	0.00316228	24	24	100	8	0.245542
A375_aEGFR2	LY3009120	Cobimetinib	1	0.01	24	24	100	8	0.216764
A375_aEGFR2	LY3009120	Cobimetinib	1	0.0316228	24	24	100	8	0.223199
A375_aEGFR2	LY3009120	Cobimetinib	1	0.1	24	24	100	8	0.2117
A375_aEGFR2	LY3009120	Cobimetinib	1	0.316228	24	24	100	8	0.210349
A375_aEGFR2	LY3009120	Cobimetinib	1	1	24	24	100	8	0.217363
A375_aEGFR2	LY3009120	Cobimetinib	3.16228	0	24	24	100	8	0.227176
A375_aEGFR2	LY3009120	Cobimetinib	3.16228	3.16228e-05	24	24	100	8	0.224268
A375_aEGFR2	LY3009120	Cobimetinib	3.16228	0.0001	24	24	100	8	0.2239
A375_aEGFR2	LY3009120	Cobimetinib	3.16228	0.000316228	24	24	100	8	0.227957
A375_aEGFR2	LY3009120	Cobimetinib	3.16228	0.001	24	24	100	8	0.219136
A375_aEGFR2	LY3009120	Cobimetinib	3.16228	0.00316228	24	24	100	8	0.215193
A375_aEGFR2	LY3009120	Cobimetinib	3.16228	0.01	24	24	100	8	0.214226
A375_aEGFR2	LY3009120	Cobimetinib	3.16228	0.0316228	24	24	100	8	0.213826
A375_aEGFR2	LY3009120	Cobimetinib	3.16228	0.1	24	24	100	8	0.218014
A375_aEGFR2	LY3009120	Cobimetinib	3.16228	0.316228	24	24	100	8	0.212944
A375_aEGFR2	LY3009120	Cobimetinib	3.16228	1	24	24	100	8	0.214745

## Sheet: RAFi MEKi mono (NRASmut)
Cell_Line	Vemurafenib	Cobimetinib	DOX	Time_Drug	Time_DOX	pERK	pMEK	Concentration (uM)	Concentration (uM)	Concentration (uM)	Concentration (uM)	Concentration (uM)	Concentration (uM)	Concentration (uM)	Concentration (uM)	Concentration (uM)	Mean	Mean	Mean	Mean	Mean	Mean	Mean	Mean	Mean	Std	Std	Std	Std	Std	Std	Std	Std	Std
A375_NRAS_Q61K_DOXind	-1	0	0	24	24	1	0	0.001	0.00316228	0.01	0.0316228	0.1	0.316228	1	3.16228	10	1.0824	1.13297	1.01867	0.741009	0.383603	0.13878	0.07357	0.0611848	0.0586369	0.0300342	0.0109598	0.00840616	0.00897166	0.021572	0.00771006	0.00154766	0.000233509	0.00493399
A375_NRAS_Q61K_DOXind	-1	0	1000	24	24	1	0	0.001	0.00316228	0.01	0.0316228	0.1	0.316228	1	3.16228	10	1.51809	1.51789	1.47925	1.54725	1.61844	1.47758	1.75426	1.25533	1.24653	0.00342853	0.0904411	0.0844025	0.0956494	0.212661	0.0611893	0.118549	0.0261275	0.0935659
A375_NRAS_Q61K_DOXind	0	-1	0	24	24	1	0	0.0001	0.000316228	0.001	0.00316228	0.01	0.0316228	0.1	0.316228	1	1.05583	1.05422	0.845699	0.36848	0.105199	0.0492862	0.0352261	0.0276691	0.0251827	0.0221813	0.00243425	0.0235211	0.0107625	0.00803057	0.00130806	0.00159588	0.000858049	0.00236455
A375_NRAS_Q61K_DOXind	0	-1	1000	24	24	1	0	0.0001	0.000316228	0.001	0.00316228	0.01	0.0316228	0.1	0.316228	1	1.51744	1.61136	1.53152	1.47419	1.42896	1.07859	0.540192	0.111012	0.0420421	0.0958185	0.0855148	0.0188469	0.0524869	0.180858	0.115907	0.0628711	0.0124296	0.00353326
A375_NRAS_Q61K_DOXind	1	-1	0	24	24	1	0	0.0001	0.000316228	0.001	0.00316228	0.01	0.0316228	0.1	0.316228	1	0.0793703	0.073906	0.0662616	0.0569963	0.0421073	0.038052	0.03095	0.028844	0.0267748	0.00657393	0.00620508	0.000455878	0.00317024	0.000825459	0.000863681	3.71e-05	0.00153032	0.00319746
A375_NRAS_Q61K_DOXind	1	-1	1000	24	24	1	0	0.0001	0.000316228	0.001	0.00316228	0.01	0.0316228	0.1	0.316228	1	1.49871	1.55573	1.60244	1.48449	1.33961	0.895315	0.326856	0.0772197	0.038397	0.0272955	0.0446494	0.0265978	0.0311463	0.108139	0.0295806	0.049481	0.00454034	0.000899102
A375_NRAS_Q61K_DOXind	-1	0	0	24	8	0	1	0.001	0.00316228	0.01	0.0316228	0.1	0.316228	1	3.16228	10	0.990039	1.01531	0.997738	0.864033	0.578776	0.246538	0.127657	0.152947	0.133684	0.0558799	0.153075	0.00292495	0.00347711	0.031334	0.0421804	0.049124	0.0534461	0.0295908
A375_NRAS_Q61K_DOXind	-1	0	1000	24	8	0	1	0.001	0.00316228	0.01	0.0316228	0.1	0.316228	1	3.16228	10	1.4346	1.31567	1.34892	1.4615	1.53776	1.37937	1.46932	1.45215	1.11143	0.0113225	0.0997834	0.111255	0.074126	0.17176	0.0366171	0.0174764	0.0661719	0.131045
A375_NRAS_Q61K_DOXind	0	-1	0	24	8	0	1	0.0001	0.000316228	0.001	0.00316228	0.01	0.0316228	0.1	0.316228	1	1.03723	0.986461	0.835584	0.489361	0.221481	0.143369	0.121565	0.136824	0.102405	0.036128	0.0488776	0.0151646	0.00745027	0.0276312	0.0284516	0.0444492	0.0361665	0.0516759
A375_NRAS_Q61K_DOXind	0	-1	1000	24	8	0	1	0.0001	0.000316228	0.001	0.00316228	0.01	0.0316228	0.1	0.316228	1	1.47113	1.42413	1.33067	1.39628	1.31568	1.12583	0.950172	0.632208	0.439504	0.0912759	0.0113399	0.0286769	0.0793865	0.0416267	0.0361989	0.138186	0.0874781	0.0517251
A375_NRAS_Q61K_DOXind	1	-1	0	24	8	0	1	0.0001	0.000316228	0.001	0.00316228	0.01	0.0316228	0.1	0.316228	1	0.167745	0.172102	0.160405	0.124414	0.121237	0.127567	0.150265	0.145794	0.111104	0.00489352	0.00397224	0.010584	0.0406777	0.0361495	0.00511436	0.00509892	0.00317307	0.00654104
A375_NRAS_Q61K_DOXind	1	-1	1000	24	8	0	1	0.0001	0.000316228	0.001	0.00316228	0.01	0.0316228	0.1	0.316228	1	1.32691	1.40103	1.44141	1.32805	1.27457	1.14826	0.917175	0.554859	0.398562	0.154103	0.0617181	0.0246624	0.0703892	0.0891977	0.0884786	0.0663221	0.00721042	0.0659166

## Sheet: RAFi MEKi combo (NRASmut)
Cell_line	Drug A	Drug B	Concentration A (uM)	Concentration B (uM)	Time A (h)	Time B (h)	DOX (ng/mL)	Time DOX (h)	pERK
A375_NRAS_Q61K_DOXind	Vemurafenib	Cobimetinib	0	0	24	24	0	8	1
A375_NRAS_Q61K_DOXind	Vemurafenib	Cobimetinib	0	0.0001	24	24	0	8	0.771102
A375_NRAS_Q61K_DOXind	Vemurafenib	Cobimetinib	0	0.000316228	24	24	0	8	0.877502
A375_NRAS_Q61K_DOXind	Vemurafenib	Cobimetinib	0	0.001	24	24	0	8	0.691822
A375_NRAS_Q61K_DOXind	Vemurafenib	Cobimetinib	0	0.00316228	24	24	0	8	0.268511
A375_NRAS_Q61K_DOXind	Vemurafenib	Cobimetinib	0	0.01	24	24	0	8	0.0825974
A375_NRAS_Q61K_DOXind	Vemurafenib	Cobimetinib	0	0.0316228	24	24	0	8	0.0414546
A375_NRAS_Q61K_DOXind	Vemurafenib	Cobimetinib	0	0.1	24	24	0	8	0.0294577
A375_NRAS_Q61K_DOXind	Vemurafenib	Cobimetinib	0	0.316228	24	24	0	8	0.0213035
A375_NRAS_Q61K_DOXind	Vemurafenib	Cobimetinib	0	1	24	24	0	8	0.0213534
A375_NRAS_Q61K_DOXind	Vemurafenib	Cobimetinib	0.000316	0	24	24	0	8	0.8939
A375_NRAS_Q61K_DOXind	Vemurafenib	Cobimetinib	0.000316	0.0001	24	24	0	8	0.846782
A375_NRAS_Q61K_DOXind	Vemurafenib	Cobimetinib	0.000316	0.000316228	24	24	0	8	0.890265
A375_NRAS_Q61K_DOXind	Vemurafenib	Cobimetinib	0.000316	0.001	24	24	0	8	0.6634
A375_NRAS_Q61K_DOXind	Vemurafenib	Cobimetinib	0.000316	0.00316228	24	24	0	8	0.25251
A375_NRAS_Q61K_DOXind	Vemurafenib	Cobimetinib	0.000316	0.01	24	24	0	8	0.0780176
A375_NRAS_Q61K_DOXind	Vemurafenib	Cobimetinib	0.000316	0.0316228	24	24	0	8	0.0416679
A375_NRAS_Q61K_DOXind	Vemurafenib	Cobimetinib	0.000316	0.1	24	24	0	8	0.0282831
A375_NRAS_Q61K_DOXind	Vemurafenib	Cobimetinib	0.000316	0.316228	24	24	0	8	0.0229565
A375_NRAS_Q61K_DOXind	Vemurafenib	Cobimetinib	0.000316	1	24	24	0	8	0.0215726
A375_NRAS_Q61K_DOXind	Vemurafenib	Cobimetinib	0.001	0	24	24	0	8	0.85427
A375_NRAS_Q61K_DOXind	Vemurafenib	Cobimetinib	0.001	0.0001	24	24	0	8	0.807302
A375_NRAS_Q61K_DOXind	Vemurafenib	Cobimetinib	0.001	0.000316228	24	24	0	8	0.826723
A375_NRAS_Q61K_DOXind	Vemurafenib	Cobimetinib	0.001	0.001	24	24	0	8	0.652269
A375_NRAS_Q61K_DOXind	Vemurafenib	Cobimetinib	0.001	0.00316228	24	24	0	8	0.27732
A375_NRAS_Q61K_DOXind	Vemurafenib	Cobimetinib	0.001	0.01	24	24	0	8	0.0707184
A375_NRAS_Q61K_DOXind	Vemurafenib	Cobimetinib	0.001	0.0316228	24	24	0	8	0.0372732
A375_NRAS_Q61K_DOXind	Vemurafenib	Cobimetinib	0.001	0.1	24	24	0	8	0.0262124
A375_NRAS_Q61K_DOXind	Vemurafenib	Cobimetinib	0.001	0.316228	24	24	0	8	0.0200853
A375_NRAS_Q61K_DOXind	Vemurafenib	Cobimetinib	0.001	1	24	24	0	8	0.0200618
A375_NRAS_Q61K_DOXind	Vemurafenib	Cobimetinib	0.00316	0	24	24	0	8	0.761468
A375_NRAS_Q61K_DOXind	Vemurafenib	Cobimetinib	0.00316	0.0001	24	24	0	8	0.816305
A375_NRAS_Q61K_DOXind	Vemurafenib	Cobimetinib	0.00316	0.000316228	24	24	0	8	0.886608
A375_NRAS_Q61K_DOXind	Vemurafenib	Cobimetinib	0.00316	0.001	24	24	0	8	0.55543
A375_NRAS_Q61K_DOXind	Vemurafenib	Cobimetinib	0.00316	0.00316228	24	24	0	8	0.228668
A375_NRAS_Q61K_DOXind	Vemurafenib	Cobimetinib	0.00316	0.01	24	24	0	8	0.066427
A375_NRAS_Q61K_DOXind	Vemurafenib	Cobimetinib	0.00316	0.0316228	24	24	0	8	0.0381678
A375_NRAS_Q61K_DOXind	Vemurafenib	Cobimetinib	0.00316	0.1	24	24	0	8	0.0254631
A375_NRAS_Q61K_DOXind	Vemurafenib	Cobimetinib	0.00316	0.316228	24	24	0	8	0.0205821
A375_NRAS_Q61K_DOXind	Vemurafenib	Cobimetinib	0.00316	1	24	24	0	8	0.0196237
A375_NRAS_Q61K_DOXind	Vemurafenib	Cobimetinib	0.01	0	24	24	0	8	0.697408
A375_NRAS_Q61K_DOXind	Vemurafenib	Cobimetinib	0.01	0.0001	24	24	0	8	0.718933
A375_NRAS_Q61K_DOXind	Vemurafenib	Cobimetinib	0.01	0.000316228	24	24	0	8	0.751538
A375_NRAS_Q61K_DOXind	Vemurafenib	Cobimetinib	0.01	0.001	24	24	0	8	0.525004
A375_NRAS_Q61K_DOXind	Vemurafenib	Cobimetinib	0.01	0.00316228	24	24	0	8	0.206893
A375_NRAS_Q61K_DOXind	Vemurafenib	Cobimetinib	0.01	0.01	24	24	0	8	0.063644
A375_NRAS_Q61K_DOXind	Vemurafenib	Cobimetinib	0.01	0.0316228	24	24	0	8	0.036638
A375_NRAS_Q61K_DOXind	Vemurafenib	Cobimetinib	0.01	0.1	24	24	0	8	0.0257887
A375_NRAS_Q61K_DOXind	Vemurafenib	Cobimetinib	0.01	0.316228	24	24	0	8	0.020136
A375_NRAS_Q61K_DOXind	Vemurafenib	Cobimetinib	0.01	1	24	24	0	8	0.0203216
A375_NRAS_Q61K_DOXind	Vemurafenib	Cobimetinib	0.0316	0	24	24	0	8	0.48469
A375_NRAS_Q61K_DOXind	Vemurafenib	Cobimetinib	0.0316	0.0001	24	24	0	8	0.569618
A375_NRAS_Q61K_DOXind	Vemurafenib	Cobimetinib	0.0316	0.000316228	24	24	0	8	0.577922
A375_NRAS_Q61K_DOXind	Vemurafenib	Cobimetinib	0.0316	0.001	24	24	0	8	0.356562
A375_NRAS_Q61K_DOXind	Vemurafenib	Cobimetinib	0.0316	0.00316228	24	24	0	8	0.142356
A375_NRAS_Q61K_DOXind	Vemurafenib	Cobimetinib	0.0316	0.01	24	24	0	8	0.0531661
A375_NRAS_Q61K_DOXind	Vemurafenib	Cobimetinib	0.0316	0.0316228	24	24	0	8	0.033808
A375_NRAS_Q61K_DOXind	Vemurafenib	Cobimetinib	0.0316	0.1	24	24	0	8	0.024783
A375_NRAS_Q61K_DOXind	Vemurafenib	Cobimetinib	0.0316	0.316228	24	24	0	8	0.0205217
A375_NRAS_Q61K_DOXind	Vemurafenib	Cobimetinib	0.0316	1	24	24	0	8	0.0196953
A375_NRAS_Q61K_DOXind	Vemurafenib	Cobimetinib	0.1	0	24	24	0	8	0.315729
A375_NRAS_Q61K_DOXind	Vemurafenib	Cobimetinib	0.1	0.0001	24	24	0	8	0.285922
A375_NRAS_Q61K_DOXind	Vemurafenib	Cobimetinib	0.1	0.000316228	24	24	0	8	0.274331
A375_NRAS_Q61K_DOXind	Vemurafenib	Cobimetinib	0.1	0.001	24	24	0	8	0.161361
A375_NRAS_Q61K_DOXind	Vemurafenib	Cobimetinib	0.1	0.00316228	24	24	0	8	0.0758092
A375_NRAS_Q61K_DOXind	Vemurafenib	Cobimetinib	0.1	0.01	24	24	0	8	0.042771
A375_NRAS_Q61K_DOXind	Vemurafenib	Cobimetinib	0.1	0.0316228	24	24	0	8	0.0305618
A375_NRAS_Q61K_DOXind	Vemurafenib	Cobimetinib	0.1	0.1	24	24	0	8	0.0226281
A375_NRAS_Q61K_DOXind	Vemurafenib	Cobimetinib	0.1	0.316228	24	24	0	8	0.0207
A375_NRAS_Q61K_DOXind	Vemurafenib	Cobimetinib	0.1	1	24	24	0	8	0.019783
A375_NRAS_Q61K_DOXind	Vemurafenib	Cobimetinib	0.316228	0	24	24	0	8	0.106983
A375_NRAS_Q61K_DOXind	Vemurafenib	Cobimetinib	0.316228	0.0001	24	24	0	8	0.0916087
A375_NRAS_Q61K_DOXind	Vemurafenib	Cobimetinib	0.316228	0.000316228	24	24	0	8	0.100421
A375_NRAS_Q61K_DOXind	Vemurafenib	Cobimetinib	0.316228	0.001	24	24	0	8	0.0714891
A375_NRAS_Q61K_DOXind	Vemurafenib	Cobimetinib	0.316228	0.00316228	24	24	0	8	0.045813
A375_NRAS_Q61K_DOXind	Vemurafenib	Cobimetinib	0.316228	0.01	24	24	0	8	0.0351743
A375_NRAS_Q61K_DOXind	Vemurafenib	Cobimetinib	0.316228	0.0316228	24	24	0	8	0.0271417
A375_NRAS_Q61K_DOXind	Vemurafenib	Cobimetinib	0.316228	0.1	24	24	0	8	0.021648
A375_NRAS_Q61K_DOXind	Vemurafenib	Cobimetinib	0.316228	0.316228	24	24	0	8	0.0197075
A375_NRAS_Q61K_DOXind	Vemurafenib	Cobimetinib	0.316228	1	24	24	0	8	0.0189592
A375_NRAS_Q61K_DOXind	Vemurafenib	Cobimetinib	1	0	24	24	0	8	0.0542234
A375_NRAS_Q61K_DOXind	Vemurafenib	Cobimetinib	1	0.0001	24	24	0	8	0.0553836
A375_NRAS_Q61K_DOXind	Vemurafenib	Cobimetinib	1	0.000316228	24	24	0	8	0.056584
A375_NRAS_Q61K_DOXind	Vemurafenib	Cobimetinib	1	0.001	24	24	0	8	0.0507225
A375_NRAS_Q61K_DOXind	Vemurafenib	Cobimetinib	1	0.00316228	24	24	0	8	0.0388695
A375_NRAS_Q61K_DOXind	Vemurafenib	Cobimetinib	1	0.01	24	24	0	8	0.0322916
A375_NRAS_Q61K_DOXind	Vemurafenib	Cobimetinib	1	0.0316228	24	24	0	8	0.0251716
A375_NRAS_Q61K_DOXind	Vemurafenib	Cobimetinib	1	0.1	24	24	0	8	0.020156
A375_NRAS_Q61K_DOXind	Vemurafenib	Cobimetinib	1	0.316228	24	24	0	8	0.0190308
A375_NRAS_Q61K_DOXind	Vemurafenib	Cobimetinib	1	1	24	24	0	8	0.0186181
A375_NRAS_Q61K_DOXind	Vemurafenib	Cobimetinib	3.16	0	24	24	0	8	0.0468803
A375_NRAS_Q61K_DOXind	Vemurafenib	Cobimetinib	3.16	0.0001	24	24	0	8	0.0457489
A375_NRAS_Q61K_DOXind	Vemurafenib	Cobimetinib	3.16	0.000316228	24	24	0	8	0.0485163
A375_NRAS_Q61K_DOXind	Vemurafenib	Cobimetinib	3.16	0.001	24	24	0	8	0.0440211
A375_NRAS_Q61K_DOXind	Vemurafenib	Cobimetinib	3.16	0.00316228	24	24	0	8	0.0380038
A375_NRAS_Q61K_DOXind	Vemurafenib	Cobimetinib	3.16	0.01	24	24	0	8	0.0292835
A375_NRAS_Q61K_DOXind	Vemurafenib	Cobimetinib	3.16	0.0316228	24	24	0	8	0.0232855
A375_NRAS_Q61K_DOXind	Vemurafenib	Cobimetinib	3.16	0.1	24	24	0	8	0.0199859
A375_NRAS_Q61K_DOXind	Vemurafenib	Cobimetinib	3.16	0.316228	24	24	0	8	0.0190508
A375_NRAS_Q61K_DOXind	Vemurafenib	Cobimetinib	3.16	1	24	24	0	8	0.0188221
A375_NRAS_Q61K_DOXind	Vemurafenib	Cobimetinib	10	0	24	24	0	8	0.0376637
A375_NRAS_Q61K_DOXind	Vemurafenib	Cobimetinib	10	0.0001	24	24	0	8	0.0387743
A375_NRAS_Q61K_DOXind	Vemurafenib	Cobimetinib	10	0.000316228	24	24	0	8	0.0356889
A375_NRAS_Q61K_DOXind	Vemurafenib	Cobimetinib	10	0.001	24	24	0	8	0.0350742
A375_NRAS_Q61K_DOXind	Vemurafenib	Cobimetinib	10	0.00316228	24	24	0	8	0.0306934
A375_NRAS_Q61K_DOXind	Vemurafenib	Cobimetinib	10	0.01	24	24	0	8	0.0237478
A375_NRAS_Q61K_DOXind	Vemurafenib	Cobimetinib	10	0.0316228	24	24	0	8	0.0218873
A375_NRAS_Q61K_DOXind	Vemurafenib	Cobimetinib	10	0.1	24	24	0	8	0.0199383
A375_NRAS_Q61K_DOXind	Vemurafenib	Cobimetinib	10	0.316228	24	24	0	8	0.0190017
A375_NRAS_Q61K_DOXind	Vemurafenib	Cobimetinib	10	1	24	24	0	8	0.0193074
A375_NRAS_Q61K_DOXind	Vemurafenib	Cobimetinib	0	0	24	24	1000	8	1.31949
A375_NRAS_Q61K_DOXind	Vemurafenib	Cobimetinib	0	0.0001	24	24	1000	8	1.25516
A375_NRAS_Q61K_DOXind	Vemurafenib	Cobimetinib	0	0.000316228	24	24	1000	8	1.36083
A375_NRAS_Q61K_DOXind	Vemurafenib	Cobimetinib	0	0.001	24	24	1000	8	1.23332
A375_NRAS_Q61K_DOXind	Vemurafenib	Cobimetinib	0	0.00316228	24	24	1000	8	1.10897
A375_NRAS_Q61K_DOXind	Vemurafenib	Cobimetinib	0	0.01	24	24	1000	8	1.02716
A375_NRAS_Q61K_DOXind	Vemurafenib	Cobimetinib	0	0.0316228	24	24	1000	8	0.769107
A375_NRAS_Q61K_DOXind	Vemurafenib	Cobimetinib	0	0.1	24	24	1000	8	0.290413
A375_NRAS_Q61K_DOXind	Vemurafenib	Cobimetinib	0	0.316228	24	24	1000	8	0.067508
A375_NRAS_Q61K_DOXind	Vemurafenib	Cobimetinib	0	1	24	24	1000	8	0.0263696
A375_NRAS_Q61K_DOXind	Vemurafenib	Cobimetinib	0.000316	0	24	24	1000	8	1.2303
A375_NRAS_Q61K_DOXind	Vemurafenib	Cobimetinib	0.000316	0.0001	24	24	1000	8	1.24111
A375_NRAS_Q61K_DOXind	Vemurafenib	Cobimetinib	0.000316	0.000316228	24	24	1000	8	1.302
A375_NRAS_Q61K_DOXind	Vemurafenib	Cobimetinib	0.000316	0.001	24	24	1000	8	1.21997
A375_NRAS_Q61K_DOXind	Vemurafenib	Cobimetinib	0.000316	0.00316228	24	24	1000	8	1.10514
A375_NRAS_Q61K_DOXind	Vemurafenib	Cobimetinib	0.000316	0.01	24	24	1000	8	1.05868
A375_NRAS_Q61K_DOXind	Vemurafenib	Cobimetinib	0.000316	0.0316228	24	24	1000	8	0.76332
A375_NRAS_Q61K_DOXind	Vemurafenib	Cobimetinib	0.000316	0.1	24	24	1000	8	0.321978
A375_NRAS_Q61K_DOXind	Vemurafenib	Cobimetinib	0.000316	0.316228	24	24	1000	8	0.0730036
A375_NRAS_Q61K_DOXind	Vemurafenib	Cobimetinib	0.000316	1	24	24	1000	8	0.0271077
A375_NRAS_Q61K_DOXind	Vemurafenib	Cobimetinib	0.001	0	24	24	1000	8	1.1516
A375_NRAS_Q61K_DOXind	Vemurafenib	Cobimetinib	0.001	0.0001	24	24	1000	8	1.20866
A375_NRAS_Q61K_DOXind	Vemurafenib	Cobimetinib	0.001	0.000316228	24	24	1000	8	1.26423
A375_NRAS_Q61K_DOXind	Vemurafenib	Cobimetinib	0.001	0.001	24	24	1000	8	1.28624
A375_NRAS_Q61K_DOXind	Vemurafenib	Cobimetinib	0.001	0.00316228	24	24	1000	8	1.15253
A375_NRAS_Q61K_DOXind	Vemurafenib	Cobimetinib	0.001	0.01	24	24	1000	8	1.08083
A375_NRAS_Q61K_DOXind	Vemurafenib	Cobimetinib	0.001	0.0316228	24	24	1000	8	0.76068
A375_NRAS_Q61K_DOXind	Vemurafenib	Cobimetinib	0.001	0.1	24	24	1000	8	0.326123
A375_NRAS_Q61K_DOXind	Vemurafenib	Cobimetinib	0.001	0.316228	24	24	1000	8	0.0777961
A375_NRAS_Q61K_DOXind	Vemurafenib	Cobimetinib	0.001	1	24	24	1000	8	0.0269309
A375_NRAS_Q61K_DOXind	Vemurafenib	Cobimetinib	0.00316	0	24	24	1000	8	1.11978
A375_NRAS_Q61K_DOXind	Vemurafenib	Cobimetinib	0.00316	0.0001	24	24	1000	8	1.16764
A375_NRAS_Q61K_DOXind	Vemurafenib	Cobimetinib	0.00316	0.000316228	24	24	1000	8	1.30684
A375_NRAS_Q61K_DOXind	Vemurafenib	Cobimetinib	0.00316	0.001	24	24	1000	8	1.24614
A375_NRAS_Q61K_DOXind	Vemurafenib	Cobimetinib	0.00316	0.00316228	24	24	1000	8	1.13404
A375_NRAS_Q61K_DOXind	Vemurafenib	Cobimetinib	0.00316	0.01	24	24	1000	8	1.00963
A375_NRAS_Q61K_DOXind	Vemurafenib	Cobimetinib	0.00316	0.0316228	24	24	1000	8	0.763115
A375_NRAS_Q61K_DOXind	Vemurafenib	Cobimetinib	0.00316	0.1	24	24	1000	8	0.311314
A375_NRAS_Q61K_DOXind	Vemurafenib	Cobimetinib	0.00316	0.316228	24	24	1000	8	0.0715395
A375_NRAS_Q61K_DOXind	Vemurafenib	Cobimetinib	0.00316	1	24	24	1000	8	0.0263835
A375_NRAS_Q61K_DOXind	Vemurafenib	Cobimetinib	0.01	0	24	24	1000	8	1.15965
A375_NRAS_Q61K_DOXind	Vemurafenib	Cobimetinib	0.01	0.0001	24	24	1000	8	1.20903
A375_NRAS_Q61K_DOXind	Vemurafenib	Cobimetinib	0.01	0.000316228	24	24	1000	8	1.284
A375_NRAS_Q61K_DOXind	Vemurafenib	Cobimetinib	0.01	0.001	24	24	1000	8	1.30877
A375_NRAS_Q61K_DOXind	Vemurafenib	Cobimetinib	0.01	0.00316228	24	24	1000	8	1.21401
A375_NRAS_Q61K_DOXind	Vemurafenib	Cobimetinib	0.01	0.01	24	24	1000	8	1.02046
A375_NRAS_Q61K_DOXind	Vemurafenib	Cobimetinib	0.01	0.0316228	24	24	1000	8	0.740988
A375_NRAS_Q61K_DOXind	Vemurafenib	Cobimetinib	0.01	0.1	24	24	1000	8	0.319829
A375_NRAS_Q61K_DOXind	Vemurafenib	Cobimetinib	0.01	0.316228	24	24	1000	8	0.0750681
A375_NRAS_Q61K_DOXind	Vemurafenib	Cobimetinib	0.01	1	24	24	1000	8	0.0283927
A375_NRAS_Q61K_DOXind	Vemurafenib	Cobimetinib	0.0316	0	24	24	1000	8	1.08027
A375_NRAS_Q61K_DOXind	Vemurafenib	Cobimetinib	0.0316	0.0001	24	24	1000	8	1.10564
A375_NRAS_Q61K_DOXind	Vemurafenib	Cobimetinib	0.0316	0.000316228	24	24	1000	8	1.21928
A375_NRAS_Q61K_DOXind	Vemurafenib	Cobimetinib	0.0316	0.001	24	24	1000	8	1.26961
A375_NRAS_Q61K_DOXind	Vemurafenib	Cobimetinib	0.0316	0.00316228	24	24	1000	8	1.04767
A375_NRAS_Q61K_DOXind	Vemurafenib	Cobimetinib	0.0316	0.01	24	24	1000	8	0.963543
A375_NRAS_Q61K_DOXind	Vemurafenib	Cobimetinib	0.0316	0.0316228	24	24	1000	8	0.683439
A375_NRAS_Q61K_DOXind	Vemurafenib	Cobimetinib	0.0316	0.1	24	24	1000	8	0.253939
A375_NRAS_Q61K_DOXind	Vemurafenib	Cobimetinib	0.0316	0.316228	24	24	1000	8	0.0677487
A375_NRAS_Q61K_DOXind	Vemurafenib	Cobimetinib	0.0316	1	24	24	1000	8	0.0257784
A375_NRAS_Q61K_DOXind	Vemurafenib	Cobimetinib	0.1	0	24	24	1000	8	1.19728
A375_NRAS_Q61K_DOXind	Vemurafenib	Cobimetinib	0.1	0.0001	24	24	1000	8	1.17611
A375_NRAS_Q61K_DOXind	Vemurafenib	Cobimetinib	0.1	0.000316228	24	24	1000	8	1.31255
A375_NRAS_Q61K_DOXind	Vemurafenib	Cobimetinib	0.1	0.001	24	24	1000	8	1.21073
A375_NRAS_Q61K_DOXind	Vemurafenib	Cobimetinib	0.1	0.00316228	24	24	1000	8	1.11711
A375_NRAS_Q61K_DOXind	Vemurafenib	Cobimetinib	0.1	0.01	24	24	1000	8	1.05148
A375_NRAS_Q61K_DOXind	Vemurafenib	Cobimetinib	0.1	0.0316228	24	24	1000	8	0.766472
A375_NRAS_Q61K_DOXind	Vemurafenib	Cobimetinib	0.1	0.1	24	24	1000	8	0.294377
A375_NRAS_Q61K_DOXind	Vemurafenib	Cobimetinib	0.1	0.316228	24	24	1000	8	0.0731174
A375_NRAS_Q61K_DOXind	Vemurafenib	Cobimetinib	0.1	1	24	24	1000	8	0.0265853
A375_NRAS_Q61K_DOXind	Vemurafenib	Cobimetinib	0.316228	0	24	24	1000	8	1.17299
A375_NRAS_Q61K_DOXind	Vemurafenib	Cobimetinib	0.316228	0.0001	24	24	1000	8	1.21367
A375_NRAS_Q61K_DOXind	Vemurafenib	Cobimetinib	0.316228	0.000316228	24	24	1000	8	1.26107
A375_NRAS_Q61K_DOXind	Vemurafenib	Cobimetinib	0.316228	0.001	24	24	1000	8	1.24618
A375_NRAS_Q61K_DOXind	Vemurafenib	Cobimetinib	0.316228	0.00316228	24	24	1000	8	1.1519
A375_NRAS_Q61K_DOXind	Vemurafenib	Cobimetinib	0.316228	0.01	24	24	1000	8	1.08504
A375_NRAS_Q61K_DOXind	Vemurafenib	Cobimetinib	0.316228	0.0316228	24	24	1000	8	0.736201
A375_NRAS_Q61K_DOXind	Vemurafenib	Cobimetinib	0.316228	0.1	24	24	1000	8	0.27872
A375_NRAS_Q61K_DOXind	Vemurafenib	Cobimetinib	0.316228	0.316228	24	24	1000	8	0.0689622
A375_NRAS_Q61K_DOXind	Vemurafenib	Cobimetinib	0.316228	1	24	24	1000	8	0.0251482
A375_NRAS_Q61K_DOXind	Vemurafenib	Cobimetinib	1	0	24	24	1000	8	1.11654
A375_NRAS_Q61K_DOXind	Vemurafenib	Cobimetinib	1	0.0001	24	24	1000	8	1.21231
A375_NRAS_Q61K_DOXind	Vemurafenib	Cobimetinib	1	0.000316228	24	24	1000	8	1.31839
A375_NRAS_Q61K_DOXind	Vemurafenib	Cobimetinib	1	0.001	24	24	1000	8	1.26219
A375_NRAS_Q61K_DOXind	Vemurafenib	Cobimetinib	1	0.00316228	24	24	1000	8	1.15304
A375_NRAS_Q61K_DOXind	Vemurafenib	Cobimetinib	1	0.01	24	24	1000	8	1.06314
A375_NRAS_Q61K_DOXind	Vemurafenib	Cobimetinib	1	0.0316228	24	24	1000	8	0.675299
A375_NRAS_Q61K_DOXind	Vemurafenib	Cobimetinib	1	0.1	24	24	1000	8	0.212481
A375_NRAS_Q61K_DOXind	Vemurafenib	Cobimetinib	1	0.316228	24	24	1000	8	0.0607998
A375_NRAS_Q61K_DOXind	Vemurafenib	Cobimetinib	1	1	24	24	1000	8	0.0247837
A375_NRAS_Q61K_DOXind	Vemurafenib	Cobimetinib	3.16	0	24	24	1000	8	1.06854
A375_NRAS_Q61K_DOXind	Vemurafenib	Cobimetinib	3.16	0.0001	24	24	1000	8	1.13849
A375_NRAS_Q61K_DOXind	Vemurafenib	Cobimetinib	3.16	0.000316228	24	24	1000	8	1.2155
A375_NRAS_Q61K_DOXind	Vemurafenib	Cobimetinib	3.16	0.001	24	24	1000	8	1.27369
A375_NRAS_Q61K_DOXind	Vemurafenib	Cobimetinib	3.16	0.00316228	24	24	1000	8	1.12124
A375_NRAS_Q61K_DOXind	Vemurafenib	Cobimetinib	3.16	0.01	24	24	1000	8	0.940692
A375_NRAS_Q61K_DOXind	Vemurafenib	Cobimetinib	3.16	0.0316228	24	24	1000	8	0.477754
A375_NRAS_Q61K_DOXind	Vemurafenib	Cobimetinib	3.16	0.1	24	24	1000	8	0.128954
A375_NRAS_Q61K_DOXind	Vemurafenib	Cobimetinib	3.16	0.316228	24	24	1000	8	0.0467788
A375_NRAS_Q61K_DOXind	Vemurafenib	Cobimetinib	3.16	1	24	24	1000	8	0.0218831
A375_NRAS_Q61K_DOXind	Vemurafenib	Cobimetinib	10	0	24	24	1000	8	0.904509
A375_NRAS_Q61K_DOXind	Vemurafenib	Cobimetinib	10	0.0001	24	24	1000	8	1.01095
A375_NRAS_Q61K_DOXind	Vemurafenib	Cobimetinib	10	0.000316228	24	24	1000	8	1.04502
A375_NRAS_Q61K_DOXind	Vemurafenib	Cobimetinib	10	0.001	24	24	1000	8	1.02353
A375_NRAS_Q61K_DOXind	Vemurafenib	Cobimetinib	10	0.00316228	24	24	1000	8	0.86795
A375_NRAS_Q61K_DOXind	Vemurafenib	Cobimetinib	10	0.01	24	24	1000	8	0.55316
A375_NRAS_Q61K_DOXind	Vemurafenib	Cobimetinib	10	0.0316228	24	24	1000	8	0.145011
A375_NRAS_Q61K_DOXind	Vemurafenib	Cobimetinib	10	0.1	24	24	1000	8	0.046507
A375_NRAS_Q61K_DOXind	Vemurafenib	Cobimetinib	10	0.316228	24	24	1000	8	0.0236674
A375_NRAS_Q61K_DOXind	Vemurafenib	Cobimetinib	10	1	24	24	1000	8	0.0193926

## Sheet: RAFi PRAFi MEKi combo (NRASmut)
Cell_line	Drug A	Drug B	Concentration A (uM)	Concentration B (uM)	Time A (h)	Time B (h)	DOX (ng/mL)	Time DOX (h)	pERK
A375_NRAS_Q61K_DOXind	LY3009120	Cobimetinib	0	0	24	24	1000	24	1
A375_NRAS_Q61K_DOXind	LY3009120	Cobimetinib	0	0.0001	24	24	1000	24	1.07601
A375_NRAS_Q61K_DOXind	LY3009120	Cobimetinib	0	0.000316228	24	24	1000	24	1.0755
A375_NRAS_Q61K_DOXind	LY3009120	Cobimetinib	0	0.001	24	24	1000	24	1.06496
A375_NRAS_Q61K_DOXind	LY3009120	Cobimetinib	0	0.00316228	24	24	1000	24	1.06475
A375_NRAS_Q61K_DOXind	LY3009120	Cobimetinib	0	0.01	24	24	1000	24	0.843678
A375_NRAS_Q61K_DOXind	LY3009120	Cobimetinib	0	0.0316228	24	24	1000	24	0.515365
A375_NRAS_Q61K_DOXind	LY3009120	Cobimetinib	0	0.1	24	24	1000	24	0.167498
A375_NRAS_Q61K_DOXind	LY3009120	Cobimetinib	0	0.316228	24	24	1000	24	0.0479502
A375_NRAS_Q61K_DOXind	LY3009120	Cobimetinib	0	1	24	24	1000	24	0.021204
A375_NRAS_Q61K_DOXind	LY3009120	Cobimetinib	0.000316228	0	24	24	1000	24	0.723834
A375_NRAS_Q61K_DOXind	LY3009120	Cobimetinib	0.000316228	0.0001	24	24	1000	24	0.706278
A375_NRAS_Q61K_DOXind	LY3009120	Cobimetinib	0.000316228	0.000316228	24	24	1000	24	0.785935
A375_NRAS_Q61K_DOXind	LY3009120	Cobimetinib	0.000316228	0.001	24	24	1000	24	0.746569
A375_NRAS_Q61K_DOXind	LY3009120	Cobimetinib	0.000316228	0.00316228	24	24	1000	24	0.709015
A375_NRAS_Q61K_DOXind	LY3009120	Cobimetinib	0.000316228	0.01	24	24	1000	24	0.579165
A375_NRAS_Q61K_DOXind	LY3009120	Cobimetinib	0.000316228	0.0316228	24	24	1000	24	0.322532
A375_NRAS_Q61K_DOXind	LY3009120	Cobimetinib	0.000316228	0.1	24	24	1000	24	0.0754188
A375_NRAS_Q61K_DOXind	LY3009120	Cobimetinib	0.000316228	0.316228	24	24	1000	24	0.025974
A375_NRAS_Q61K_DOXind	LY3009120	Cobimetinib	0.000316228	1	24	24	1000	24	0.0164579
A375_NRAS_Q61K_DOXind	LY3009120	Cobimetinib	0.001	0	24	24	1000	24	0.695564
A375_NRAS_Q61K_DOXind	LY3009120	Cobimetinib	0.001	0.0001	24	24	1000	24	0.745023
A375_NRAS_Q61K_DOXind	LY3009120	Cobimetinib	0.001	0.000316228	24	24	1000	24	0.757965
A375_NRAS_Q61K_DOXind	LY3009120	Cobimetinib	0.001	0.001	24	24	1000	24	0.771037
A375_NRAS_Q61K_DOXind	LY3009120	Cobimetinib	0.001	0.00316228	24	24	1000	24	0.687137
A375_NRAS_Q61K_DOXind	LY3009120	Cobimetinib	0.001	0.01	24	24	1000	24	0.45047
A375_NRAS_Q61K_DOXind	LY3009120	Cobimetinib	0.001	0.0316228	24	24	1000	24	0.160397
A375_NRAS_Q61K_DOXind	LY3009120	Cobimetinib	0.001	0.1	24	24	1000	24	0.0452682
A375_NRAS_Q61K_DOXind	LY3009120	Cobimetinib	0.001	0.316228	24	24	1000	24	0.0200778
A375_NRAS_Q61K_DOXind	LY3009120	Cobimetinib	0.001	1	24	24	1000	24	0.0159984
A375_NRAS_Q61K_DOXind	LY3009120	Cobimetinib	0.00316228	0	24	24	1000	24	0.664215
A375_NRAS_Q61K_DOXind	LY3009120	Cobimetinib	0.00316228	0.0001	24	24	1000	24	0.696647
A375_NRAS_Q61K_DOXind	LY3009120	Cobimetinib	0.00316228	0.000316228	24	24	1000	24	0.767326
A375_NRAS_Q61K_DOXind	LY3009120	Cobimetinib	0.00316228	0.001	24	24	1000	24	0.651151
A375_NRAS_Q61K_DOXind	LY3009120	Cobimetinib	0.00316228	0.00316228	24	24	1000	24	0.591962
A375_NRAS_Q61K_DOXind	LY3009120	Cobimetinib	0.00316228	0.01	24	24	1000	24	0.267633
A375_NRAS_Q61K_DOXind	LY3009120	Cobimetinib	0.00316228	0.0316228	24	24	1000	24	0.0865264
A375_NRAS_Q61K_DOXind	LY3009120	Cobimetinib	0.00316228	0.1	24	24	1000	24	0.0262241
A375_NRAS_Q61K_DOXind	LY3009120	Cobimetinib	0.00316228	0.316228	24	24	1000	24	0.0165915
A375_NRAS_Q61K_DOXind	LY3009120	Cobimetinib	0.00316228	1	24	24	1000	24	0.0157666
A375_NRAS_Q61K_DOXind	LY3009120	Cobimetinib	0.01	0	24	24	1000	24	0.583418
A375_NRAS_Q61K_DOXind	LY3009120	Cobimetinib	0.01	0.0001	24	24	1000	24	0.608374
A375_NRAS_Q61K_DOXind	LY3009120	Cobimetinib	0.01	0.000316228	24	24	1000	24	0.593073
A375_NRAS_Q61K_DOXind	LY3009120	Cobimetinib	0.01	0.001	24	24	1000	24	0.536722
A375_NRAS_Q61K_DOXind	LY3009120	Cobimetinib	0.01	0.00316228	24	24	1000	24	0.358572
A375_NRAS_Q61K_DOXind	LY3009120	Cobimetinib	0.01	0.01	24	24	1000	24	0.108995
A375_NRAS_Q61K_DOXind	LY3009120	Cobimetinib	0.01	0.0316228	24	24	1000	24	0.0388145
A375_NRAS_Q61K_DOXind	LY3009120	Cobimetinib	0.01	0.1	24	24	1000	24	0.0196426
A375_NRAS_Q61K_DOXind	LY3009120	Cobimetinib	0.01	0.316228	24	24	1000	24	0.0161108
A375_NRAS_Q61K_DOXind	LY3009120	Cobimetinib	0.01	1	24	24	1000	24	0.0166095
A375_NRAS_Q61K_DOXind	LY3009120	Cobimetinib	0.0316228	0	24	24	1000	24	0.455034
A375_NRAS_Q61K_DOXind	LY3009120	Cobimetinib	0.0316228	0.0001	24	24	1000	24	0.52802
A375_NRAS_Q61K_DOXind	LY3009120	Cobimetinib	0.0316228	0.000316228	24	24	1000	24	0.470235
A375_NRAS_Q61K_DOXind	LY3009120	Cobimetinib	0.0316228	0.001	24	24	1000	24	0.388541
A375_NRAS_Q61K_DOXind	LY3009120	Cobimetinib	0.0316228	0.00316228	24	24	1000	24	0.185065
A375_NRAS_Q61K_DOXind	LY3009120	Cobimetinib	0.0316228	0.01	24	24	1000	24	0.0634651
A375_NRAS_Q61K_DOXind	LY3009120	Cobimetinib	0.0316228	0.0316228	24	24	1000	24	0.0284759
A375_NRAS_Q61K_DOXind	LY3009120	Cobimetinib	0.0316228	0.1	24	24	1000	24	0.017221
A375_NRAS_Q61K_DOXind	LY3009120	Cobimetinib	0.0316228	0.316228	24	24	1000	24	0.015782
A375_NRAS_Q61K_DOXind	LY3009120	Cobimetinib	0.0316228	1	24	24	1000	24	0.0154682
A375_NRAS_Q61K_DOXind	LY3009120	Cobimetinib	0.1	0	24	24	1000	24	0.306161
A375_NRAS_Q61K_DOXind	LY3009120	Cobimetinib	0.1	0.0001	24	24	1000	24	0.309954
A375_NRAS_Q61K_DOXind	LY3009120	Cobimetinib	0.1	0.000316228	24	24	1000	24	0.287226
A375_NRAS_Q61K_DOXind	LY3009120	Cobimetinib	0.1	0.001	24	24	1000	24	0.186934
A375_NRAS_Q61K_DOXind	LY3009120	Cobimetinib	0.1	0.00316228	24	24	1000	24	0.0869352
A375_NRAS_Q61K_DOXind	LY3009120	Cobimetinib	0.1	0.01	24	24	1000	24	0.0387044
A375_NRAS_Q61K_DOXind	LY3009120	Cobimetinib	0.1	0.0316228	24	24	1000	24	0.0223202
A375_NRAS_Q61K_DOXind	LY3009120	Cobimetinib	0.1	0.1	24	24	1000	24	0.0173901
A375_NRAS_Q61K_DOXind	LY3009120	Cobimetinib	0.1	0.316228	24	24	1000	24	0.0169168
A375_NRAS_Q61K_DOXind	LY3009120	Cobimetinib	0.1	1	24	24	1000	24	0.016812
A375_NRAS_Q61K_DOXind	LY3009120	Cobimetinib	0.316228	0	24	24	1000	24	0.122112
A375_NRAS_Q61K_DOXind	LY3009120	Cobimetinib	0.316228	0.0001	24	24	1000	24	0.115811
A375_NRAS_Q61K_DOXind	LY3009120	Cobimetinib	0.316228	0.000316228	24	24	1000	24	0.107864
A375_NRAS_Q61K_DOXind	LY3009120	Cobimetinib	0.316228	0.001	24	24	1000	24	0.0769647
A375_NRAS_Q61K_DOXind	LY3009120	Cobimetinib	0.316228	0.00316228	24	24	1000	24	0.0398857
A375_NRAS_Q61K_DOXind	LY3009120	Cobimetinib	0.316228	0.01	24	24	1000	24	0.0223545
A375_NRAS_Q61K_DOXind	LY3009120	Cobimetinib	0.316228	0.0316228	24	24	1000	24	0.0171511
A375_NRAS_Q61K_DOXind	LY3009120	Cobimetinib	0.316228	0.1	24	24	1000	24	0.0163525
A375_NRAS_Q61K_DOXind	LY3009120	Cobimetinib	0.316228	0.316228	24	24	1000	24	0.0168274
A375_NRAS_Q61K_DOXind	LY3009120	Cobimetinib	0.316228	1	24	24	1000	24	0.0170195
A375_NRAS_Q61K_DOXind	LY3009120	Cobimetinib	1	0	24	24	1000	24	0.046332
A375_NRAS_Q61K_DOXind	LY3009120	Cobimetinib	1	0.0001	24	24	1000	24	0.045044
A375_NRAS_Q61K_DOXind	LY3009120	Cobimetinib	1	0.000316228	24	24	1000	24	0.0414001
A375_NRAS_Q61K_DOXind	LY3009120	Cobimetinib	1	0.001	24	24	1000	24	0.0292557
A375_NRAS_Q61K_DOXind	LY3009120	Cobimetinib	1	0.00316228	24	24	1000	24	0.0209222
A375_NRAS_Q61K_DOXind	LY3009120	Cobimetinib	1	0.01	24	24	1000	24	0.0180512
A375_NRAS_Q61K_DOXind	LY3009120	Cobimetinib	1	0.0316228	24	24	1000	24	0.0172912
A375_NRAS_Q61K_DOXind	LY3009120	Cobimetinib	1	0.1	24	24	1000	24	0.0169452
A375_NRAS_Q61K_DOXind	LY3009120	Cobimetinib	1	0.316228	24	24	1000	24	0.0172046
A375_NRAS_Q61K_DOXind	LY3009120	Cobimetinib	1	1	24	24	1000	24	0.017152
A375_NRAS_Q61K_DOXind	LY3009120	Cobimetinib	3.16228	0	24	24	1000	24	0.0224619
A375_NRAS_Q61K_DOXind	LY3009120	Cobimetinib	3.16228	0.0001	24	24	1000	24	0.0225312
A375_NRAS_Q61K_DOXind	LY3009120	Cobimetinib	3.16228	0.000316228	24	24	1000	24	0.0215135
A375_NRAS_Q61K_DOXind	LY3009120	Cobimetinib	3.16228	0.001	24	24	1000	24	0.0203199
A375_NRAS_Q61K_DOXind	LY3009120	Cobimetinib	3.16228	0.00316228	24	24	1000	24	0.0207345
A375_NRAS_Q61K_DOXind	LY3009120	Cobimetinib	3.16228	0.01	24	24	1000	24	0.0173055
A375_NRAS_Q61K_DOXind	LY3009120	Cobimetinib	3.16228	0.0316228	24	24	1000	24	0.0168685
A375_NRAS_Q61K_DOXind	LY3009120	Cobimetinib	3.16228	0.1	24	24	1000	24	0.0174541
A375_NRAS_Q61K_DOXind	LY3009120	Cobimetinib	3.16228	0.316228	24	24	1000	24	0.0169266
A375_NRAS_Q61K_DOXind	LY3009120	Cobimetinib	3.16228	1	24	24	1000	24	0.016404
A375_NRAS_Q61K_DOXind	LY3009120	Cobimetinib	10	0	24	24	1000	24	0.0198395
A375_NRAS_Q61K_DOXind	LY3009120	Cobimetinib	10	0.0001	24	24	1000	24	0.0195524
A375_NRAS_Q61K_DOXind	LY3009120	Cobimetinib	10	0.000316228	24	24	1000	24	0.0203347
A375_NRAS_Q61K_DOXind	LY3009120	Cobimetinib	10	0.001	24	24	1000	24	0.0186031
A375_NRAS_Q61K_DOXind	LY3009120	Cobimetinib	10	0.00316228	24	24	1000	24	0.0185575
A375_NRAS_Q61K_DOXind	LY3009120	Cobimetinib	10	0.01	24	24	1000	24	0.0199952
A375_NRAS_Q61K_DOXind	LY3009120	Cobimetinib	10	0.0316228	24	24	1000	24	0.0189147
A375_NRAS_Q61K_DOXind	LY3009120	Cobimetinib	10	0.1	24	24	1000	24	0.0178743
A375_NRAS_Q61K_DOXind	LY3009120	Cobimetinib	10	0.316228	24	24	1000	24	0.0181922
A375_NRAS_Q61K_DOXind	LY3009120	Cobimetinib	10	1	24	24	1000	24	0.0183827

## Sheet: RAFi MEKi combo (HT29)
Cell_line	Drug A	Drug B	Concentration A (uM)	Concentration B (uM)	Time A (h)	Time B (h)	EGF (ng/mL)	Time EGF (h)	pERK
HT29	Vemurafenib	Cobimetinib	0	0	24	24	0	8	1
HT29	Vemurafenib	Cobimetinib	0	0.0001	24	24	0	8	1.09689
HT29	Vemurafenib	Cobimetinib	0	0.000316228	24	24	0	8	0.975666
HT29	Vemurafenib	Cobimetinib	0	0.001	24	24	0	8	0.886435
HT29	Vemurafenib	Cobimetinib	0	0.00316228	24	24	0	8	0.529748
HT29	Vemurafenib	Cobimetinib	0	0.01	24	24	0	8	0.230711
HT29	Vemurafenib	Cobimetinib	0	0.0316228	24	24	0	8	0.147794
HT29	Vemurafenib	Cobimetinib	0	0.1	24	24	0	8	0.115305
HT29	Vemurafenib	Cobimetinib	0	0.316228	24	24	0	8	0.101977
HT29	Vemurafenib	Cobimetinib	0	1	24	24	0	8	0.098788
HT29	Vemurafenib	Cobimetinib	0.000316	0	24	24	0	8	1.00052
HT29	Vemurafenib	Cobimetinib	0.000316	0.0001	24	24	0	8	1.06924
HT29	Vemurafenib	Cobimetinib	0.000316	0.000316228	24	24	0	8	1.06434
HT29	Vemurafenib	Cobimetinib	0.000316	0.001	24	24	0	8	0.850255
HT29	Vemurafenib	Cobimetinib	0.000316	0.00316228	24	24	0	8	0.482153
HT29	Vemurafenib	Cobimetinib	0.000316	0.01	24	24	0	8	0.23339
HT29	Vemurafenib	Cobimetinib	0.000316	0.0316228	24	24	0	8	0.1364
HT29	Vemurafenib	Cobimetinib	0.000316	0.1	24	24	0	8	0.102356
HT29	Vemurafenib	Cobimetinib	0.000316	0.316228	24	24	0	8	0.0952022
HT29	Vemurafenib	Cobimetinib	0.000316	1	24	24	0	8	0.091628
HT29	Vemurafenib	Cobimetinib	0.001	0	24	24	0	8	1.0493
HT29	Vemurafenib	Cobimetinib	0.001	0.0001	24	24	0	8	1.0622
HT29	Vemurafenib	Cobimetinib	0.001	0.000316228	24	24	0	8	1.02809
HT29	Vemurafenib	Cobimetinib	0.001	0.001	24	24	0	8	0.854662
HT29	Vemurafenib	Cobimetinib	0.001	0.00316228	24	24	0	8	0.462713
HT29	Vemurafenib	Cobimetinib	0.001	0.01	24	24	0	8	0.216906
HT29	Vemurafenib	Cobimetinib	0.001	0.0316228	24	24	0	8	0.126675
HT29	Vemurafenib	Cobimetinib	0.001	0.1	24	24	0	8	0.105828
HT29	Vemurafenib	Cobimetinib	0.001	0.316228	24	24	0	8	0.0917409
HT29	Vemurafenib	Cobimetinib	0.001	1	24	24	0	8	0.091493
HT29	Vemurafenib	Cobimetinib	0.00316	0	24	24	0	8	1.07292
HT29	Vemurafenib	Cobimetinib	0.00316	0.0001	24	24	0	8	1.05774
HT29	Vemurafenib	Cobimetinib	0.00316	0.000316228	24	24	0	8	1.02027
HT29	Vemurafenib	Cobimetinib	0.00316	0.001	24	24	0	8	0.835728
HT29	Vemurafenib	Cobimetinib	0.00316	0.00316228	24	24	0	8	0.463187
HT29	Vemurafenib	Cobimetinib	0.00316	0.01	24	24	0	8	0.225477
HT29	Vemurafenib	Cobimetinib	0.00316	0.0316228	24	24	0	8	0.132221
HT29	Vemurafenib	Cobimetinib	0.00316	0.1	24	24	0	8	0.0985044
HT29	Vemurafenib	Cobimetinib	0.00316	0.316228	24	24	0	8	0.0922233
HT29	Vemurafenib	Cobimetinib	0.00316	1	24	24	0	8	0.0902845
HT29	Vemurafenib	Cobimetinib	0.01	0	24	24	0	8	0.924048
HT29	Vemurafenib	Cobimetinib	0.01	0.0001	24	24	0	8	0.921969
HT29	Vemurafenib	Cobimetinib	0.01	0.000316228	24	24	0	8	0.868124
HT29	Vemurafenib	Cobimetinib	0.01	0.001	24	24	0	8	0.729517
HT29	Vemurafenib	Cobimetinib	0.01	0.00316228	24	24	0	8	0.416382
HT29	Vemurafenib	Cobimetinib	0.01	0.01	24	24	0	8	0.20067
HT29	Vemurafenib	Cobimetinib	0.01	0.0316228	24	24	0	8	0.123784
HT29	Vemurafenib	Cobimetinib	0.01	0.1	24	24	0	8	0.0992189
HT29	Vemurafenib	Cobimetinib	0.01	0.316228	24	24	0	8	0.0929572
HT29	Vemurafenib	Cobimetinib	0.01	1	24	24	0	8	0.0898475
HT29	Vemurafenib	Cobimetinib	0.0316	0	24	24	0	8	0.742188
HT29	Vemurafenib	Cobimetinib	0.0316	0.0001	24	24	0	8	0.727021
HT29	Vemurafenib	Cobimetinib	0.0316	0.000316228	24	24	0	8	0.695254
HT29	Vemurafenib	Cobimetinib	0.0316	0.001	24	24	0	8	0.512868
HT29	Vemurafenib	Cobimetinib	0.0316	0.00316228	24	24	0	8	0.388732
HT29	Vemurafenib	Cobimetinib	0.0316	0.01	24	24	0	8	0.189401
HT29	Vemurafenib	Cobimetinib	0.0316	0.0316228	24	24	0	8	0.128596
HT29	Vemurafenib	Cobimetinib	0.0316	0.1	24	24	0	8	0.0998335
HT29	Vemurafenib	Cobimetinib	0.0316	0.316228	24	24	0	8	0.0934909
HT29	Vemurafenib	Cobimetinib	0.0316	1	24	24	0	8	0.0949523
HT29	Vemurafenib	Cobimetinib	0.1	0	24	24	0	8	0.429706
HT29	Vemurafenib	Cobimetinib	0.1	0.0001	24	24	0	8	0.428868
HT29	Vemurafenib	Cobimetinib	0.1	0.000316228	24	24	0	8	0.450643
HT29	Vemurafenib	Cobimetinib	0.1	0.001	24	24	0	8	0.338922
HT29	Vemurafenib	Cobimetinib	0.1	0.00316228	24	24	0	8	0.213431
HT29	Vemurafenib	Cobimetinib	0.1	0.01	24	24	0	8	0.148451
HT29	Vemurafenib	Cobimetinib	0.1	0.0316228	24	24	0	8	0.124212
HT29	Vemurafenib	Cobimetinib	0.1	0.1	24	24	0	8	0.108789
HT29	Vemurafenib	Cobimetinib	0.1	0.316228	24	24	0	8	0.100511
HT29	Vemurafenib	Cobimetinib	0.1	1	24	24	0	8	0.100169
HT29	Vemurafenib	Cobimetinib	0.316228	0	24	24	0	8	0.261017
HT29	Vemurafenib	Cobimetinib	0.316228	0.0001	24	24	0	8	0.305106
HT29	Vemurafenib	Cobimetinib	0.316228	0.000316228	24	24	0	8	0.273139
HT29	Vemurafenib	Cobimetinib	0.316228	0.001	24	24	0	8	0.25143
HT29	Vemurafenib	Cobimetinib	0.316228	0.00316228	24	24	0	8	0.16589
HT29	Vemurafenib	Cobimetinib	0.316228	0.01	24	24	0	8	0.133425
HT29	Vemurafenib	Cobimetinib	0.316228	0.0316228	24	24	0	8	0.115071
HT29	Vemurafenib	Cobimetinib	0.316228	0.1	24	24	0	8	0.104465
HT29	Vemurafenib	Cobimetinib	0.316228	0.316228	24	24	0	8	0.10127
HT29	Vemurafenib	Cobimetinib	0.316228	1	24	24	0	8	0.0973097
HT29	Vemurafenib	Cobimetinib	1	0	24	24	0	8	0.200749
HT29	Vemurafenib	Cobimetinib	1	0.0001	24	24	0	8	0.205376
HT29	Vemurafenib	Cobimetinib	1	0.000316228	24	24	0	8	0.203373
HT29	Vemurafenib	Cobimetinib	1	0.001	24	24	0	8	0.177737
HT29	Vemurafenib	Cobimetinib	1	0.00316228	24	24	0	8	0.14558
HT29	Vemurafenib	Cobimetinib	1	0.01	24	24	0	8	0.125206
HT29	Vemurafenib	Cobimetinib	1	0.0316228	24	24	0	8	0.111368
HT29	Vemurafenib	Cobimetinib	1	0.1	24	24	0	8	0.101171
HT29	Vemurafenib	Cobimetinib	1	0.316228	24	24	0	8	0.0945194
HT29	Vemurafenib	Cobimetinib	1	1	24	24	0	8	0.094111
HT29	Vemurafenib	Cobimetinib	3.16	0	24	24	0	8	0.161743
HT29	Vemurafenib	Cobimetinib	3.16	0.0001	24	24	0	8	0.165172
HT29	Vemurafenib	Cobimetinib	3.16	0.000316228	24	24	0	8	0.17061
HT29	Vemurafenib	Cobimetinib	3.16	0.001	24	24	0	8	0.143825
HT29	Vemurafenib	Cobimetinib	3.16	0.00316228	24	24	0	8	0.134158
HT29	Vemurafenib	Cobimetinib	3.16	0.01	24	24	0	8	0.118851
HT29	Vemurafenib	Cobimetinib	3.16	0.0316228	24	24	0	8	0.112817
HT29	Vemurafenib	Cobimetinib	3.16	0.1	24	24	0	8	0.0971263
HT29	Vemurafenib	Cobimetinib	3.16	0.316228	24	24	0	8	0.0921616
HT29	Vemurafenib	Cobimetinib	3.16	1	24	24	0	8	0.0932095
HT29	Vemurafenib	Cobimetinib	10	0	24	24	0	8	0.186958
HT29	Vemurafenib	Cobimetinib	10	0.0001	24	24	0	8	0.177387
HT29	Vemurafenib	Cobimetinib	10	0.000316228	24	24	0	8	0.202293
HT29	Vemurafenib	Cobimetinib	10	0.001	24	24	0	8	0.184949
HT29	Vemurafenib	Cobimetinib	10	0.00316228	24	24	0	8	0.157774
HT29	Vemurafenib	Cobimetinib	10	0.01	24	24	0	8	0.132842
HT29	Vemurafenib	Cobimetinib	10	0.0316228	24	24	0	8	0.105515
HT29	Vemurafenib	Cobimetinib	10	0.1	24	24	0	8	0.0909565
HT29	Vemurafenib	Cobimetinib	10	0.316228	24	24	0	8	0.0911908
HT29	Vemurafenib	Cobimetinib	10	1	24	24	0	8	0.0919334
HT29	Vemurafenib	Cobimetinib	0	0	24	24	100	8	0.991392
HT29	Vemurafenib	Cobimetinib	0	0.0001	24	24	100	8	1.01277
HT29	Vemurafenib	Cobimetinib	0	0.000316228	24	24	100	8	0.982131
HT29	Vemurafenib	Cobimetinib	0	0.001	24	24	100	8	0.979266
HT29	Vemurafenib	Cobimetinib	0	0.00316228	24	24	100	8	0.935947
HT29	Vemurafenib	Cobimetinib	0	0.01	24	24	100	8	0.829206
HT29	Vemurafenib	Cobimetinib	0	0.0316228	24	24	100	8	0.672809
HT29	Vemurafenib	Cobimetinib	0	0.1	24	24	100	8	0.482716
HT29	Vemurafenib	Cobimetinib	0	0.316228	24	24	100	8	0.217547
HT29	Vemurafenib	Cobimetinib	0	1	24	24	100	8	0.117222
HT29	Vemurafenib	Cobimetinib	0.000316	0	24	24	100	8	1.09844
HT29	Vemurafenib	Cobimetinib	0.000316	0.0001	24	24	100	8	1.08695
HT29	Vemurafenib	Cobimetinib	0.000316	0.000316228	24	24	100	8	1.13038
HT29	Vemurafenib	Cobimetinib	0.000316	0.001	24	24	100	8	1.02671
HT29	Vemurafenib	Cobimetinib	0.000316	0.00316228	24	24	100	8	1.02765
HT29	Vemurafenib	Cobimetinib	0.000316	0.01	24	24	100	8	0.927776
HT29	Vemurafenib	Cobimetinib	0.000316	0.0316228	24	24	100	8	0.819979
HT29	Vemurafenib	Cobimetinib	0.000316	0.1	24	24	100	8	0.539132
HT29	Vemurafenib	Cobimetinib	0.000316	0.316228	24	24	100	8	0.227412
HT29	Vemurafenib	Cobimetinib	0.000316	1	24	24	100	8	0.110891
HT29	Vemurafenib	Cobimetinib	0.001	0	24	24	100	8	1.05104
HT29	Vemurafenib	Cobimetinib	0.001	0.0001	24	24	100	8	1.11121
HT29	Vemurafenib	Cobimetinib	0.001	0.000316228	24	24	100	8	1.13828
HT29	Vemurafenib	Cobimetinib	0.001	0.001	24	24	100	8	1.08402
HT29	Vemurafenib	Cobimetinib	0.001	0.00316228	24	24	100	8	1.01563
HT29	Vemurafenib	Cobimetinib	0.001	0.01	24	24	100	8	0.873262
HT29	Vemurafenib	Cobimetinib	0.001	0.0316228	24	24	100	8	0.751392
HT29	Vemurafenib	Cobimetinib	0.001	0.1	24	24	100	8	0.498726
HT29	Vemurafenib	Cobimetinib	0.001	0.316228	24	24	100	8	0.213223
HT29	Vemurafenib	Cobimetinib	0.001	1	24	24	100	8	0.107541
HT29	Vemurafenib	Cobimetinib	0.00316	0	24	24	100	8	1.05067
HT29	Vemurafenib	Cobimetinib	0.00316	0.0001	24	24	100	8	1.13044
HT29	Vemurafenib	Cobimetinib	0.00316	0.000316228	24	24	100	8	1.17127
HT29	Vemurafenib	Cobimetinib	0.00316	0.001	24	24	100	8	1.04018
HT29	Vemurafenib	Cobimetinib	0.00316	0.00316228	24	24	100	8	1.0318
HT29	Vemurafenib	Cobimetinib	0.00316	0.01	24	24	100	8	0.887245
HT29	Vemurafenib	Cobimetinib	0.00316	0.0316228	24	24	100	8	0.769367
HT29	Vemurafenib	Cobimetinib	0.00316	0.1	24	24	100	8	0.496273
HT29	Vemurafenib	Cobimetinib	0.00316	0.316228	24	24	100	8	0.212883
HT29	Vemurafenib	Cobimetinib	0.00316	1	24	24	100	8	0.106459
HT29	Vemurafenib	Cobimetinib	0.01	0	24	24	100	8	1.02544
HT29	Vemurafenib	Cobimetinib	0.01	0.0001	24	24	100	8	1.04088
HT29	Vemurafenib	Cobimetinib	0.01	0.000316228	24	24	100	8	1.04055
HT29	Vemurafenib	Cobimetinib	0.01	0.001	24	24	100	8	0.957778
HT29	Vemurafenib	Cobimetinib	0.01	0.00316228	24	24	100	8	1.00374
HT29	Vemurafenib	Cobimetinib	0.01	0.01	24	24	100	8	0.902132
HT29	Vemurafenib	Cobimetinib	0.01	0.0316228	24	24	100	8	0.738383
HT29	Vemurafenib	Cobimetinib	0.01	0.1	24	24	100	8	0.472662
HT29	Vemurafenib	Cobimetinib	0.01	0.316228	24	24	100	8	0.212788
HT29	Vemurafenib	Cobimetinib	0.01	1	24	24	100	8	0.107459
HT29	Vemurafenib	Cobimetinib	0.0316	0	24	24	100	8	0.843258
HT29	Vemurafenib	Cobimetinib	0.0316	0.0001	24	24	100	8	0.911906
HT29	Vemurafenib	Cobimetinib	0.0316	0.000316228	24	24	100	8	0.902
HT29	Vemurafenib	Cobimetinib	0.0316	0.001	24	24	100	8	0.933093
HT29	Vemurafenib	Cobimetinib	0.0316	0.00316228	24	24	100	8	0.854236
HT29	Vemurafenib	Cobimetinib	0.0316	0.01	24	24	100	8	0.81776
HT29	Vemurafenib	Cobimetinib	0.0316	0.0316228	24	24	100	8	0.698956
HT29	Vemurafenib	Cobimetinib	0.0316	0.1	24	24	100	8	0.466969
HT29	Vemurafenib	Cobimetinib	0.0316	0.316228	24	24	100	8	0.211385
HT29	Vemurafenib	Cobimetinib	0.0316	1	24	24	100	8	0.108639
HT29	Vemurafenib	Cobimetinib	0.1	0	24	24	100	8	0.823615
HT29	Vemurafenib	Cobimetinib	0.1	0.0001	24	24	100	8	0.843746
HT29	Vemurafenib	Cobimetinib	0.1	0.000316228	24	24	100	8	0.966747
HT29	Vemurafenib	Cobimetinib	0.1	0.001	24	24	100	8	0.947673
HT29	Vemurafenib	Cobimetinib	0.1	0.00316228	24	24	100	8	0.882406
HT29	Vemurafenib	Cobimetinib	0.1	0.01	24	24	100	8	0.755447
HT29	Vemurafenib	Cobimetinib	0.1	0.0316228	24	24	100	8	0.699333
HT29	Vemurafenib	Cobimetinib	0.1	0.1	24	24	100	8	0.436561
HT29	Vemurafenib	Cobimetinib	0.1	0.316228	24	24	100	8	0.211631
HT29	Vemurafenib	Cobimetinib	0.1	1	24	24	100	8	0.111547
HT29	Vemurafenib	Cobimetinib	0.316228	0	24	24	100	8	0.764621
HT29	Vemurafenib	Cobimetinib	0.316228	0.0001	24	24	100	8	0.827389
HT29	Vemurafenib	Cobimetinib	0.316228	0.000316228	24	24	100	8	0.843133
HT29	Vemurafenib	Cobimetinib	0.316228	0.001	24	24	100	8	0.882052
HT29	Vemurafenib	Cobimetinib	0.316228	0.00316228	24	24	100	8	0.815363
HT29	Vemurafenib	Cobimetinib	0.316228	0.01	24	24	100	8	0.767448
HT29	Vemurafenib	Cobimetinib	0.316228	0.0316228	24	24	100	8	0.625573
HT29	Vemurafenib	Cobimetinib	0.316228	0.1	24	24	100	8	0.458329
HT29	Vemurafenib	Cobimetinib	0.316228	0.316228	24	24	100	8	0.206431
HT29	Vemurafenib	Cobimetinib	0.316228	1	24	24	100	8	0.109328
HT29	Vemurafenib	Cobimetinib	1	0	24	24	100	8	0.754317
HT29	Vemurafenib	Cobimetinib	1	0.0001	24	24	100	8	0.763541
HT29	Vemurafenib	Cobimetinib	1	0.000316228	24	24	100	8	0.814823
HT29	Vemurafenib	Cobimetinib	1	0.001	24	24	100	8	0.80843
HT29	Vemurafenib	Cobimetinib	1	0.00316228	24	24	100	8	0.74563
HT29	Vemurafenib	Cobimetinib	1	0.01	24	24	100	8	0.712643
HT29	Vemurafenib	Cobimetinib	1	0.0316228	24	24	100	8	0.606274
HT29	Vemurafenib	Cobimetinib	1	0.1	24	24	100	8	0.362794
HT29	Vemurafenib	Cobimetinib	1	0.316228	24	24	100	8	0.177473
HT29	Vemurafenib	Cobimetinib	1	1	24	24	100	8	0.103589
HT29	Vemurafenib	Cobimetinib	3.16	0	24	24	100	8	0.690005
HT29	Vemurafenib	Cobimetinib	3.16	0.0001	24	24	100	8	0.729973
HT29	Vemurafenib	Cobimetinib	3.16	0.000316228	24	24	100	8	0.731014
HT29	Vemurafenib	Cobimetinib	3.16	0.001	24	24	100	8	0.772337
HT29	Vemurafenib	Cobimetinib	3.16	0.00316228	24	24	100	8	0.663278
HT29	Vemurafenib	Cobimetinib	3.16	0.01	24	24	100	8	0.562177
HT29	Vemurafenib	Cobimetinib	3.16	0.0316228	24	24	100	8	0.414458
HT29	Vemurafenib	Cobimetinib	3.16	0.1	24	24	100	8	0.214539
HT29	Vemurafenib	Cobimetinib	3.16	0.316228	24	24	100	8	0.115235
HT29	Vemurafenib	Cobimetinib	3.16	1	24	24	100	8	0.0929514
HT29	Vemurafenib	Cobimetinib	10	0	24	24	100	8	0.54057
HT29	Vemurafenib	Cobimetinib	10	0.0001	24	24	100	8	0.516513
HT29	Vemurafenib	Cobimetinib	10	0.000316228	24	24	100	8	0.52438
HT29	Vemurafenib	Cobimetinib	10	0.001	24	24	100	8	0.486463
HT29	Vemurafenib	Cobimetinib	10	0.00316228	24	24	100	8	0.440793
HT29	Vemurafenib	Cobimetinib	10	0.01	24	24	100	8	0.322601
HT29	Vemurafenib	Cobimetinib	10	0.0316228	24	24	100	8	0.187386
HT29	Vemurafenib	Cobimetinib	10	0.1	24	24	100	8	0.107472
HT29	Vemurafenib	Cobimetinib	10	0.316228	24	24	100	8	0.0913632
HT29	Vemurafenib	Cobimetinib	10	1	24	24	100	8	0.0899621
