# Supplementary material for: Mechanistic model of MAPK signaling reveals how allostery and rewiring contribute to drug resistance
Source: Mol Syst Biol. 2023 Jan 26;19(2):e10988. doi: 10.15252/msb.202210988 (PMC9912026; doi:10.15252/msb.202210988)
Supplement: Supplementary file 3 — Code EV1 [file MSB-19-e10988-s004.zip]

Archive with 98 entries (88 files):
- marm2-supplement-main/
- marm2-supplement-main/.gitignore
- marm2-supplement-main/Drug Effects.ipynb
- marm2-supplement-main/MARM/
- marm2-supplement-main/MARM/__init__.py
- marm2-supplement-main/MARM/analysis.py
- marm2-supplement-main/MARM/data/
- marm2-supplement-main/MARM/data/20180407_EGF_RAFi_MEKi_data_extended.xls
- marm2-supplement-main/MARM/data/20200117_A375_NRASQ61K_unidimensional_pERK_DOX_RAFi_MEKi.csv
- marm2-supplement-main/MARM/data/20200119_A375_NRASQ61K_matrix_pERK_DOX_RAFi_MEKi.csv
- marm2-supplement-main/MARM/data/20200128_HT29_matrix_EGF_RAFi_MEKi.csv
- marm2-supplement-main/MARM/data/20200130_A375_NRASQ61K_matrix_pERK_DOX_RAFifixed_panRAFi_MEKi.xls
- marm2-supplement-main/MARM/data/D1.csv
- marm2-supplement-main/MARM/data/D4.csv
- marm2-supplement-main/MARM/data/D5.csv
- marm2-supplement-main/MARM/data/D6.csv
- marm2-supplement-main/MARM/data/D7.csv
- marm2-supplement-main/MARM/data/D8.csv
- marm2-supplement-main/MARM/data/DP1.csv
- marm2-supplement-main/MARM/data/DP2.csv
- marm2-supplement-main/MARM/data/DT1.csv
- marm2-supplement-main/MARM/data/DT2.csv
- marm2-supplement-main/MARM/data/DT3.csv
- marm2-supplement-main/MARM/data/ccle_abundances.csv
- marm2-supplement-main/MARM/data/combo_egf.csv
- marm2-supplement-main/MARM/data/combo_egf_crispr.csv
- marm2-supplement-main/MARM/data/combo_no_egf.csv
- marm2-supplement-main/MARM/data/combo_no_egf_crispr.csv
- marm2-supplement-main/MARM/data/processed_EGF_EGFR_MEKi_PRAFi_RAFi.csv
- marm2-supplement-main/MARM/data/processed_EGF_EGFR_MEKi_PRAFi_RAFi_comboprediction.csv
- marm2-supplement-main/MARM/data/processed_EGF_EGFR_MEKi_PRAFi_RAFi_ht29.csv
- marm2-supplement-main/MARM/data/processed_EGF_EGFR_MEKi_PRAFi_RAFi_panrafcomboprediction.csv
- marm2-supplement-main/MARM/data/processed_EGF_EGFR_MEKi_PRAFi_RAFi_singleprediction.csv
- marm2-supplement-main/MARM/data/processed_MEKi_PRAFi_RAFi_engineered_mutrascomboprediction.csv
- marm2-supplement-main/MARM/data/processed_MEKi_PRAFi_RAFi_engineered_mutrasprediction.csv
- marm2-supplement-main/MARM/data/processed_MEKi_PRAFi_RAFi_engineered_mutrastraining.csv
- marm2-supplement-main/MARM/estimation.py
- marm2-supplement-main/MARM/model.py
- marm2-supplement-main/MARM/parameters.py
- marm2-supplement-main/MARM/parameters/
- marm2-supplement-main/MARM/parameters/RTKERK_base_EGF_EGFR_MEKi_PRAFi_RAFi.csv
- marm2-supplement-main/MARM/parameters/RTKERK_pRAF_EGF_EGFR_MEKi_PRAFi_RAFi.csv
- marm2-supplement-main/MARM/paths.py
- marm2-supplement-main/MARM/pysb_flat/
- marm2-supplement-main/MARM/pysb_flat/RTKERK__base.py
- marm2-supplement-main/MARM/pysb_flat/RTKERK__pRAF.py
- marm2-supplement-main/MARM/read_data.py
- marm2-supplement-main/MARM/results/
- marm2-supplement-main/MARM/results/multistart/
- marm2-supplement-main/MARM/results/multistart/RTKERK/
- marm2-supplement-main/MARM/results/multistart/RTKERK/pRAF/
- marm2-supplement-main/MARM/results/multistart/RTKERK/pRAF/EGF_EGFR_MEKi_PRAFi_RAFi_multimodel_benchmark.csv
- marm2-supplement-main/MARM/visualize/
- marm2-supplement-main/MARM/visualize/__init__.py
- marm2-supplement-main/MARM/visualize/common.py
- marm2-supplement-main/MARM/visualize/ggplot.py
- marm2-supplement-main/MARM/visualize/networkx.py
- marm2-supplement-main/MARM/visualize/pandas.py
- marm2-supplement-main/MARM/visualize/seaborne.py
- marm2-supplement-main/Model Documentation.ipynb
- marm2-supplement-main/Model Statistics.ipynb
- marm2-supplement-main/README.md
- marm2-supplement-main/Snakefile
- marm2-supplement-main/Speedup.ipynb
- marm2-supplement-main/Statistics Channels.ipynb
- marm2-supplement-main/buildModelsLocal.sh
- marm2-supplement-main/build_model_instance.py
- marm2-supplement-main/cleanCluster.sh
- marm2-supplement-main/collectResultsBenchmark.py
- marm2-supplement-main/collectResultsEstimation.py
- marm2-supplement-main/compute_comboprediction.py
- marm2-supplement-main/compute_feedback.py
- marm2-supplement-main/compute_finepulse.py
- marm2-supplement-main/compute_ht29.py
- marm2-supplement-main/compute_mutRASprediction.py
- marm2-supplement-main/compute_panrafcomboprediction.py
- marm2-supplement-main/compute_singleprediction.py
- marm2-supplement-main/compute_trainingdata.py
- marm2-supplement-main/compute_transduction.py
- marm2-supplement-main/generateFiguresCluster.sh
- marm2-supplement-main/install_as_package.sh
- marm2-supplement-main/multimodel_speedup.py
- marm2-supplement-main/parameter_estimation.py
- marm2-supplement-main/plot_comboprediction.py
- marm2-supplement-main/plot_feedback.py
- marm2-supplement-main/plot_finepulse.py
- marm2-supplement-main/plot_fits.py
- marm2-supplement-main/plot_ht29.py
- marm2-supplement-main/plot_mutRASprediction.py
- marm2-supplement-main/plot_panrafcomboprediction.py
- marm2-supplement-main/plot_singleprediction.py
- marm2-supplement-main/plot_trainingdata.py
- marm2-supplement-main/plot_transduction.py
- marm2-supplement-main/runAnalysisCluster.sh
- marm2-supplement-main/runBenchmarkCluster.sh
- marm2-supplement-main/runEstimationCluster.sh
- marm2-supplement-main/setup.py
- marm2-supplement-main/unlockCluster.sh
