# Supplementary material for: Mechanistic model of MAPK signaling reveals how allostery and rewiring contribute to drug resistance
Source: Mol Syst Biol. 2023 Jan 26;19(2):e10988. doi: 10.15252/msb.202210988 (PMC9912026; doi:10.15252/msb.202210988)
Supplement: Supplementary file 3 — Code EV1 [file MSB-19-e10988-s004.zip › marm2-supplement-main/Drug Effects.ipynb]

# %% [code]
from MARM.parameters import load_parameters_as_dataframe
import numpy as np

df_parameters = load_parameters_as_dataframe('RTKERK', 'pRAF', 'EGF_EGFR_MEKi_PRAFi_RAFi')
def print_val(x):
    if x < 1:
        return f'1/{1/x:.1f}'
    else:
        return f'{x:.1f}'

# %% [code]
for rafi in ['Vemurafenib', 'Dabrafenib', 'PLX8394', 'LY3009120', 'AZ_628']:
    for mod in ['single', 'double']:
        par = f"ep_RAF_RAF_mod_{rafi}_{mod}_ddG"
        if par not in df_parameters:
            continue
        print(f'{rafi} {mod}: {print_val(np.exp(df_parameters[par].mean()))}'
              f' ({" - ".join([print_val(x) for x in np.exp(df_parameters[par].quantile([0.05,0.95]))])})')

# %% [code]
for meki in ['Binimetinib', 'Cobimetinib', 'PD0325901', 'Selumetinib', 'Trametinib']:
    for par in [f'ep_pMEK_{meki}_ddG', f'catalyze_RAFrafiNone_MEKmeki_{meki}_p_kcatr']:
        if par.endswith('ddG'):
            m = np.exp(df_parameters[par].mean())
            qs = np.exp(df_parameters[par].quantile([0.1,0.9]))
        else:
            m = 10 ** df_parameters[par].apply(np.log10).mean()
            qs = 10 ** df_parameters[par].apply(np.log10).quantile([0.1,0.9])
        print(f'{meki} {par}: {print_val(m)} ({" - ".join([print_val(x) for x in qs])})')
