# Supplementary material for: Mechanistic model of MAPK signaling reveals how allostery and rewiring contribute to drug resistance
Source: Mol Syst Biol. 2023 Jan 26;19(2):e10988. doi: 10.15252/msb.202210988 (PMC9912026; doi:10.15252/msb.202210988)
Supplement: Supplementary file 3 — Code EV1 [file MSB-19-e10988-s004.zip › marm2-supplement-main/MARM/data/20180407_EGF_RAFi_MEKi_data_extended.xls]

## Sheet: pERK
Cell_line	Drug A	Drug B	Concentration A (uM)	Concentration B (uM)	Time A (h)	Time B (h)	EGF (ng/mL)	Time EGF (h)	pERK
A375_aEGFR2	Vemurafenib	LY3009120	0	0	24	24	0	8	1
A375_aEGFR2	Vemurafenib	LY3009120	0	0.0001	24	24	0	8	1.02347
A375_aEGFR2	Vemurafenib	LY3009120	0	0.000316228	24	24	0	8	1.03293
A375_aEGFR2	Vemurafenib	LY3009120	0	0.001	24	24	0	8	1.05865
A375_aEGFR2	Vemurafenib	LY3009120	0	0.00316228	24	24	0	8	0.864522
A375_aEGFR2	Vemurafenib	LY3009120	0	0.01	24	24	0	8	0.69604
A375_aEGFR2	Vemurafenib	LY3009120	0	0.0316228	24	24	0	8	0.375508
A375_aEGFR2	Vemurafenib	LY3009120	0	0.1	24	24	0	8	0.193466
A375_aEGFR2	Vemurafenib	LY3009120	0	0.316228	24	24	0	8	0.156793
A375_aEGFR2	Vemurafenib	LY3009120	0	1	24	24	0	8	0.149237
A375_aEGFR2	Vemurafenib	LY3009120	0	3.16228	24	24	0	8	0.152714
A375_aEGFR2	Vemurafenib	LY3009120	0.000316228	0	24	24	0	8	1.02987
A375_aEGFR2	Vemurafenib	LY3009120	0.000316228	0.0001	24	24	0	8	1.03368
A375_aEGFR2	Vemurafenib	LY3009120	0.000316228	0.000316228	24	24	0	8	1.03319
A375_aEGFR2	Vemurafenib	LY3009120	0.000316228	0.001	24	24	0	8	0.876493
A375_aEGFR2	Vemurafenib	LY3009120	0.000316228	0.00316228	24	24	0	8	0.792986
A375_aEGFR2	Vemurafenib	LY3009120	0.000316228	0.01	24	24	0	8	0.48811
A375_aEGFR2	Vemurafenib	LY3009120	0.000316228	0.0316228	24	24	0	8	0.263062
A375_aEGFR2	Vemurafenib	LY3009120	0.000316228	0.1	24	24	0	8	0.167917
A375_aEGFR2	Vemurafenib	LY3009120	0.000316228	0.316228	24	24	0	8	0.150935
A375_aEGFR2	Vemurafenib	LY3009120	0.000316228	1	24	24	0	8	0.150464
A375_aEGFR2	Vemurafenib	LY3009120	0.000316228	3.16228	24	24	0	8	0.149669
A375_aEGFR2	Vemurafenib	LY3009120	0.001	0	24	24	0	8	1.00115
A375_aEGFR2	Vemurafenib	LY3009120	0.001	0.0001	24	24	0	8	1.00953
A375_aEGFR2	Vemurafenib	LY3009120	0.001	0.000316228	24	24	0	8	0.996863
A375_aEGFR2	Vemurafenib	LY3009120	0.001	0.001	24	24	0	8	0.960188
A375_aEGFR2	Vemurafenib	LY3009120	0.001	0.00316228	24	24	0	8	0.806208
A375_aEGFR2	Vemurafenib	LY3009120	0.001	0.01	24	24	0	8	0.501349
A375_aEGFR2	Vemurafenib	LY3009120	0.001	0.0316228	24	24	0	8	0.278193
A375_aEGFR2	Vemurafenib	LY3009120	0.001	0.1	24	24	0	8	0.168048
A375_aEGFR2	Vemurafenib	LY3009120	0.001	0.316228	24	24	0	8	0.147603
A375_aEGFR2	Vemurafenib	LY3009120	0.001	1	24	24	0	8	0.149731
A375_aEGFR2	Vemurafenib	LY3009120	0.001	3.16228	24	24	0	8	0.149156
A375_aEGFR2	Vemurafenib	LY3009120	0.00316228	0	24	24	0	8	0.995443
A375_aEGFR2	Vemurafenib	LY3009120	0.00316228	0.0001	24	24	0	8	1.04842
A375_aEGFR2	Vemurafenib	LY3009120	0.00316228	0.000316228	24	24	0	8	0.961018
A375_aEGFR2	Vemurafenib	LY3009120	0.00316228	0.001	24	24	0	8	0.921683
A375_aEGFR2	Vemurafenib	LY3009120	0.00316228	0.00316228	24	24	0	8	0.781333
A375_aEGFR2	Vemurafenib	LY3009120	0.00316228	0.01	24	24	0	8	0.534375
A375_aEGFR2	Vemurafenib	LY3009120	0.00316228	0.0316228	24	24	0	8	0.270258
A375_aEGFR2	Vemurafenib	LY3009120	0.00316228	0.1	24	24	0	8	0.166836
A375_aEGFR2	Vemurafenib	LY3009120	0.00316228	0.316228	24	24	0	8	0.145457
A375_aEGFR2	Vemurafenib	LY3009120	0.00316228	1	24	24	0	8	0.149615
A375_aEGFR2	Vemurafenib	LY3009120	0.00316228	3.16228	24	24	0	8	0.149346
A375_aEGFR2	Vemurafenib	LY3009120	0.01	0	24	24	0	8	0.896803
A375_aEGFR2	Vemurafenib	LY3009120	0.01	0.0001	24	24	0	8	0.912021
A375_aEGFR2	Vemurafenib	LY3009120	0.01	0.000316228	24	24	0	8	0.891086
A375_aEGFR2	Vemurafenib	LY3009120	0.01	0.001	24	24	0	8	0.889279
A375_aEGFR2	Vemurafenib	LY3009120	0.01	0.00316228	24	24	0	8	0.731647
A375_aEGFR2	Vemurafenib	LY3009120	0.01	0.01	24	24	0	8	0.470733
A375_aEGFR2	Vemurafenib	LY3009120	0.01	0.0316228	24	24	0	8	0.279698
A375_aEGFR2	Vemurafenib	LY3009120	0.01	0.1	24	24	0	8	0.165182
A375_aEGFR2	Vemurafenib	LY3009120	0.01	0.316228	24	24	0	8	0.149804
A375_aEGFR2	Vemurafenib	LY3009120	0.01	1	24	24	0	8	0.153422
A375_aEGFR2	Vemurafenib	LY3009120	0.01	3.16228	24	24	0	8	0.14803
A375_aEGFR2	Vemurafenib	LY3009120	0.0316228	0	24	24	0	8	0.694542
A375_aEGFR2	Vemurafenib	LY3009120	0.0316228	0.0001	24	24	0	8	0.758788
A375_aEGFR2	Vemurafenib	LY3009120	0.0316228	0.000316228	24	24	0	8	0.727262
A375_aEGFR2	Vemurafenib	LY3009120	0.0316228	0.001	24	24	0	8	0.745414
A375_aEGFR2	Vemurafenib	LY3009120	0.0316228	0.00316228	24	24	0	8	0.668903
A375_aEGFR2	Vemurafenib	LY3009120	0.0316228	0.01	24	24	0	8	0.45667
A375_aEGFR2	Vemurafenib	LY3009120	0.0316228	0.0316228	24	24	0	8	0.250783
A375_aEGFR2	Vemurafenib	LY3009120	0.0316228	0.1	24	24	0	8	0.166324
A375_aEGFR2	Vemurafenib	LY3009120	0.0316228	0.316228	24	24	0	8	0.145891
A375_aEGFR2	Vemurafenib	LY3009120	0.0316228	1	24	24	0	8	0.152494
A375_aEGFR2	Vemurafenib	LY3009120	0.0316228	3.16228	24	24	0	8	0.150027
A375_aEGFR2	Vemurafenib	LY3009120	0.1	0	24	24	0	8	0.452895
A375_aEGFR2	Vemurafenib	LY3009120	0.1	0.0001	24	24	0	8	0.435568
A375_aEGFR2	Vemurafenib	LY3009120	0.1	0.000316228	24	24	0	8	0.465245
A375_aEGFR2	Vemurafenib	LY3009120	0.1	0.001	24	24	0	8	0.482402
A375_aEGFR2	Vemurafenib	LY3009120	0.1	0.00316228	24	24	0	8	0.416089
A375_aEGFR2	Vemurafenib	LY3009120	0.1	0.01	24	24	0	8	0.320648
A375_aEGFR2	Vemurafenib	LY3009120	0.1	0.0316228	24	24	0	8	0.206309
A375_aEGFR2	Vemurafenib	LY3009120	0.1	0.1	24	24	0	8	0.160741
A375_aEGFR2	Vemurafenib	LY3009120	0.1	0.316228	24	24	0	8	0.151829
A375_aEGFR2	Vemurafenib	LY3009120	0.1	1	24	24	0	8	0.150993
A375_aEGFR2	Vemurafenib	LY3009120	0.1	3.16228	24	24	0	8	0.146673
A375_aEGFR2	Vemurafenib	LY3009120	0.316228	0	24	24	0	8	0.251741
A375_aEGFR2	Vemurafenib	LY3009120	0.316228	0.0001	24	24	0	8	0.262133
A375_aEGFR2	Vemurafenib	LY3009120	0.316228	0.000316228	24	24	0	8	0.264061
A375_aEGFR2	Vemurafenib	LY3009120	0.316228	0.001	24	24	0	8	0.292367
A375_aEGFR2	Vemurafenib	LY3009120	0.316228	0.00316228	24	24	0	8	0.295403
A375_aEGFR2	Vemurafenib	LY3009120	0.316228	0.01	24	24	0	8	0.266157
A375_aEGFR2	Vemurafenib	LY3009120	0.316228	0.0316228	24	24	0	8	0.203227
A375_aEGFR2	Vemurafenib	LY3009120	0.316228	0.1	24	24	0	8	0.158227
A375_aEGFR2	Vemurafenib	LY3009120	0.316228	0.316228	24	24	0	8	0.145999
A375_aEGFR2	Vemurafenib	LY3009120	0.316228	1	24	24	0	8	0.149004
A375_aEGFR2	Vemurafenib	LY3009120	0.316228	3.16228	24	24	0	8	0.146307
A375_aEGFR2	Vemurafenib	LY3009120	1	0	24	24	0	8	0.192237
A375_aEGFR2	Vemurafenib	LY3009120	1	0.0001	24	24	0	8	0.185175
A375_aEGFR2	Vemurafenib	LY3009120	1	0.000316228	24	24	0	8	0.191134
A375_aEGFR2	Vemurafenib	LY3009120	1	0.001	24	24	0	8	0.204504
A375_aEGFR2	Vemurafenib	LY3009120	1	0.00316228	24	24	0	8	0.210724
A375_aEGFR2	Vemurafenib	LY3009120	1	0.01	24	24	0	8	0.201298
A375_aEGFR2	Vemurafenib	LY3009120	1	0.0316228	24	24	0	8	0.183613
A375_aEGFR2	Vemurafenib	LY3009120	1	0.1	24	24	0	8	0.159445
A375_aEGFR2	Vemurafenib	LY3009120	1	0.316228	24	24	0	8	0.152083
A375_aEGFR2	Vemurafenib	LY3009120	1	1	24	24	0	8	0.149458
A375_aEGFR2	Vemurafenib	LY3009120	1	3.16228	24	24	0	8	0.151664
A375_aEGFR2	Vemurafenib	LY3009120	3.16228	0	24	24	0	8	0.175623
A375_aEGFR2	Vemurafenib	LY3009120	3.16228	0.0001	24	24	0	8	0.164895
A375_aEGFR2	Vemurafenib	LY3009120	3.16228	0.000316228	24	24	0	8	0.17232
A375_aEGFR2	Vemurafenib	LY3009120	3.16228	0.001	24	24	0	8	0.167595
A375_aEGFR2	Vemurafenib	LY3009120	3.16228	0.00316228	24	24	0	8	0.171074
A375_aEGFR2	Vemurafenib	LY3009120	3.16228	0.01	24	24	0	8	0.169431
A375_aEGFR2	Vemurafenib	LY3009120	3.16228	0.0316228	24	24	0	8	0.165386
A375_aEGFR2	Vemurafenib	LY3009120	3.16228	0.1	24	24	0	8	0.155856
A375_aEGFR2	Vemurafenib	LY3009120	3.16228	0.316228	24	24	0	8	0.145383
A375_aEGFR2	Vemurafenib	LY3009120	3.16228	1	24	24	0	8	0.147028
A375_aEGFR2	Vemurafenib	LY3009120	3.16228	3.16228	24	24	0	8	0.149598
A375_aEGFR2	Vemurafenib	LY3009120	10	0	24	24	0	8	0.164334
A375_aEGFR2	Vemurafenib	LY3009120	10	0.0001	24	24	0	8	0.172078
A375_aEGFR2	Vemurafenib	LY3009120	10	0.000316228	24	24	0	8	0.166451
A375_aEGFR2	Vemurafenib	LY3009120	10	0.001	24	24	0	8	0.166536
A375_aEGFR2	Vemurafenib	LY3009120	10	0.00316228	24	24	0	8	0.17112
A375_aEGFR2	Vemurafenib	LY3009120	10	0.01	24	24	0	8	0.176817
A375_aEGFR2	Vemurafenib	LY3009120	10	0.0316228	24	24	0	8	0.171954
A375_aEGFR2	Vemurafenib	LY3009120	10	0.1	24	24	0	8	0.165312
A375_aEGFR2	Vemurafenib	LY3009120	10	0.316228	24	24	0	8	0.165555
A375_aEGFR2	Vemurafenib	LY3009120	10	1	24	24	0	8	0.156764
A375_aEGFR2	Vemurafenib	LY3009120	10	3.16228	24	24	0	8	0.1622
A375_aEGFR2	Vemurafenib	LY3009120	0	0	24	24	100	8	1
A375_aEGFR2	Vemurafenib	LY3009120	0	0.0001	24	24	100	8	1.04128
A375_aEGFR2	Vemurafenib	LY3009120	0	0.000316228	24	24	100	8	1.07225
A375_aEGFR2	Vemurafenib	LY3009120	0	0.001	24	24	100	8	1.02498
A375_aEGFR2	Vemurafenib	LY3009120	0	0.00316228	24	24	100	8	0.98892
A375_aEGFR2	Vemurafenib	LY3009120	0	0.01	24	24	100	8	0.806845
A375_aEGFR2	Vemurafenib	LY3009120	0	0.0316228	24	24	100	8	0.564564
A375_aEGFR2	Vemurafenib	LY3009120	0	0.1	24	24	100	8	0.367984
A375_aEGFR2	Vemurafenib	LY3009120	0	0.316228	24	24	100	8	0.263996
A375_aEGFR2	Vemurafenib	LY3009120	0	1	24	24	100	8	0.174608
A375_aEGFR2	Vemurafenib	LY3009120	0	3.16228	24	24	100	8	0.148947
A375_aEGFR2	Vemurafenib	LY3009120	0.000316228	0	24	24	100	8	0.990234
A375_aEGFR2	Vemurafenib	LY3009120	0.000316228	0.0001	24	24	100	8	0.996409
A375_aEGFR2	Vemurafenib	LY3009120	0.000316228	0.000316228	24	24	100	8	1.02001
A375_aEGFR2	Vemurafenib	LY3009120	0.000316228	0.001	24	24	100	8	0.95937
A375_aEGFR2	Vemurafenib	LY3009120	0.000316228	0.00316228	24	24	100	8	0.848918
A375_aEGFR2	Vemurafenib	LY3009120	0.000316228	0.01	24	24	100	8	0.647628
A375_aEGFR2	Vemurafenib	LY3009120	0.000316228	0.0316228	24	24	100	8	0.453916
A375_aEGFR2	Vemurafenib	LY3009120	0.000316228	0.1	24	24	100	8	0.312299
A375_aEGFR2	Vemurafenib	LY3009120	0.000316228	0.316228	24	24	100	8	0.206436
A375_aEGFR2	Vemurafenib	LY3009120	0.000316228	1	24	24	100	8	0.154938
A375_aEGFR2	Vemurafenib	LY3009120	0.000316228	3.16228	24	24	100	8	0.139528
A375_aEGFR2	Vemurafenib	LY3009120	0.001	0	24	24	100	8	1.01729
A375_aEGFR2	Vemurafenib	LY3009120	0.001	0.0001	24	24	100	8	0.99932
A375_aEGFR2	Vemurafenib	LY3009120	0.001	0.000316228	24	24	100	8	0.982187
A375_aEGFR2	Vemurafenib	LY3009120	0.001	0.001	24	24	100	8	0.953322
A375_aEGFR2	Vemurafenib	LY3009120	0.001	0.00316228	24	24	100	8	0.891854
A375_aEGFR2	Vemurafenib	LY3009120	0.001	0.01	24	24	100	8	0.634921
A375_aEGFR2	Vemurafenib	LY3009120	0.001	0.0316228	24	24	100	8	0.467595
A375_aEGFR2	Vemurafenib	LY3009120	0.001	0.1	24	24	100	8	0.330939
A375_aEGFR2	Vemurafenib	LY3009120	0.001	0.316228	24	24	100	8	0.21479
A375_aEGFR2	Vemurafenib	LY3009120	0.001	1	24	24	100	8	0.156238
A375_aEGFR2	Vemurafenib	LY3009120	0.001	3.16228	24	24	100	8	0.134319
A375_aEGFR2	Vemurafenib	LY3009120	0.00316228	0	24	24	100	8	0.976623
A375_aEGFR2	Vemurafenib	LY3009120	0.00316228	0.0001	24	24	100	8	0.995823
A375_aEGFR2	Vemurafenib	LY3009120	0.00316228	0.000316228	24	24	100	8	1.04084
A375_aEGFR2	Vemurafenib	LY3009120	0.00316228	0.001	24	24	100	8	0.952681
A375_aEGFR2	Vemurafenib	LY3009120	0.00316228	0.00316228	24	24	100	8	0.835945
A375_aEGFR2	Vemurafenib	LY3009120	0.00316228	0.01	24	24	100	8	0.641196
A375_aEGFR2	Vemurafenib	LY3009120	0.00316228	0.0316228	24	24	100	8	0.456308
A375_aEGFR2	Vemurafenib	LY3009120	0.00316228	0.1	24	24	100	8	0.305061
A375_aEGFR2	Vemurafenib	LY3009120	0.00316228	0.316228	24	24	100	8	0.212477
A375_aEGFR2	Vemurafenib	LY3009120	0.00316228	1	24	24	100	8	0.154255
A375_aEGFR2	Vemurafenib	LY3009120	0.00316228	3.16228	24	24	100	8	0.139049
A375_aEGFR2	Vemurafenib	LY3009120	0.01	0	24	24	100	8	0.968948
A375_aEGFR2	Vemurafenib	LY3009120	0.01	0.0001	24	24	100	8	0.966573
A375_aEGFR2	Vemurafenib	LY3009120	0.01	0.000316228	24	24	100	8	0.959831
A375_aEGFR2	Vemurafenib	LY3009120	0.01	0.001	24	24	100	8	0.909733
A375_aEGFR2	Vemurafenib	LY3009120	0.01	0.00316228	24	24	100	8	0.788723
A375_aEGFR2	Vemurafenib	LY3009120	0.01	0.01	24	24	100	8	0.625442
A375_aEGFR2	Vemurafenib	LY3009120	0.01	0.0316228	24	24	100	8	0.469288
A375_aEGFR2	Vemurafenib	LY3009120	0.01	0.1	24	24	100	8	0.311245
A375_aEGFR2	Vemurafenib	LY3009120	0.01	0.316228	24	24	100	8	0.205397
A375_aEGFR2	Vemurafenib	LY3009120	0.01	1	24	24	100	8	0.157493
A375_aEGFR2	Vemurafenib	LY3009120	0.01	3.16228	24	24	100	8	0.137832
A375_aEGFR2	Vemurafenib	LY3009120	0.0316228	0	24	24	100	8	0.89559
A375_aEGFR2	Vemurafenib	LY3009120	0.0316228	0.0001	24	24	100	8	0.900036
A375_aEGFR2	Vemurafenib	LY3009120	0.0316228	0.000316228	24	24	100	8	0.935332
A375_aEGFR2	Vemurafenib	LY3009120	0.0316228	0.001	24	24	100	8	0.852356
A375_aEGFR2	Vemurafenib	LY3009120	0.0316228	0.00316228	24	24	100	8	0.768223
A375_aEGFR2	Vemurafenib	LY3009120	0.0316228	0.01	24	24	100	8	0.63468
A375_aEGFR2	Vemurafenib	LY3009120	0.0316228	0.0316228	24	24	100	8	0.45414
A375_aEGFR2	Vemurafenib	LY3009120	0.0316228	0.1	24	24	100	8	0.318506
A375_aEGFR2	Vemurafenib	LY3009120	0.0316228	0.316228	24	24	100	8	0.216424
A375_aEGFR2	Vemurafenib	LY3009120	0.0316228	1	24	24	100	8	0.156184
A375_aEGFR2	Vemurafenib	LY3009120	0.0316228	3.16228	24	24	100	8	0.138399
A375_aEGFR2	Vemurafenib	LY3009120	0.1	0	24	24	100	8	0.761045
A375_aEGFR2	Vemurafenib	LY3009120	0.1	0.0001	24	24	100	8	0.788982
A375_aEGFR2	Vemurafenib	LY3009120	0.1	0.000316228	24	24	100	8	0.801734
A375_aEGFR2	Vemurafenib	LY3009120	0.1	0.001	24	24	100	8	0.77119
A375_aEGFR2	Vemurafenib	LY3009120	0.1	0.00316228	24	24	100	8	0.719256
A375_aEGFR2	Vemurafenib	LY3009120	0.1	0.01	24	24	100	8	0.610248
A375_aEGFR2	Vemurafenib	LY3009120	0.1	0.0316228	24	24	100	8	0.450069
A375_aEGFR2	Vemurafenib	LY3009120	0.1	0.1	24	24	100	8	0.329458
A375_aEGFR2	Vemurafenib	LY3009120	0.1	0.316228	24	24	100	8	0.229225
A375_aEGFR2	Vemurafenib	LY3009120	0.1	1	24	24	100	8	0.160564
A375_aEGFR2	Vemurafenib	LY3009120	0.1	3.16228	24	24	100	8	0.136649
A375_aEGFR2	Vemurafenib	LY3009120	0.316228	0	24	24	100	8	0.767179
A375_aEGFR2	Vemurafenib	LY3009120	0.316228	0.0001	24	24	100	8	0.763579
A375_aEGFR2	Vemurafenib	LY3009120	0.316228	0.000316228	24	24	100	8	0.745516
A375_aEGFR2	Vemurafenib	LY3009120	0.316228	0.001	24	24	100	8	0.720706
A375_aEGFR2	Vemurafenib	LY3009120	0.316228	0.00316228	24	24	100	8	0.653256
A375_aEGFR2	Vemurafenib	LY3009120	0.316228	0.01	24	24	100	8	0.579066
A375_aEGFR2	Vemurafenib	LY3009120	0.316228	0.0316228	24	24	100	8	0.430603
A375_aEGFR2	Vemurafenib	LY3009120	0.316228	0.1	24	24	100	8	0.292832
A375_aEGFR2	Vemurafenib	LY3009120	0.316228	0.316228	24	24	100	8	0.19
A375_aEGFR2	Vemurafenib	LY3009120	0.316228	1	24	24	100	8	0.149162
A375_aEGFR2	Vemurafenib	LY3009120	0.316228	3.16228	24	24	100	8	0.136854
A375_aEGFR2	Vemurafenib	LY3009120	1	0	24	24	100	8	0.784501
A375_aEGFR2	Vemurafenib	LY3009120	1	0.0001	24	24	100	8	0.754714
A375_aEGFR2	Vemurafenib	LY3009120	1	0.000316228	24	24	100	8	0.72841
A375_aEGFR2	Vemurafenib	LY3009120	1	0.001	24	24	100	8	0.725396
A375_aEGFR2	Vemurafenib	LY3009120	1	0.00316228	24	24	100	8	0.678012
A375_aEGFR2	Vemurafenib	LY3009120	1	0.01	24	24	100	8	0.598051
A375_aEGFR2	Vemurafenib	LY3009120	1	0.0316228	24	24	100	8	0.467278
A375_aEGFR2	Vemurafenib	LY3009120	1	0.1	24	24	100	8	0.308295
A375_aEGFR2	Vemurafenib	LY3009120	1	0.316228	24	24	100	8	0.194906
A375_aEGFR2	Vemurafenib	LY3009120	1	1	24	24	100	8	0.148935
A375_aEGFR2	Vemurafenib	LY3009120	1	3.16228	24	24	100	8	0.136815
A375_aEGFR2	Vemurafenib	LY3009120	3.16228	0	24	24	100	8	0.760861
A375_aEGFR2	Vemurafenib	LY3009120	3.16228	0.0001	24	24	100	8	0.663159
A375_aEGFR2	Vemurafenib	LY3009120	3.16228	0.000316228	24	24	100	8	0.678079
A375_aEGFR2	Vemurafenib	LY3009120	3.16228	0.001	24	24	100	8	0.700623
A375_aEGFR2	Vemurafenib	LY3009120	3.16228	0.00316228	24	24	100	8	0.649326
A375_aEGFR2	Vemurafenib	LY3009120	3.16228	0.01	24	24	100	8	0.624809
A375_aEGFR2	Vemurafenib	LY3009120	3.16228	0.0316228	24	24	100	8	0.508315
A375_aEGFR2	Vemurafenib	LY3009120	3.16228	0.1	24	24	100	8	0.336497
A375_aEGFR2	Vemurafenib	LY3009120	3.16228	0.316228	24	24	100	8	0.196993
A375_aEGFR2	Vemurafenib	LY3009120	3.16228	1	24	24	100	8	0.150463
A375_aEGFR2	Vemurafenib	LY3009120	3.16228	3.16228	24	24	100	8	0.15614
A375_aEGFR2	Vemurafenib	LY3009120	10	0	24	24	100	8	0.667985
A375_aEGFR2	Vemurafenib	LY3009120	10	0.0001	24	24	100	8	0.643554
A375_aEGFR2	Vemurafenib	LY3009120	10	0.000316228	24	24	100	8	0.62917
A375_aEGFR2	Vemurafenib	LY3009120	10	0.001	24	24	100	8	0.651168
A375_aEGFR2	Vemurafenib	LY3009120	10	0.00316228	24	24	100	8	0.662901
A375_aEGFR2	Vemurafenib	LY3009120	10	0.01	24	24	100	8	0.628043
A375_aEGFR2	Vemurafenib	LY3009120	10	0.0316228	24	24	100	8	0.55287
A375_aEGFR2	Vemurafenib	LY3009120	10	0.1	24	24	100	8	0.33526
A375_aEGFR2	Vemurafenib	LY3009120	10	0.316228	24	24	100	8	0.227712
A375_aEGFR2	Vemurafenib	LY3009120	10	1	24	24	100	8	0.177219
A375_aEGFR2	Vemurafenib	LY3009120	10	3.16228	24	24	100	8	0.153462
A375_aEGFR2	Vemurafenib	Cobimetinib	0	0	24	24	0	8	1
A375_aEGFR2	Vemurafenib	Cobimetinib	0	3.16228e-05	24	24	0	8	1.0283
A375_aEGFR2	Vemurafenib	Cobimetinib	0	0.0001	24	24	0	8	1.00108
A375_aEGFR2	Vemurafenib	Cobimetinib	0	0.000316228	24	24	0	8	1.00187
A375_aEGFR2	Vemurafenib	Cobimetinib	0	0.001	24	24	0	8	0.91699
A375_aEGFR2	Vemurafenib	Cobimetinib	0	0.00316228	24	24	0	8	0.731515
A375_aEGFR2	Vemurafenib	Cobimetinib	0	0.01	24	24	0	8	0.399424
A375_aEGFR2	Vemurafenib	Cobimetinib	0	0.0316228	24	24	0	8	0.187635
A375_aEGFR2	Vemurafenib	Cobimetinib	0	0.1	24	24	0	8	0.147053
A375_aEGFR2	Vemurafenib	Cobimetinib	0	0.316228	24	24	0	8	0.140544
A375_aEGFR2	Vemurafenib	Cobimetinib	0	1	24	24	0	8	0.137386
A375_aEGFR2	Vemurafenib	Cobimetinib	0.000316228	0	24	24	0	8	1.01172
A375_aEGFR2	Vemurafenib	Cobimetinib	0.000316228	3.16228e-05	24	24	0	8	1.01171
A375_aEGFR2	Vemurafenib	Cobimetinib	0.000316228	0.0001	24	24	0	8	1.00945
A375_aEGFR2	Vemurafenib	Cobimetinib	0.000316228	0.000316228	24	24	0	8	0.984115
A375_aEGFR2	Vemurafenib	Cobimetinib	0.000316228	0.001	24	24	0	8	0.914669
A375_aEGFR2	Vemurafenib	Cobimetinib	0.000316228	0.00316228	24	24	0	8	0.686922
A375_aEGFR2	Vemurafenib	Cobimetinib	0.000316228	0.01	24	24	0	8	0.382886
A375_aEGFR2	Vemurafenib	Cobimetinib	0.000316228	0.0316228	24	24	0	8	0.175222
A375_aEGFR2	Vemurafenib	Cobimetinib	0.000316228	0.1	24	24	0	8	0.151899
A375_aEGFR2	Vemurafenib	Cobimetinib	0.000316228	0.316228	24	24	0	8	0.137683
A375_aEGFR2	Vemurafenib	Cobimetinib	0.000316228	1	24	24	0	8	0.139642
A375_aEGFR2	Vemurafenib	Cobimetinib	0.001	0	24	24	0	8	1.01071
A375_aEGFR2	Vemurafenib	Cobimetinib	0.001	3.16228e-05	24	24	0	8	1.01811
A375_aEGFR2	Vemurafenib	Cobimetinib	0.001	0.0001	24	24	0	8	1.01004
A375_aEGFR2	Vemurafenib	Cobimetinib	0.001	0.000316228	24	24	0	8	0.957796
A375_aEGFR2	Vemurafenib	Cobimetinib	0.001	0.001	24	24	0	8	0.85714
A375_aEGFR2	Vemurafenib	Cobimetinib	0.001	0.00316228	24	24	0	8	0.631437
A375_aEGFR2	Vemurafenib	Cobimetinib	0.001	0.01	24	24	0	8	0.327744
A375_aEGFR2	Vemurafenib	Cobimetinib	0.001	0.0316228	24	24	0	8	0.171556
A375_aEGFR2	Vemurafenib	Cobimetinib	0.001	0.1	24	24	0	8	0.141937
A375_aEGFR2	Vemurafenib	Cobimetinib	0.001	0.316228	24	24	0	8	0.139157
A375_aEGFR2	Vemurafenib	Cobimetinib	0.001	1	24	24	0	8	0.137366
A375_aEGFR2	Vemurafenib	Cobimetinib	0.00316228	0	24	24	0	8	1.02168
A375_aEGFR2	Vemurafenib	Cobimetinib	0.00316228	3.16228e-05	24	24	0	8	0.975597
A375_aEGFR2	Vemurafenib	Cobimetinib	0.00316228	0.0001	24	24	0	8	0.986847
A375_aEGFR2	Vemurafenib	Cobimetinib	0.00316228	0.000316228	24	24	0	8	0.943155
A375_aEGFR2	Vemurafenib	Cobimetinib	0.00316228	0.001	24	24	0	8	0.874281
A375_aEGFR2	Vemurafenib	Cobimetinib	0.00316228	0.00316228	24	24	0	8	0.623124
A375_aEGFR2	Vemurafenib	Cobimetinib	0.00316228	0.01	24	24	0	8	0.305825
A375_aEGFR2	Vemurafenib	Cobimetinib	0.00316228	0.0316228	24	24	0	8	0.164027
A375_aEGFR2	Vemurafenib	Cobimetinib	0.00316228	0.1	24	24	0	8	0.148828
A375_aEGFR2	Vemurafenib	Cobimetinib	0.00316228	0.316228	24	24	0	8	0.140652
A375_aEGFR2	Vemurafenib	Cobimetinib	0.00316228	1	24	24	0	8	0.137815
A375_aEGFR2	Vemurafenib	Cobimetinib	0.01	0	24	24	0	8	0.986377
A375_aEGFR2	Vemurafenib	Cobimetinib	0.01	3.16228e-05	24	24	0	8	0.926734
A375_aEGFR2	Vemurafenib	Cobimetinib	0.01	0.0001	24	24	0	8	0.904684
A375_aEGFR2	Vemurafenib	Cobimetinib	0.01	0.000316228	24	24	0	8	0.875368
A375_aEGFR2	Vemurafenib	Cobimetinib	0.01	0.001	24	24	0	8	0.813649
A375_aEGFR2	Vemurafenib	Cobimetinib	0.01	0.00316228	24	24	0	8	0.53376
A375_aEGFR2	Vemurafenib	Cobimetinib	0.01	0.01	24	24	0	8	0.292102
A375_aEGFR2	Vemurafenib	Cobimetinib	0.01	0.0316228	24	24	0	8	0.197644
A375_aEGFR2	Vemurafenib	Cobimetinib	0.01	0.1	24	24	0	8	0.144435
A375_aEGFR2	Vemurafenib	Cobimetinib	0.01	0.316228	24	24	0	8	0.138673
A375_aEGFR2	Vemurafenib	Cobimetinib	0.01	1	24	24	0	8	0.138487
A375_aEGFR2	Vemurafenib	Cobimetinib	0.0316228	0	24	24	0	8	0.881098
A375_aEGFR2	Vemurafenib	Cobimetinib	0.0316228	3.16228e-05	24	24	0	8	0.841951
A375_aEGFR2	Vemurafenib	Cobimetinib	0.0316228	0.0001	24	24	0	8	0.795037
A375_aEGFR2	Vemurafenib	Cobimetinib	0.0316228	0.000316228	24	24	0	8	0.753305
A375_aEGFR2	Vemurafenib	Cobimetinib	0.0316228	0.001	24	24	0	8	0.665772
A375_aEGFR2	Vemurafenib	Cobimetinib	0.0316228	0.00316228	24	24	0	8	0.441314
A375_aEGFR2	Vemurafenib	Cobimetinib	0.0316228	0.01	24	24	0	8	0.228474
A375_aEGFR2	Vemurafenib	Cobimetinib	0.0316228	0.0316228	24	24	0	8	0.160641
A375_aEGFR2	Vemurafenib	Cobimetinib	0.0316228	0.1	24	24	0	8	0.144789
A375_aEGFR2	Vemurafenib	Cobimetinib	0.0316228	0.316228	24	24	0	8	0.139622
A375_aEGFR2	Vemurafenib	Cobimetinib	0.0316228	1	24	24	0	8	0.138278
A375_aEGFR2	Vemurafenib	Cobimetinib	0.1	0	24	24	0	8	0.658691
A375_aEGFR2	Vemurafenib	Cobimetinib	0.1	3.16228e-05	24	24	0	8	0.541774
A375_aEGFR2	Vemurafenib	Cobimetinib	0.1	0.0001	24	24	0	8	0.538521
A375_aEGFR2	Vemurafenib	Cobimetinib	0.1	0.000316228	24	24	0	8	0.489395
A375_aEGFR2	Vemurafenib	Cobimetinib	0.1	0.001	24	24	0	8	0.40392
A375_aEGFR2	Vemurafenib	Cobimetinib	0.1	0.00316228	24	24	0	8	0.284607
A375_aEGFR2	Vemurafenib	Cobimetinib	0.1	0.01	24	24	0	8	0.185842
A375_aEGFR2	Vemurafenib	Cobimetinib	0.1	0.0316228	24	24	0	8	0.148723
A375_aEGFR2	Vemurafenib	Cobimetinib	0.1	0.1	24	24	0	8	0.145687
A375_aEGFR2	Vemurafenib	Cobimetinib	0.1	0.316228	24	24	0	8	0.139539
A375_aEGFR2	Vemurafenib	Cobimetinib	0.1	1	24	24	0	8	0.139754
A375_aEGFR2	Vemurafenib	Cobimetinib	0.316228	0	24	24	0	8	0.362326
A375_aEGFR2	Vemurafenib	Cobimetinib	0.316228	3.16228e-05	24	24	0	8	0.310736
A375_aEGFR2	Vemurafenib	Cobimetinib	0.316228	0.0001	24	24	0	8	0.279687
A375_aEGFR2	Vemurafenib	Cobimetinib	0.316228	0.000316228	24	24	0	8	0.264074
A375_aEGFR2	Vemurafenib	Cobimetinib	0.316228	0.001	24	24	0	8	0.235308
A375_aEGFR2	Vemurafenib	Cobimetinib	0.316228	0.00316228	24	24	0	8	0.186719
A375_aEGFR2	Vemurafenib	Cobimetinib	0.316228	0.01	24	24	0	8	0.161362
A375_aEGFR2	Vemurafenib	Cobimetinib	0.316228	0.0316228	24	24	0	8	0.14627
A375_aEGFR2	Vemurafenib	Cobimetinib	0.316228	0.1	24	24	0	8	0.141806
A375_aEGFR2	Vemurafenib	Cobimetinib	0.316228	0.316228	24	24	0	8	0.138758
A375_aEGFR2	Vemurafenib	Cobimetinib	0.316228	1	24	24	0	8	0.138949
A375_aEGFR2	Vemurafenib	Cobimetinib	1	0	24	24	0	8	0.210965
A375_aEGFR2	Vemurafenib	Cobimetinib	1	3.16228e-05	24	24	0	8	0.195045
A375_aEGFR2	Vemurafenib	Cobimetinib	1	0.0001	24	24	0	8	0.191499
A375_aEGFR2	Vemurafenib	Cobimetinib	1	0.000316228	24	24	0	8	0.189213
A375_aEGFR2	Vemurafenib	Cobimetinib	1	0.001	24	24	0	8	0.175077
A375_aEGFR2	Vemurafenib	Cobimetinib	1	0.00316228	24	24	0	8	0.168872
A375_aEGFR2	Vemurafenib	Cobimetinib	1	0.01	24	24	0	8	0.147276
A375_aEGFR2	Vemurafenib	Cobimetinib	1	0.0316228	24	24	0	8	0.141745
A375_aEGFR2	Vemurafenib	Cobimetinib	1	0.1	24	24	0	8	0.1409
A375_aEGFR2	Vemurafenib	Cobimetinib	1	0.316228	24	24	0	8	0.138029
A375_aEGFR2	Vemurafenib	Cobimetinib	1	1	24	24	0	8	0.141175
A375_aEGFR2	Vemurafenib	Cobimetinib	3.16228	0	24	24	0	8	0.171257
A375_aEGFR2	Vemurafenib	Cobimetinib	3.16228	3.16228e-05	24	24	0	8	0.161487
A375_aEGFR2	Vemurafenib	Cobimetinib	3.16228	0.0001	24	24	0	8	0.171513
A375_aEGFR2	Vemurafenib	Cobimetinib	3.16228	0.000316228	24	24	0	8	0.158153
A375_aEGFR2	Vemurafenib	Cobimetinib	3.16228	0.001	24	24	0	8	0.151888
A375_aEGFR2	Vemurafenib	Cobimetinib	3.16228	0.00316228	24	24	0	8	0.147157
A375_aEGFR2	Vemurafenib	Cobimetinib	3.16228	0.01	24	24	0	8	0.145992
A375_aEGFR2	Vemurafenib	Cobimetinib	3.16228	0.0316228	24	24	0	8	0.139702
A375_aEGFR2	Vemurafenib	Cobimetinib	3.16228	0.1	24	24	0	8	0.13851
A375_aEGFR2	Vemurafenib	Cobimetinib	3.16228	0.316228	24	24	0	8	0.139102
A375_aEGFR2	Vemurafenib	Cobimetinib	3.16228	1	24	24	0	8	0.139672
A375_aEGFR2	Vemurafenib	Cobimetinib	10	0	24	24	0	8	0.154188
A375_aEGFR2	Vemurafenib	Cobimetinib	10	3.16228e-05	24	24	0	8	0.151622
A375_aEGFR2	Vemurafenib	Cobimetinib	10	0.0001	24	24	0	8	0.148028
A375_aEGFR2	Vemurafenib	Cobimetinib	10	0.000316228	24	24	0	8	0.149268
A375_aEGFR2	Vemurafenib	Cobimetinib	10	0.001	24	24	0	8	0.146945
A375_aEGFR2	Vemurafenib	Cobimetinib	10	0.00316228	24	24	0	8	0.149493
A375_aEGFR2	Vemurafenib	Cobimetinib	10	0.01	24	24	0	8	0.147468
A375_aEGFR2	Vemurafenib	Cobimetinib	10	0.0316228	24	24	0	8	0.141217
A375_aEGFR2	Vemurafenib	Cobimetinib	10	0.1	24	24	0	8	0.139667
A375_aEGFR2	Vemurafenib	Cobimetinib	10	0.316228	24	24	0	8	0.141184
A375_aEGFR2	Vemurafenib	Cobimetinib	10	1	24	24	0	8	0.145671
A375_aEGFR2	Vemurafenib	Cobimetinib	0	0	24	24	100	8	1
A375_aEGFR2	Vemurafenib	Cobimetinib	0	3.16228e-05	24	24	100	8	1.04584
A375_aEGFR2	Vemurafenib	Cobimetinib	0	0.0001	24	24	100	8	1.07018
A375_aEGFR2	Vemurafenib	Cobimetinib	0	0.000316228	24	24	100	8	1.01595
A375_aEGFR2	Vemurafenib	Cobimetinib	0	0.001	24	24	100	8	1.0103
A375_aEGFR2	Vemurafenib	Cobimetinib	0	0.00316228	24	24	100	8	0.906367
A375_aEGFR2	Vemurafenib	Cobimetinib	0	0.01	24	24	100	8	0.694504
A375_aEGFR2	Vemurafenib	Cobimetinib	0	0.0316228	24	24	100	8	0.525879
A375_aEGFR2	Vemurafenib	Cobimetinib	0	0.1	24	24	100	8	0.468408
A375_aEGFR2	Vemurafenib	Cobimetinib	0	0.316228	24	24	100	8	0.34671
A375_aEGFR2	Vemurafenib	Cobimetinib	0	1	24	24	100	8	0.195659
A375_aEGFR2	Vemurafenib	Cobimetinib	0.000316228	0	24	24	100	8	1.03825
A375_aEGFR2	Vemurafenib	Cobimetinib	0.000316228	3.16228e-05	24	24	100	8	1.02907
A375_aEGFR2	Vemurafenib	Cobimetinib	0.000316228	0.0001	24	24	100	8	1.02442
A375_aEGFR2	Vemurafenib	Cobimetinib	0.000316228	0.000316228	24	24	100	8	1.02155
A375_aEGFR2	Vemurafenib	Cobimetinib	0.000316228	0.001	24	24	100	8	0.93646
A375_aEGFR2	Vemurafenib	Cobimetinib	0.000316228	0.00316228	24	24	100	8	0.804309
A375_aEGFR2	Vemurafenib	Cobimetinib	0.000316228	0.01	24	24	100	8	0.604889
A375_aEGFR2	Vemurafenib	Cobimetinib	0.000316228	0.0316228	24	24	100	8	0.497564
A375_aEGFR2	Vemurafenib	Cobimetinib	0.000316228	0.1	24	24	100	8	0.425352
A375_aEGFR2	Vemurafenib	Cobimetinib	0.000316228	0.316228	24	24	100	8	0.288888
A375_aEGFR2	Vemurafenib	Cobimetinib	0.000316228	1	24	24	100	8	0.179015
A375_aEGFR2	Vemurafenib	Cobimetinib	0.001	0	24	24	100	8	1.05169
A375_aEGFR2	Vemurafenib	Cobimetinib	0.001	3.16228e-05	24	24	100	8	1.0445
A375_aEGFR2	Vemurafenib	Cobimetinib	0.001	0.0001	24	24	100	8	1.02399
A375_aEGFR2	Vemurafenib	Cobimetinib	0.001	0.000316228	24	24	100	8	1.05162
A375_aEGFR2	Vemurafenib	Cobimetinib	0.001	0.001	24	24	100	8	0.990135
A375_aEGFR2	Vemurafenib	Cobimetinib	0.001	0.00316228	24	24	100	8	0.816155
A375_aEGFR2	Vemurafenib	Cobimetinib	0.001	0.01	24	24	100	8	0.620694
A375_aEGFR2	Vemurafenib	Cobimetinib	0.001	0.0316228	24	24	100	8	0.518331
A375_aEGFR2	Vemurafenib	Cobimetinib	0.001	0.1	24	24	100	8	0.44253
A375_aEGFR2	Vemurafenib	Cobimetinib	0.001	0.316228	24	24	100	8	0.29973
A375_aEGFR2	Vemurafenib	Cobimetinib	0.001	1	24	24	100	8	0.172322
A375_aEGFR2	Vemurafenib	Cobimetinib	0.00316228	0	24	24	100	8	1.05999
A375_aEGFR2	Vemurafenib	Cobimetinib	0.00316228	3.16228e-05	24	24	100	8	1.04551
A375_aEGFR2	Vemurafenib	Cobimetinib	0.00316228	0.0001	24	24	100	8	1.06474
A375_aEGFR2	Vemurafenib	Cobimetinib	0.00316228	0.000316228	24	24	100	8	0.990627
A375_aEGFR2	Vemurafenib	Cobimetinib	0.00316228	0.001	24	24	100	8	0.935373
A375_aEGFR2	Vemurafenib	Cobimetinib	0.00316228	0.00316228	24	24	100	8	0.80997
A375_aEGFR2	Vemurafenib	Cobimetinib	0.00316228	0.01	24	24	100	8	0.62464
A375_aEGFR2	Vemurafenib	Cobimetinib	0.00316228	0.0316228	24	24	100	8	0.52483
A375_aEGFR2	Vemurafenib	Cobimetinib	0.00316228	0.1	24	24	100	8	0.435173
A375_aEGFR2	Vemurafenib	Cobimetinib	0.00316228	0.316228	24	24	100	8	0.285074
A375_aEGFR2	Vemurafenib	Cobimetinib	0.00316228	1	24	24	100	8	0.16594
A375_aEGFR2	Vemurafenib	Cobimetinib	0.01	0	24	24	100	8	1.0326
A375_aEGFR2	Vemurafenib	Cobimetinib	0.01	3.16228e-05	24	24	100	8	1.01509
A375_aEGFR2	Vemurafenib	Cobimetinib	0.01	0.0001	24	24	100	8	0.990573
A375_aEGFR2	Vemurafenib	Cobimetinib	0.01	0.000316228	24	24	100	8	1.01234
A375_aEGFR2	Vemurafenib	Cobimetinib	0.01	0.001	24	24	100	8	0.908928
A375_aEGFR2	Vemurafenib	Cobimetinib	0.01	0.00316228	24	24	100	8	0.765361
A375_aEGFR2	Vemurafenib	Cobimetinib	0.01	0.01	24	24	100	8	0.613375
A375_aEGFR2	Vemurafenib	Cobimetinib	0.01	0.0316228	24	24	100	8	0.503375
A375_aEGFR2	Vemurafenib	Cobimetinib	0.01	0.1	24	24	100	8	0.416823
A375_aEGFR2	Vemurafenib	Cobimetinib	0.01	0.316228	24	24	100	8	0.289682
A375_aEGFR2	Vemurafenib	Cobimetinib	0.01	1	24	24	100	8	0.164724
A375_aEGFR2	Vemurafenib	Cobimetinib	0.0316228	0	24	24	100	8	1.0033
A375_aEGFR2	Vemurafenib	Cobimetinib	0.0316228	3.16228e-05	24	24	100	8	0.990858
A375_aEGFR2	Vemurafenib	Cobimetinib	0.0316228	0.0001	24	24	100	8	0.944072
A375_aEGFR2	Vemurafenib	Cobimetinib	0.0316228	0.000316228	24	24	100	8	0.891643
A375_aEGFR2	Vemurafenib	Cobimetinib	0.0316228	0.001	24	24	100	8	0.834195
A375_aEGFR2	Vemurafenib	Cobimetinib	0.0316228	0.00316228	24	24	100	8	0.692462
A375_aEGFR2	Vemurafenib	Cobimetinib	0.0316228	0.01	24	24	100	8	0.567297
A375_aEGFR2	Vemurafenib	Cobimetinib	0.0316228	0.0316228	24	24	100	8	0.495437
A375_aEGFR2	Vemurafenib	Cobimetinib	0.0316228	0.1	24	24	100	8	0.414312
A375_aEGFR2	Vemurafenib	Cobimetinib	0.0316228	0.316228	24	24	100	8	0.281852
A375_aEGFR2	Vemurafenib	Cobimetinib	0.0316228	1	24	24	100	8	0.163957
A375_aEGFR2	Vemurafenib	Cobimetinib	0.1	0	24	24	100	8	0.851323
A375_aEGFR2	Vemurafenib	Cobimetinib	0.1	3.16228e-05	24	24	100	8	0.789656
A375_aEGFR2	Vemurafenib	Cobimetinib	0.1	0.0001	24	24	100	8	0.787287
A375_aEGFR2	Vemurafenib	Cobimetinib	0.1	0.000316228	24	24	100	8	0.773733
A375_aEGFR2	Vemurafenib	Cobimetinib	0.1	0.001	24	24	100	8	0.67195
A375_aEGFR2	Vemurafenib	Cobimetinib	0.1	0.00316228	24	24	100	8	0.615052
A375_aEGFR2	Vemurafenib	Cobimetinib	0.1	0.01	24	24	100	8	0.552549
A375_aEGFR2	Vemurafenib	Cobimetinib	0.1	0.0316228	24	24	100	8	0.525211
A375_aEGFR2	Vemurafenib	Cobimetinib	0.1	0.1	24	24	100	8	0.406742
A375_aEGFR2	Vemurafenib	Cobimetinib	0.1	0.316228	24	24	100	8	0.282983
A375_aEGFR2	Vemurafenib	Cobimetinib	0.1	1	24	24	100	8	0.160695
A375_aEGFR2	Vemurafenib	Cobimetinib	0.316228	0	24	24	100	8	0.69658
A375_aEGFR2	Vemurafenib	Cobimetinib	0.316228	3.16228e-05	24	24	100	8	0.64719
A375_aEGFR2	Vemurafenib	Cobimetinib	0.316228	0.0001	24	24	100	8	0.635452
A375_aEGFR2	Vemurafenib	Cobimetinib	0.316228	0.000316228	24	24	100	8	0.643049
A375_aEGFR2	Vemurafenib	Cobimetinib	0.316228	0.001	24	24	100	8	0.600234
A375_aEGFR2	Vemurafenib	Cobimetinib	0.316228	0.00316228	24	24	100	8	0.584175
A375_aEGFR2	Vemurafenib	Cobimetinib	0.316228	0.01	24	24	100	8	0.557002
A375_aEGFR2	Vemurafenib	Cobimetinib	0.316228	0.0316228	24	24	100	8	0.50154
A375_aEGFR2	Vemurafenib	Cobimetinib	0.316228	0.1	24	24	100	8	0.388431
A375_aEGFR2	Vemurafenib	Cobimetinib	0.316228	0.316228	24	24	100	8	0.270042
A375_aEGFR2	Vemurafenib	Cobimetinib	0.316228	1	24	24	100	8	0.156594
A375_aEGFR2	Vemurafenib	Cobimetinib	1	0	24	24	100	8	0.638754
A375_aEGFR2	Vemurafenib	Cobimetinib	1	3.16228e-05	24	24	100	8	0.623136
A375_aEGFR2	Vemurafenib	Cobimetinib	1	0.0001	24	24	100	8	0.614338
A375_aEGFR2	Vemurafenib	Cobimetinib	1	0.000316228	24	24	100	8	0.614107
A375_aEGFR2	Vemurafenib	Cobimetinib	1	0.001	24	24	100	8	0.603291
A375_aEGFR2	Vemurafenib	Cobimetinib	1	0.00316228	24	24	100	8	0.61488
A375_aEGFR2	Vemurafenib	Cobimetinib	1	0.01	24	24	100	8	0.571124
A375_aEGFR2	Vemurafenib	Cobimetinib	1	0.0316228	24	24	100	8	0.493864
A375_aEGFR2	Vemurafenib	Cobimetinib	1	0.1	24	24	100	8	0.381625
A375_aEGFR2	Vemurafenib	Cobimetinib	1	0.316228	24	24	100	8	0.245338
A375_aEGFR2	Vemurafenib	Cobimetinib	1	1	24	24	100	8	0.153186
A375_aEGFR2	Vemurafenib	Cobimetinib	3.16228	0	24	24	100	8	0.646659
A375_aEGFR2	Vemurafenib	Cobimetinib	3.16228	3.16228e-05	24	24	100	8	0.665619
A375_aEGFR2	Vemurafenib	Cobimetinib	3.16228	0.0001	24	24	100	8	0.647974
A375_aEGFR2	Vemurafenib	Cobimetinib	3.16228	0.000316228	24	24	100	8	0.646979
A375_aEGFR2	Vemurafenib	Cobimetinib	3.16228	0.001	24	24	100	8	0.634846
A375_aEGFR2	Vemurafenib	Cobimetinib	3.16228	0.00316228	24	24	100	8	0.614167
A375_aEGFR2	Vemurafenib	Cobimetinib	3.16228	0.01	24	24	100	8	0.531847
A375_aEGFR2	Vemurafenib	Cobimetinib	3.16228	0.0316228	24	24	100	8	0.46433
A375_aEGFR2	Vemurafenib	Cobimetinib	3.16228	0.1	24	24	100	8	0.305127
A375_aEGFR2	Vemurafenib	Cobimetinib	3.16228	0.316228	24	24	100	8	0.179402
A375_aEGFR2	Vemurafenib	Cobimetinib	3.16228	1	24	24	100	8	0.138192
A375_aEGFR2	Vemurafenib	Cobimetinib	10	0	24	24	100	8	0.664143
A375_aEGFR2	Vemurafenib	Cobimetinib	10	3.16228e-05	24	24	100	8	0.616123
A375_aEGFR2	Vemurafenib	Cobimetinib	10	0.0001	24	24	100	8	0.612476
A375_aEGFR2	Vemurafenib	Cobimetinib	10	0.000316228	24	24	100	8	0.579439
A375_aEGFR2	Vemurafenib	Cobimetinib	10	0.001	24	24	100	8	0.584309
A375_aEGFR2	Vemurafenib	Cobimetinib	10	0.00316228	24	24	100	8	0.54584
A375_aEGFR2	Vemurafenib	Cobimetinib	10	0.01	24	24	100	8	0.475586
A375_aEGFR2	Vemurafenib	Cobimetinib	10	0.0316228	24	24	100	8	0.359693
A375_aEGFR2	Vemurafenib	Cobimetinib	10	0.1	24	24	100	8	0.208845
A375_aEGFR2	Vemurafenib	Cobimetinib	10	0.316228	24	24	100	8	0.146117
A375_aEGFR2	Vemurafenib	Cobimetinib	10	1	24	24	100	8	0.138027
A375_aEGFR2	LY3009120	Cobimetinib	0	0	24	24	0	8	1
A375_aEGFR2	LY3009120	Cobimetinib	0	3.16228e-05	24	24	0	8	1.05695
A375_aEGFR2	LY3009120	Cobimetinib	0	0.0001	24	24	0	8	1.04075
A375_aEGFR2	LY3009120	Cobimetinib	0	0.000316228	24	24	0	8	1.08457
A375_aEGFR2	LY3009120	Cobimetinib	0	0.001	24	24	0	8	0.996852
A375_aEGFR2	LY3009120	Cobimetinib	0	0.00316228	24	24	0	8	0.841027
A375_aEGFR2	LY3009120	Cobimetinib	0	0.01	24	24	0	8	0.545713
A375_aEGFR2	LY3009120	Cobimetinib	0	0.0316228	24	24	0	8	0.290458
A375_aEGFR2	LY3009120	Cobimetinib	0	0.1	24	24	0	8	0.242789
A375_aEGFR2	LY3009120	Cobimetinib	0	0.316228	24	24	0	8	0.235357
A375_aEGFR2	LY3009120	Cobimetinib	0	1	24	24	0	8	0.234573
A375_aEGFR2	LY3009120	Cobimetinib	0.0001	0	24	24	0	8	1.06517
A375_aEGFR2	LY3009120	Cobimetinib	0.0001	3.16228e-05	24	24	0	8	0.99276
A375_aEGFR2	LY3009120	Cobimetinib	0.0001	0.0001	24	24	0	8	1.0463
A375_aEGFR2	LY3009120	Cobimetinib	0.0001	0.000316228	24	24	0	8	1.01049
A375_aEGFR2	LY3009120	Cobimetinib	0.0001	0.001	24	24	0	8	0.966432
A375_aEGFR2	LY3009120	Cobimetinib	0.0001	0.00316228	24	24	0	8	0.816125
A375_aEGFR2	LY3009120	Cobimetinib	0.0001	0.01	24	24	0	8	0.49827
A375_aEGFR2	LY3009120	Cobimetinib	0.0001	0.0316228	24	24	0	8	0.284073
A375_aEGFR2	LY3009120	Cobimetinib	0.0001	0.1	24	24	0	8	0.241973
A375_aEGFR2	LY3009120	Cobimetinib	0.0001	0.316228	24	24	0	8	0.234238
A375_aEGFR2	LY3009120	Cobimetinib	0.0001	1	24	24	0	8	0.232651
A375_aEGFR2	LY3009120	Cobimetinib	0.000316228	0	24	24	0	8	1.04823
A375_aEGFR2	LY3009120	Cobimetinib	0.000316228	3.16228e-05	24	24	0	8	0.999252
A375_aEGFR2	LY3009120	Cobimetinib	0.000316228	0.0001	24	24	0	8	1.01719
A375_aEGFR2	LY3009120	Cobimetinib	0.000316228	0.000316228	24	24	0	8	1.00588
A375_aEGFR2	LY3009120	Cobimetinib	0.000316228	0.001	24	24	0	8	0.94483
A375_aEGFR2	LY3009120	Cobimetinib	0.000316228	0.00316228	24	24	0	8	0.828754
A375_aEGFR2	LY3009120	Cobimetinib	0.000316228	0.01	24	24	0	8	0.517219
A375_aEGFR2	LY3009120	Cobimetinib	0.000316228	0.0316228	24	24	0	8	0.297851
A375_aEGFR2	LY3009120	Cobimetinib	0.000316228	0.1	24	24	0	8	0.244657
A375_aEGFR2	LY3009120	Cobimetinib	0.000316228	0.316228	24	24	0	8	0.232656
A375_aEGFR2	LY3009120	Cobimetinib	0.000316228	1	24	24	0	8	0.233144
A375_aEGFR2	LY3009120	Cobimetinib	0.001	0	24	24	0	8	1.01641
A375_aEGFR2	LY3009120	Cobimetinib	0.001	3.16228e-05	24	24	0	8	0.984985
A375_aEGFR2	LY3009120	Cobimetinib	0.001	0.0001	24	24	0	8	0.999518
A375_aEGFR2	LY3009120	Cobimetinib	0.001	0.000316228	24	24	0	8	1.01596
A375_aEGFR2	LY3009120	Cobimetinib	0.001	0.001	24	24	0	8	0.892471
A375_aEGFR2	LY3009120	Cobimetinib	0.001	0.00316228	24	24	0	8	0.806548
A375_aEGFR2	LY3009120	Cobimetinib	0.001	0.01	24	24	0	8	0.498085
A375_aEGFR2	LY3009120	Cobimetinib	0.001	0.0316228	24	24	0	8	0.288236
A375_aEGFR2	LY3009120	Cobimetinib	0.001	0.1	24	24	0	8	0.238122
A375_aEGFR2	LY3009120	Cobimetinib	0.001	0.316228	24	24	0	8	0.23304
A375_aEGFR2	LY3009120	Cobimetinib	0.001	1	24	24	0	8	0.232091
A375_aEGFR2	LY3009120	Cobimetinib	0.00316228	0	24	24	0	8	0.921195
A375_aEGFR2	LY3009120	Cobimetinib	0.00316228	3.16228e-05	24	24	0	8	0.893895
A375_aEGFR2	LY3009120	Cobimetinib	0.00316228	0.0001	24	24	0	8	0.937617
A375_aEGFR2	LY3009120	Cobimetinib	0.00316228	0.000316228	24	24	0	8	0.912105
A375_aEGFR2	LY3009120	Cobimetinib	0.00316228	0.001	24	24	0	8	0.817291
A375_aEGFR2	LY3009120	Cobimetinib	0.00316228	0.00316228	24	24	0	8	0.674919
A375_aEGFR2	LY3009120	Cobimetinib	0.00316228	0.01	24	24	0	8	0.431602
A375_aEGFR2	LY3009120	Cobimetinib	0.00316228	0.0316228	24	24	0	8	0.27457
A375_aEGFR2	LY3009120	Cobimetinib	0.00316228	0.1	24	24	0	8	0.237428
A375_aEGFR2	LY3009120	Cobimetinib	0.00316228	0.316228	24	24	0	8	0.231387
A375_aEGFR2	LY3009120	Cobimetinib	0.00316228	1	24	24	0	8	0.231811
A375_aEGFR2	LY3009120	Cobimetinib	0.01	0	24	24	0	8	0.728269
A375_aEGFR2	LY3009120	Cobimetinib	0.01	3.16228e-05	24	24	0	8	0.77747
A375_aEGFR2	LY3009120	Cobimetinib	0.01	0.0001	24	24	0	8	0.786785
A375_aEGFR2	LY3009120	Cobimetinib	0.01	0.000316228	24	24	0	8	0.744706
A375_aEGFR2	LY3009120	Cobimetinib	0.01	0.001	24	24	0	8	0.612812
A375_aEGFR2	LY3009120	Cobimetinib	0.01	0.00316228	24	24	0	8	0.495064
A375_aEGFR2	LY3009120	Cobimetinib	0.01	0.01	24	24	0	8	0.309772
A375_aEGFR2	LY3009120	Cobimetinib	0.01	0.0316228	24	24	0	8	0.246607
A375_aEGFR2	LY3009120	Cobimetinib	0.01	0.1	24	24	0	8	0.23954
A375_aEGFR2	LY3009120	Cobimetinib	0.01	0.316228	24	24	0	8	0.230655
A375_aEGFR2	LY3009120	Cobimetinib	0.01	1	24	24	0	8	0.231323
A375_aEGFR2	LY3009120	Cobimetinib	0.0316228	0	24	24	0	8	0.502857
A375_aEGFR2	LY3009120	Cobimetinib	0.0316228	3.16228e-05	24	24	0	8	0.46137
A375_aEGFR2	LY3009120	Cobimetinib	0.0316228	0.0001	24	24	0	8	0.488355
A375_aEGFR2	LY3009120	Cobimetinib	0.0316228	0.000316228	24	24	0	8	0.466444
A375_aEGFR2	LY3009120	Cobimetinib	0.0316228	0.001	24	24	0	8	0.384943
A375_aEGFR2	LY3009120	Cobimetinib	0.0316228	0.00316228	24	24	0	8	0.31428
A375_aEGFR2	LY3009120	Cobimetinib	0.0316228	0.01	24	24	0	8	0.257738
A375_aEGFR2	LY3009120	Cobimetinib	0.0316228	0.0316228	24	24	0	8	0.238939
A375_aEGFR2	LY3009120	Cobimetinib	0.0316228	0.1	24	24	0	8	0.233774
A375_aEGFR2	LY3009120	Cobimetinib	0.0316228	0.316228	24	24	0	8	0.231121
A375_aEGFR2	LY3009120	Cobimetinib	0.0316228	1	24	24	0	8	0.23089
A375_aEGFR2	LY3009120	Cobimetinib	0.1	0	24	24	0	8	0.301332
A375_aEGFR2	LY3009120	Cobimetinib	0.1	3.16228e-05	24	24	0	8	0.29285
A375_aEGFR2	LY3009120	Cobimetinib	0.1	0.0001	24	24	0	8	0.302214
A375_aEGFR2	LY3009120	Cobimetinib	0.1	0.000316228	24	24	0	8	0.286039
A375_aEGFR2	LY3009120	Cobimetinib	0.1	0.001	24	24	0	8	0.273206
A375_aEGFR2	LY3009120	Cobimetinib	0.1	0.00316228	24	24	0	8	0.250776
A375_aEGFR2	LY3009120	Cobimetinib	0.1	0.01	24	24	0	8	0.237828
A375_aEGFR2	LY3009120	Cobimetinib	0.1	0.0316228	24	24	0	8	0.232415
A375_aEGFR2	LY3009120	Cobimetinib	0.1	0.1	24	24	0	8	0.23127
A375_aEGFR2	LY3009120	Cobimetinib	0.1	0.316228	24	24	0	8	0.230106
A375_aEGFR2	LY3009120	Cobimetinib	0.1	1	24	24	0	8	0.230575
A375_aEGFR2	LY3009120	Cobimetinib	0.316228	0	24	24	0	8	0.24579
A375_aEGFR2	LY3009120	Cobimetinib	0.316228	3.16228e-05	24	24	0	8	0.248207
A375_aEGFR2	LY3009120	Cobimetinib	0.316228	0.0001	24	24	0	8	0.249782
A375_aEGFR2	LY3009120	Cobimetinib	0.316228	0.000316228	24	24	0	8	0.246024
A375_aEGFR2	LY3009120	Cobimetinib	0.316228	0.001	24	24	0	8	0.245057
A375_aEGFR2	LY3009120	Cobimetinib	0.316228	0.00316228	24	24	0	8	0.237551
A375_aEGFR2	LY3009120	Cobimetinib	0.316228	0.01	24	24	0	8	0.23468
A375_aEGFR2	LY3009120	Cobimetinib	0.316228	0.0316228	24	24	0	8	0.23216
A375_aEGFR2	LY3009120	Cobimetinib	0.316228	0.1	24	24	0	8	0.231528
A375_aEGFR2	LY3009120	Cobimetinib	0.316228	0.316228	24	24	0	8	0.230303
A375_aEGFR2	LY3009120	Cobimetinib	0.316228	1	24	24	0	8	0.231134
A375_aEGFR2	LY3009120	Cobimetinib	1	0	24	24	0	8	0.239312
A375_aEGFR2	LY3009120	Cobimetinib	1	3.16228e-05	24	24	0	8	0.239777
A375_aEGFR2	LY3009120	Cobimetinib	1	0.0001	24	24	0	8	0.248313
A375_aEGFR2	LY3009120	Cobimetinib	1	0.000316228	24	24	0	8	0.238313
A375_aEGFR2	LY3009120	Cobimetinib	1	0.001	24	24	0	8	0.236717
A375_aEGFR2	LY3009120	Cobimetinib	1	0.00316228	24	24	0	8	0.235563
A375_aEGFR2	LY3009120	Cobimetinib	1	0.01	24	24	0	8	0.23473
A375_aEGFR2	LY3009120	Cobimetinib	1	0.0316228	24	24	0	8	0.233418
A375_aEGFR2	LY3009120	Cobimetinib	1	0.1	24	24	0	8	0.234156
A375_aEGFR2	LY3009120	Cobimetinib	1	0.316228	24	24	0	8	0.232882
A375_aEGFR2	LY3009120	Cobimetinib	1	1	24	24	0	8	0.233544
A375_aEGFR2	LY3009120	Cobimetinib	3.16228	0	24	24	0	8	0.245081
A375_aEGFR2	LY3009120	Cobimetinib	3.16228	3.16228e-05	24	24	0	8	0.242889
A375_aEGFR2	LY3009120	Cobimetinib	3.16228	0.0001	24	24	0	8	0.243392
A375_aEGFR2	LY3009120	Cobimetinib	3.16228	0.000316228	24	24	0	8	0.241773
A375_aEGFR2	LY3009120	Cobimetinib	3.16228	0.001	24	24	0	8	0.240747
A375_aEGFR2	LY3009120	Cobimetinib	3.16228	0.00316228	24	24	0	8	0.240157
A375_aEGFR2	LY3009120	Cobimetinib	3.16228	0.01	24	24	0	8	0.237058
A375_aEGFR2	LY3009120	Cobimetinib	3.16228	0.0316228	24	24	0	8	0.238743
A375_aEGFR2	LY3009120	Cobimetinib	3.16228	0.1	24	24	0	8	0.238374
A375_aEGFR2	LY3009120	Cobimetinib	3.16228	0.316228	24	24	0	8	0.237567
A375_aEGFR2	LY3009120	Cobimetinib	3.16228	1	24	24	0	8	0.238664
A375_aEGFR2	LY3009120	Cobimetinib	0	0	24	24	100	8	1
A375_aEGFR2	LY3009120	Cobimetinib	0	3.16228e-05	24	24	100	8	0.985205
A375_aEGFR2	LY3009120	Cobimetinib	0	0.0001	24	24	100	8	0.985286
A375_aEGFR2	LY3009120	Cobimetinib	0	0.000316228	24	24	100	8	0.976476
A375_aEGFR2	LY3009120	Cobimetinib	0	0.001	24	24	100	8	0.963758
A375_aEGFR2	LY3009120	Cobimetinib	0	0.00316228	24	24	100	8	0.849835
A375_aEGFR2	LY3009120	Cobimetinib	0	0.01	24	24	100	8	0.72592
A375_aEGFR2	LY3009120	Cobimetinib	0	0.0316228	24	24	100	8	0.5637
A375_aEGFR2	LY3009120	Cobimetinib	0	0.1	24	24	100	8	0.540557
A375_aEGFR2	LY3009120	Cobimetinib	0	0.316228	24	24	100	8	0.427824
A375_aEGFR2	LY3009120	Cobimetinib	0	1	24	24	100	8	0.278461
A375_aEGFR2	LY3009120	Cobimetinib	0.0001	0	24	24	100	8	0.986835
A375_aEGFR2	LY3009120	Cobimetinib	0.0001	3.16228e-05	24	24	100	8	0.98694
A375_aEGFR2	LY3009120	Cobimetinib	0.0001	0.0001	24	24	100	8	1.01175
A375_aEGFR2	LY3009120	Cobimetinib	0.0001	0.000316228	24	24	100	8	0.946157
A375_aEGFR2	LY3009120	Cobimetinib	0.0001	0.001	24	24	100	8	0.944333
A375_aEGFR2	LY3009120	Cobimetinib	0.0001	0.00316228	24	24	100	8	0.848178
A375_aEGFR2	LY3009120	Cobimetinib	0.0001	0.01	24	24	100	8	0.691924
A375_aEGFR2	LY3009120	Cobimetinib	0.0001	0.0316228	24	24	100	8	0.606274
A375_aEGFR2	LY3009120	Cobimetinib	0.0001	0.1	24	24	100	8	0.54478
A375_aEGFR2	LY3009120	Cobimetinib	0.0001	0.316228	24	24	100	8	0.415627
A375_aEGFR2	LY3009120	Cobimetinib	0.0001	1	24	24	100	8	0.259429
A375_aEGFR2	LY3009120	Cobimetinib	0.000316228	0	24	24	100	8	1.02899
A375_aEGFR2	LY3009120	Cobimetinib	0.000316228	3.16228e-05	24	24	100	8	1.0277
A375_aEGFR2	LY3009120	Cobimetinib	0.000316228	0.0001	24	24	100	8	1.02534
A375_aEGFR2	LY3009120	Cobimetinib	0.000316228	0.000316228	24	24	100	8	0.99815
A375_aEGFR2	LY3009120	Cobimetinib	0.000316228	0.001	24	24	100	8	0.934915
A375_aEGFR2	LY3009120	Cobimetinib	0.000316228	0.00316228	24	24	100	8	0.882475
A375_aEGFR2	LY3009120	Cobimetinib	0.000316228	0.01	24	24	100	8	0.722004
A375_aEGFR2	LY3009120	Cobimetinib	0.000316228	0.0316228	24	24	100	8	0.611149
A375_aEGFR2	LY3009120	Cobimetinib	0.000316228	0.1	24	24	100	8	0.533059
A375_aEGFR2	LY3009120	Cobimetinib	0.000316228	0.316228	24	24	100	8	0.352257
A375_aEGFR2	LY3009120	Cobimetinib	0.000316228	1	24	24	100	8	0.234474
A375_aEGFR2	LY3009120	Cobimetinib	0.001	0	24	24	100	8	1.00487
A375_aEGFR2	LY3009120	Cobimetinib	0.001	3.16228e-05	24	24	100	8	0.998643
A375_aEGFR2	LY3009120	Cobimetinib	0.001	0.0001	24	24	100	8	0.937445
A375_aEGFR2	LY3009120	Cobimetinib	0.001	0.000316228	24	24	100	8	0.923063
A375_aEGFR2	LY3009120	Cobimetinib	0.001	0.001	24	24	100	8	0.935283
A375_aEGFR2	LY3009120	Cobimetinib	0.001	0.00316228	24	24	100	8	0.831711
A375_aEGFR2	LY3009120	Cobimetinib	0.001	0.01	24	24	100	8	0.708661
A375_aEGFR2	LY3009120	Cobimetinib	0.001	0.0316228	24	24	100	8	0.558248
A375_aEGFR2	LY3009120	Cobimetinib	0.001	0.1	24	24	100	8	0.444382
A375_aEGFR2	LY3009120	Cobimetinib	0.001	0.316228	24	24	100	8	0.257998
A375_aEGFR2	LY3009120	Cobimetinib	0.001	1	24	24	100	8	0.218361
A375_aEGFR2	LY3009120	Cobimetinib	0.00316228	0	24	24	100	8	0.9168
A375_aEGFR2	LY3009120	Cobimetinib	0.00316228	3.16228e-05	24	24	100	8	0.898841
A375_aEGFR2	LY3009120	Cobimetinib	0.00316228	0.0001	24	24	100	8	0.956889
A375_aEGFR2	LY3009120	Cobimetinib	0.00316228	0.000316228	24	24	100	8	0.904717
A375_aEGFR2	LY3009120	Cobimetinib	0.00316228	0.001	24	24	100	8	0.848937
A375_aEGFR2	LY3009120	Cobimetinib	0.00316228	0.00316228	24	24	100	8	0.752678
A375_aEGFR2	LY3009120	Cobimetinib	0.00316228	0.01	24	24	100	8	0.594508
A375_aEGFR2	LY3009120	Cobimetinib	0.00316228	0.0316228	24	24	100	8	0.438724
A375_aEGFR2	LY3009120	Cobimetinib	0.00316228	0.1	24	24	100	8	0.309241
A375_aEGFR2	LY3009120	Cobimetinib	0.00316228	0.316228	24	24	100	8	0.225148
A375_aEGFR2	LY3009120	Cobimetinib	0.00316228	1	24	24	100	8	0.214167
A375_aEGFR2	LY3009120	Cobimetinib	0.01	0	24	24	100	8	0.795471
A375_aEGFR2	LY3009120	Cobimetinib	0.01	3.16228e-05	24	24	100	8	0.778113
A375_aEGFR2	LY3009120	Cobimetinib	0.01	0.0001	24	24	100	8	0.799512
A375_aEGFR2	LY3009120	Cobimetinib	0.01	0.000316228	24	24	100	8	0.753066
A375_aEGFR2	LY3009120	Cobimetinib	0.01	0.001	24	24	100	8	0.67428
A375_aEGFR2	LY3009120	Cobimetinib	0.01	0.00316228	24	24	100	8	0.622224
A375_aEGFR2	LY3009120	Cobimetinib	0.01	0.01	24	24	100	8	0.454459
A375_aEGFR2	LY3009120	Cobimetinib	0.01	0.0316228	24	24	100	8	0.333466
A375_aEGFR2	LY3009120	Cobimetinib	0.01	0.1	24	24	100	8	0.244553
A375_aEGFR2	LY3009120	Cobimetinib	0.01	0.316228	24	24	100	8	0.215846
A375_aEGFR2	LY3009120	Cobimetinib	0.01	1	24	24	100	8	0.211521
A375_aEGFR2	LY3009120	Cobimetinib	0.0316228	0	24	24	100	8	0.600686
A375_aEGFR2	LY3009120	Cobimetinib	0.0316228	3.16228e-05	24	24	100	8	0.56039
A375_aEGFR2	LY3009120	Cobimetinib	0.0316228	0.0001	24	24	100	8	0.582273
A375_aEGFR2	LY3009120	Cobimetinib	0.0316228	0.000316228	24	24	100	8	0.546423
A375_aEGFR2	LY3009120	Cobimetinib	0.0316228	0.001	24	24	100	8	0.524329
A375_aEGFR2	LY3009120	Cobimetinib	0.0316228	0.00316228	24	24	100	8	0.441241
A375_aEGFR2	LY3009120	Cobimetinib	0.0316228	0.01	24	24	100	8	0.35108
A375_aEGFR2	LY3009120	Cobimetinib	0.0316228	0.0316228	24	24	100	8	0.262829
A375_aEGFR2	LY3009120	Cobimetinib	0.0316228	0.1	24	24	100	8	0.222656
A375_aEGFR2	LY3009120	Cobimetinib	0.0316228	0.316228	24	24	100	8	0.211965
A375_aEGFR2	LY3009120	Cobimetinib	0.0316228	1	24	24	100	8	0.217569
A375_aEGFR2	LY3009120	Cobimetinib	0.1	0	24	24	100	8	0.435662
A375_aEGFR2	LY3009120	Cobimetinib	0.1	3.16228e-05	24	24	100	8	0.41879
A375_aEGFR2	LY3009120	Cobimetinib	0.1	0.0001	24	24	100	8	0.422158
A375_aEGFR2	LY3009120	Cobimetinib	0.1	0.000316228	24	24	100	8	0.39907
A375_aEGFR2	LY3009120	Cobimetinib	0.1	0.001	24	24	100	8	0.37314
A375_aEGFR2	LY3009120	Cobimetinib	0.1	0.00316228	24	24	100	8	0.346674
A375_aEGFR2	LY3009120	Cobimetinib	0.1	0.01	24	24	100	8	0.280665
A375_aEGFR2	LY3009120	Cobimetinib	0.1	0.0316228	24	24	100	8	0.233438
A375_aEGFR2	LY3009120	Cobimetinib	0.1	0.1	24	24	100	8	0.215494
A375_aEGFR2	LY3009120	Cobimetinib	0.1	0.316228	24	24	100	8	0.210636
A375_aEGFR2	LY3009120	Cobimetinib	0.1	1	24	24	100	8	0.210655
A375_aEGFR2	LY3009120	Cobimetinib	0.316228	0	24	24	100	8	0.33596
A375_aEGFR2	LY3009120	Cobimetinib	0.316228	3.16228e-05	24	24	100	8	0.324613
A375_aEGFR2	LY3009120	Cobimetinib	0.316228	0.0001	24	24	100	8	0.339418
A375_aEGFR2	LY3009120	Cobimetinib	0.316228	0.000316228	24	24	100	8	0.316604
A375_aEGFR2	LY3009120	Cobimetinib	0.316228	0.001	24	24	100	8	0.298158
A375_aEGFR2	LY3009120	Cobimetinib	0.316228	0.00316228	24	24	100	8	0.272472
A375_aEGFR2	LY3009120	Cobimetinib	0.316228	0.01	24	24	100	8	0.234117
A375_aEGFR2	LY3009120	Cobimetinib	0.316228	0.0316228	24	24	100	8	0.215965
A375_aEGFR2	LY3009120	Cobimetinib	0.316228	0.1	24	24	100	8	0.211327
A375_aEGFR2	LY3009120	Cobimetinib	0.316228	0.316228	24	24	100	8	0.211218
A375_aEGFR2	LY3009120	Cobimetinib	0.316228	1	24	24	100	8	0.211701
A375_aEGFR2	LY3009120	Cobimetinib	1	0	24	24	100	8	0.260115
A375_aEGFR2	LY3009120	Cobimetinib	1	3.16228e-05	24	24	100	8	0.253624
A375_aEGFR2	LY3009120	Cobimetinib	1	0.0001	24	24	100	8	0.252214
A375_aEGFR2	LY3009120	Cobimetinib	1	0.000316228	24	24	100	8	0.245698
A375_aEGFR2	LY3009120	Cobimetinib	1	0.001	24	24	100	8	0.242274
A375_aEGFR2	LY3009120	Cobimetinib	1	0.00316228	24	24	100	8	0.245542
A375_aEGFR2	LY3009120	Cobimetinib	1	0.01	24	24	100	8	0.216764
A375_aEGFR2	LY3009120	Cobimetinib	1	0.0316228	24	24	100	8	0.223199
A375_aEGFR2	LY3009120	Cobimetinib	1	0.1	24	24	100	8	0.2117
A375_aEGFR2	LY3009120	Cobimetinib	1	0.316228	24	24	100	8	0.210349
A375_aEGFR2	LY3009120	Cobimetinib	1	1	24	24	100	8	0.217363
A375_aEGFR2	LY3009120	Cobimetinib	3.16228	0	24	24	100	8	0.227176
A375_aEGFR2	LY3009120	Cobimetinib	3.16228	3.16228e-05	24	24	100	8	0.224268
A375_aEGFR2	LY3009120	Cobimetinib	3.16228	0.0001	24	24	100	8	0.2239
A375_aEGFR2	LY3009120	Cobimetinib	3.16228	0.000316228	24	24	100	8	0.227957
A375_aEGFR2	LY3009120	Cobimetinib	3.16228	0.001	24	24	100	8	0.219136
A375_aEGFR2	LY3009120	Cobimetinib	3.16228	0.00316228	24	24	100	8	0.215193
A375_aEGFR2	LY3009120	Cobimetinib	3.16228	0.01	24	24	100	8	0.214226
A375_aEGFR2	LY3009120	Cobimetinib	3.16228	0.0316228	24	24	100	8	0.213826
A375_aEGFR2	LY3009120	Cobimetinib	3.16228	0.1	24	24	100	8	0.218014
A375_aEGFR2	LY3009120	Cobimetinib	3.16228	0.316228	24	24	100	8	0.212944
A375_aEGFR2	LY3009120	Cobimetinib	3.16228	1	24	24	100	8	0.214745
