# Supplementary material for: Mechanistic model of MAPK signaling reveals how allostery and rewiring contribute to drug resistance
Source: Mol Syst Biol. 2023 Jan 26;19(2):e10988. doi: 10.15252/msb.202210988 (PMC9912026; doi:10.15252/msb.202210988)
Supplement: Supplementary file 3 — Code EV1 [file MSB-19-e10988-s004.zip › marm2-supplement-main/MARM/data/20200117_A375_NRASQ61K_unidimensional_pERK_DOX_RAFi_MEKi.csv]

Cell_Line	Vemurafenib	Cobimetinib	DOX	Time_Drug	Time_DOX	pERK	pMEK	Concentration (uM)	Concentration (uM)	Concentration (uM)	Concentration (uM)	Concentration (uM)	Concentration (uM)	Concentration (uM)	Concentration (uM)	Concentration (uM)	Mean	Mean	Mean	Mean	Mean	Mean	Mean	Mean	Mean	Std	Std	Std	Std	Std	Std	Std	Std	Std
A375_NRAS_Q61K_DOXind	-1	0	0	24	24	1	0	0.001	0.003162278	0.01	0.031622777	0.1	0.316227766	1	3.16227766	10	1.082397331	1.132969435	1.018674589	0.74100866	0.383602943	0.138779862	0.073569998	0.061184844	0.058636851	0.030034169	0.010959787	0.008406156	0.00897166	0.021572042	0.007710058	0.001547656	0.000233509	0.004933988
A375_NRAS_Q61K_DOXind	-1	0	1000	24	24	1	0	0.001	0.003162278	0.01	0.031622777	0.1	0.316227766	1	3.16227766	10	1.518087723	1.517889119	1.479253143	1.547253664	1.618440609	1.47757557	1.75426435	1.255326313	1.246529347	0.003428529	0.090441112	0.084402466	0.09564944	0.212660828	0.061189311	0.11854873	0.026127524	0.093565868
A375_NRAS_Q61K_DOXind	0	-1	0	24	24	1	0	0.0001	0.000316228	0.001	0.003162278	0.01	0.031622777	0.1	0.316227766	1	1.055826878	1.054218774	0.8456986	0.368479818	0.10519887	0.049286166	0.035226102	0.027669062	0.02518273	0.022181312	0.002434246	0.023521107	0.01076247	0.008030572	0.001308059	0.001595875	0.000858049	0.002364553
A375_NRAS_Q61K_DOXind	0	-1	1000	24	24	1	0	0.0001	0.000316228	0.001	0.003162278	0.01	0.031622777	0.1	0.316227766	1	1.517440404	1.611361606	1.531524475	1.474188971	1.428964672	1.078586595	0.540192465	0.11101246	0.042042107	0.095818512	0.085514753	0.018846879	0.052486929	0.180858386	0.115907293	0.062871059	0.01242962	0.003533256
A375_NRAS_Q61K_DOXind	1	-1	0	24	24	1	0	0.0001	0.000316228	0.001	0.003162278	0.01	0.031622777	0.1	0.316227766	1	0.079370344	0.07390596	0.066261593	0.056996314	0.04210728	0.03805196	0.030949991	0.028843976	0.026774754	0.006573933	0.006205082	0.000455878	0.003170239	0.000825459	0.000863681	3.71E-05	0.001530318	0.003197456
A375_NRAS_Q61K_DOXind	1	-1	1000	24	24	1	0	0.0001	0.000316228	0.001	0.003162278	0.01	0.031622777	0.1	0.316227766	1	1.498709795	1.555730342	1.602435725	1.484485144	1.339613554	0.895314561	0.326855861	0.077219688	0.03839701	0.027295463	0.044649435	0.026597797	0.031146265	0.108138793	0.029580552	0.04948103	0.004540336	0.000899102
A375_NRAS_Q61K_DOXind	-1	0	0	24	8	0	1	0.001	0.003162278	0.01	0.031622777	0.1	0.316227766	1	3.16227766	10	0.990038811	1.01530995	0.997738283	0.864032669	0.578776139	0.246538298	0.127656792	0.152946639	0.1336841	0.055879935	0.153074858	0.002924952	0.003477112	0.031334037	0.042180378	0.049123972	0.053446081	0.029590793
A375_NRAS_Q61K_DOXind	-1	0	1000	24	8	0	1	0.001	0.003162278	0.01	0.031622777	0.1	0.316227766	1	3.16227766	10	1.434601248	1.315669386	1.34892248	1.461501048	1.537764665	1.379369688	1.46931813	1.452145607	1.111425441	0.011322496	0.099783385	0.111254507	0.074125967	0.171759625	0.036617116	0.01747643	0.066171893	0.131044636
A375_NRAS_Q61K_DOXind	0	-1	0	24	8	0	1	0.0001	0.000316228	0.001	0.003162278	0.01	0.031622777	0.1	0.316227766	1	1.03723483	0.986460823	0.835584186	0.489360667	0.221480591	0.143369288	0.121564642	0.136824325	0.10240495	0.036127955	0.048877607	0.015164573	0.007450274	0.027631211	0.028451563	0.044449239	0.03616648	0.051675878
A375_NRAS_Q61K_DOXind	0	-1	1000	24	8	0	1	0.0001	0.000316228	0.001	0.003162278	0.01	0.031622777	0.1	0.316227766	1	1.471129288	1.42413089	1.330666654	1.396275241	1.315678467	1.125829239	0.950171642	0.632207802	0.439504311	0.091275936	0.011339876	0.028676888	0.079386529	0.041626705	0.036198933	0.13818623	0.087478097	0.051725116
A375_NRAS_Q61K_DOXind	1	-1	0	24	8	0	1	0.0001	0.000316228	0.001	0.003162278	0.01	0.031622777	0.1	0.316227766	1	0.16774545	0.172102221	0.160404835	0.124414037	0.121237421	0.12756722	0.150265214	0.145793778	0.11110387	0.004893522	0.00397224	0.010584014	0.04067772	0.036149532	0.005114361	0.005098918	0.003173069	0.006541045
A375_NRAS_Q61K_DOXind	1	-1	1000	24	8	0	1	0.0001	0.000316228	0.001	0.003162278	0.01	0.031622777	0.1	0.316227766	1	1.326911307	1.401030543	1.441409819	1.328050679	1.274574458	1.1482572	0.91717517	0.554858827	0.398562154	0.154103415	0.061718118	0.024662356	0.070389219	0.089197732	0.088478558	0.066322086	0.00721042	0.065916566
