# Supplementary material for: Mechanistic model of MAPK signaling reveals how allostery and rewiring contribute to drug resistance
Source: Mol Syst Biol. 2023 Jan 26;19(2):e10988. doi: 10.15252/msb.202210988 (PMC9912026; doi:10.15252/msb.202210988)
Supplement: Supplementary file 3 — Code EV1 [file MSB-19-e10988-s004.zip › marm2-supplement-main/MARM/data/20200119_A375_NRASQ61K_matrix_pERK_DOX_RAFi_MEKi.csv]

Cell_line	Drug A	Drug B	Concentration A (uM)	Concentration B (uM)	Time A (h)	Time B (h)	DOX (ng/mL)	Time DOX (h)	pERK
A375_NRAS_Q61K_DOXind	Vemurafenib	Cobimetinib	0	0	24	24	0	8	1
A375_NRAS_Q61K_DOXind	Vemurafenib	Cobimetinib	0	0.0001	24	24	0	8	0.771101956
A375_NRAS_Q61K_DOXind	Vemurafenib	Cobimetinib	0	0.000316228	24	24	0	8	0.877502222
A375_NRAS_Q61K_DOXind	Vemurafenib	Cobimetinib	0	0.001	24	24	0	8	0.691822398
A375_NRAS_Q61K_DOXind	Vemurafenib	Cobimetinib	0	0.003162278	24	24	0	8	0.268510855
A375_NRAS_Q61K_DOXind	Vemurafenib	Cobimetinib	0	0.01	24	24	0	8	0.082597377
A375_NRAS_Q61K_DOXind	Vemurafenib	Cobimetinib	0	0.031622777	24	24	0	8	0.041454565
A375_NRAS_Q61K_DOXind	Vemurafenib	Cobimetinib	0	0.1	24	24	0	8	0.029457662
A375_NRAS_Q61K_DOXind	Vemurafenib	Cobimetinib	0	0.316227766	24	24	0	8	0.021303548
A375_NRAS_Q61K_DOXind	Vemurafenib	Cobimetinib	0	1	24	24	0	8	0.021353401
A375_NRAS_Q61K_DOXind	Vemurafenib	Cobimetinib	0.000316	0	24	24	0	8	0.893899546
A375_NRAS_Q61K_DOXind	Vemurafenib	Cobimetinib	0.000316	0.0001	24	24	0	8	0.846781523
A375_NRAS_Q61K_DOXind	Vemurafenib	Cobimetinib	0.000316	0.000316228	24	24	0	8	0.890265209
A375_NRAS_Q61K_DOXind	Vemurafenib	Cobimetinib	0.000316	0.001	24	24	0	8	0.66340044
A375_NRAS_Q61K_DOXind	Vemurafenib	Cobimetinib	0.000316	0.003162278	24	24	0	8	0.252510391
A375_NRAS_Q61K_DOXind	Vemurafenib	Cobimetinib	0.000316	0.01	24	24	0	8	0.078017613
A375_NRAS_Q61K_DOXind	Vemurafenib	Cobimetinib	0.000316	0.031622777	24	24	0	8	0.041667929
A375_NRAS_Q61K_DOXind	Vemurafenib	Cobimetinib	0.000316	0.1	24	24	0	8	0.028283059
A375_NRAS_Q61K_DOXind	Vemurafenib	Cobimetinib	0.000316	0.316227766	24	24	0	8	0.022956478
A375_NRAS_Q61K_DOXind	Vemurafenib	Cobimetinib	0.000316	1	24	24	0	8	0.021572582
A375_NRAS_Q61K_DOXind	Vemurafenib	Cobimetinib	0.001	0	24	24	0	8	0.854270165
A375_NRAS_Q61K_DOXind	Vemurafenib	Cobimetinib	0.001	0.0001	24	24	0	8	0.807302029
A375_NRAS_Q61K_DOXind	Vemurafenib	Cobimetinib	0.001	0.000316228	24	24	0	8	0.8267225
A375_NRAS_Q61K_DOXind	Vemurafenib	Cobimetinib	0.001	0.001	24	24	0	8	0.652269121
A375_NRAS_Q61K_DOXind	Vemurafenib	Cobimetinib	0.001	0.003162278	24	24	0	8	0.277319959
A375_NRAS_Q61K_DOXind	Vemurafenib	Cobimetinib	0.001	0.01	24	24	0	8	0.070718434
A375_NRAS_Q61K_DOXind	Vemurafenib	Cobimetinib	0.001	0.031622777	24	24	0	8	0.037273245
A375_NRAS_Q61K_DOXind	Vemurafenib	Cobimetinib	0.001	0.1	24	24	0	8	0.026212373
A375_NRAS_Q61K_DOXind	Vemurafenib	Cobimetinib	0.001	0.316227766	24	24	0	8	0.020085284
A375_NRAS_Q61K_DOXind	Vemurafenib	Cobimetinib	0.001	1	24	24	0	8	0.020061798
A375_NRAS_Q61K_DOXind	Vemurafenib	Cobimetinib	0.00316	0	24	24	0	8	0.761467726
A375_NRAS_Q61K_DOXind	Vemurafenib	Cobimetinib	0.00316	0.0001	24	24	0	8	0.816304515
A375_NRAS_Q61K_DOXind	Vemurafenib	Cobimetinib	0.00316	0.000316228	24	24	0	8	0.886608268
A375_NRAS_Q61K_DOXind	Vemurafenib	Cobimetinib	0.00316	0.001	24	24	0	8	0.555430153
A375_NRAS_Q61K_DOXind	Vemurafenib	Cobimetinib	0.00316	0.003162278	24	24	0	8	0.228668136
A375_NRAS_Q61K_DOXind	Vemurafenib	Cobimetinib	0.00316	0.01	24	24	0	8	0.066426964
A375_NRAS_Q61K_DOXind	Vemurafenib	Cobimetinib	0.00316	0.031622777	24	24	0	8	0.038167809
A375_NRAS_Q61K_DOXind	Vemurafenib	Cobimetinib	0.00316	0.1	24	24	0	8	0.025463111
A375_NRAS_Q61K_DOXind	Vemurafenib	Cobimetinib	0.00316	0.316227766	24	24	0	8	0.02058211
A375_NRAS_Q61K_DOXind	Vemurafenib	Cobimetinib	0.00316	1	24	24	0	8	0.019623697
A375_NRAS_Q61K_DOXind	Vemurafenib	Cobimetinib	0.01	0	24	24	0	8	0.697407555
A375_NRAS_Q61K_DOXind	Vemurafenib	Cobimetinib	0.01	0.0001	24	24	0	8	0.718932984
A375_NRAS_Q61K_DOXind	Vemurafenib	Cobimetinib	0.01	0.000316228	24	24	0	8	0.751537741
A375_NRAS_Q61K_DOXind	Vemurafenib	Cobimetinib	0.01	0.001	24	24	0	8	0.525003557
A375_NRAS_Q61K_DOXind	Vemurafenib	Cobimetinib	0.01	0.003162278	24	24	0	8	0.206892707
A375_NRAS_Q61K_DOXind	Vemurafenib	Cobimetinib	0.01	0.01	24	24	0	8	0.063643965
A375_NRAS_Q61K_DOXind	Vemurafenib	Cobimetinib	0.01	0.031622777	24	24	0	8	0.036638002
A375_NRAS_Q61K_DOXind	Vemurafenib	Cobimetinib	0.01	0.1	24	24	0	8	0.025788666
A375_NRAS_Q61K_DOXind	Vemurafenib	Cobimetinib	0.01	0.316227766	24	24	0	8	0.020135953
A375_NRAS_Q61K_DOXind	Vemurafenib	Cobimetinib	0.01	1	24	24	0	8	0.020321592
A375_NRAS_Q61K_DOXind	Vemurafenib	Cobimetinib	0.0316	0	24	24	0	8	0.48468972
A375_NRAS_Q61K_DOXind	Vemurafenib	Cobimetinib	0.0316	0.0001	24	24	0	8	0.569618203
A375_NRAS_Q61K_DOXind	Vemurafenib	Cobimetinib	0.0316	0.000316228	24	24	0	8	0.577922433
A375_NRAS_Q61K_DOXind	Vemurafenib	Cobimetinib	0.0316	0.001	24	24	0	8	0.356562029
A375_NRAS_Q61K_DOXind	Vemurafenib	Cobimetinib	0.0316	0.003162278	24	24	0	8	0.142356397
A375_NRAS_Q61K_DOXind	Vemurafenib	Cobimetinib	0.0316	0.01	24	24	0	8	0.053166108
A375_NRAS_Q61K_DOXind	Vemurafenib	Cobimetinib	0.0316	0.031622777	24	24	0	8	0.033807958
A375_NRAS_Q61K_DOXind	Vemurafenib	Cobimetinib	0.0316	0.1	24	24	0	8	0.024783031
A375_NRAS_Q61K_DOXind	Vemurafenib	Cobimetinib	0.0316	0.316227766	24	24	0	8	0.020521713
A375_NRAS_Q61K_DOXind	Vemurafenib	Cobimetinib	0.0316	1	24	24	0	8	0.019695337
A375_NRAS_Q61K_DOXind	Vemurafenib	Cobimetinib	0.1	0	24	24	0	8	0.315729122
A375_NRAS_Q61K_DOXind	Vemurafenib	Cobimetinib	0.1	0.0001	24	24	0	8	0.28592198
A375_NRAS_Q61K_DOXind	Vemurafenib	Cobimetinib	0.1	0.000316228	24	24	0	8	0.274331283
A375_NRAS_Q61K_DOXind	Vemurafenib	Cobimetinib	0.1	0.001	24	24	0	8	0.161360873
A375_NRAS_Q61K_DOXind	Vemurafenib	Cobimetinib	0.1	0.003162278	24	24	0	8	0.075809214
A375_NRAS_Q61K_DOXind	Vemurafenib	Cobimetinib	0.1	0.01	24	24	0	8	0.042770978
A375_NRAS_Q61K_DOXind	Vemurafenib	Cobimetinib	0.1	0.031622777	24	24	0	8	0.030561805
A375_NRAS_Q61K_DOXind	Vemurafenib	Cobimetinib	0.1	0.1	24	24	0	8	0.022628148
A375_NRAS_Q61K_DOXind	Vemurafenib	Cobimetinib	0.1	0.316227766	24	24	0	8	0.020700047
A375_NRAS_Q61K_DOXind	Vemurafenib	Cobimetinib	0.1	1	24	24	0	8	0.019782972
A375_NRAS_Q61K_DOXind	Vemurafenib	Cobimetinib	0.316227766	0	24	24	0	8	0.106982672
A375_NRAS_Q61K_DOXind	Vemurafenib	Cobimetinib	0.316227766	0.0001	24	24	0	8	0.09160867
A375_NRAS_Q61K_DOXind	Vemurafenib	Cobimetinib	0.316227766	0.000316228	24	24	0	8	0.100420715
A375_NRAS_Q61K_DOXind	Vemurafenib	Cobimetinib	0.316227766	0.001	24	24	0	8	0.071489121
A375_NRAS_Q61K_DOXind	Vemurafenib	Cobimetinib	0.316227766	0.003162278	24	24	0	8	0.045813035
A375_NRAS_Q61K_DOXind	Vemurafenib	Cobimetinib	0.316227766	0.01	24	24	0	8	0.03517428
A375_NRAS_Q61K_DOXind	Vemurafenib	Cobimetinib	0.316227766	0.031622777	24	24	0	8	0.027141675
A375_NRAS_Q61K_DOXind	Vemurafenib	Cobimetinib	0.316227766	0.1	24	24	0	8	0.021648018
A375_NRAS_Q61K_DOXind	Vemurafenib	Cobimetinib	0.316227766	0.316227766	24	24	0	8	0.019707513
A375_NRAS_Q61K_DOXind	Vemurafenib	Cobimetinib	0.316227766	1	24	24	0	8	0.018959168
A375_NRAS_Q61K_DOXind	Vemurafenib	Cobimetinib	1	0	24	24	0	8	0.05422337
A375_NRAS_Q61K_DOXind	Vemurafenib	Cobimetinib	1	0.0001	24	24	0	8	0.055383592
A375_NRAS_Q61K_DOXind	Vemurafenib	Cobimetinib	1	0.000316228	24	24	0	8	0.056584014
A375_NRAS_Q61K_DOXind	Vemurafenib	Cobimetinib	1	0.001	24	24	0	8	0.05072252
A375_NRAS_Q61K_DOXind	Vemurafenib	Cobimetinib	1	0.003162278	24	24	0	8	0.038869492
A375_NRAS_Q61K_DOXind	Vemurafenib	Cobimetinib	1	0.01	24	24	0	8	0.032291596
A375_NRAS_Q61K_DOXind	Vemurafenib	Cobimetinib	1	0.031622777	24	24	0	8	0.025171596
A375_NRAS_Q61K_DOXind	Vemurafenib	Cobimetinib	1	0.1	24	24	0	8	0.02015599
A375_NRAS_Q61K_DOXind	Vemurafenib	Cobimetinib	1	0.316227766	24	24	0	8	0.019030763
A375_NRAS_Q61K_DOXind	Vemurafenib	Cobimetinib	1	1	24	24	0	8	0.018618058
A375_NRAS_Q61K_DOXind	Vemurafenib	Cobimetinib	3.16	0	24	24	0	8	0.046880316
A375_NRAS_Q61K_DOXind	Vemurafenib	Cobimetinib	3.16	0.0001	24	24	0	8	0.045748945
A375_NRAS_Q61K_DOXind	Vemurafenib	Cobimetinib	3.16	0.000316228	24	24	0	8	0.048516264
A375_NRAS_Q61K_DOXind	Vemurafenib	Cobimetinib	3.16	0.001	24	24	0	8	0.044021122
A375_NRAS_Q61K_DOXind	Vemurafenib	Cobimetinib	3.16	0.003162278	24	24	0	8	0.038003754
A375_NRAS_Q61K_DOXind	Vemurafenib	Cobimetinib	3.16	0.01	24	24	0	8	0.02928349
A375_NRAS_Q61K_DOXind	Vemurafenib	Cobimetinib	3.16	0.031622777	24	24	0	8	0.023285515
A375_NRAS_Q61K_DOXind	Vemurafenib	Cobimetinib	3.16	0.1	24	24	0	8	0.019985853
A375_NRAS_Q61K_DOXind	Vemurafenib	Cobimetinib	3.16	0.316227766	24	24	0	8	0.019050786
A375_NRAS_Q61K_DOXind	Vemurafenib	Cobimetinib	3.16	1	24	24	0	8	0.018822091
A375_NRAS_Q61K_DOXind	Vemurafenib	Cobimetinib	10	0	24	24	0	8	0.037663682
A375_NRAS_Q61K_DOXind	Vemurafenib	Cobimetinib	10	0.0001	24	24	0	8	0.038774306
A375_NRAS_Q61K_DOXind	Vemurafenib	Cobimetinib	10	0.000316228	24	24	0	8	0.035688852
A375_NRAS_Q61K_DOXind	Vemurafenib	Cobimetinib	10	0.001	24	24	0	8	0.035074193
A375_NRAS_Q61K_DOXind	Vemurafenib	Cobimetinib	10	0.003162278	24	24	0	8	0.030693444
A375_NRAS_Q61K_DOXind	Vemurafenib	Cobimetinib	10	0.01	24	24	0	8	0.023747772
A375_NRAS_Q61K_DOXind	Vemurafenib	Cobimetinib	10	0.031622777	24	24	0	8	0.021887255
A375_NRAS_Q61K_DOXind	Vemurafenib	Cobimetinib	10	0.1	24	24	0	8	0.019938316
A375_NRAS_Q61K_DOXind	Vemurafenib	Cobimetinib	10	0.316227766	24	24	0	8	0.019001716
A375_NRAS_Q61K_DOXind	Vemurafenib	Cobimetinib	10	1	24	24	0	8	0.019307388
A375_NRAS_Q61K_DOXind	Vemurafenib	Cobimetinib	0	0	24	24	1000	8	1.319494586
A375_NRAS_Q61K_DOXind	Vemurafenib	Cobimetinib	0	0.0001	24	24	1000	8	1.255155735
A375_NRAS_Q61K_DOXind	Vemurafenib	Cobimetinib	0	0.000316228	24	24	1000	8	1.360833168
A375_NRAS_Q61K_DOXind	Vemurafenib	Cobimetinib	0	0.001	24	24	1000	8	1.233320826
A375_NRAS_Q61K_DOXind	Vemurafenib	Cobimetinib	0	0.003162278	24	24	1000	8	1.108967284
A375_NRAS_Q61K_DOXind	Vemurafenib	Cobimetinib	0	0.01	24	24	1000	8	1.027163854
A375_NRAS_Q61K_DOXind	Vemurafenib	Cobimetinib	0	0.031622777	24	24	1000	8	0.769106715
A375_NRAS_Q61K_DOXind	Vemurafenib	Cobimetinib	0	0.1	24	24	1000	8	0.290412615
A375_NRAS_Q61K_DOXind	Vemurafenib	Cobimetinib	0	0.316227766	24	24	1000	8	0.067507991
A375_NRAS_Q61K_DOXind	Vemurafenib	Cobimetinib	0	1	24	24	1000	8	0.02636963
A375_NRAS_Q61K_DOXind	Vemurafenib	Cobimetinib	0.000316	0	24	24	1000	8	1.230302796
A375_NRAS_Q61K_DOXind	Vemurafenib	Cobimetinib	0.000316	0.0001	24	24	1000	8	1.241112123
A375_NRAS_Q61K_DOXind	Vemurafenib	Cobimetinib	0.000316	0.000316228	24	24	1000	8	1.301996357
A375_NRAS_Q61K_DOXind	Vemurafenib	Cobimetinib	0.000316	0.001	24	24	1000	8	1.219970032
A375_NRAS_Q61K_DOXind	Vemurafenib	Cobimetinib	0.000316	0.003162278	24	24	1000	8	1.105137282
A375_NRAS_Q61K_DOXind	Vemurafenib	Cobimetinib	0.000316	0.01	24	24	1000	8	1.058678995
A375_NRAS_Q61K_DOXind	Vemurafenib	Cobimetinib	0.000316	0.031622777	24	24	1000	8	0.763319962
A375_NRAS_Q61K_DOXind	Vemurafenib	Cobimetinib	0.000316	0.1	24	24	1000	8	0.321977705
A375_NRAS_Q61K_DOXind	Vemurafenib	Cobimetinib	0.000316	0.316227766	24	24	1000	8	0.073003623
A375_NRAS_Q61K_DOXind	Vemurafenib	Cobimetinib	0.000316	1	24	24	1000	8	0.027107699
A375_NRAS_Q61K_DOXind	Vemurafenib	Cobimetinib	0.001	0	24	24	1000	8	1.151596482
A375_NRAS_Q61K_DOXind	Vemurafenib	Cobimetinib	0.001	0.0001	24	24	1000	8	1.208659565
A375_NRAS_Q61K_DOXind	Vemurafenib	Cobimetinib	0.001	0.000316228	24	24	1000	8	1.264232828
A375_NRAS_Q61K_DOXind	Vemurafenib	Cobimetinib	0.001	0.001	24	24	1000	8	1.286238613
A375_NRAS_Q61K_DOXind	Vemurafenib	Cobimetinib	0.001	0.003162278	24	24	1000	8	1.152533958
A375_NRAS_Q61K_DOXind	Vemurafenib	Cobimetinib	0.001	0.01	24	24	1000	8	1.080825612
A375_NRAS_Q61K_DOXind	Vemurafenib	Cobimetinib	0.001	0.031622777	24	24	1000	8	0.7606796
A375_NRAS_Q61K_DOXind	Vemurafenib	Cobimetinib	0.001	0.1	24	24	1000	8	0.326123266
A375_NRAS_Q61K_DOXind	Vemurafenib	Cobimetinib	0.001	0.316227766	24	24	1000	8	0.077796094
A375_NRAS_Q61K_DOXind	Vemurafenib	Cobimetinib	0.001	1	24	24	1000	8	0.026930884
A375_NRAS_Q61K_DOXind	Vemurafenib	Cobimetinib	0.00316	0	24	24	1000	8	1.119784454
A375_NRAS_Q61K_DOXind	Vemurafenib	Cobimetinib	0.00316	0.0001	24	24	1000	8	1.16763656
A375_NRAS_Q61K_DOXind	Vemurafenib	Cobimetinib	0.00316	0.000316228	24	24	1000	8	1.306843582
A375_NRAS_Q61K_DOXind	Vemurafenib	Cobimetinib	0.00316	0.001	24	24	1000	8	1.246140405
A375_NRAS_Q61K_DOXind	Vemurafenib	Cobimetinib	0.00316	0.003162278	24	24	1000	8	1.134039892
A375_NRAS_Q61K_DOXind	Vemurafenib	Cobimetinib	0.00316	0.01	24	24	1000	8	1.009633099
A375_NRAS_Q61K_DOXind	Vemurafenib	Cobimetinib	0.00316	0.031622777	24	24	1000	8	0.763115177
A375_NRAS_Q61K_DOXind	Vemurafenib	Cobimetinib	0.00316	0.1	24	24	1000	8	0.311314068
A375_NRAS_Q61K_DOXind	Vemurafenib	Cobimetinib	0.00316	0.316227766	24	24	1000	8	0.071539481
A375_NRAS_Q61K_DOXind	Vemurafenib	Cobimetinib	0.00316	1	24	24	1000	8	0.026383462
A375_NRAS_Q61K_DOXind	Vemurafenib	Cobimetinib	0.01	0	24	24	1000	8	1.159654408
A375_NRAS_Q61K_DOXind	Vemurafenib	Cobimetinib	0.01	0.0001	24	24	1000	8	1.209033916
A375_NRAS_Q61K_DOXind	Vemurafenib	Cobimetinib	0.01	0.000316228	24	24	1000	8	1.28400305
A375_NRAS_Q61K_DOXind	Vemurafenib	Cobimetinib	0.01	0.001	24	24	1000	8	1.308766243
A375_NRAS_Q61K_DOXind	Vemurafenib	Cobimetinib	0.01	0.003162278	24	24	1000	8	1.214014264
A375_NRAS_Q61K_DOXind	Vemurafenib	Cobimetinib	0.01	0.01	24	24	1000	8	1.020462229
A375_NRAS_Q61K_DOXind	Vemurafenib	Cobimetinib	0.01	0.031622777	24	24	1000	8	0.740987668
A375_NRAS_Q61K_DOXind	Vemurafenib	Cobimetinib	0.01	0.1	24	24	1000	8	0.319829379
A375_NRAS_Q61K_DOXind	Vemurafenib	Cobimetinib	0.01	0.316227766	24	24	1000	8	0.075068121
A375_NRAS_Q61K_DOXind	Vemurafenib	Cobimetinib	0.01	1	24	24	1000	8	0.028392742
A375_NRAS_Q61K_DOXind	Vemurafenib	Cobimetinib	0.0316	0	24	24	1000	8	1.080266826
A375_NRAS_Q61K_DOXind	Vemurafenib	Cobimetinib	0.0316	0.0001	24	24	1000	8	1.105644329
A375_NRAS_Q61K_DOXind	Vemurafenib	Cobimetinib	0.0316	0.000316228	24	24	1000	8	1.219281236
A375_NRAS_Q61K_DOXind	Vemurafenib	Cobimetinib	0.0316	0.001	24	24	1000	8	1.269606333
A375_NRAS_Q61K_DOXind	Vemurafenib	Cobimetinib	0.0316	0.003162278	24	24	1000	8	1.04767148
A375_NRAS_Q61K_DOXind	Vemurafenib	Cobimetinib	0.0316	0.01	24	24	1000	8	0.963543309
A375_NRAS_Q61K_DOXind	Vemurafenib	Cobimetinib	0.0316	0.031622777	24	24	1000	8	0.683439036
A375_NRAS_Q61K_DOXind	Vemurafenib	Cobimetinib	0.0316	0.1	24	24	1000	8	0.253939115
A375_NRAS_Q61K_DOXind	Vemurafenib	Cobimetinib	0.0316	0.316227766	24	24	1000	8	0.0677487
A375_NRAS_Q61K_DOXind	Vemurafenib	Cobimetinib	0.0316	1	24	24	1000	8	0.025778436
A375_NRAS_Q61K_DOXind	Vemurafenib	Cobimetinib	0.1	0	24	24	1000	8	1.19727562
A375_NRAS_Q61K_DOXind	Vemurafenib	Cobimetinib	0.1	0.0001	24	24	1000	8	1.17610601
A375_NRAS_Q61K_DOXind	Vemurafenib	Cobimetinib	0.1	0.000316228	24	24	1000	8	1.312550369
A375_NRAS_Q61K_DOXind	Vemurafenib	Cobimetinib	0.1	0.001	24	24	1000	8	1.210728099
A375_NRAS_Q61K_DOXind	Vemurafenib	Cobimetinib	0.1	0.003162278	24	24	1000	8	1.117106527
A375_NRAS_Q61K_DOXind	Vemurafenib	Cobimetinib	0.1	0.01	24	24	1000	8	1.051476693
A375_NRAS_Q61K_DOXind	Vemurafenib	Cobimetinib	0.1	0.031622777	24	24	1000	8	0.766471576
A375_NRAS_Q61K_DOXind	Vemurafenib	Cobimetinib	0.1	0.1	24	24	1000	8	0.294376725
A375_NRAS_Q61K_DOXind	Vemurafenib	Cobimetinib	0.1	0.316227766	24	24	1000	8	0.073117435
A375_NRAS_Q61K_DOXind	Vemurafenib	Cobimetinib	0.1	1	24	24	1000	8	0.026585281
A375_NRAS_Q61K_DOXind	Vemurafenib	Cobimetinib	0.316227766	0	24	24	1000	8	1.172994836
A375_NRAS_Q61K_DOXind	Vemurafenib	Cobimetinib	0.316227766	0.0001	24	24	1000	8	1.213671087
A375_NRAS_Q61K_DOXind	Vemurafenib	Cobimetinib	0.316227766	0.000316228	24	24	1000	8	1.261074203
A375_NRAS_Q61K_DOXind	Vemurafenib	Cobimetinib	0.316227766	0.001	24	24	1000	8	1.246183496
A375_NRAS_Q61K_DOXind	Vemurafenib	Cobimetinib	0.316227766	0.003162278	24	24	1000	8	1.151898875
A375_NRAS_Q61K_DOXind	Vemurafenib	Cobimetinib	0.316227766	0.01	24	24	1000	8	1.085044595
A375_NRAS_Q61K_DOXind	Vemurafenib	Cobimetinib	0.316227766	0.031622777	24	24	1000	8	0.7362005
A375_NRAS_Q61K_DOXind	Vemurafenib	Cobimetinib	0.316227766	0.1	24	24	1000	8	0.278719909
A375_NRAS_Q61K_DOXind	Vemurafenib	Cobimetinib	0.316227766	0.316227766	24	24	1000	8	0.068962161
A375_NRAS_Q61K_DOXind	Vemurafenib	Cobimetinib	0.316227766	1	24	24	1000	8	0.025148189
A375_NRAS_Q61K_DOXind	Vemurafenib	Cobimetinib	1	0	24	24	1000	8	1.116535567
A375_NRAS_Q61K_DOXind	Vemurafenib	Cobimetinib	1	0.0001	24	24	1000	8	1.212310333
A375_NRAS_Q61K_DOXind	Vemurafenib	Cobimetinib	1	0.000316228	24	24	1000	8	1.318392071
A375_NRAS_Q61K_DOXind	Vemurafenib	Cobimetinib	1	0.001	24	24	1000	8	1.262190542
A375_NRAS_Q61K_DOXind	Vemurafenib	Cobimetinib	1	0.003162278	24	24	1000	8	1.153035291
A375_NRAS_Q61K_DOXind	Vemurafenib	Cobimetinib	1	0.01	24	24	1000	8	1.06313716
A375_NRAS_Q61K_DOXind	Vemurafenib	Cobimetinib	1	0.031622777	24	24	1000	8	0.67529926
A375_NRAS_Q61K_DOXind	Vemurafenib	Cobimetinib	1	0.1	24	24	1000	8	0.212481173
A375_NRAS_Q61K_DOXind	Vemurafenib	Cobimetinib	1	0.316227766	24	24	1000	8	0.060799752
A375_NRAS_Q61K_DOXind	Vemurafenib	Cobimetinib	1	1	24	24	1000	8	0.024783736
A375_NRAS_Q61K_DOXind	Vemurafenib	Cobimetinib	3.16	0	24	24	1000	8	1.068542666
A375_NRAS_Q61K_DOXind	Vemurafenib	Cobimetinib	3.16	0.0001	24	24	1000	8	1.138486997
A375_NRAS_Q61K_DOXind	Vemurafenib	Cobimetinib	3.16	0.000316228	24	24	1000	8	1.215500885
A375_NRAS_Q61K_DOXind	Vemurafenib	Cobimetinib	3.16	0.001	24	24	1000	8	1.273689445
A375_NRAS_Q61K_DOXind	Vemurafenib	Cobimetinib	3.16	0.003162278	24	24	1000	8	1.121237634
A375_NRAS_Q61K_DOXind	Vemurafenib	Cobimetinib	3.16	0.01	24	24	1000	8	0.94069173
A375_NRAS_Q61K_DOXind	Vemurafenib	Cobimetinib	3.16	0.031622777	24	24	1000	8	0.477754421
A375_NRAS_Q61K_DOXind	Vemurafenib	Cobimetinib	3.16	0.1	24	24	1000	8	0.128954057
A375_NRAS_Q61K_DOXind	Vemurafenib	Cobimetinib	3.16	0.316227766	24	24	1000	8	0.046778816
A375_NRAS_Q61K_DOXind	Vemurafenib	Cobimetinib	3.16	1	24	24	1000	8	0.021883114
A375_NRAS_Q61K_DOXind	Vemurafenib	Cobimetinib	10	0	24	24	1000	8	0.904508791
A375_NRAS_Q61K_DOXind	Vemurafenib	Cobimetinib	10	0.0001	24	24	1000	8	1.010951347
A375_NRAS_Q61K_DOXind	Vemurafenib	Cobimetinib	10	0.000316228	24	24	1000	8	1.045017982
A375_NRAS_Q61K_DOXind	Vemurafenib	Cobimetinib	10	0.001	24	24	1000	8	1.023534648
A375_NRAS_Q61K_DOXind	Vemurafenib	Cobimetinib	10	0.003162278	24	24	1000	8	0.867950482
A375_NRAS_Q61K_DOXind	Vemurafenib	Cobimetinib	10	0.01	24	24	1000	8	0.553160212
A375_NRAS_Q61K_DOXind	Vemurafenib	Cobimetinib	10	0.031622777	24	24	1000	8	0.145010975
A375_NRAS_Q61K_DOXind	Vemurafenib	Cobimetinib	10	0.1	24	24	1000	8	0.046506993
A375_NRAS_Q61K_DOXind	Vemurafenib	Cobimetinib	10	0.316227766	24	24	1000	8	0.023667368
A375_NRAS_Q61K_DOXind	Vemurafenib	Cobimetinib	10	1	24	24	1000	8	0.019392567
