# Supplementary material for: Mechanistic model of MAPK signaling reveals how allostery and rewiring contribute to drug resistance
Source: Mol Syst Biol. 2023 Jan 26;19(2):e10988. doi: 10.15252/msb.202210988 (PMC9912026; doi:10.15252/msb.202210988)
Supplement: Supplementary file 3 — Code EV1 [file MSB-19-e10988-s004.zip › marm2-supplement-main/MARM/data/20200128_HT29_matrix_EGF_RAFi_MEKi.csv]

Cell_line	Drug A	Drug B	Concentration A (uM)	Concentration B (uM)	Time A (h)	Time B (h)	EGF (ng/mL)	Time EGF (h)	pERK
HT29	Vemurafenib	Cobimetinib	0	0	24	24	0	8	1
HT29	Vemurafenib	Cobimetinib	0	0.0001	24	24	0	8	1.096891499
HT29	Vemurafenib	Cobimetinib	0	0.000316228	24	24	0	8	0.975666459
HT29	Vemurafenib	Cobimetinib	0	0.001	24	24	0	8	0.886434895
HT29	Vemurafenib	Cobimetinib	0	0.003162278	24	24	0	8	0.529748187
HT29	Vemurafenib	Cobimetinib	0	0.01	24	24	0	8	0.230711407
HT29	Vemurafenib	Cobimetinib	0	0.031622777	24	24	0	8	0.147793953
HT29	Vemurafenib	Cobimetinib	0	0.1	24	24	0	8	0.115304799
HT29	Vemurafenib	Cobimetinib	0	0.316227766	24	24	0	8	0.101977212
HT29	Vemurafenib	Cobimetinib	0	1	24	24	0	8	0.098787997
HT29	Vemurafenib	Cobimetinib	0.000316	0	24	24	0	8	1.000522556
HT29	Vemurafenib	Cobimetinib	0.000316	0.0001	24	24	0	8	1.069235617
HT29	Vemurafenib	Cobimetinib	0.000316	0.000316228	24	24	0	8	1.064343246
HT29	Vemurafenib	Cobimetinib	0.000316	0.001	24	24	0	8	0.850254639
HT29	Vemurafenib	Cobimetinib	0.000316	0.003162278	24	24	0	8	0.48215322
HT29	Vemurafenib	Cobimetinib	0.000316	0.01	24	24	0	8	0.233389834
HT29	Vemurafenib	Cobimetinib	0.000316	0.031622777	24	24	0	8	0.136399863
HT29	Vemurafenib	Cobimetinib	0.000316	0.1	24	24	0	8	0.102355604
HT29	Vemurafenib	Cobimetinib	0.000316	0.316227766	24	24	0	8	0.095202207
HT29	Vemurafenib	Cobimetinib	0.000316	1	24	24	0	8	0.09162803
HT29	Vemurafenib	Cobimetinib	0.001	0	24	24	0	8	1.049303223
HT29	Vemurafenib	Cobimetinib	0.001	0.0001	24	24	0	8	1.062195828
HT29	Vemurafenib	Cobimetinib	0.001	0.000316228	24	24	0	8	1.028093897
HT29	Vemurafenib	Cobimetinib	0.001	0.001	24	24	0	8	0.854661665
HT29	Vemurafenib	Cobimetinib	0.001	0.003162278	24	24	0	8	0.462712916
HT29	Vemurafenib	Cobimetinib	0.001	0.01	24	24	0	8	0.216905894
HT29	Vemurafenib	Cobimetinib	0.001	0.031622777	24	24	0	8	0.126675257
HT29	Vemurafenib	Cobimetinib	0.001	0.1	24	24	0	8	0.105828109
HT29	Vemurafenib	Cobimetinib	0.001	0.316227766	24	24	0	8	0.091740885
HT29	Vemurafenib	Cobimetinib	0.001	1	24	24	0	8	0.091492999
HT29	Vemurafenib	Cobimetinib	0.00316	0	24	24	0	8	1.072918563
HT29	Vemurafenib	Cobimetinib	0.00316	0.0001	24	24	0	8	1.057735651
HT29	Vemurafenib	Cobimetinib	0.00316	0.000316228	24	24	0	8	1.020273304
HT29	Vemurafenib	Cobimetinib	0.00316	0.001	24	24	0	8	0.835727537
HT29	Vemurafenib	Cobimetinib	0.00316	0.003162278	24	24	0	8	0.463186974
HT29	Vemurafenib	Cobimetinib	0.00316	0.01	24	24	0	8	0.225477189
HT29	Vemurafenib	Cobimetinib	0.00316	0.031622777	24	24	0	8	0.13222107
HT29	Vemurafenib	Cobimetinib	0.00316	0.1	24	24	0	8	0.098504425
HT29	Vemurafenib	Cobimetinib	0.00316	0.316227766	24	24	0	8	0.092223265
HT29	Vemurafenib	Cobimetinib	0.00316	1	24	24	0	8	0.090284521
HT29	Vemurafenib	Cobimetinib	0.01	0	24	24	0	8	0.924047847
HT29	Vemurafenib	Cobimetinib	0.01	0.0001	24	24	0	8	0.921968599
HT29	Vemurafenib	Cobimetinib	0.01	0.000316228	24	24	0	8	0.868124136
HT29	Vemurafenib	Cobimetinib	0.01	0.001	24	24	0	8	0.729517211
HT29	Vemurafenib	Cobimetinib	0.01	0.003162278	24	24	0	8	0.41638151
HT29	Vemurafenib	Cobimetinib	0.01	0.01	24	24	0	8	0.200670236
HT29	Vemurafenib	Cobimetinib	0.01	0.031622777	24	24	0	8	0.123784165
HT29	Vemurafenib	Cobimetinib	0.01	0.1	24	24	0	8	0.099218936
HT29	Vemurafenib	Cobimetinib	0.01	0.316227766	24	24	0	8	0.092957189
HT29	Vemurafenib	Cobimetinib	0.01	1	24	24	0	8	0.089847504
HT29	Vemurafenib	Cobimetinib	0.0316	0	24	24	0	8	0.742188088
HT29	Vemurafenib	Cobimetinib	0.0316	0.0001	24	24	0	8	0.727020904
HT29	Vemurafenib	Cobimetinib	0.0316	0.000316228	24	24	0	8	0.695253673
HT29	Vemurafenib	Cobimetinib	0.0316	0.001	24	24	0	8	0.512867881
HT29	Vemurafenib	Cobimetinib	0.0316	0.003162278	24	24	0	8	0.388732349
HT29	Vemurafenib	Cobimetinib	0.0316	0.01	24	24	0	8	0.189401431
HT29	Vemurafenib	Cobimetinib	0.0316	0.031622777	24	24	0	8	0.128595648
HT29	Vemurafenib	Cobimetinib	0.0316	0.1	24	24	0	8	0.099833476
HT29	Vemurafenib	Cobimetinib	0.0316	0.316227766	24	24	0	8	0.093490864
HT29	Vemurafenib	Cobimetinib	0.0316	1	24	24	0	8	0.094952264
HT29	Vemurafenib	Cobimetinib	0.1	0	24	24	0	8	0.429706234
HT29	Vemurafenib	Cobimetinib	0.1	0.0001	24	24	0	8	0.428868225
HT29	Vemurafenib	Cobimetinib	0.1	0.000316228	24	24	0	8	0.450642895
HT29	Vemurafenib	Cobimetinib	0.1	0.001	24	24	0	8	0.338921772
HT29	Vemurafenib	Cobimetinib	0.1	0.003162278	24	24	0	8	0.213431361
HT29	Vemurafenib	Cobimetinib	0.1	0.01	24	24	0	8	0.148450597
HT29	Vemurafenib	Cobimetinib	0.1	0.031622777	24	24	0	8	0.124212309
HT29	Vemurafenib	Cobimetinib	0.1	0.1	24	24	0	8	0.108789063
HT29	Vemurafenib	Cobimetinib	0.1	0.316227766	24	24	0	8	0.100510517
HT29	Vemurafenib	Cobimetinib	0.1	1	24	24	0	8	0.100168792
HT29	Vemurafenib	Cobimetinib	0.316227766	0	24	24	0	8	0.261016713
HT29	Vemurafenib	Cobimetinib	0.316227766	0.0001	24	24	0	8	0.305105797
HT29	Vemurafenib	Cobimetinib	0.316227766	0.000316228	24	24	0	8	0.27313946
HT29	Vemurafenib	Cobimetinib	0.316227766	0.001	24	24	0	8	0.251429719
HT29	Vemurafenib	Cobimetinib	0.316227766	0.003162278	24	24	0	8	0.165890413
HT29	Vemurafenib	Cobimetinib	0.316227766	0.01	24	24	0	8	0.133424783
HT29	Vemurafenib	Cobimetinib	0.316227766	0.031622777	24	24	0	8	0.115071389
HT29	Vemurafenib	Cobimetinib	0.316227766	0.1	24	24	0	8	0.104465353
HT29	Vemurafenib	Cobimetinib	0.316227766	0.316227766	24	24	0	8	0.101270048
HT29	Vemurafenib	Cobimetinib	0.316227766	1	24	24	0	8	0.097309721
HT29	Vemurafenib	Cobimetinib	1	0	24	24	0	8	0.200749122
HT29	Vemurafenib	Cobimetinib	1	0.0001	24	24	0	8	0.205376051
HT29	Vemurafenib	Cobimetinib	1	0.000316228	24	24	0	8	0.203372657
HT29	Vemurafenib	Cobimetinib	1	0.001	24	24	0	8	0.177736669
HT29	Vemurafenib	Cobimetinib	1	0.003162278	24	24	0	8	0.145579765
HT29	Vemurafenib	Cobimetinib	1	0.01	24	24	0	8	0.125205744
HT29	Vemurafenib	Cobimetinib	1	0.031622777	24	24	0	8	0.111367607
HT29	Vemurafenib	Cobimetinib	1	0.1	24	24	0	8	0.101170685
HT29	Vemurafenib	Cobimetinib	1	0.316227766	24	24	0	8	0.094519358
HT29	Vemurafenib	Cobimetinib	1	1	24	24	0	8	0.09411099
HT29	Vemurafenib	Cobimetinib	3.16	0	24	24	0	8	0.161742606
HT29	Vemurafenib	Cobimetinib	3.16	0.0001	24	24	0	8	0.165171951
HT29	Vemurafenib	Cobimetinib	3.16	0.000316228	24	24	0	8	0.170609561
HT29	Vemurafenib	Cobimetinib	3.16	0.001	24	24	0	8	0.143825301
HT29	Vemurafenib	Cobimetinib	3.16	0.003162278	24	24	0	8	0.134157656
HT29	Vemurafenib	Cobimetinib	3.16	0.01	24	24	0	8	0.118851007
HT29	Vemurafenib	Cobimetinib	3.16	0.031622777	24	24	0	8	0.112816743
HT29	Vemurafenib	Cobimetinib	3.16	0.1	24	24	0	8	0.097126334
HT29	Vemurafenib	Cobimetinib	3.16	0.316227766	24	24	0	8	0.092161556
HT29	Vemurafenib	Cobimetinib	3.16	1	24	24	0	8	0.093209474
HT29	Vemurafenib	Cobimetinib	10	0	24	24	0	8	0.1869578
HT29	Vemurafenib	Cobimetinib	10	0.0001	24	24	0	8	0.177387497
HT29	Vemurafenib	Cobimetinib	10	0.000316228	24	24	0	8	0.202292875
HT29	Vemurafenib	Cobimetinib	10	0.001	24	24	0	8	0.18494924
HT29	Vemurafenib	Cobimetinib	10	0.003162278	24	24	0	8	0.157774292
HT29	Vemurafenib	Cobimetinib	10	0.01	24	24	0	8	0.132842102
HT29	Vemurafenib	Cobimetinib	10	0.031622777	24	24	0	8	0.105515088
HT29	Vemurafenib	Cobimetinib	10	0.1	24	24	0	8	0.090956484
HT29	Vemurafenib	Cobimetinib	10	0.316227766	24	24	0	8	0.091190844
HT29	Vemurafenib	Cobimetinib	10	1	24	24	0	8	0.091933391
HT29	Vemurafenib	Cobimetinib	0	0	24	24	100	8	0.991391797
HT29	Vemurafenib	Cobimetinib	0	0.0001	24	24	100	8	1.01277259
HT29	Vemurafenib	Cobimetinib	0	0.000316228	24	24	100	8	0.982131229
HT29	Vemurafenib	Cobimetinib	0	0.001	24	24	100	8	0.979265535
HT29	Vemurafenib	Cobimetinib	0	0.003162278	24	24	100	8	0.935947095
HT29	Vemurafenib	Cobimetinib	0	0.01	24	24	100	8	0.829206454
HT29	Vemurafenib	Cobimetinib	0	0.031622777	24	24	100	8	0.672809384
HT29	Vemurafenib	Cobimetinib	0	0.1	24	24	100	8	0.482716065
HT29	Vemurafenib	Cobimetinib	0	0.316227766	24	24	100	8	0.217546983
HT29	Vemurafenib	Cobimetinib	0	1	24	24	100	8	0.117221553
HT29	Vemurafenib	Cobimetinib	0.000316	0	24	24	100	8	1.098444074
HT29	Vemurafenib	Cobimetinib	0.000316	0.0001	24	24	100	8	1.086946428
HT29	Vemurafenib	Cobimetinib	0.000316	0.000316228	24	24	100	8	1.130383526
HT29	Vemurafenib	Cobimetinib	0.000316	0.001	24	24	100	8	1.026709163
HT29	Vemurafenib	Cobimetinib	0.000316	0.003162278	24	24	100	8	1.027647723
HT29	Vemurafenib	Cobimetinib	0.000316	0.01	24	24	100	8	0.927776039
HT29	Vemurafenib	Cobimetinib	0.000316	0.031622777	24	24	100	8	0.819979369
HT29	Vemurafenib	Cobimetinib	0.000316	0.1	24	24	100	8	0.539132032
HT29	Vemurafenib	Cobimetinib	0.000316	0.316227766	24	24	100	8	0.2274121
HT29	Vemurafenib	Cobimetinib	0.000316	1	24	24	100	8	0.110891297
HT29	Vemurafenib	Cobimetinib	0.001	0	24	24	100	8	1.051035093
HT29	Vemurafenib	Cobimetinib	0.001	0.0001	24	24	100	8	1.111212006
HT29	Vemurafenib	Cobimetinib	0.001	0.000316228	24	24	100	8	1.138280277
HT29	Vemurafenib	Cobimetinib	0.001	0.001	24	24	100	8	1.084016351
HT29	Vemurafenib	Cobimetinib	0.001	0.003162278	24	24	100	8	1.015626243
HT29	Vemurafenib	Cobimetinib	0.001	0.01	24	24	100	8	0.873262375
HT29	Vemurafenib	Cobimetinib	0.001	0.031622777	24	24	100	8	0.751391533
HT29	Vemurafenib	Cobimetinib	0.001	0.1	24	24	100	8	0.498726387
HT29	Vemurafenib	Cobimetinib	0.001	0.316227766	24	24	100	8	0.213223481
HT29	Vemurafenib	Cobimetinib	0.001	1	24	24	100	8	0.107540513
HT29	Vemurafenib	Cobimetinib	0.00316	0	24	24	100	8	1.050668281
HT29	Vemurafenib	Cobimetinib	0.00316	0.0001	24	24	100	8	1.130440374
HT29	Vemurafenib	Cobimetinib	0.00316	0.000316228	24	24	100	8	1.171269314
HT29	Vemurafenib	Cobimetinib	0.00316	0.001	24	24	100	8	1.04017678
HT29	Vemurafenib	Cobimetinib	0.00316	0.003162278	24	24	100	8	1.031802344
HT29	Vemurafenib	Cobimetinib	0.00316	0.01	24	24	100	8	0.887244685
HT29	Vemurafenib	Cobimetinib	0.00316	0.031622777	24	24	100	8	0.769367158
HT29	Vemurafenib	Cobimetinib	0.00316	0.1	24	24	100	8	0.496272576
HT29	Vemurafenib	Cobimetinib	0.00316	0.316227766	24	24	100	8	0.212883173
HT29	Vemurafenib	Cobimetinib	0.00316	1	24	24	100	8	0.106458979
HT29	Vemurafenib	Cobimetinib	0.01	0	24	24	100	8	1.025443866
HT29	Vemurafenib	Cobimetinib	0.01	0.0001	24	24	100	8	1.040880979
HT29	Vemurafenib	Cobimetinib	0.01	0.000316228	24	24	100	8	1.040548282
HT29	Vemurafenib	Cobimetinib	0.01	0.001	24	24	100	8	0.957778307
HT29	Vemurafenib	Cobimetinib	0.01	0.003162278	24	24	100	8	1.003744301
HT29	Vemurafenib	Cobimetinib	0.01	0.01	24	24	100	8	0.902132394
HT29	Vemurafenib	Cobimetinib	0.01	0.031622777	24	24	100	8	0.738382881
HT29	Vemurafenib	Cobimetinib	0.01	0.1	24	24	100	8	0.472661882
HT29	Vemurafenib	Cobimetinib	0.01	0.316227766	24	24	100	8	0.212788414
HT29	Vemurafenib	Cobimetinib	0.01	1	24	24	100	8	0.107458862
HT29	Vemurafenib	Cobimetinib	0.0316	0	24	24	100	8	0.843258058
HT29	Vemurafenib	Cobimetinib	0.0316	0.0001	24	24	100	8	0.9119055
HT29	Vemurafenib	Cobimetinib	0.0316	0.000316228	24	24	100	8	0.901999739
HT29	Vemurafenib	Cobimetinib	0.0316	0.001	24	24	100	8	0.933093392
HT29	Vemurafenib	Cobimetinib	0.0316	0.003162278	24	24	100	8	0.854235902
HT29	Vemurafenib	Cobimetinib	0.0316	0.01	24	24	100	8	0.817759608
HT29	Vemurafenib	Cobimetinib	0.0316	0.031622777	24	24	100	8	0.698955611
HT29	Vemurafenib	Cobimetinib	0.0316	0.1	24	24	100	8	0.466968587
HT29	Vemurafenib	Cobimetinib	0.0316	0.316227766	24	24	100	8	0.211385486
HT29	Vemurafenib	Cobimetinib	0.0316	1	24	24	100	8	0.108639388
HT29	Vemurafenib	Cobimetinib	0.1	0	24	24	100	8	0.823615174
HT29	Vemurafenib	Cobimetinib	0.1	0.0001	24	24	100	8	0.843746405
HT29	Vemurafenib	Cobimetinib	0.1	0.000316228	24	24	100	8	0.966746662
HT29	Vemurafenib	Cobimetinib	0.1	0.001	24	24	100	8	0.947672503
HT29	Vemurafenib	Cobimetinib	0.1	0.003162278	24	24	100	8	0.882406327
HT29	Vemurafenib	Cobimetinib	0.1	0.01	24	24	100	8	0.755447049
HT29	Vemurafenib	Cobimetinib	0.1	0.031622777	24	24	100	8	0.699332786
HT29	Vemurafenib	Cobimetinib	0.1	0.1	24	24	100	8	0.436561491
HT29	Vemurafenib	Cobimetinib	0.1	0.316227766	24	24	100	8	0.21163099
HT29	Vemurafenib	Cobimetinib	0.1	1	24	24	100	8	0.111547312
HT29	Vemurafenib	Cobimetinib	0.316227766	0	24	24	100	8	0.764621144
HT29	Vemurafenib	Cobimetinib	0.316227766	0.0001	24	24	100	8	0.827388769
HT29	Vemurafenib	Cobimetinib	0.316227766	0.000316228	24	24	100	8	0.843133043
HT29	Vemurafenib	Cobimetinib	0.316227766	0.001	24	24	100	8	0.88205157
HT29	Vemurafenib	Cobimetinib	0.316227766	0.003162278	24	24	100	8	0.815362735
HT29	Vemurafenib	Cobimetinib	0.316227766	0.01	24	24	100	8	0.767448031
HT29	Vemurafenib	Cobimetinib	0.316227766	0.031622777	24	24	100	8	0.625572853
HT29	Vemurafenib	Cobimetinib	0.316227766	0.1	24	24	100	8	0.458328879
HT29	Vemurafenib	Cobimetinib	0.316227766	0.316227766	24	24	100	8	0.206430952
HT29	Vemurafenib	Cobimetinib	0.316227766	1	24	24	100	8	0.109327991
HT29	Vemurafenib	Cobimetinib	1	0	24	24	100	8	0.754317471
HT29	Vemurafenib	Cobimetinib	1	0.0001	24	24	100	8	0.763541484
HT29	Vemurafenib	Cobimetinib	1	0.000316228	24	24	100	8	0.814822526
HT29	Vemurafenib	Cobimetinib	1	0.001	24	24	100	8	0.808430468
HT29	Vemurafenib	Cobimetinib	1	0.003162278	24	24	100	8	0.745630229
HT29	Vemurafenib	Cobimetinib	1	0.01	24	24	100	8	0.712643013
HT29	Vemurafenib	Cobimetinib	1	0.031622777	24	24	100	8	0.606273561
HT29	Vemurafenib	Cobimetinib	1	0.1	24	24	100	8	0.36279393
HT29	Vemurafenib	Cobimetinib	1	0.316227766	24	24	100	8	0.177472634
HT29	Vemurafenib	Cobimetinib	1	1	24	24	100	8	0.103589455
HT29	Vemurafenib	Cobimetinib	3.16	0	24	24	100	8	0.690005049
HT29	Vemurafenib	Cobimetinib	3.16	0.0001	24	24	100	8	0.729972935
HT29	Vemurafenib	Cobimetinib	3.16	0.000316228	24	24	100	8	0.73101375
HT29	Vemurafenib	Cobimetinib	3.16	0.001	24	24	100	8	0.772337286
HT29	Vemurafenib	Cobimetinib	3.16	0.003162278	24	24	100	8	0.66327776
HT29	Vemurafenib	Cobimetinib	3.16	0.01	24	24	100	8	0.562177113
HT29	Vemurafenib	Cobimetinib	3.16	0.031622777	24	24	100	8	0.414457719
HT29	Vemurafenib	Cobimetinib	3.16	0.1	24	24	100	8	0.214539481
HT29	Vemurafenib	Cobimetinib	3.16	0.316227766	24	24	100	8	0.115234603
HT29	Vemurafenib	Cobimetinib	3.16	1	24	24	100	8	0.092951357
HT29	Vemurafenib	Cobimetinib	10	0	24	24	100	8	0.540570142
HT29	Vemurafenib	Cobimetinib	10	0.0001	24	24	100	8	0.516512618
HT29	Vemurafenib	Cobimetinib	10	0.000316228	24	24	100	8	0.524380448
HT29	Vemurafenib	Cobimetinib	10	0.001	24	24	100	8	0.486462859
HT29	Vemurafenib	Cobimetinib	10	0.003162278	24	24	100	8	0.440792683
HT29	Vemurafenib	Cobimetinib	10	0.01	24	24	100	8	0.322601152
HT29	Vemurafenib	Cobimetinib	10	0.031622777	24	24	100	8	0.187385886
HT29	Vemurafenib	Cobimetinib	10	0.1	24	24	100	8	0.10747196
HT29	Vemurafenib	Cobimetinib	10	0.316227766	24	24	100	8	0.091363229
HT29	Vemurafenib	Cobimetinib	10	1	24	24	100	8	0.089962082
