# Supplementary material for: Mechanistic model of MAPK signaling reveals how allostery and rewiring contribute to drug resistance
Source: Mol Syst Biol. 2023 Jan 26;19(2):e10988. doi: 10.15252/msb.202210988 (PMC9912026; doi:10.15252/msb.202210988)
Supplement: Supplementary file 3 — Code EV1 [file MSB-19-e10988-s004.zip › marm2-supplement-main/MARM/data/20200130_A375_NRASQ61K_matrix_pERK_DOX_RAFifixed_panRAFi_MEKi.xls]

## Sheet: pERK
Cell_line	Drug A	Drug B	Concentration A (uM)	Concentration B (uM)	Time A (h)	Time B (h)	DOX (ng/mL)	Time DOX (h)	pERK
A375_NRAS_Q61K_DOXind	LY3009120	Cobimetinib	0	0	24	24	1000	24	1
A375_NRAS_Q61K_DOXind	LY3009120	Cobimetinib	0	0.0001	24	24	1000	24	1.07601
A375_NRAS_Q61K_DOXind	LY3009120	Cobimetinib	0	0.000316228	24	24	1000	24	1.0755
A375_NRAS_Q61K_DOXind	LY3009120	Cobimetinib	0	0.001	24	24	1000	24	1.06496
A375_NRAS_Q61K_DOXind	LY3009120	Cobimetinib	0	0.00316228	24	24	1000	24	1.06475
A375_NRAS_Q61K_DOXind	LY3009120	Cobimetinib	0	0.01	24	24	1000	24	0.843678
A375_NRAS_Q61K_DOXind	LY3009120	Cobimetinib	0	0.0316228	24	24	1000	24	0.515365
A375_NRAS_Q61K_DOXind	LY3009120	Cobimetinib	0	0.1	24	24	1000	24	0.167498
A375_NRAS_Q61K_DOXind	LY3009120	Cobimetinib	0	0.316228	24	24	1000	24	0.0479502
A375_NRAS_Q61K_DOXind	LY3009120	Cobimetinib	0	1	24	24	1000	24	0.021204
A375_NRAS_Q61K_DOXind	LY3009120	Cobimetinib	0.000316228	0	24	24	1000	24	0.723834
A375_NRAS_Q61K_DOXind	LY3009120	Cobimetinib	0.000316228	0.0001	24	24	1000	24	0.706278
A375_NRAS_Q61K_DOXind	LY3009120	Cobimetinib	0.000316228	0.000316228	24	24	1000	24	0.785935
A375_NRAS_Q61K_DOXind	LY3009120	Cobimetinib	0.000316228	0.001	24	24	1000	24	0.746569
A375_NRAS_Q61K_DOXind	LY3009120	Cobimetinib	0.000316228	0.00316228	24	24	1000	24	0.709015
A375_NRAS_Q61K_DOXind	LY3009120	Cobimetinib	0.000316228	0.01	24	24	1000	24	0.579165
A375_NRAS_Q61K_DOXind	LY3009120	Cobimetinib	0.000316228	0.0316228	24	24	1000	24	0.322532
A375_NRAS_Q61K_DOXind	LY3009120	Cobimetinib	0.000316228	0.1	24	24	1000	24	0.0754188
A375_NRAS_Q61K_DOXind	LY3009120	Cobimetinib	0.000316228	0.316228	24	24	1000	24	0.025974
A375_NRAS_Q61K_DOXind	LY3009120	Cobimetinib	0.000316228	1	24	24	1000	24	0.0164579
A375_NRAS_Q61K_DOXind	LY3009120	Cobimetinib	0.001	0	24	24	1000	24	0.695564
A375_NRAS_Q61K_DOXind	LY3009120	Cobimetinib	0.001	0.0001	24	24	1000	24	0.745023
A375_NRAS_Q61K_DOXind	LY3009120	Cobimetinib	0.001	0.000316228	24	24	1000	24	0.757965
A375_NRAS_Q61K_DOXind	LY3009120	Cobimetinib	0.001	0.001	24	24	1000	24	0.771037
A375_NRAS_Q61K_DOXind	LY3009120	Cobimetinib	0.001	0.00316228	24	24	1000	24	0.687137
A375_NRAS_Q61K_DOXind	LY3009120	Cobimetinib	0.001	0.01	24	24	1000	24	0.45047
A375_NRAS_Q61K_DOXind	LY3009120	Cobimetinib	0.001	0.0316228	24	24	1000	24	0.160397
A375_NRAS_Q61K_DOXind	LY3009120	Cobimetinib	0.001	0.1	24	24	1000	24	0.0452682
A375_NRAS_Q61K_DOXind	LY3009120	Cobimetinib	0.001	0.316228	24	24	1000	24	0.0200778
A375_NRAS_Q61K_DOXind	LY3009120	Cobimetinib	0.001	1	24	24	1000	24	0.0159984
A375_NRAS_Q61K_DOXind	LY3009120	Cobimetinib	0.00316228	0	24	24	1000	24	0.664215
A375_NRAS_Q61K_DOXind	LY3009120	Cobimetinib	0.00316228	0.0001	24	24	1000	24	0.696647
A375_NRAS_Q61K_DOXind	LY3009120	Cobimetinib	0.00316228	0.000316228	24	24	1000	24	0.767326
A375_NRAS_Q61K_DOXind	LY3009120	Cobimetinib	0.00316228	0.001	24	24	1000	24	0.651151
A375_NRAS_Q61K_DOXind	LY3009120	Cobimetinib	0.00316228	0.00316228	24	24	1000	24	0.591962
A375_NRAS_Q61K_DOXind	LY3009120	Cobimetinib	0.00316228	0.01	24	24	1000	24	0.267633
A375_NRAS_Q61K_DOXind	LY3009120	Cobimetinib	0.00316228	0.0316228	24	24	1000	24	0.0865264
A375_NRAS_Q61K_DOXind	LY3009120	Cobimetinib	0.00316228	0.1	24	24	1000	24	0.0262241
A375_NRAS_Q61K_DOXind	LY3009120	Cobimetinib	0.00316228	0.316228	24	24	1000	24	0.0165915
A375_NRAS_Q61K_DOXind	LY3009120	Cobimetinib	0.00316228	1	24	24	1000	24	0.0157666
A375_NRAS_Q61K_DOXind	LY3009120	Cobimetinib	0.01	0	24	24	1000	24	0.583418
A375_NRAS_Q61K_DOXind	LY3009120	Cobimetinib	0.01	0.0001	24	24	1000	24	0.608374
A375_NRAS_Q61K_DOXind	LY3009120	Cobimetinib	0.01	0.000316228	24	24	1000	24	0.593073
A375_NRAS_Q61K_DOXind	LY3009120	Cobimetinib	0.01	0.001	24	24	1000	24	0.536722
A375_NRAS_Q61K_DOXind	LY3009120	Cobimetinib	0.01	0.00316228	24	24	1000	24	0.358572
A375_NRAS_Q61K_DOXind	LY3009120	Cobimetinib	0.01	0.01	24	24	1000	24	0.108995
A375_NRAS_Q61K_DOXind	LY3009120	Cobimetinib	0.01	0.0316228	24	24	1000	24	0.0388145
A375_NRAS_Q61K_DOXind	LY3009120	Cobimetinib	0.01	0.1	24	24	1000	24	0.0196426
A375_NRAS_Q61K_DOXind	LY3009120	Cobimetinib	0.01	0.316228	24	24	1000	24	0.0161108
A375_NRAS_Q61K_DOXind	LY3009120	Cobimetinib	0.01	1	24	24	1000	24	0.0166095
A375_NRAS_Q61K_DOXind	LY3009120	Cobimetinib	0.0316228	0	24	24	1000	24	0.455034
A375_NRAS_Q61K_DOXind	LY3009120	Cobimetinib	0.0316228	0.0001	24	24	1000	24	0.52802
A375_NRAS_Q61K_DOXind	LY3009120	Cobimetinib	0.0316228	0.000316228	24	24	1000	24	0.470235
A375_NRAS_Q61K_DOXind	LY3009120	Cobimetinib	0.0316228	0.001	24	24	1000	24	0.388541
A375_NRAS_Q61K_DOXind	LY3009120	Cobimetinib	0.0316228	0.00316228	24	24	1000	24	0.185065
A375_NRAS_Q61K_DOXind	LY3009120	Cobimetinib	0.0316228	0.01	24	24	1000	24	0.0634651
A375_NRAS_Q61K_DOXind	LY3009120	Cobimetinib	0.0316228	0.0316228	24	24	1000	24	0.0284759
A375_NRAS_Q61K_DOXind	LY3009120	Cobimetinib	0.0316228	0.1	24	24	1000	24	0.017221
A375_NRAS_Q61K_DOXind	LY3009120	Cobimetinib	0.0316228	0.316228	24	24	1000	24	0.015782
A375_NRAS_Q61K_DOXind	LY3009120	Cobimetinib	0.0316228	1	24	24	1000	24	0.0154682
A375_NRAS_Q61K_DOXind	LY3009120	Cobimetinib	0.1	0	24	24	1000	24	0.306161
A375_NRAS_Q61K_DOXind	LY3009120	Cobimetinib	0.1	0.0001	24	24	1000	24	0.309954
A375_NRAS_Q61K_DOXind	LY3009120	Cobimetinib	0.1	0.000316228	24	24	1000	24	0.287226
A375_NRAS_Q61K_DOXind	LY3009120	Cobimetinib	0.1	0.001	24	24	1000	24	0.186934
A375_NRAS_Q61K_DOXind	LY3009120	Cobimetinib	0.1	0.00316228	24	24	1000	24	0.0869352
A375_NRAS_Q61K_DOXind	LY3009120	Cobimetinib	0.1	0.01	24	24	1000	24	0.0387044
A375_NRAS_Q61K_DOXind	LY3009120	Cobimetinib	0.1	0.0316228	24	24	1000	24	0.0223202
A375_NRAS_Q61K_DOXind	LY3009120	Cobimetinib	0.1	0.1	24	24	1000	24	0.0173901
A375_NRAS_Q61K_DOXind	LY3009120	Cobimetinib	0.1	0.316228	24	24	1000	24	0.0169168
A375_NRAS_Q61K_DOXind	LY3009120	Cobimetinib	0.1	1	24	24	1000	24	0.016812
A375_NRAS_Q61K_DOXind	LY3009120	Cobimetinib	0.316228	0	24	24	1000	24	0.122112
A375_NRAS_Q61K_DOXind	LY3009120	Cobimetinib	0.316228	0.0001	24	24	1000	24	0.115811
A375_NRAS_Q61K_DOXind	LY3009120	Cobimetinib	0.316228	0.000316228	24	24	1000	24	0.107864
A375_NRAS_Q61K_DOXind	LY3009120	Cobimetinib	0.316228	0.001	24	24	1000	24	0.0769647
A375_NRAS_Q61K_DOXind	LY3009120	Cobimetinib	0.316228	0.00316228	24	24	1000	24	0.0398857
A375_NRAS_Q61K_DOXind	LY3009120	Cobimetinib	0.316228	0.01	24	24	1000	24	0.0223545
A375_NRAS_Q61K_DOXind	LY3009120	Cobimetinib	0.316228	0.0316228	24	24	1000	24	0.0171511
A375_NRAS_Q61K_DOXind	LY3009120	Cobimetinib	0.316228	0.1	24	24	1000	24	0.0163525
A375_NRAS_Q61K_DOXind	LY3009120	Cobimetinib	0.316228	0.316228	24	24	1000	24	0.0168274
A375_NRAS_Q61K_DOXind	LY3009120	Cobimetinib	0.316228	1	24	24	1000	24	0.0170195
A375_NRAS_Q61K_DOXind	LY3009120	Cobimetinib	1	0	24	24	1000	24	0.046332
A375_NRAS_Q61K_DOXind	LY3009120	Cobimetinib	1	0.0001	24	24	1000	24	0.045044
A375_NRAS_Q61K_DOXind	LY3009120	Cobimetinib	1	0.000316228	24	24	1000	24	0.0414001
A375_NRAS_Q61K_DOXind	LY3009120	Cobimetinib	1	0.001	24	24	1000	24	0.0292557
A375_NRAS_Q61K_DOXind	LY3009120	Cobimetinib	1	0.00316228	24	24	1000	24	0.0209222
A375_NRAS_Q61K_DOXind	LY3009120	Cobimetinib	1	0.01	24	24	1000	24	0.0180512
A375_NRAS_Q61K_DOXind	LY3009120	Cobimetinib	1	0.0316228	24	24	1000	24	0.0172912
A375_NRAS_Q61K_DOXind	LY3009120	Cobimetinib	1	0.1	24	24	1000	24	0.0169452
A375_NRAS_Q61K_DOXind	LY3009120	Cobimetinib	1	0.316228	24	24	1000	24	0.0172046
A375_NRAS_Q61K_DOXind	LY3009120	Cobimetinib	1	1	24	24	1000	24	0.017152
A375_NRAS_Q61K_DOXind	LY3009120	Cobimetinib	3.16228	0	24	24	1000	24	0.0224619
A375_NRAS_Q61K_DOXind	LY3009120	Cobimetinib	3.16228	0.0001	24	24	1000	24	0.0225312
A375_NRAS_Q61K_DOXind	LY3009120	Cobimetinib	3.16228	0.000316228	24	24	1000	24	0.0215135
A375_NRAS_Q61K_DOXind	LY3009120	Cobimetinib	3.16228	0.001	24	24	1000	24	0.0203199
A375_NRAS_Q61K_DOXind	LY3009120	Cobimetinib	3.16228	0.00316228	24	24	1000	24	0.0207345
A375_NRAS_Q61K_DOXind	LY3009120	Cobimetinib	3.16228	0.01	24	24	1000	24	0.0173055
A375_NRAS_Q61K_DOXind	LY3009120	Cobimetinib	3.16228	0.0316228	24	24	1000	24	0.0168685
A375_NRAS_Q61K_DOXind	LY3009120	Cobimetinib	3.16228	0.1	24	24	1000	24	0.0174541
A375_NRAS_Q61K_DOXind	LY3009120	Cobimetinib	3.16228	0.316228	24	24	1000	24	0.0169266
A375_NRAS_Q61K_DOXind	LY3009120	Cobimetinib	3.16228	1	24	24	1000	24	0.016404
A375_NRAS_Q61K_DOXind	LY3009120	Cobimetinib	10	0	24	24	1000	24	0.0198395
A375_NRAS_Q61K_DOXind	LY3009120	Cobimetinib	10	0.0001	24	24	1000	24	0.0195524
A375_NRAS_Q61K_DOXind	LY3009120	Cobimetinib	10	0.000316228	24	24	1000	24	0.0203347
A375_NRAS_Q61K_DOXind	LY3009120	Cobimetinib	10	0.001	24	24	1000	24	0.0186031
A375_NRAS_Q61K_DOXind	LY3009120	Cobimetinib	10	0.00316228	24	24	1000	24	0.0185575
A375_NRAS_Q61K_DOXind	LY3009120	Cobimetinib	10	0.01	24	24	1000	24	0.0199952
A375_NRAS_Q61K_DOXind	LY3009120	Cobimetinib	10	0.0316228	24	24	1000	24	0.0189147
A375_NRAS_Q61K_DOXind	LY3009120	Cobimetinib	10	0.1	24	24	1000	24	0.0178743
A375_NRAS_Q61K_DOXind	LY3009120	Cobimetinib	10	0.316228	24	24	1000	24	0.0181922
A375_NRAS_Q61K_DOXind	LY3009120	Cobimetinib	10	1	24	24	1000	24	0.0183827
