# Supplementary material for: Mechanistic model of MAPK signaling reveals how allostery and rewiring contribute to drug resistance
Source: Mol Syst Biol. 2023 Jan 26;19(2):e10988. doi: 10.15252/msb.202210988 (PMC9912026; doi:10.15252/msb.202210988)
Supplement: Supplementary file 3 — Code EV1 [file MSB-19-e10988-s004.zip › marm2-supplement-main/MARM/data/D1.csv]

pERK mean	Time(h)											pERK std	Time(h)
EGF (ng/mL)	0	0.0417	0.083	0.167	0.25	0.5	0.75	1	2	4		EGF (ng/mL)	0	0.0417	0.083	0.167	0.25	0.5	0.75	1	2	4
0.001	0.108145064	0.107352136	0.104628011	0.141085973	0.124160681	0.116672029	0.10128654	0.106080333	0.113186387	0.107957249		0.001	0.002467722	0.005890334	0.004091033	0.004949008	0.011446921	6.33065E-05	0.003373266	0.002859311	0.009108809	0.002252363
0.01	0.108145064	0.107737203	0.120143571	0.143639722	0.142940643	0.112989247	0.099956645	0.093411655	0.09267346	0.101857137		0.01	0.002467722	0.002900901	0.00257019	0.013994659	0.003355093	0.000664211	0.006280038	0.00129676	0.000200192	0.008643759
0.1	0.108145064	0.442010434	0.592386742	0.586550749	0.413671825	0.139931435	0.095503949	0.089402174	0.103099738	0.12018752		0.1	0.002467722	0.074985451	0.109781535	0.05211165	0.003280215	0.005497485	0.005955265	4.29061E-05	0.001008347	0.02522115
1	0.108145064	1.415734827	1.403564069	1.313267731	1.124365538	0.289224864	0.155363452	0.149968478	0.102188185	0.122229656		1	0.002467722	0.115985518	0.019401075	0.029211135	0.028086142	0.002028684	0.004694662	0.016331428	0.006773676	0.022302388
10	0.108145064	1.653772222	1.577696727	1.487511422	1.112051335	0.356548262	0.182825596	0.154731497	0.09603762	0.115133092		10	0.002467722	0.040646629	0.013950431	0.067840814	0.041724055	0.025021112	0.002788855	0.000248843	0.002460718	0.002562107
100	0.108145064	1.671838941	1.743101849	1.594038588	1.151502637	0.424326602	0.190281696	0.152393455	0.09877091	0.132235674		100	0.002467722	0.032232755	0.010472222	0.051459753	0.036782672	0.045030701	0.004483419	0.002495987	0.00516185	0.001484995
pMEK mean	Time(h)											pMEK std	Time(h)
EGF (ng/mL)	0	0.0417	0.083	0.167	0.25	0.5	0.75	1	2	4		EGF (ng/mL)	0	0.0417	0.083	0.167	0.25	0.5	0.75	1	2	4
0.001	0.076590525	0.106285825	0.070079643	0.067943052	0.078375312	0.088896174	0.089633011	0.119244766	0.093752635	0.114543652		0.001	0.038104962	0.033597141	0.010228606	0.020334069	0.004889831	0.018477312	0.027161515	0.00668947	0.029859677	0.002963436
0.01	0.076590525	0.072531901	0.051885646	0.055417659	0.035832957	0.044564874	0.050655905	0.058998138	0.063297283	0.077419234		0.01	0.038104962	0.002070536	0.010776105	0.009645319	0.015632654	0.005558074	0.001311495	0.015593259	0.013476755	0.008011384
0.1	0.076590525	0.182280878	0.126351337	0.0583897	0.025781969	0.019119128	0.028170651	0.042628447	0.046567268	0.065376272		0.1	0.038104962	0.052849403	0.036592523	0.037705821	0.017257259	0.02703853	0.029645947	0.031757102	0.019895604	0.032268645
1	0.076590525	0.692991374	0.494085666	0.275906986	0.113518866	0.040418373	0.036030945	0.043360161	0.044742046	0.060741545		1	0.038104962	0.0354185	0.120043794	0.009435349	0.02594804	0.011994246	0.020931525	0.013859916	0.009328265	0.009088786
10	0.076590525	0.872092776	0.577454855	0.374437434	0.179122785	0.052490931	0.053709926	0.060104518	0.058743298	0.061148767		10	0.038104962	0.057350802	0.1290829	0.082495138	0.14168877	0.047851194	0.0458996	0.052231991	0.045231135	0.023872795
100	0.076590525	0.797567481	0.541595073	0.364288145	0.189830237	0.040054206	0.043945784	0.051487661	0.041727598	0.068555312		100	0.038104962	0.091999439	0.138962241	0.045603364	0.044075114	0.016816879	0.028996664	0.009861711	0.01429717	0.005425748
