# Supplementary material for: Mechanistic model of MAPK signaling reveals how allostery and rewiring contribute to drug resistance
Source: Mol Syst Biol. 2023 Jan 26;19(2):e10988. doi: 10.15252/msb.202210988 (PMC9912026; doi:10.15252/msb.202210988)
Supplement: Supplementary file 3 — Code EV1 [file MSB-19-e10988-s004.zip › marm2-supplement-main/MARM/data/D4.csv]

Cell_Line	Vemurafenib	Dabrafenib	PLX8394	LY3009120	AZ_628	Cobimetinib	Trametinib	Selumetinib	Binimetinib	PD0325901	EGF	Time_Drug	Time_EGF	pERK	pMEK	Concentration (uM)	Concentration (uM)	Concentration (uM)	Concentration (uM)	Concentration (uM)	Concentration (uM)	Concentration (uM)	Concentration (uM)	Concentration (uM)	Concentration (uM)	Mean	Mean	Mean	Mean	Mean	Mean	Mean	Mean	Mean	Mean	Std	Std	Std	Std	Std	Std	Std	Std	Std	Std
A375	-1	0	0	0	0	0	0	0	0	0	0	24	0.0833	1	0	0.000210819	0.000666667	0.002108185	0.006666667	0.021081851	0.066666667	0.210818511	0.666666667	2.108185107	6.666666667	0.969789292	0.944606842	0.95951967	0.827326115	0.633229197	0.356973073	0.175810463	0.125036447	0.124408591	0.111796219	0.053893987	0.054480084	0.006182354	0.030328349	0.00818764	0.009934817	0.010893678	0.009442	0.019582003	0.00755599
A375	-1	0	0	0	0	0	0	0	0	0	100	24	0.0833	1	0	0.000210819	0.000666667	0.002108185	0.006666667	0.021081851	0.066666667	0.210818511	0.666666667	2.108185107	6.666666667	0.919201667	0.897179206	0.919241355	0.968354259	1.004639968	1.424985926	1.578936378	1.646697098	1.658862062	1.883170662	0.008055127	0.021727459	0.02665652	0.047505895	0.038463453	0.178405475	0.144092194	0.1112557	0.079382717	0.141893393
A375	0	-1	0	0	0	0	0	0	0	0	0	24	0.0833	1	0	2.10819E-05	6.66667E-05	0.000210819	0.000666667	0.002108185	0.006666667	0.021081851	0.066666667	0.210818511	0.666666667	1.045480401	1.014772707	0.927160011	0.798181643	0.440534631	0.217753686	0.136209447	0.123239898	0.117507706	0.111118166	0.043272887	0.059302065	0.00738936	0.01569528	0.018666569	0.00588502	0.006505037	0.010494154	0.003933546	0.007862391
A375	0	-1	0	0	0	0	0	0	0	0	100	24	0.0833	1	0	2.10819E-05	6.66667E-05	0.000210819	0.000666667	0.002108185	0.006666667	0.021081851	0.066666667	0.210818511	0.666666667	1.037275668	1.051816886	1.037644463	1.001297186	1.302177061	1.622202694	1.838385462	1.89067202	1.992995575	2.132571422	0.092487151	0.078097353	0.044939568	0.018896306	0.034159185	0.048543915	0.108352428	0.100515049	0.139224472	0.135019023
A375	0	0	-1	0	0	0	0	0	0	0	0	24	0.0833	1	0	6.66667E-05	0.000210819	0.000666667	0.002108185	0.006666667	0.021081851	0.066666667	0.210818511	0.666666667	2.106666667	1.044524087	1.024232965	0.952073295	0.848996845	0.511247188	0.268451962	0.150552851	0.120132416	0.108475312	0.103088183	0.001498254	0.015779738	0.004668243	0.033475999	0.004376468	0.008206932	0.004526592	0.004652182	0.006704611	0.005369326
A375	0	0	-1	0	0	0	0	0	0	0	100	24	0.0833	1	0	6.66667E-05	0.000210819	0.000666667	0.002108185	0.006666667	0.021081851	0.066666667	0.210818511	0.666666667	2.106666667	1.102156428	1.063851672	1.035972734	1.052486562	1.331048966	1.655200288	1.823357515	1.846643831	1.938858073	2.038626538	0.102993977	0.122219506	0.133784056	0.154943967	0.121204431	0.075879072	0.066384809	0.056590052	0.022139503	0.152760423
A375	0	0	0	-1	0	0	0	0	0	0	0	24	0.0833	1	0	6.66667E-05	0.000210819	0.000666667	0.002108185	0.006666667	0.021081851	0.066666667	0.210818511	0.666666667	2.106666667	1.007110398	1.002507135	0.966547542	0.785263509	0.46656201	0.225530516	0.131367414	0.119236838	0.114989599	0.107881804	0.046228511	0.068583823	0.063235093	0.016161064	0.017022409	0.014266009	0.004552484	0.002859887	0.015969858	0.005578413
A375	0	0	0	-1	0	0	0	0	0	0	100	24	0.0833	1	0	6.66667E-05	0.000210819	0.000666667	0.002108185	0.006666667	0.021081851	0.066666667	0.210818511	0.666666667	2.106666667	1.005255838	1.010109614	1.015226197	1.114382716	1.390450991	1.724523653	1.673735832	1.69668771	1.818703571	1.826054499	0.102708156	0.083489441	0.091845007	0.056157836	0.103433044	0.024652699	0.031588362	0.065981436	0.104594711	0.161701165
A375	0	0	0	0	-1	0	0	0	0	0	0	24	0.0833	1	0	0.000210819	0.000666667	0.002108185	0.006666667	0.021081851	0.066666667	0.210818511	0.666666667	2.108185107	6.666666667	1.026988158	1.03240067	1.019421746	0.870906941	0.562928118	0.241649504	0.137087957	0.113091957	0.105286022	0.104902489	0.007523102	0.021046626	0.027044123	0.028163953	0.041025143	0.006456014	0.002170767	0.006354125	0.00575386	0.002665995
A375	0	0	0	0	-1	0	0	0	0	0	100	24	0.0833	1	0	0.000210819	0.000666667	0.002108185	0.006666667	0.021081851	0.066666667	0.210818511	0.666666667	2.108185107	6.666666667	1.136065307	1.128272073	1.139610353	1.248193782	1.527574533	1.790557303	1.761548701	1.788492992	1.784822192	1.801158769	0.135484163	0.147200415	0.177120711	0.150623358	0.075147959	0.028413309	0.030225136	0.152627274	0.052487753	0.100764791
A375	0	0	0	0	0	-1	0	0	0	0	0	24	0.0833	1	0	2.10819E-05	6.66667E-05	0.000210819	0.000666667	0.002108185	0.006666667	0.021081851	0.066666667	0.210818511	0.666666667	1.132225517	1.059471412	0.997283628	0.848279898	0.429536035	0.177030456	0.11700992	0.104024257	0.101525756	0.101563205	0.04581793	0.050921269	0.050082473	0.031118249	0.012084736	0.008597745	0.007394411	0.006618216	0.005966347	0.006016533
A375	0	0	0	0	0	-1	0	0	0	0	100	24	0.0833	1	0	2.10819E-05	6.66667E-05	0.000210819	0.000666667	0.002108185	0.006666667	0.021081851	0.066666667	0.210818511	0.666666667	1.102172123	1.108462477	1.083783058	1.113295789	1.340699368	1.568223474	1.582163776	1.418159014	0.53170494	0.12068537	0.121092063	0.11015353	0.145930294	0.136353432	0.094331864	0.026507618	0.005101156	0.007896295	0.061182214	0.004973414
A375	0	0	0	0	0	0	-1	0	0	0	0	24	0.0833	1	0	2.10819E-05	6.66667E-05	0.000210819	0.000666667	0.002108185	0.006666667	0.021081851	0.066666667	0.210818511	0.666666667	1.057179695	0.940681382	0.745804032	0.353582283	0.145041897	0.11484342	0.104008322	0.102416468	0.101256449	0.10078613	0.014336125	0.056855895	0.005630514	0.010426108	0.000938728	0.003963875	0.00593989	0.006375634	0.006569752	0.006481505
A375	0	0	0	0	0	0	-1	0	0	0	100	24	0.0833	1	0	2.10819E-05	6.66667E-05	0.000210819	0.000666667	0.002108185	0.006666667	0.021081851	0.066666667	0.210818511	0.666666667	1.125417682	1.081908391	1.033289472	1.183969435	1.368176352	1.237775196	0.869657695	0.399577492	0.17503586	0.118232006	0.142678153	0.111426693	0.101724653	0.101333635	0.027699133	0.023542778	0.068298498	0.05252465	0.026082781	0.004510076
A375	0	0	0	0	0	0	0	-1	0	0	0	24	0.0833	1	0	0.000666667	0.002108185	0.006666667	0.021081851	0.066666667	0.210818511	0.666666667	2.108185107	6.666666667	21.06666667	1.045499445	0.945032401	0.813975806	0.429958704	0.180102413	0.122232711	0.108220034	0.106154897	0.112218207	0.102407703	0.069914116	0.064555838	0.029043819	0.010796041	0.00141065	0.00807034	0.00578355	0.00216158	0.019931942	0.004320943
A375	0	0	0	0	0	0	0	-1	0	0	100	24	0.0833	1	0	0.000666667	0.002108185	0.006666667	0.021081851	0.066666667	0.210818511	0.666666667	2.108185107	6.666666667	21.06666667	1.092796416	1.068936075	1.069896972	1.34092391	1.638729757	1.708767515	1.611603602	1.413654055	0.890997254	0.140931855	0.107284825	0.085611183	0.092395716	0.140443671	0.053478062	0.106259987	0.019278994	0.052061993	0.04889436	0.004253791
A375	0	0	0	0	0	0	0	0	-1	0	0	24	0.0833	1	0	0.000210819	0.000666667	0.002108185	0.006666667	0.021081851	0.066666667	0.210818511	0.666666667	2.108185107	6.666666667	1.047345579	0.975487266	0.933227416	0.70380386	0.359829194	0.164938541	0.121016741	0.11007736	0.103243907	0.11197326	0.06081584	0.035393134	0.006629005	0.060568647	0.06012735	0.007679548	0.00152866	0.001112864	0.00508579	0.009080683
A375	0	0	0	0	0	0	0	0	-1	0	100	24	0.0833	1	0	0.000210819	0.000666667	0.002108185	0.006666667	0.021081851	0.066666667	0.210818511	0.666666667	2.108185107	6.666666667	1.05127906	1.039875001	0.999729449	1.080325766	1.303226626	1.622266598	1.625843184	1.532303654	1.130983509	0.230411901	0.096407697	0.082500142	0.02855829	0.036970344	0.046728982	0.014653211	0.01926032	0.038728684	0.140286381	0.024250358
A375	0	0	0	0	0	0	0	0	0	-1	0	24	0.0833	1	0	6.66667E-05	0.000210819	0.000666667	0.002108185	0.006666667	0.021081851	0.066666667	0.210818511	0.666666667	2.106666667	0.996740281	0.906545705	0.705476889	0.358643974	0.155075675	0.118433949	0.108167586	0.10232297	0.101349326	0.101524794	0.043626849	0.063629165	0.052220346	0.042340054	0.007621918	0.002134271	0.008314412	0.005266128	0.004992303	0.006140923
A375	0	0	0	0	0	0	0	0	0	-1	100	24	0.0833	1	0	6.66667E-05	0.000210819	0.000666667	0.002108185	0.006666667	0.021081851	0.066666667	0.210818511	0.666666667	2.106666667	1.073077861	1.024021745	0.979105511	1.172496932	1.474906896	1.516727672	1.600776303	1.450696258	0.778762147	0.329042687	0.114313013	0.096549446	0.067799888	0.039017856	0.018264043	0.064690013	0.037924215	0.066768319	0.169289146	0.045018811
A375	1	0	0	0	0	-1	0	0	0	0	0	24	0.0833	1	0	2.10819E-05	6.66667E-05	0.000210819	0.000666667	0.002108185	0.006666667	0.021081851	0.066666667	0.210818511	0.666666667	0.131874866	0.13589005	0.126734286	0.124018987	0.119654322	0.111726287	0.103706093	0.100825481	0.101336881	0.101507453	0.006315099	0.005433791	0.004798214	0.00306556	0.003468753	0.007077979	0.006592945	0.005664704	0.004580185	0.006467478
A375	1	0	0	0	0	-1	0	0	0	0	100	24	0.0833	1	0	2.10819E-05	6.66667E-05	0.000210819	0.000666667	0.002108185	0.006666667	0.021081851	0.066666667	0.210818511	0.666666667	1.590524268	1.598964986	1.592514519	1.569599782	1.636481341	1.783194343	1.703003733	1.275808739	0.361976913	0.117480441	0.110231187	0.035532638	0.057202023	0.018182922	0.024055398	0.041882644	0.094908046	0.028374923	0.063149336	0.005545769
A375	0	0	0	1	0	-1	0	0	0	0	0	24	0.0833	1	0	2.10819E-05	6.66667E-05	0.000210819	0.000666667	0.002108185	0.006666667	0.021081851	0.066666667	0.210818511	0.666666667	0.110619885	0.110627118	0.110965637	0.109201997	0.106242721	0.103699057	0.102748738	0.10244863	0.105489274	0.105835128	0.003388914	0.004764024	0.007247825	0.00768807	0.004879529	0.006363759	0.005701755	0.005597248	0.002675519	0.003438419
A375	0	0	0	1	0	-1	0	0	0	0	100	24	0.0833	1	0	2.10819E-05	6.66667E-05	0.000210819	0.000666667	0.002108185	0.006666667	0.021081851	0.066666667	0.210818511	0.666666667	1.727537344	1.703212099	1.680033937	1.700787378	1.610558856	1.617237248	1.232034225	0.460028722	0.140646913	0.117603402	0.052640883	0.08639899	0.03420577	0.002286557	0.034929847	0.078625013	0.100497594	0.05015331	0.009412014	0.003631377
A375	0	0	0	0	1	-1	0	0	0	0	0	24	0.0833	1	0	2.10819E-05	6.66667E-05	0.000210819	0.000666667	0.002108185	0.006666667	0.021081851	0.066666667	0.210818511	0.666666667	0.113823762	0.112871395	0.112642799	0.109428463	0.111249056	0.103301482	0.100979935	0.100745659	0.105418313	0.101062964	0.004762528	0.0036006	0.002977912	0.007004964	0.014437544	0.00417683	0.004753587	0.005568154	0.010583444	0.005799308
A375	0	0	0	0	1	-1	0	0	0	0	100	24	0.0833	1	0	2.10819E-05	6.66667E-05	0.000210819	0.000666667	0.002108185	0.006666667	0.021081851	0.066666667	0.210818511	0.666666667	1.550707883	1.583394158	1.656357419	1.58069388	1.52361892	1.401076565	1.066206233	0.493433207	0.128077817	0.116446428	0.208829141	0.100135993	0.103390854	0.077370178	0.050895209	0.014369888	0.106876897	0.00820369	0.00609768	0.007327298
A375	0	0.1	0	0	0	0	-1	0	0	0	0	24	0.0833	1	0	2.10819E-05	6.66667E-05	0.000210819	0.000666667	0.002108185	0.006666667	0.021081851	0.066666667	0.210818511	0.666666667	0.122596819	0.121705236	0.120514371	0.11416342	0.111805165	0.106338109	0.102213962	0.100676123	0.101006507	0.101794415	0.006083469	0.005935488	0.00282893	0.008096143	0.000350924	0.003155814	0.00515709	0.00463339	0.004744815	0.007683462
A375	0	0.1	0	0	0	0	-1	0	0	0	100	24	0.0833	1	0	2.10819E-05	6.66667E-05	0.000210819	0.000666667	0.002108185	0.006666667	0.021081851	0.066666667	0.210818511	0.666666667	1.572813322	1.624201057	1.665698206	1.566446662	1.556603354	1.281259986	0.805272899	0.336483524	0.140798345	0.118975663	0.060788433	0.19924109	0.145684551	0.114144658	0.090964812	0.184196684	0.15972936	0.059755279	0.017274566	0.00442117
A375	-1	0	0	0	0	0	0	0	0	0	0	24	0.0833	0	1	0.000210819	0.000666667	0.002108185	0.006666667	0.021081851	0.066666667	0.210818511	0.666666667	2.108185107	6.666666667	0.862388978	0.870586605	0.906920889	0.832610917	0.785165496	0.508402346	0.285860451	0.129424843	0.077388807	0.126565292	0.043667771	0.010594855	0.113131946	0.031464119	0.063999086	0.04379116	0.040838184	0.037605707	0.019447278	0.037052041
A375	-1	0	0	0	0	0	0	0	0	0	100	24	0.0833	0	1	0.000210819	0.000666667	0.002108185	0.006666667	0.021081851	0.066666667	0.210818511	0.666666667	2.108185107	6.666666667	0.965834574	0.908970657	0.867218562	0.881834285	0.866368181	1.075944339	1.260137778	1.13395648	1.136832789	1.370597641	0.039853521	0.033481353	0.009934568	0.000653589	0.006726663	0.070333739	0.146502842	0.10078396	0.120773177	0.045695411
A375	0	-1	0	0	0	0	0	0	0	0	0	24	0.0833	0	1	2.10819E-05	6.66667E-05	0.000210819	0.000666667	0.002108185	0.006666667	0.021081851	0.066666667	0.210818511	0.666666667	0.965234391	0.887416895	0.844878768	0.841908007	0.61819472	0.408396467	0.156860289	0.102399756	0.095809002	0.119453752	0.045002157	0.025662152	0.003350899	0.011311656	0.027995147	0.066043305	0.032494634	0.023366113	0.035244833	0.03315664
A375	0	-1	0	0	0	0	0	0	0	0	100	24	0.0833	0	1	2.10819E-05	6.66667E-05	0.000210819	0.000666667	0.002108185	0.006666667	0.021081851	0.066666667	0.210818511	0.666666667	0.947316774	0.878790858	0.815939473	0.828803691	0.909072145	1.093861206	1.173927491	1.210261109	1.172071282	1.091547749	0.041456063	0.029569222	0.034832106	0.003149297	0.001459279	0.038882876	0.089642771	0.063077116	0.053539518	0.070351218
A375	0	0	-1	0	0	0	0	0	0	0	0	24	0.0833	0	1	6.66667E-05	0.000210819	0.000666667	0.002108185	0.006666667	0.021081851	0.066666667	0.210818511	0.666666667	2.106666667	0.959954929	0.890190814	0.923243644	0.909606745	0.694427081	0.508157909	0.231380015	0.132028762	0.094151125	0.164828355	0.064451189	0.040184889	0.019173253	0.009687638	0.027268221	0.054671437	0.017227161	0.03029318	0.001378412	0.047042834
A375	0	0	-1	0	0	0	0	0	0	0	100	24	0.0833	0	1	6.66667E-05	0.000210819	0.000666667	0.002108185	0.006666667	0.021081851	0.066666667	0.210818511	0.666666667	2.106666667	0.983580233	0.954839997	0.943760962	0.908304962	1.007968184	1.222771637	1.305346127	1.176863029	1.013818292	0.918681672	0.000422529	0.03501436	0.025198482	0.027062072	0.043855522	0.04194487	0.02034897	0.032683945	0.016654953	0.049899399
A375	0	0	0	-1	0	0	0	0	0	0	0	24	0.0833	0	1	6.66667E-05	0.000210819	0.000666667	0.002108185	0.006666667	0.021081851	0.066666667	0.210818511	0.666666667	2.106666667	0.904382099	0.936249408	0.976407836	0.838999972	0.666943667	0.361873539	0.178173862	0.091776801	0.086935458	0.097051756	0.018983459	0.000827324	0.020021525	0.052763492	0.042604462	0.024889548	0.007447317	0.029161754	0.017158464	0.022514326
A375	0	0	0	-1	0	0	0	0	0	0	100	24	0.0833	0	1	6.66667E-05	0.000210819	0.000666667	0.002108185	0.006666667	0.021081851	0.066666667	0.210818511	0.666666667	2.106666667	0.921196598	0.931540862	0.940304642	0.999540805	1.039869337	1.302539974	1.148669383	0.866096794	0.646819325	0.559814606	0.001181296	0.118750706	0.036759187	0.071041949	0.046726011	0.033956073	0.036272841	0.026489642	0.080970291	0.084965131
A375	0	0	0	0	-1	0	0	0	0	0	0	24	0.0833	0	1	0.000210819	0.000666667	0.002108185	0.006666667	0.021081851	0.066666667	0.210818511	0.666666667	2.108185107	6.666666667	0.92592387	1.003764068	1.043116954	0.88803614	0.766231723	0.446721211	0.206437067	0.130257522	0.123120808	0.165896079	0.023464018	0.017015287	0.08278921	0.061854654	0.082664434	0.016228189	0.010495255	0.007164524	0.038335342	0.041924177
A375	0	0	0	0	-1	0	0	0	0	0	100	24	0.0833	0	1	0.000210819	0.000666667	0.002108185	0.006666667	0.021081851	0.066666667	0.210818511	0.666666667	2.108185107	6.666666667	0.994610075	0.986527306	1.04913572	1.018655147	1.116155671	1.268348775	0.934724621	0.650366524	0.556368516	0.653794875	0.04713045	0.04272422	0.003920852	0.017290071	0.03701054	0.016882076	0.066433868	0.014787763	0.033236979	0.061010738
A375	0	0	0	0	0	-1	0	0	0	0	0	24	0.0833	0	1	2.10819E-05	6.66667E-05	0.000210819	0.000666667	0.002108185	0.006666667	0.021081851	0.066666667	0.210818511	0.666666667	1.077747376	0.987657198	0.959715176	0.928039638	0.679363325	0.462521924	0.243276761	0.196972222	0.176753501	0.164716686	0.041437746	0.062065091	0.027956858	0.050427764	0.009643917	0.008035423	0.046600099	0.019128203	0.047271322	0.017396373
A375	0	0	0	0	0	-1	0	0	0	0	100	24	0.0833	0	1	2.10819E-05	6.66667E-05	0.000210819	0.000666667	0.002108185	0.006666667	0.021081851	0.066666667	0.210818511	0.666666667	1.081859883	1.111087843	1.013708477	1.078195881	1.050239848	1.220882676	1.181692672	1.172744716	1.166459614	1.209039107	0.076228242	0.040031795	0.044521952	0.023950215	0.067738758	0.008671716	0.013116165	0.037981856	0.021359916	0.01287465
A375	0	0	0	0	0	0	-1	0	0	0	0	24	0.0833	0	1	2.10819E-05	6.66667E-05	0.000210819	0.000666667	0.002108185	0.006666667	0.021081851	0.066666667	0.210818511	0.666666667	1.045722828	0.868412578	0.755057288	0.541020579	0.224530087	0.163054861	0.120956929	0.131831462	0.138221269	0.152963832	1.34141E-06	0.078778465	0.039522758	0.048205744	0.001274995	0.042862132	0.021396586	0.005550476	0.023945796	0.025109214
A375	0	0	0	0	0	0	-1	0	0	0	100	24	0.0833	0	1	2.10819E-05	6.66667E-05	0.000210819	0.000666667	0.002108185	0.006666667	0.021081851	0.066666667	0.210818511	0.666666667	1.011080324	0.942480914	0.833415058	0.826681246	0.908593187	0.867631746	0.92451186	0.910325131	0.971366495	1.007945717	0.078399037	0.010987597	0.035387182	0.051065718	0.087486329	0.016631525	0.010679522	0.005378695	0.007336861	0.006616663
A375	0	0	0	0	0	0	0	-1	0	0	0	24	0.0833	0	1	0.000666667	0.002108185	0.006666667	0.021081851	0.066666667	0.210818511	0.666666667	2.108185107	6.666666667	21.06666667	0.990339423	0.985725513	1.024524292	0.862468085	0.684155787	0.565799142	0.552132833	0.617379106	0.665837264	0.729237807	0.066711175	0.048314161	0.05812303	0.083488159	0.034944558	0.022322761	0.033332746	0.014932589	0.059208225	0.090221089
A375	0	0	0	0	0	0	0	-1	0	0	100	24	0.0833	0	1	0.000666667	0.002108185	0.006666667	0.021081851	0.066666667	0.210818511	0.666666667	2.108185107	6.666666667	21.06666667	1.061230733	1.049258261	1.072314834	1.186661264	1.346858984	1.387168279	1.274589301	1.308737433	1.175210236	1.388176084	0.026375798	0.05276028	0.094300299	0.092222868	0.046629008	0.087226824	0.061455151	0.043159031	0.075951874	0.035557638
A375	0	0	0	0	0	0	0	0	-1	0	0	24	0.0833	0	1	0.000210819	0.000666667	0.002108185	0.006666667	0.021081851	0.066666667	0.210818511	0.666666667	2.108185107	6.666666667	0.935718662	0.997885699	0.972393746	0.902842253	0.837502562	0.667853798	0.501222254	0.536690423	0.594888764	0.66300859	0.03267237	0.056969032	0.031153199	0.059417245	0.04337254	0.044665371	0.008261433	0.058483347	0.051504234	0.04050554
A375	0	0	0	0	0	0	0	0	-1	0	100	24	0.0833	0	1	0.000210819	0.000666667	0.002108185	0.006666667	0.021081851	0.066666667	0.210818511	0.666666667	2.108185107	6.666666667	1.035789663	1.050717997	1.073855664	1.209071851	1.226600802	1.363227182	1.354774388	1.269101018	1.202488567	1.37959126	0.116225748	0.079675534	0.093246769	0.040726005	0.062671628	0.086499069	0.037032212	0.06600339	0.099272178	0.019716746
A375	0	0	0	0	0	0	0	0	0	-1	0	24	0.0833	0	1	6.66667E-05	0.000210819	0.000666667	0.002108185	0.006666667	0.021081851	0.066666667	0.210818511	0.666666667	2.106666667	1.042593086	0.942052343	0.831598582	0.645084958	0.419794443	0.282786258	0.280676264	0.363167907	0.352950063	0.331912031	0.05777572	0.044649417	0.061393452	0.101468757	0.03233938	0.055520177	0.032748734	0.007847376	0.023696621	0.040616675
A375	0	0	0	0	0	0	0	0	0	-1	100	24	0.0833	0	1	6.66667E-05	0.000210819	0.000666667	0.002108185	0.006666667	0.021081851	0.066666667	0.210818511	0.666666667	2.106666667	1.104258777	1.051436741	0.926390731	1.097594622	1.300029544	1.153930727	1.20819543	1.180015824	1.263980172	1.30634642	0.110796314	0.052334719	0.021949598	0.087445599	0.091871215	0.095589967	0.079039378	0.047007676	0.02125997	0.007444346
A375	1	0	0	0	0	-1	0	0	0	0	0	24	0.0833	0	1	2.10819E-05	6.66667E-05	0.000210819	0.000666667	0.002108185	0.006666667	0.021081851	0.066666667	0.210818511	0.666666667	0.145282316	0.143915633	0.169213338	0.154814532	0.139468062	0.113913147	0.127061538	0.11631525	0.108003488	0.141559237	0.031002712	0.035069888	0.02654564	0.022580242	0.041622511	0.019212409	0.025009571	0.027320139	0.024322868	0.034767593
A375	1	0	0	0	0	-1	0	0	0	0	100	24	0.0833	0	1	2.10819E-05	6.66667E-05	0.000210819	0.000666667	0.002108185	0.006666667	0.021081851	0.066666667	0.210818511	0.666666667	1.1405555	1.181379312	1.178616196	1.210097224	1.150109023	1.180548702	1.144653739	1.139453094	1.115932083	1.257994519	0.040270143	0.067644015	0.020594191	0.04786397	0.017411342	0.030679408	0.004617009	0.00896214	0.029736045	0.005668726
A375	0	0	0	1	0	-1	0	0	0	0	0	24	0.0833	0	1	2.10819E-05	6.66667E-05	0.000210819	0.000666667	0.002108185	0.006666667	0.021081851	0.066666667	0.210818511	0.666666667	0.130719611	0.122919867	0.16043215	0.137517627	0.149269417	0.132225251	0.137641694	0.124366739	0.104931208	0.13172944	0.023586716	0.030741159	0.01027564	0.004962565	0.028740379	0.004448148	0.007012452	0.048272075	0.012800805	0.025060238
A375	0	0	0	1	0	-1	0	0	0	0	100	24	0.0833	0	1	2.10819E-05	6.66667E-05	0.000210819	0.000666667	0.002108185	0.006666667	0.021081851	0.066666667	0.210818511	0.666666667	0.722800675	0.725535181	0.773001116	0.890036943	0.966130575	1.177236824	1.228936543	1.241099441	1.162546709	1.353176889	0.00313175	0.006530276	0.013644811	0.032758989	0.042338133	0.020557078	0.05164494	0.029262104	0.017650799	0.066383569
A375	0	0	0	0	1	-1	0	0	0	0	0	24	0.0833	0	1	2.10819E-05	6.66667E-05	0.000210819	0.000666667	0.002108185	0.006666667	0.021081851	0.066666667	0.210818511	0.666666667	0.148070197	0.117062075	0.112371269	0.136724019	0.141767638	0.141438004	0.121732075	0.118158029	0.111040694	0.141406332	0.018018555	0.010948981	0.022389216	0.001961313	0.022953585	0.029574512	0.010316145	0.022243881	0.030790433	0.037862517
A375	0	0	0	0	1	-1	0	0	0	0	100	24	0.0833	0	1	2.10819E-05	6.66667E-05	0.000210819	0.000666667	0.002108185	0.006666667	0.021081851	0.066666667	0.210818511	0.666666667	0.592165156	0.591534288	0.597461448	0.697549434	0.807403743	0.888614257	0.968854987	0.952324984	0.996292917	1.049789369	0.011026548	0.037211321	0.045574964	0.047231409	0.090511592	0.071982378	0.019611194	0.057823806	0.057676304	0.069635772
A375	0	0.1	0	0	0	0	-1	0	0	0	0	24	0.0833	0	1	2.10819E-05	6.66667E-05	0.000210819	0.000666667	0.002108185	0.006666667	0.021081851	0.066666667	0.210818511	0.666666667	0.125306573	0.110995891	0.096664097	0.125453567	0.084836842	0.11044014	0.104745148	0.102349919	0.109349487	0.122248703	0.050718806	0.036659541	0.025605551	0.018278341	0.035312454	0.045853869	0.030586197	0.007028164	0.018578469	0.024705735
A375	0	0.1	0	0	0	0	-1	0	0	0	100	24	0.0833	0	1	2.10819E-05	6.66667E-05	0.000210819	0.000666667	0.002108185	0.006666667	0.021081851	0.066666667	0.210818511	0.666666667	1.157576026	1.051821778	0.918340517	0.842658061	0.818109888	0.807659567	0.906460179	0.890203721	0.908196965	0.952208772	0.050515299	0.023209485	0.104538651	0.035027116	0.011309225	0.029479537	0.002347926	0.014206338	0.046046426	0.117991291
