# Supplementary material for: Mechanistic model of MAPK signaling reveals how allostery and rewiring contribute to drug resistance
Source: Mol Syst Biol. 2023 Jan 26;19(2):e10988. doi: 10.15252/msb.202210988 (PMC9912026; doi:10.15252/msb.202210988)
Supplement: Supplementary file 3 — Code EV1 [file MSB-19-e10988-s004.zip › marm2-supplement-main/MARM/data/D5.csv]

pERK mean after 15 mins from GF (100 ng/mL) addition
Time (h) of GF addition after Vemurafenib (1uM)	0	0.5	1	2	4	6	8	18	20	22	24
Time (h) after GF addition	0.25	0.25	0.25	0.25	0.25	0.25	0.25	0.25	0.25	0.25	0.25
EGF	0.933211201	0.307015883	0.463253116	0.6603376	1.174027868	1.298811536	1.391886993	1.638418714	1.636564185	1.576481304	1.601337957
NRG1	0.886371846	0.089209169	0.097183713	0.18973641	0.484072603	0.816055155	1.015800072	1.68960633	1.739337734	1.698549249	1.677721405
FGF8	1.050906112	0.256526188	0.324972788	1.224723715	1.592200222	1.726459285	1.89931289	1.56932915	1.559750986	1.565650162	1.543973403
HGF	1.435960466	0.75162332	0.962266317	2.061844132	2.122671601	2.211191616	2.106444502	2.028443956	1.94193752	1.830823964	1.674063319
-	0.95	0.084454624	0.090360887	0.072911236	0.078986878	0.08907592	0.091336356	0.054486037	0.057809804	0.059811382	0.061125831
pERK mean after 30 mins, 1hr and 2hrs from GF (100 ng/mL) addition
Time (h) of GF addition after Vemurafenib (1uM)	0.5	0.5	0.5	1	1	1	6	6	6	24	24	24
Time (h) after GF addition	0.5	1	2	0.5	1	2	0.5	1	2	0.5	1	2
EGF	0.107163229	0.074846299	0.065406566	0.129682136	0.083790557	0.076171237	0.389286835	0.10427472	0.076636525	0.438986561	0.113328409	0.073182902
NRG1	0.09084986	0.07062479	0.059734892	0.093385438	0.077913961	0.066896147	0.26691786	0.11218266	0.073349446	0.778847415	0.324253714	0.072197809
FGF8	0.130738127	0.102033215	0.088548145	0.147311692	0.123917865	0.103537092	0.322206594	0.201605977	0.125374484	0.364580659	0.262727818	0.149565998
HGF	0.472755378	0.198122519	0.095809193	0.625947613	0.262682924	0.100651489	1.038543428	0.23414411	0.076733328	0.803910052	0.124017897	0.067662803
-	0.088305298	0.071537434	0.060839503	0.092756174	0.081746978	0.069705475	0.170619161	0.105591883	0.071307526	0.164981707	0.100109333	0.073104679
