# Supplementary material for: Mechanistic model of MAPK signaling reveals how allostery and rewiring contribute to drug resistance
Source: Mol Syst Biol. 2023 Jan 26;19(2):e10988. doi: 10.15252/msb.202210988 (PMC9912026; doi:10.15252/msb.202210988)
Supplement: Supplementary file 3 — Code EV1 [file MSB-19-e10988-s004.zip › marm2-supplement-main/MARM/data/D6.csv]

pERK mean
24hrs Vem pretreatment + EGF 100 ng/mL	Time (h)
Cell lines	0	0.08	0.25	0.5	1	2	4	6	8
A375	0.109234515	1.594564269	1.304468268	0.459444966	0.150583625	0.11104102	0.117770119	0.136034253	0.118616302
A375_Cra_F7_5/13	0.265690538	1.37180476	1.53020517	1.380561656	1.210338124	0.696599467	0.748937149	0.744455062	0.831560054
A375_Cra_F7_6/14	0.187084049	1.637912726	1.680625924	1.64817137	1.156122192	0.665744479	0.787015904	0.846196657	0.893351445
A375_Cri_1/9	0.094154363	0.091029607	0.097112508	0.081060531	0.087722599	0.07705769	NaN	0.095588617	NaN
