# Supplementary material for: Mechanistic model of MAPK signaling reveals how allostery and rewiring contribute to drug resistance
Source: Mol Syst Biol. 2023 Jan 26;19(2):e10988. doi: 10.15252/msb.202210988 (PMC9912026; doi:10.15252/msb.202210988)
Supplement: Supplementary file 3 — Code EV1 [file MSB-19-e10988-s004.zip › marm2-supplement-main/MARM/data/D7.csv]

Cell_Line	Vemurafenib	Dabrafenib	LY3009120	PLX8394	Trametinib	Cobimetinib	EGF	Time_Drug	Time_EGF	pERK	pMEK	Concentration (uM)	Concentration (uM)	Concentration (uM)	Concentration (uM)	Concentration (uM)	Concentration (uM)	Concentration (uM)	Concentration (uM)	Concentration (uM)	Concentration (uM)	Mean	Mean	Mean	Mean	Mean	Mean	Mean	Mean	Mean	Mean	Std	Std	Std	Std	Std	Std	Std	Std	Std	Std
A375_Cra_F7_5/13	-1	0	0	0	0	0	0	24	8	1	0	0.000316228	0.001	0.003162278	0.01	0.031622777	0.1	0.316227766	1	3.16227766	10	0.904677473	0.867229453	0.853399469	0.772009596	0.549076198	0.302543723	0.200882417	0.149110549	0.125008575	0.103539023	0.115918496	0.050676473	0.001100341	0.04874342	0.050179223	0.014642731	0.033713776	0.039840946	0.029526822	0.015487917
A375_Cra_F7_5/13	-1	0	0	0	0	0	100	24	8	1	0	0.000316228	0.001	0.003162278	0.01	0.031622777	0.1	0.316227766	1	3.16227766	10	0.925694683	0.931540076	0.937268008	0.896716	0.794835402	0.666652142	0.563206749	0.567385093	0.523249144	0.54010585	0.040054288	0.039935182	0.024975895	0.017083498	0.021792132	0.019758315	0.004000892	0.041885785	0.010549121	0.050777403
A375_Cra_F7_5/13	0	-1	0	0	0	0	0	24	8	1	0	3.16228E-05	0.0001	0.000316228	0.001	0.003162278	0.01	0.031622777	0.1	0.316227766	1	0.900775995	0.874193915	0.839940135	0.646023189	0.391613079	0.231693404	0.153017696	0.132470529	0.117846493	0.107265927	0.063141099	0.045663149	0.007135224	0.037381345	0.00915132	0.025852581	0.019863072	0.026952012	0.014497057	0.002944271
A375_Cra_F7_5/13	0	-1	0	0	0	0	100	24	8	1	0	3.16228E-05	0.0001	0.000316228	0.001	0.003162278	0.01	0.031622777	0.1	0.316227766	1	0.95111352	0.9168745	0.922857963	0.852446122	0.712689465	0.621331338	0.587927742	0.583843522	0.575894475	0.580759521	0.007395083	0.017737612	0.010917607	0.029100552	0.015568159	0.014241612	0.027628925	0.025522018	0.015892166	0.009987665
A375_Cra_F7_5/13	0	0	-1	0	0	0	0	24	8	1	0	0.0001	0.000316228	0.001	0.003162278	0.01	0.031622777	0.1	0.316227766	1	3.16	0.958841277	0.909182999	0.862358286	0.660204694	0.310810988	0.118506989	0.07856708	0.071446862	0.070010695	0.07342249	0.062778747	0.055738372	0.030409797	0.057193309	0.000763042	0.002662084	0.000444747	0.001590593	0.000204001	0.002039419
A375_Cra_F7_5/13	0	0	-1	0	0	0	100	24	8	1	0	0.0001	0.000316228	0.001	0.003162278	0.01	0.031622777	0.1	0.316227766	1	3.16	1.028463182	1.047893392	0.967604181	0.815054458	0.62001611	0.426100011	0.279306033	0.169025882	0.092453878	0.075877409	0.050468169	0.108124133	0.102403135	0.055033788	0.052488877	0.033465488	0.013952533	0.001880927	0.000291136	0.00087674
A375_Cra_F7_5/13	0	0	0	-1	0	0	0	24	8	1	0	0.0001	0.000316228	0.001	0.003162278	0.01	0.031622777	0.1	0.316227766	1	3.16	0.990350686	0.98636203	0.870718125	0.691239721	0.356681772	0.174218521	0.110725775	0.093689101	0.094229308	0.094546466	0.032473406	0.02261164	0.007021043	0.029988377	0.011240621	0.012302899	0.000162907	0.001804232	0.005842402	0.011955478
A375_Cra_F7_5/13	0	0	0	-1	0	0	100	24	8	1	0	0.0001	0.000316228	0.001	0.003162278	0.01	0.031622777	0.1	0.316227766	1	3.16	1.000624462	1.017636655	0.994513451	0.908974333	0.745210787	0.642105203	0.59010365	0.560988728	0.563263373	0.568410658	0.073686693	0.078265391	0.055836641	0.035397304	0.000756634	0.018968616	0.018475398	0.030150262	0.023180996	0.036302408
A375_Cra_F7_5/13	0	0	0	0	-1	0	0	24	8	1	0	3.16228E-05	0.0001	0.000316228	0.001	0.003162278	0.01	0.031622777	0.1	0.316227766	1	1.002637725	0.932878392	0.740356324	0.333368528	0.115022963	0.079450553	0.071073573	0.067720324	0.068066541	0.071922971	0.164304699	0.199295119	0.114585881	0.037876326	0.008452708	0.002688087	0.001839609	0.001217475	0.001240011	0.003111378
A375_Cra_F7_5/13	0	0	0	0	-1	0	100	24	8	1	0	3.16228E-05	0.0001	0.000316228	0.001	0.003162278	0.01	0.031622777	0.1	0.316227766	1	1.01346899	0.987572586	0.895391238	0.755326687	0.61160759	0.543990167	0.400975955	0.225795406	0.114118703	0.082843893	0.100033786	0.181964799	0.145112267	0.143040576	0.108213475	0.095525461	0.097287544	0.034289068	0.011915512	0.004631388
A375_Cra_F7_5/13	0	0	0	0	0	-1	0	24	8	1	0	3.16228E-05	0.0001	0.000316228	0.001	0.003162278	0.01	0.031622777	0.1	0.316227766	1	1.031037613	0.972785058	0.890545482	0.712110603	0.349795728	0.126498948	0.08001153	0.071525663	0.069801181	0.07141155	0.030619319	0.000452209	0.033455746	0.014952098	0.007198884	0.003872294	0.00927736	0.010917493	0.009524766	0.009732139
A375_Cra_F7_5/13	0	0	0	0	0	-1	100	24	8	1	0	3.16228E-05	0.0001	0.000316228	0.001	0.003162278	0.01	0.031622777	0.1	0.316227766	1	0.994997005	1.027282366	0.95980653	0.900634177	0.7239176	0.632063491	0.550624189	0.416533703	0.210717565	0.089080729	0.025017633	0.046891201	0.055360728	0.005509917	0.003073445	0.008938218	0.00269934	0.001831698	0.009632392	0.009432139
A375_Cra_F7_5/13	1	0	0	0	0	-1	0	24	8	1	0	3.16228E-05	0.0001	0.000316228	0.001	0.003162278	0.01	0.031622777	0.1	0.316227766	1	0.136624822	0.142406948	0.129645037	0.111353024	0.099486183	0.081939877	0.070964738	0.067391347	0.066154506	0.070949754	0.007611651	0.012278181	0.005329088	0.000482315	0.003103242	0.007389112	0.012574518	0.01229289	0.012285511	0.012198159
A375_Cra_F7_5/13	1	0	0	0	0	-1	100	24	8	1	0	3.16228E-05	0.0001	0.000316228	0.001	0.003162278	0.01	0.031622777	0.1	0.316227766	1	0.613560373	0.616054037	0.620624792	0.60623901	0.607447903	0.542669445	0.449358629	0.323071805	0.147579464	0.080757927	0.016427409	0.035574558	0.005905329	0.032136448	0.00052358	0.002315796	0.010316531	0.014425602	0.009279807	0.012139248
A375_Cra_F7_5/13	-1	0	0	0	0	0	0	24	8	0	1	0.000316228	0.001	0.003162278	0.01	0.031622777	0.1	0.316227766	1	3.16227766	10	0.922857874	0.82874008	0.802289875	0.737408356	0.559475653	0.315767335	0.121600589	0.066039288	0.061615377	0.120333431	0.077889332	0.031044694	0.002863678	0.022414837	0.009864717	0.016445833	0.010635307	0.012840558	0.004094274	0.00522432
A375_Cra_F7_5/13	-1	0	0	0	0	0	100	24	8	0	1	0.000316228	0.001	0.003162278	0.01	0.031622777	0.1	0.316227766	1	3.16227766	10	0.801039662	0.797829097	0.782574615	0.783023321	0.657961717	0.478719345	0.314024783	0.265596606	0.208467375	0.216921103	0.078237079	0.082204502	0.010192093	0.064075201	0.013156773	0.052602328	0.01985597	0.008617759	0.016827822	0.025758938
A375_Cra_F7_5/13	0	-1	0	0	0	0	0	24	8	0	1	3.16228E-05	0.0001	0.000316228	0.001	0.003162278	0.01	0.031622777	0.1	0.316227766	1	1.004646126	0.978915536	0.986410929	0.873246363	0.548053404	0.265445982	0.108618233	0.082470605	0.078630223	0.101795481	0.09063035	0.038271273	0.090983946	0.053966397	0.011691874	0.003238677	0.015832878	0.022891794	0.004328959	0.00838327
A375_Cra_F7_5/13	0	-1	0	0	0	0	100	24	8	0	1	3.16228E-05	0.0001	0.000316228	0.001	0.003162278	0.01	0.031622777	0.1	0.316227766	1	0.965068693	1.004681391	1.021604771	0.929266002	0.72418228	0.45974573	0.334387119	0.319659254	0.264380091	0.243503063	0.020706214	0.009172485	0.067892454	0.034282994	4.02702E-05	0.048339595	0.007454801	0.007213272	0.036895372	0.009909836
A375_Cra_F7_5/13	0	0	-1	0	0	0	0	24	8	0	1	0.0001	0.000316228	0.001	0.003162278	0.01	0.031622777	0.1	0.316227766	1	3.16	1.081055176	1.058647664	0.9628728	0.759563924	0.432731071	0.17422457	0.079166302	0.051288014	0.043194651	0.076273989	0.134220909	0.010457828	0.10775327	0.058841845	0.018793726	0.002164823	0.018987144	0.003599994	0.000184394	0.012499886
A375_Cra_F7_5/13	0	0	-1	0	0	0	100	24	8	0	1	0.0001	0.000316228	0.001	0.003162278	0.01	0.031622777	0.1	0.316227766	1	3.16	1.064679346	0.99983064	0.909736718	0.754112581	0.465729013	0.237907498	0.130095881	0.06224918	0.037394362	0.037982651	0.142676741	0.103944966	0.116426335	0.077314934	0.066854322	0.059732391	0.005250263	0.007863406	0.002733346	0.009288373
A375_Cra_F7_5/13	0	0	0	-1	0	0	0	24	8	0	1	0.0001	0.000316228	0.001	0.003162278	0.01	0.031622777	0.1	0.316227766	1	3.16	0.925279238	1.015263767	0.919666598	0.719745619	0.453020314	0.236776176	0.09629384	0.056312242	0.082321733	0.133032522	0.047920606	0.051900533	0.046915778	0.002089274	0.047137217	0.018959733	0.010973061	0.007212486	0.007869656	0.027852877
A375_Cra_F7_5/13	0	0	0	-1	0	0	100	24	8	0	1	0.0001	0.000316228	0.001	0.003162278	0.01	0.031622777	0.1	0.316227766	1	3.16	0.867030178	0.859775384	0.932232192	0.79985146	0.597641129	0.382844509	0.271940066	0.238790848	0.233931069	0.269424395	0.062247597	0.020455356	0.057999913	0.014446177	0.012741181	0.034488	0.009958951	0.031124286	0.012114417	0.018764415
A375_Cra_F7_5/13	0	0	0	0	-1	0	0	24	8	0	1	3.16228E-05	0.0001	0.000316228	0.001	0.003162278	0.01	0.031622777	0.1	0.316227766	1	0.922234256	0.881281908	0.675079024	0.351306827	0.120235934	0.095186667	0.085592014	0.097058139	0.132885168	0.150250718	0.044185322	0.081826902	0.07432964	0.121047731	0.008132024	0.041844788	0.036453369	0.00652166	0.012961121	0.038638465
A375_Cra_F7_5/13	0	0	0	0	-1	0	100	24	8	0	1	3.16228E-05	0.0001	0.000316228	0.001	0.003162278	0.01	0.031622777	0.1	0.316227766	1	0.807410381	0.827749003	0.698304966	0.525831278	0.361400939	0.379508742	0.395068185	0.401635977	0.40002061	0.493934787	0.080678591	0.06792613	0.14265627	0.100043755	0.094682506	0.134746714	0.029375554	0.039922066	0.031310679	0.010811722
A375_Cra_F7_5/13	0	0	0	0	0	-1	0	24	8	0	1	3.16228E-05	0.0001	0.000316228	0.001	0.003162278	0.01	0.031622777	0.1	0.316227766	1	1.026396245	0.928824331	0.936297844	0.764075386	0.47482487	0.266526165	0.154327815	0.152760705	0.183970689	0.246979828	0.084085103	0.020485541	0.020792631	0.044569131	0.029734164	0.03484742	0.02133097	0.002978885	0.001923006	0.012228876
A375_Cra_F7_5/13	0	0	0	0	0	-1	100	24	8	0	1	3.16228E-05	0.0001	0.000316228	0.001	0.003162278	0.01	0.031622777	0.1	0.316227766	1	0.883676065	0.906529263	0.919270089	0.820000898	0.630184516	0.485323102	0.491984912	0.556017327	0.557780241	0.607428107	0.01704755	0.051195469	0.027174714	0.005748403	0.037514362	0.027369662	0.037718854	0.09079254	0.057898983	0.027571788
A375_Cra_F7_5/13	1	0	0	0	0	-1	0	24	8	0	1	3.16228E-05	0.0001	0.000316228	0.001	0.003162278	0.01	0.031622777	0.1	0.316227766	1	0.126290781	0.108630213	0.097462046	0.100777645	0.090403256	0.102572186	0.08405385	0.12654824	0.148319677	0.166180649	0.038821591	0.011126894	0.034778274	0.032998025	0.036148438	0.016712404	0.02086584	0.028472313	0.038112763	0.015708398
A375_Cra_F7_5/13	1	0	0	0	0	-1	100	24	8	0	1	3.16228E-05	0.0001	0.000316228	0.001	0.003162278	0.01	0.031622777	0.1	0.316227766	1	0.332816351	0.326694217	0.355686884	0.35298321	0.402297822	0.452301812	0.500975985	0.548558239	0.556147092	0.600109041	0.015680004	0.041631785	0.048408331	0.04235894	0.088017409	0.084272045	0.014546034	0.006919486	0.00174428	0.001598879
