# Supplementary material for: Mechanistic model of MAPK signaling reveals how allostery and rewiring contribute to drug resistance
Source: Mol Syst Biol. 2023 Jan 26;19(2):e10988. doi: 10.15252/msb.202210988 (PMC9912026; doi:10.15252/msb.202210988)
Supplement: Supplementary file 3 — Code EV1 [file MSB-19-e10988-s004.zip › marm2-supplement-main/MARM/data/D8.csv]

Cell_Line	Vemurafenib	Cobimetinib	EGF	Time_Drug	Time_EGF	pERK	pMEK	Concentration (uM)	Concentration (uM)	Concentration (uM)	Concentration (uM)	Concentration (uM)	Concentration (uM)	Concentration (uM)	Concentration (uM)	Concentration (uM)	Concentration (uM)	Mean	Mean	Mean	Mean	Mean	Mean	Mean	Mean	Mean	Mean	Std	Std	Std	Std	Std	Std	Std	Std	Std	Std
A375	-1	0	0	24	0.083	1	0	0.000316228	0.001	0.003162278	0.01	0.031622777	0.1	0.316227766	1	3.16227766	10	0.9754912	0.995904061	0.938804777	0.812697854	0.539334403	0.256098769	0.173176662	0.152220232	0.147881754	0.140712042	0.015718891	0.025209548	0.012536998	0.028792017	0.055016608	0.012357122	0.017218468	0.002258186	0.000649899	0.003016986
A375	-1	0	0	24	0.5	1	0	0.000316228	0.001	0.003162278	0.01	0.031622777	0.1	0.316227766	1	3.16227766	10	0.986265871	0.964694048	0.89148922	0.774356302	0.514560301	0.238696766	0.162812024	0.1478257	0.149005535	0.146760918	0.044101877	0.032591812	0.033189411	0.044606558	0.015969735	0.013933817	0.003976327	0.001314144	0.00017698	0.003712183
A375	-1	0	0	24	2	1	0	0.000316228	0.001	0.003162278	0.01	0.031622777	0.1	0.316227766	1	3.16227766	10	0.961118808	0.964951904	0.948491875	0.814639307	0.506261894	0.235100828	0.15233997	0.136820703	0.133397045	0.131448437	0.004471634	0.010972045	0.028302398	0.000838273	0.020921302	0.000526526	0.000235586	0.001747443	0.000914832	0.0024872
A375	-1	0	0	24	8	1	0	0.000316228	0.001	0.003162278	0.01	0.031622777	0.1	0.316227766	1	3.16227766	10	0.997900665	0.980895261	0.930562857	0.793815248	0.516225406	0.204712166	0.134316417	0.120397565	0.119126467	0.113876292	0.023486652	0.026604344	0.016289136	0.006857501	0.026551693	0.001828852	0.004557979	0.00136019	0.0033832	0.000322778
A375	-1	0	0	24	24	1	0	0.000316228	0.001	0.003162278	0.01	0.031622777	0.1	0.316227766	1	3.16227766	10	0.95984099	0.988679229	0.971473655	0.808938759	0.505515523	0.154312088	0.114977793	0.112905893	0.113522293	0.118875845	0.041175197	0.01334056	0.004279138	0.027822827	0.026737584	0.013050814	0.002972245	0.003418203	0.003696831	0.000668099
A375	-1	0	100	24	0.083	1	0	0.000316228	0.001	0.003162278	0.01	0.031622777	0.1	0.316227766	1	3.16227766	10	1.176009136	1.158392396	1.133640261	1.163039312	1.387319247	1.608395882	1.583600056	1.623407962	1.69340597	1.873757966	0.009898966	0.010387461	0.055682498	0.026523569	0.054140572	0.077546968	0.031634684	0.010920721	0.080166646	0.034049069
A375	-1	0	100	24	0.5	1	0	0.000316228	0.001	0.003162278	0.01	0.031622777	0.1	0.316227766	1	3.16227766	10	1.041390981	1.029288586	1.01512822	1.006898449	1.025223855	1.042924997	0.941795723	0.644486799	0.48411617	0.451359366	0.024190501	0.034178537	0.011003817	0.021676155	0.01771764	0.024185497	0.093321138	0.025121647	0.001276992	0.003663387
A375	-1	0	100	24	2	1	0	0.000316228	0.001	0.003162278	0.01	0.031622777	0.1	0.316227766	1	3.16227766	10	0.956334317	0.954796648	0.929454792	0.872252423	0.699503538	0.424304786	0.262044627	0.191812872	0.155195047	0.140307628	0.01157486	0.073022008	0.036339415	0.03507228	0.007173324	0.012160418	0.003293111	0.008171141	0.001577349	0.000559873
A375	-1	0	100	24	8	1	0	0.000316228	0.001	0.003162278	0.01	0.031622777	0.1	0.316227766	1	3.16227766	10	0.975935917	0.984558269	0.987182358	0.88056521	0.749056806	0.497223422	0.222483625	0.16022061	0.140587533	0.132309014	0.018427037	0.027460885	0.005997219	0.005735056	0.008059407	0.017630349	0.003492531	0.002815737	9.65056E-06	0.000121348
A375	-1	0	100	24	24	1	0	0.000316228	0.001	0.003162278	0.01	0.031622777	0.1	0.316227766	1	3.16227766	10	0.859375099	0.889863265	0.889331706	0.783326281	0.623104046	0.292838573	0.1453267	0.12112792	0.112345203	0.112318266	0.008380686	0.025081557	0.04825186	0.01506676	0.001894891	0.024162383	0.002232964	0.002171852	0.003321813	0.00250292
A375	0	-1	0	24	0.083	1	0	3.16228E-05	0.0001	0.000316228	0.001	0.003162278	0.01	0.031622777	0.1	0.316227766	1	0.964562396	0.957875375	0.873209449	0.658360549	0.312890061	0.160363987	0.137914719	0.129936976	0.126432384	0.126334894	0.017962383	0.002801208	0.041278128	0.028185321	0.007132039	0.00317509	0.001140101	0.002622161	0.000218601	0.00090624
A375	0	-1	0	24	0.5	1	0	3.16228E-05	0.0001	0.000316228	0.001	0.003162278	0.01	0.031622777	0.1	0.316227766	1	0.999828142	0.957657242	0.894374308	0.67889331	0.306043185	0.156540665	0.135034203	0.128316415	0.126186292	0.125930057	0.007238511	0.029028689	0.007988769	0.009760074	0.012715657	0.002045147	0.001334225	0.000772467	0.000248798	0.001279419
A375	0	-1	0	24	2	1	0	3.16228E-05	0.0001	0.000316228	0.001	0.003162278	0.01	0.031622777	0.1	0.316227766	1	0.961324619	0.95814243	0.903827709	0.746040756	0.357876237	0.152257031	0.13108964	0.124530574	0.123499968	0.123546153	0.032847462	0.053528865	0.013693422	0.025021604	0.056499301	0.007319715	0.000151421	0.000406117	0.000318029	0.000613491
A375	0	-1	0	24	8	1	0	3.16228E-05	0.0001	0.000316228	0.001	0.003162278	0.01	0.031622777	0.1	0.316227766	1	0.973315993	0.972032199	0.92967865	0.750666179	0.312276994	0.131673253	0.113526791	0.113177148	0.105013381	0.104644302	0.00059943	0.019634704	0.010909503	0.005653126	0.032317574	0.002264202	0.001027689	0.004265013	0.001177058	0.000650592
A375	0	-1	0	24	24	1	0	3.16228E-05	0.0001	0.000316228	0.001	0.003162278	0.01	0.031622777	0.1	0.316227766	1	0.962432982	0.985344003	0.951724358	0.816926178	0.399404836	0.112929914	0.101891927	0.103070977	0.102089334	0.098171568	0.020665337	0.084643436	0.036842476	0.045353773	0.057458558	0.000644456	7.84733E-06	0.001524993	0.000519942	0.001337199
A375	0	-1	100	24	0.083	1	0	3.16228E-05	0.0001	0.000316228	0.001	0.003162278	0.01	0.031622777	0.1	0.316227766	1	1.185275953	1.195414236	1.132793522	1.179695236	1.385075531	1.404206882	1.374790476	1.038718197	0.268381976	0.134195092	0.033179759	0.039550686	0.008125421	0.004746718	0.056998618	0.028000864	0.015209789	0.030377772	0.021847851	0.001397549
A375	0	-1	100	24	0.5	1	0	3.16228E-05	0.0001	0.000316228	0.001	0.003162278	0.01	0.031622777	0.1	0.316227766	1	1.026650891	1.030005874	0.953796001	0.88735401	0.782378446	0.594301893	0.410620007	0.333233242	0.336403417	0.144092539	0.056760209	0.004995645	0.001785693	0.012945012	0.023601416	0.017418146	0.01460966	0.008301949	0.007268973	0.002186649
A375	0	-1	100	24	2	1	0	3.16228E-05	0.0001	0.000316228	0.001	0.003162278	0.01	0.031622777	0.1	0.316227766	1	0.959194003	0.964722315	0.890929228	0.781904769	0.424134951	0.175659016	0.136439994	0.127092929	0.123351775	0.122845518	0.027548385	0.052365122	0.015170719	0.012994609	0.00240111	0.002996353	0.001558076	0.000326591	0.000852601	0.00010922
A375	0	-1	100	24	8	1	0	3.16228E-05	0.0001	0.000316228	0.001	0.003162278	0.01	0.031622777	0.1	0.316227766	1	0.945809445	0.972901867	0.909334323	0.786219241	0.487303066	0.168054433	0.124233172	0.114111641	0.106454781	0.103873084	0.015678407	0.000127347	0.046151771	0.042173632	0.035996574	0.011841276	0.001840447	0.002392657	0.000158014	0.000167517
A375	0	-1	100	24	24	1	0	3.16228E-05	0.0001	0.000316228	0.001	0.003162278	0.01	0.031622777	0.1	0.316227766	1	0.860697806	0.896819223	0.853994618	0.773381941	0.517760982	0.128377372	0.107065776	0.104833987	0.10400012	0.09780249	0.006661692	0.03997668	0.023448359	0.00805726	0.007047788	0.005320785	0.000160698	0.000748763	0.00094739	0.000896883
A375	1	-1	0	24	0.083	1	0	3.16228E-05	0.0001	0.000316228	0.001	0.003162278	0.01	0.031622777	0.1	0.316227766	1	0.149649715	0.149281156	0.150941577	0.145562907	0.140449181	0.133334763	0.127849465	0.126051258	0.126377038	0.128040351	0.00093492	0.001476993	0.002334306	0.000822487	0.002630537	0.000173375	0.000361653	0.000457163	0.000946552	0.00036227
A375	1	-1	0	24	0.5	1	0	3.16228E-05	0.0001	0.000316228	0.001	0.003162278	0.01	0.031622777	0.1	0.316227766	1	0.147397143	0.146075439	0.146454134	0.14428608	0.138180691	0.135287542	0.129707576	0.127353362	0.125748287	0.126826136	0.001448875	0.0003011	0.000237448	0.001689228	0.003269311	0.000531352	0.000152704	0.001222565	5.06432E-05	0.001035729
A375	1	-1	0	24	2	1	0	3.16228E-05	0.0001	0.000316228	0.001	0.003162278	0.01	0.031622777	0.1	0.316227766	1	0.139215499	0.13743025	0.13982161	0.135985528	0.131449637	0.130830628	0.125618658	0.123109408	0.1227442	0.123692117	0.002448069	0.000263991	0.000938246	0.001534356	0.001128097	0.005409389	0.000435787	9.6718E-05	0.000112904	0.000347642
A375	1	-1	0	24	8	1	0	3.16228E-05	0.0001	0.000316228	0.001	0.003162278	0.01	0.031622777	0.1	0.316227766	1	0.120143191	0.12063153	0.119100212	0.122016932	0.113659804	0.112526962	0.107050965	0.104572346	0.104188913	0.104601321	0.001348789	0.00023081	0.000305628	0.006612286	0.000944172	0.003177623	1.08637E-05	0.000269028	0.000201875	0.000500659
A375	1	-1	0	24	24	1	0	3.16228E-05	0.0001	0.000316228	0.001	0.003162278	0.01	0.031622777	0.1	0.316227766	1	0.106710598	0.108216496	0.106126856	0.106625282	0.105755574	0.107641769	0.106618227	0.105118566	0.098309783	0.098300544	0.001239678	0.000802331	0.002003902	0.000886524	0.001220304	0.001480934	0.003291437	0.007626647	0.000198559	0.001889936
A375	1	-1	100	24	0.083	1	0	3.16228E-05	0.0001	0.000316228	0.001	0.003162278	0.01	0.031622777	0.1	0.316227766	1	1.641675204	1.65015101	1.596117654	1.583688424	1.64077271	1.590371957	1.379466581	0.844299379	0.1882586	0.133523204	0.02024699	0.008038789	0.102655216	0.051439301	0.039627272	0.082484134	0.026458778	0.014800412	0.010267957	0.000201584
A375	1	-1	100	24	0.5	1	0	3.16228E-05	0.0001	0.000316228	0.001	0.003162278	0.01	0.031622777	0.1	0.316227766	1	0.665138381	0.654324764	0.612474722	0.555254575	0.508308782	0.425663329	0.330388916	0.274830426	0.288604066	0.133224198	0.004328332	0.008645601	0.000916721	0.012839101	0.007668683	0.022485211	0.003911241	0.007019847	0.000963494	0.001151836
A375	1	-1	100	24	2	1	0	3.16228E-05	0.0001	0.000316228	0.001	0.003162278	0.01	0.031622777	0.1	0.316227766	1	0.193745818	0.195374901	0.190209087	0.173375091	0.150570816	0.136661296	0.127515531	0.12512781	0.123039066	0.123379411	0.001514185	9.06698E-05	0.000516814	0.001087352	0.001471183	0.000119526	0.00017574	0.001857378	0.000555997	0.001166903
A375	1	-1	100	24	8	1	0	3.16228E-05	0.0001	0.000316228	0.001	0.003162278	0.01	0.031622777	0.1	0.316227766	1	0.163966562	0.165406749	0.158556046	0.152802895	0.141986567	0.128116973	0.114868682	0.107501027	0.104335783	0.104380745	0.002388139	0.006481477	0.000518472	0.002985514	0.001239862	0.002178834	0.001347896	0.000747237	0.000219409	5.41329E-05
A375	1	-1	100	24	24	1	0	3.16228E-05	0.0001	0.000316228	0.001	0.003162278	0.01	0.031622777	0.1	0.316227766	1	0.120596519	0.120837242	0.119168796	0.116443232	0.112548367	0.107420237	0.110064756	0.106039321	0.103122257	0.09689762	0.002587775	0.001362153	0.003259563	0.001458002	0.000650854	0.000648694	0.001060273	0.000194988	0.000822778	9.62239E-05
A375_Cra_F7_5/13	-1	0	0	24	0.083	1	0	0.000316228	0.001	0.003162278	0.01	0.031622777	0.1	0.316227766	1	3.16227766	10	1.002127593	1.00659529	0.967818553	0.847390027	0.676733678	0.43529611	0.305784919	0.250735503	0.192725352	0.154381179	0.018301449	0.011188245	0.015254216	0.034253432	0.024558357	0.015175596	0.026013509	0.003264458	0.008110363	0.005332205
A375_Cra_F7_5/13	-1	0	0	24	0.5	1	0	0.000316228	0.001	0.003162278	0.01	0.031622777	0.1	0.316227766	1	3.16227766	10	1.014792451	0.980482901	1.000965418	0.856716209	0.632077365	0.37159331	0.253831038	0.220593341	0.222996571	0.273708663	0.032681807	0.067298993	0.001730788	0.009125955	0.020529971	0.003013088	0.032366538	0.016401687	0.011068894	0.051638356
A375_Cra_F7_5/13	-1	0	0	24	2	1	0	0.000316228	0.001	0.003162278	0.01	0.031622777	0.1	0.316227766	1	3.16227766	10	1.053651683	1.080257047	1.072275831	0.957032854	0.768717652	0.411126428	0.253895786	0.189137329	0.141383254	0.129317224	0.030348418	0.0153531	0.055403739	0.069950741	0.088161286	0.035228424	0.006028358	0.002218166	0.005341908	0.003719858
A375_Cra_F7_5/13	-1	0	0	24	8	1	0	0.000316228	0.001	0.003162278	0.01	0.031622777	0.1	0.316227766	1	3.16227766	10	0.990384323	0.982333703	0.951222921	0.886475186	0.622842282	0.354129016	0.204071238	0.144046517	0.111478079	0.101325895	0.055185121	0.041716924	0.017529031	0.02806332	0.015677089	0.021289677	0.004127312	0.003983909	0.000530422	0.001187846
A375_Cra_F7_5/13	-1	0	0	24	24	1	0	0.000316228	0.001	0.003162278	0.01	0.031622777	0.1	0.316227766	1	3.16227766	10	0.984545126	1.075969073	1.049237312	0.907571576	0.655020523	0.333285874	0.194819917	0.16093062	0.145556346	0.132875902	0.04165761	0.065079028	0.038502493	0.006850999	0.035241538	0.012526151	0.013799049	0.005806639	0.013017555	0.007873198
A375_Cra_F7_5/13	-1	0	100	24	0.083	1	0	0.000316228	0.001	0.003162278	0.01	0.031622777	0.1	0.316227766	1	3.16227766	10	1.427972132	1.526094165	1.420697556	1.466178101	1.477739378	1.487562621	1.357785801	1.364240526	1.388896909	1.616061428	0.001099387	0.015921538	0.106057058	0.005157308	0.071551683	0.010683142	0.032301412	0.024642395	0.011225318	0.038121179
A375_Cra_F7_5/13	-1	0	100	24	0.5	1	0	0.000316228	0.001	0.003162278	0.01	0.031622777	0.1	0.316227766	1	3.16227766	10	1.317637037	1.336667486	1.313394054	1.392614458	1.393476067	1.343756469	1.266219057	1.261558338	1.263530716	1.345554155	0.055523412	0.087035476	0.003757067	0.093674706	0.015630568	0.052248713	0.066657966	0.043232106	0.018268494	0.077203309
A375_Cra_F7_5/13	-1	0	100	24	2	1	0	0.000316228	0.001	0.003162278	0.01	0.031622777	0.1	0.316227766	1	3.16227766	10	1.263840343	1.198492648	1.178233827	1.159507012	1.073013826	0.953933821	0.846098411	0.775914725	0.732132805	0.807053934	0.069659907	0.034531843	0.028263581	0.069844466	0.015987818	0.053269656	0.027537251	0.030462958	0.016047857	0.027656031
A375_Cra_F7_5/13	-1	0	100	24	8	1	0	0.000316228	0.001	0.003162278	0.01	0.031622777	0.1	0.316227766	1	3.16227766	10	0.980404923	1.037321193	0.948734858	0.948326939	0.891187176	0.697377989	0.612660936	0.594410294	0.523618607	0.522110669	0.037209383	0.035841711	0.013667323	0.043460294	0.00594664	0.033160843	0.009550278	0.001836073	0.004002339	0.019796241
A375_Cra_F7_5/13	-1	0	100	24	24	1	0	0.000316228	0.001	0.003162278	0.01	0.031622777	0.1	0.316227766	1	3.16227766	10	1.062855493	1.090862376	1.077142349	1.067305336	0.980789575	0.824099388	0.737273418	0.720676772	0.705168131	0.66559649	0.020162998	0.011207341	0.039404286	0.022089139	0.042473791	0.029099563	0.014896333	0.027687072	0.021941691	0.01854665
A375_Cra_F7_5/13	0	-1	0	24	0.083	1	0	3.16228E-05	0.0001	0.000316228	0.001	0.003162278	0.01	0.031622777	0.1	0.316227766	1	0.991900025	1.009549377	0.951465409	0.770556834	0.466668491	0.233938014	0.141709769	0.110633975	0.096806692	0.098858162	0.014394924	0.016490886	0.063331893	0.014375351	0.027553665	0.006193015	0.007573566	0.004229745	0.001334823	0.001997021
A375_Cra_F7_5/13	0	-1	0	24	0.5	1	0	3.16228E-05	0.0001	0.000316228	0.001	0.003162278	0.01	0.031622777	0.1	0.316227766	1	0.967612493	0.944611571	0.858855597	0.742087886	0.421666833	0.214238889	0.177268722	0.143131653	0.09969887	0.093943095	0.01149341	0.004931765	0.0292125	0.017931892	0.036531271	0.006329548	0.008259162	0.002795141	0.000742264	0.00054214
A375_Cra_F7_5/13	0	-1	0	24	2	1	0	3.16228E-05	0.0001	0.000316228	0.001	0.003162278	0.01	0.031622777	0.1	0.316227766	1	1.046015688	1.01747438	1.028756399	0.849178412	0.549518034	0.217475262	0.121504047	0.107270555	0.100175785	0.099797745	0.033877702	0.007054194	0.04011839	0.002669042	0.058722822	0.012013156	0.002263153	0.002134531	0.001436568	3.82287E-05
A375_Cra_F7_5/13	0	-1	0	24	8	1	0	3.16228E-05	0.0001	0.000316228	0.001	0.003162278	0.01	0.031622777	0.1	0.316227766	1	0.973782611	0.998925073	0.960344951	0.800701433	0.470021385	0.18903725	0.101677261	0.086037329	0.082004573	0.082502873	0.029744118	0.043710847	0.002885357	0.012395582	0.016561922	0.002699335	0.003456303	0.003219681	0.000487563	5.13055E-05
A375_Cra_F7_5/13	0	-1	0	24	24	1	0	3.16228E-05	0.0001	0.000316228	0.001	0.003162278	0.01	0.031622777	0.1	0.316227766	1	1.067915941	1.053381848	1.035326536	0.92716936	0.530999197	0.18908944	0.116463482	0.100203938	0.08926717	0.084121035	0.051900456	0.008160199	0.028417298	0.053778245	0.030327456	0.008230099	0.006297263	0.006094389	0.000134436	0.003320395
A375_Cra_F7_5/13	0	-1	100	24	0.083	1	0	3.16228E-05	0.0001	0.000316228	0.001	0.003162278	0.01	0.031622777	0.1	0.316227766	1	1.471348096	1.436828724	1.432135148	1.420453017	1.367897562	1.271094497	1.15099173	0.882582282	0.309802481	0.110571018	0.034758862	0.02030136	0.109735197	0.064656648	0.049265282	0.048386318	0.022330405	0.015342682	0.020873113	0.001668254
A375_Cra_F7_5/13	0	-1	100	24	0.5	1	0	3.16228E-05	0.0001	0.000316228	0.001	0.003162278	0.01	0.031622777	0.1	0.316227766	1	1.347124833	1.342448116	1.311134647	1.355215252	1.317993065	1.260148152	1.150394587	1.016828777	0.674909429	0.179158817	0.1150609	0.055885786	0.015659482	0.065407807	0.032304751	0.032992781	0.02188544	0.018170969	0.011943233	0.005055161
A375_Cra_F7_5/13	0	-1	100	24	2	1	0	3.16228E-05	0.0001	0.000316228	0.001	0.003162278	0.01	0.031622777	0.1	0.316227766	1	1.208813005	1.194467845	1.14238419	1.079307782	0.925834854	0.744565219	0.65812768	0.52734839	0.341241996	0.136831658	0.043448657	0.010650993	0.018544965	0.017611323	0.017736702	0.003768196	0.000384883	0.008880513	0.014872004	0.00387491
A375_Cra_F7_5/13	0	-1	100	24	8	1	0	3.16228E-05	0.0001	0.000316228	0.001	0.003162278	0.01	0.031622777	0.1	0.316227766	1	0.989726676	0.99877925	0.996930259	0.877719865	0.734979402	0.577790543	0.474834273	0.367468783	0.221455548	0.100351953	0.021073846	0.029471689	0.027079773	0.003510156	0.009740016	0.002144203	0.018080542	0.002996942	0.004774321	0.001149865
A375_Cra_F7_5/13	0	-1	100	24	24	1	0	3.16228E-05	0.0001	0.000316228	0.001	0.003162278	0.01	0.031622777	0.1	0.316227766	1	1.072063827	1.081563883	1.084446347	1.035181102	0.901983996	0.688874672	0.581855817	0.465196107	0.273125452	0.107162287	0.023859789	0.039682571	0.003439991	0.04306199	0.050526668	0.024947001	0.005107123	0.016707008	0.021764446	0.002107322
A375_Cra_F7_5/13	1	-1	0	24	0.083	1	0	3.16228E-05	0.0001	0.000316228	0.001	0.003162278	0.01	0.031622777	0.1	0.316227766	1	0.226128005	0.225565088	0.221011723	0.191861156	0.174954816	0.133839776	0.115459855	0.103610589	0.099429062	0.09943623	0.024266057	0.002374868	0.009082668	0.007851158	0.005812686	0.000886644	0.003751801	0.001076066	0.001848096	0.001264891
A375_Cra_F7_5/13	1	-1	0	24	0.5	1	0	3.16228E-05	0.0001	0.000316228	0.001	0.003162278	0.01	0.031622777	0.1	0.316227766	1	0.23162611	0.227955896	0.221965624	0.209603564	0.176297468	0.181952459	0.162469524	0.120271435	0.094393742	0.095960572	0.024005789	0.001772716	0.004676488	0.01470188	0.003929377	0.00411074	0.00313427	0.008502154	0.00021081	0.000179709
A375_Cra_F7_5/13	1	-1	0	24	2	1	0	3.16228E-05	0.0001	0.000316228	0.001	0.003162278	0.01	0.031622777	0.1	0.316227766	1	0.183778145	0.189356541	0.181292612	0.160710777	0.146683371	0.123773854	0.113329199	0.102906269	0.099436756	0.099213759	0.006336909	0.005646861	0.001172039	0.006794977	0.011649811	0.003757711	0.000931682	0.002347708	0.000766933	0.000665465
A375_Cra_F7_5/13	1	-1	0	24	8	1	0	3.16228E-05	0.0001	0.000316228	0.001	0.003162278	0.01	0.031622777	0.1	0.316227766	1	0.145056152	0.149687327	0.148694218	0.125638021	0.113312564	0.103103997	0.087102921	0.083631521	0.083491917	0.082095296	0.00053539	0.003855943	0.002918411	0.003947756	0.001543686	0.001626263	0.000700725	0.000506815	0.003269144	6.55005E-05
A375_Cra_F7_5/13	1	-1	0	24	24	1	0	3.16228E-05	0.0001	0.000316228	0.001	0.003162278	0.01	0.031622777	0.1	0.316227766	1	0.149045452	0.140078671	0.146563426	0.138386863	0.123985706	0.124942464	0.103559275	0.097793974	0.085596947	0.082160667	0.002399223	0.006134443	0.004750623	2.71634E-05	0.006745848	0.002475724	0.007160158	0.003597313	0.002221521	0.00012696
A375_Cra_F7_5/13	1	-1	100	24	0.083	1	0	3.16228E-05	0.0001	0.000316228	0.001	0.003162278	0.01	0.031622777	0.1	0.316227766	1	1.361162466	1.345623058	1.272946327	1.3133504	1.318544106	1.243405408	1.06419414	0.710267458	0.188527562	0.110493535	0.023793949	0.018891147	0.06309939	0.002840257	0.003991808	0.053281374	0.064240002	0.016629885	0.008796358	0.001377089
A375_Cra_F7_5/13	1	-1	100	24	0.5	1	0	3.16228E-05	0.0001	0.000316228	0.001	0.003162278	0.01	0.031622777	0.1	0.316227766	1	1.271949662	1.213429656	1.274474603	1.2273864	1.267532606	1.254987589	1.162844533	0.95297342	0.599746878	0.141747169	0.023070345	0.064693423	0.008462536	0.026171149	0.005430336	0.01542587	0.024497569	0.006176599	0.011164386	0.005115017
A375_Cra_F7_5/13	1	-1	100	24	2	1	0	3.16228E-05	0.0001	0.000316228	0.001	0.003162278	0.01	0.031622777	0.1	0.316227766	1	0.796264363	0.800688684	0.783416187	0.798077953	0.774720897	0.697299515	0.616610413	0.473958717	0.270760485	0.122307852	0.012490258	0.006862885	0.018021031	0.00228346	0.015602709	0.011966633	0.00645277	0.00842922	0.011322053	0.000840189
A375_Cra_F7_5/13	1	-1	100	24	8	1	0	3.16228E-05	0.0001	0.000316228	0.001	0.003162278	0.01	0.031622777	0.1	0.316227766	1	0.60376563	0.580522258	0.578744189	0.56621951	0.547856885	0.485141333	0.420627852	0.299213937	0.160590771	0.094338232	0.021808163	0.013247948	0.003312701	0.006727063	0.001583944	0.004270532	0.005306711	0.001375113	0.00397816	0.002973528
A375_Cra_F7_5/13	1	-1	100	24	24	1	0	3.16228E-05	0.0001	0.000316228	0.001	0.003162278	0.01	0.031622777	0.1	0.316227766	1	0.760544181	0.728292066	0.732400381	0.74166489	0.695446112	0.619857798	0.525797555	0.37714774	0.186195216	0.093234913	0.011616356	0.033201654	0.020266789	0.00635863	0.048358844	0.004341605	0.006066535	0.028350878	0.005449787	0.001310248
