# Supplementary material for: Mechanistic model of MAPK signaling reveals how allostery and rewiring contribute to drug resistance
Source: Mol Syst Biol. 2023 Jan 26;19(2):e10988. doi: 10.15252/msb.202210988 (PMC9912026; doi:10.15252/msb.202210988)
Supplement: Supplementary file 3 — Code EV1 [file MSB-19-e10988-s004.zip › marm2-supplement-main/MARM/data/DP1.csv]

					Vemurafenib (uM)
					Copies per cell						Standard deviation
Gene	Protein	N Peptides	Peptide(s)		0	0.01	0.0316	0.1	1		0	0.01	0.0316	0.1	1
ARAF	ARAF	1	TQHCDPEHFPFPAPANAPLQR		43326.32256	64103.95598	48794.39259	43254.03458	47018.17343		1327.888004	17805.83398	12638.77186	5979.98654	14161.30356
BRAF	BRAF	1	LLFQGFR		1139.959934	1185.967285	1116.956258	986.602095	1073.50487		67.56001549	124.6583924	158.9088939	117.0173794	96.27087319
CBL	CBL	1	GTEPIVVDPFDPR		19261.9028	23197.34704	18296.18672	15622.82655	17935.30326		2534.30775	6047.38885	4768.358707	1166.872458	6427.649746
DUSP4	DUSP4	1	GSVSLEQILPAEEEVR		11319.38533	13966.69458	6193.744021	2899.73196	323.3514056		1869.843956	4551.397508	1365.677631	595.7449411	120.8040287
DUSP6	DUSP6	1	DSTNLDVLEEFGIK		4291.848226	4494.36738	5281.076401	4128.275063	2515.911029		576.9617797	544.0556561	1350.567013	698.774005	353.7588242
EGFR	EGFR	1	LTQLGTFEDHFLSLQR		20774.8752	21971.06634	16782.45947	13360.02371	8235.315933		2532.752669	6445.263427	3616.842261	3030.947971	1709.443791
ERRFI1	MIG6	1	NSPSLFPCAPLCER		37071.77326	41435.82051	24277.03324	13880.90289	5792.86865		1851.126495	11060.16278	5681.244057	1347.484923	2285.642213
GRB2	GRB2	1	ATADDELSFK		50120.9537	60734.89882	43705.53697	38088.98421	37747.54746		6472.075292	12657.89497	12071.47295	6014.900508	12726.58302
HRAS	HRAS	1	SFEDIHQYR		23552.06215	30041.46047	22161.83626	21947.95535	22106.47885		5897.37341	7993.608738	6254.507306	1849.249054	10946.42485
KRAS	KRAS	2	SYGIPFIETSAK(HKRAS),SFEDIHQYR(HRAS)		59994.2915	75839.89306	61844.91867	56338.50432	59726.46143		11257.06966	45639.3291	24163.15859	13116.17649	35309.85263
MAP2K1	MEK1	1	ISELGAGNGGVVFK		112068.0364	136512.3057	100769.843	71035.50844	75605.00003		8325.390073	33158.30719	23090.6956	8918.863916	24927.26609
MAP2K2	MEK2	1	ISELGAGNGGVVTK		36943.84015	48099.24547	40794.56411	35674.18713	44387.73785		2981.566813	11202.6719	11448.01723	3668.590151	15452.36723
MAPK1	ERK2	1	VADPDHDHTGFLTEYVATR		74296.97673	102998.4164	99532.66824	87198.76588	130473.5912		13512.7112	48927.93648	24090.7516	16657.9046	70063.69264
MAPK3	ERK1	1	LADPEHDHTGFLTEYVATR		38437.12169	51482.14741	47258.72367	54805.36722	62185.45321		9562.622245	22634.94043	22739.19284	8544.795422	17020.74687
NRAS	NRAS	1	SFADINLYR		50286.78235	64470.10941	55200.49997	55865.04025	68724.13739		3699.290388	22098.79133	9551.071251	5444.761969	23524.46085
PTPN11	SHP2	1	SNPGDFTLSVR		69012.62326	94029.75125	75447.02691	60004.45814	67788.21246		3744.662386	24820.459	18021.37987	5270.964711	22987.8403
RAF1	CRAF	1	TISNGFGFK		17304.71189	13589.36742	14388.1497	11531.99962	11531.99962		4497.539291	5554.587523	3088.709777	1624.691732	5224.907319
SHC1	SHC1	1	EAISLVCEAVPGAK		40181.57361	53009.69224	43320.20295	40521.90691	42143.49499		2824.947976	12853.27896	7887.115836	2743.323679	10956.41051
SOS1	SOS1	2	LPSADVYR,EYIQPVQLR		6098.477549	6331.903024	6216.010364	6621.669571	7061.443423		1600.813756	2351.377193	731.4992081	1782.917013	1485.986738
SPRY2	SPRY2	2	DALTQQVHVLSLDQIR,EDLGLHAYR		176140.4235	198299.3532	132033.4311	61178.27577	16131.96664		49139.40246	88027.10547	46794.25193	11824.27096	7456.195683
SPRY4	SPRY4	1	LQHPLTILPIDQVK		116644.2343	115312.9305	68346.93483	24263.76245	16726.3808		18045.33643	31002.60771	18169.68675	4658.678884	6632.535042
