# Supplementary material for: Mechanistic model of MAPK signaling reveals how allostery and rewiring contribute to drug resistance
Source: Mol Syst Biol. 2023 Jan 26;19(2):e10988. doi: 10.15252/msb.202210988 (PMC9912026; doi:10.15252/msb.202210988)
Supplement: Supplementary file 3 — Code EV1 [file MSB-19-e10988-s004.zip › marm2-supplement-main/MARM/data/DP2.csv]

					Fractional Phosphorylation 24 hrs Vemurafenib treatment
					Mean						Std
Gene	Protein	Sequence	Residue		0	0.01	0.0316	0.1	1		0	0.01	0.0316	0.1	1
CBL	CBL	IKPSSSANAIY[+80]SLAARPLPVPK	Y674		0.011634811	0.018232772	0.024536794	0.013899239	0.010738043		0.003212993	0.032400739	0.008567595	0.008383723	0.013554249
EGFR	EGFR	ADEY[+80]LIPQQGFFSSPSTSR	Y1016		0.002065978	0.000589618	0.001350134	0.001899094	0.002840242		0.000713401	0.000242836	0.000583747	0.000433325	0.000926887
EGFR	EGFR	DPHYQDPHSTAVGNPEY[+80]LNTVQPT	Y1128		0.00332184	0.003506987	0.003973662	0.006755152	0.016596244		0.003399014	0.001685732	0.001851163	0.007155938	0.009954365
EGFR	EGFR	DPHY[+80]QDPHSTAVGNPEYLNTVQPT	Y1125		0.008469554	0.008402963	0.003865524	0.007018487	0.010583172		0.00360472	0.002597778	0.00557426	0.004457108	0.006195999
EGFR	EGFR	ELVEPLT[+80]PSGEAPNQALLR	T693		0.019661914	0.014561348	0.009890948	0.006799838	0.003653732		0.002500728	0.002733764	0.000845992	0.000666444	0.001232488
EGFR	EGFR	GSHQISLDNPDY[+80]QQDFFPK	Y1172		0.005470516	0.007163383	0.007871945	0.008657018	0.014329639		0.001115412	0.002653286	0.00170351	0.001384418	0.00041169
EGFR	EGFR	GSTAENAEY[+80]LR	Y1197		0.004322563	0.002804316	0.003963841	0.007429388	0.009776915		0.00298953	0.00111364	0.002633692	0.002792019	0.002988945
EGFR	EGFR	NGLQSC[+57]PIKEDS[+80]FLQR	S1046		0.015741933	0.012053929	0.019195503	0.026606591	0.036189681		0.001950352	0.002919222	0.003217147	0.004724894	0.009337094
EGFR	EGFR	RPAGSVQNPVY[+80]HNQPLNPAPSR	Y1110		0.009577165	0.01578595	0.01106777	0.019536245	0.018267672		0.003647001	0.006633059	0.007832476	0.012037837	0.008781546
EGFR	EGFR	YSSDPTGALTEDSIDDTFLPVPEY[+80]INQSVPK	Y1092		0.011077067	0.01376652	0.013686178	0.012642476	0.012133171		0.004015342	0.003469389	0.001656487	0.006503201	0.006724555
GRB2	GRB2	NY[+80]VTPVNR	Y209		0.001979065	0.001072885	0.001348453	0.002333366	0.001286752		0.000442498	0.000541231	0.000585712	0.000368753	0.000375009
GRB2	GRB2	VLNEEC[+57]DQNWY[+80]K	Y37		0.00646683	0.003087305	0.007791371	0.008471126	0.007851496		0.002775965	0.000736031	0.002245776	0.002459887	0.002296537
MAP2K2	MEK2	LNQPGT[+80]PTR	T394		0.493808827	0.389058117	0.364566401	0.428180186	0.287558657		0.057500563	0.055135939	0.103614047	0.101399304	0.048517409
MAPK1	ERK2	VADPDHDHTGFLTEY[+80]VATR	Y187		0.162843727	0.093984088	0.064954585	0.0439341	0.015433025		0.01325153	0.025712382	0.015427484	0.001963577	0.002831509
MAPK1	ERK2	VADPDHDHTGFLT[+80]EYVATR	T185		0.005063151	0.004988075	0.003157966	0.004604606	0.003043025		0.002936491	0.0049187	0.001208592	0.000288454	0.001631018
MAPK1	ERK2	VADPDHDHTGFLT[+80]EY[+80]VATR	T185&Y187		0.115030817	0.070722118	0.044255013	0.025977893	0.009095137		0.019809693	0.029551574	0.008504739	0.003757944	0.003706987
MAPK1	ERK2	VADPDHDHTGFLTEY[+80]VATR,VADPDHDHTGFLT[+80]EYVATR,VADPDHDHTGFLT[+80]EY[+80]VATR	Y187+T185+T185&Y187		0.282937695	0.16969428	0.112367563	0.074516598	0.027571187		0.024013537	0.039479307	0.017657818	0.004249821	0.0049416
MAPK3	ERK1	LADPEHDHTGFLTEY[+80]VATR	Y204		0.131778009	0.073745341	0.065398475	0.039553609	0.02171132		0.015678825	0.017289366	0.018042754	0.007851361	0.008148086
MAPK3	ERK1	LADPEHDHTGFLT[+80]EYVATR	T202		0.004926311	0.00610217	0.007015978	0.005298735	0.0026563		0.002389963	0.002599569	0.002802312	0.003415754	0.000628577
MAPK3	ERK1	LADPEHDHTGFLT[+80]EY[+80]VATR	T202&Y204		0.043554214	0.02454317	0.033212701	0.012963798	0.008928597		0.016192077	0.00664561	0.006040078	0.002838649	0.003281086
MAPK3	ERK1	LADPEHDHTGFLTEY[+80]VATR,LADPEHDHTGFLT[+80]EYVATR,LADPEHDHTGFLT[+80]EY[+80]VATR	Y204+T202+T202&Y204		0.180258533	0.104390681	0.105627154	0.057816142	0.033296217		0.02266541	0.018704119	0.019232172	0.009020486	0.008806358
PTPN11	SHP2	IQNTGDY[+80]YDLYGGEK	Y62		0.004663518	0.003301105	0.003400167	0.004013814	0.004634144		0.001513315	0.001380454	0.002434554	0.002446925	0.001399947
PTPN11	SHP2	VY[+80]ENVGLMQQQK	Y584		0.007591343	0.007546716	0.007348068	0.012436299	0.00668234		0.001936283	0.002055514	0.003180457	0.001781045	0.003327698
RAF1	CRAF	STS[+80]TPNVHMVSTTLPVDSR	S259		0.480622975	0.628100121	0.547219392	0.618335797	0.543589586		0.048548996	0.140897799	0.091392079	0.052830799	0.033558856
SOS1	SOS1	SASVSS[+80]ISLTK	S1137		0.025124729	0.032551777	0.018376938	0.016738079	0.005395456		0.005168686	0.012351826	0.007951269	0.005375348	0.004907476
SOS1	SOS1	SAS[+80]VSSISLTK	S1134		1.033122644	0.877186236	0.594807155	0.297098499	0.190840374		0.140201309	0.262855013	0.146520638	0.066377021	0.082971371
