# Supplementary material for: Mechanistic model of MAPK signaling reveals how allostery and rewiring contribute to drug resistance
Source: Mol Syst Biol. 2023 Jan 26;19(2):e10988. doi: 10.15252/msb.202210988 (PMC9912026; doi:10.15252/msb.202210988)
Supplement: Supplementary file 3 — Code EV1 [file MSB-19-e10988-s004.zip › marm2-supplement-main/MARM/data/DT1.csv]

			Mean RPM Vemurafenib dose-response 24 hrs									Std RPM Vemurafenib dose-response 24 hrs
			Vemurafenib (uM)									Vemurafenib (uM)
ENSEMBL ID	Gene Name		0	0.001	0.01	0.0316	0.1	0.316	1	10		0	0.001	0.01	0.0316	0.1	0.316	1	10
ENSG00000279457	FO538757.1		1.3286	1.1963	1.835	1.4822	2.0065	2.3137	2.2875	2.8759		0.49051	0.16912	0.59082	0.45686	0.59217	0.14927	0.1802	0.50176
ENSG00000228463	AP006222.1		0.24168	0.35823	0.33422	0.16438	0.25062	0.23965	0.42197	0.49411		0.11874	0.11207	0.16053	0.25491	0.1544	0.19226	0.25392	0.034576
ENSG00000237094	AL732372.2		0.44822	0.55118	0.78291	0.83341	0.73143	0.91894	0.82034	0.46869		0.14013	0.288	0.34296	0.40767	0.30056	0.38131	0.37383	0.053008
ENSG00000230021	AL669831.3		0.50463	0.22716	0.21351	0.38796	0.2809	0.57151	0.75913	0.38501		0.16975	0.17137	0.1017	0.23002	0.14529	0.14756	0.2825	0.25598
ENSG00000225630	MTND2P28		195.8346	193.0786	199.5906	187.9554	154.7519	151.1756	151.093	166.2169		16.5942	19.064	4.5378	6.9522	8.9848	8.0659	4.0589	5.7468
ENSG00000237973	MTCO1P12		24.9101	23.9608	28.9151	34.6003	37.5596	41.2396	48.1729	50.9642		3.2163	3.0674	3.3899	7.5385	3.1381	6.7435	4.7241	4.6259
ENSG00000229344	MTCO2P12		0.5896	0.43338	0.61755	0.74839	0.76405	1.114	1.1839	1.0667		0.19922	0.29945	0.21173	0.5751	0.29206	0.29453	0.50106	0.15556
ENSG00000248527	MTATP6P1		340.8403	337.2234	384.9399	451.3572	421.585	420.3419	431.1047	431.5269		18.3726	29.9966	13.4377	14.3326	45.7617	25.7956	13.8408	5.876
ENSG00000198744	MTCO3P12		0.6696	0.99173	0.98579	1.0578	0.99692	0.75039	0.94848	1.1135		0.22946	0.54449	0.29262	0.38739	0.23598	0.17702	0.52653	0.44407
ENSG00000228327	AL669831.1		2.2653	2.8655	3.0604	3.7966	4.1142	4.962	3.9478	3.8303		0.44226	0.46198	1.0022	0.92842	0.71567	1.19	0.9334	0.86025
ENSG00000237491	AL669831.5		1.5161	1.442	1.8833	2.7682	3.418	3.2689	2.9888	3.127		0.17415	0.43054	0.33376	0.34017	1.5511	0.58503	0.64686	0.11828
ENSG00000230092	AL669831.4		0.26472	0.29804	0.54233	0.32214	0.79938	0.57019	0.55504	0.54852		0.25269	0.16789	0.24694	0.18527	0.5269	0.29078	0.17713	0.1025
ENSG00000228794	LINC01128		20.1913	18.6512	18.6951	15.4742	12.1958	13.6753	14.0308	21.6111		1.5545	1.8254	0.76435	1.1316	1.4101	1.3809	1.2347	1.8345
ENSG00000225880	LINC00115		0.97474	0.68805	0.82547	0.54042	1.0164	1.0254	0.70652	1.1571		0.34881	0.1079	0.26553	0.35076	0.61074	0.11376	0.45917	0.28317
ENSG00000272438	AL645608.7		0.17544	0.25581	0.46306	0.46566	0.6945	0.55327	0.87162	0.74543		0.15872	0.06679	0.17616	0.14501	0.36209	0.36176	0.5009	0.32799
ENSG00000230699	AL645608.3		0.86547	1.158	1.5745	1.8089	2.7337	3.7313	4.9774	7.1836		0.1013	0.60042	0.36403	0.45515	0.66043	1.0902	1.2517	1.0501
ENSG00000223764	AL645608.1		0.075089	0.074463	0.23797	0.92948	2.4004	3.9573	6.1961	8.9877		0.050231	0.093265	0.19314	0.56144	1.2264	1.2524	0.59833	2.2087
ENSG00000187634	SAMD11		0.54106	0.40336	1.3991	4.6313	9.9557	13.6686	19.818	22.9687		0.27148	0.15133	0.36531	1.5422	1.2648	2.3583	1.9067	1.8094
ENSG00000188976	NOC2L		345.0635	332.2487	289.1752	223.8967	175.8558	155.0804	153.3636	180.0759		18.7784	5.9698	13.7165	8.3797	4.2852	4.9093	4.2652	8.7667
ENSG00000187961	KLHL17		15.3478	18.5875	17.1133	15.2074	17.8274	19.33	20.1764	20.2902		2.7867	2.3939	1.4742	2.3475	2.5469	2.8708	1.0678	1.4516
ENSG00000187583	PLEKHN1		2.5381	2.4579	2.2343	2.3339	2.105	3.1931	2.3578	2.3102		0.3434	0.11212	0.52512	0.99399	0.53624	0.37587	0.59427	1.2282
ENSG00000188290	HES4		0.20994	0.15408	0.24195	0.27947	0.14353	0.14673	0.1221	0.42756		0.18339	0.13239	0.24397	0.27386	0.10937	0.11616	0.10416	0.4274
ENSG00000187608	ISG15		3.0802	3.1898	3.9708	6.3073	7.1779	8.6635	8.7484	9.9583		0.76591	0.52361	0.62892	1.0905	1.1452	1.1281	0.55112	0.62818
ENSG00000188157	AGRN		201.4216	199.1298	205.7052	242.1767	279.9959	342.2192	388.285	434.1581		22.7167	14.4572	22.0844	25.0978	26.1359	46.5886	9.6716	9.2296
ENSG00000217801	AL390719.1		4.5741	4.7327	4.1616	3.3615	2.9492	3.041	4.001	7.339		0.6181	0.67784	0.61801	0.36435	0.64761	0.72384	0.80115	1.7553
ENSG00000273443	AL645608.9		0.35684	0.59929	0.22508	0.3962	0.1336	0.38432	0.3688	0.52424		0.24976	0.33003	0.13263	0.1864	0.15549	0.11104	0.16769	0.42567
ENSG00000131591	C1orf159		12.6999	12.168	11.9036	9.579	8.2762	7.4191	7.9947	8.3234		1.5594	0.84492	0.56795	1.4389	1.3753	1.2975	1.269	0.7952
ENSG00000078808	SDF4		118.0898	116.3584	111.7734	114.5154	118.565	117.688	123.4911	130.7469		7.9659	7.1714	11.9221	9.9916	3.2509	8.6779	4.6848	8.0264
ENSG00000176022	B3GALT6		36.7102	33.5295	33.8705	28.7418	25.8989	25.1642	25.9076	30.9118		2.418	3.1008	3.1624	4.7157	1.392	1.6711	3.3447	1.3862
ENSG00000184163	C1QTNF12		0.84824	0.69925	1.052	1.1395	1.9476	2.2302	2.7726	2.0086		0.30015	0.26079	0.50359	0.2748	0.61173	0.43804	0.52871	0.56031
ENSG00000260179	AL162741.1		0.61232	0.65649	0.57594	0.64027	0.83235	1.122	0.9326	1.0085		0.23537	0.35784	0.27287	0.30669	0.40467	0.21037	0.40199	0.40713
ENSG00000160087	UBE2J2		69.8593	66.7439	63.4616	56.2793	48.3751	49.502	51.2457	56.4171		8.0532	6.5207	4.4416	5.0981	2.2265	3.9304	2.2497	2.6939
ENSG00000230415	LINC01786		0.21726	0.32826	0.43892	0.58919	0.84359	1.2367	0.61012	0.98003		0.11037	0.089363	0.16135	0.12767	0.42436	0.4314	0.27285	0.090004
ENSG00000162572	SCNN1D		1.8776	2.0734	2.9568	4.7418	6.4286	8.2447	8.2188	9.5609		0.46251	0.7247	0.55491	0.85542	1.6518	1.0773	1.5392	0.99962
ENSG00000131584	ACAP3		74.2102	78.1304	74.1082	73.6227	72.4219	79.2859	87.977	105.101		9.4423	5.0587	9.3856	8.8085	11.2311	6.5215	8.0359	5.2433
ENSG00000169972	PUSL1		18.6601	16.4266	17.8163	14.2254	12.9139	12.9295	13.0492	16.1246		2.5142	2.0876	3.0045	1.4489	1.0921	0.6369	0.61401	0.8827
ENSG00000127054	INTS11		86.8229	84.8701	85.4958	85.2211	88.2573	91.4267	95.9319	106.0316		3.5498	5.7491	4.5776	6.4771	11.4852	6.6128	4.728	2.9287
ENSG00000240731	AL139287.1		1.9349	2.8009	2.1085	2.7875	3.1859	4.0881	3.4123	4.0559		0.89447	0.35635	0.76957	0.34941	0.99715	0.76438	0.56214	0.8858
ENSG00000224051	CPTP		20.2713	18.1026	18.031	20.3589	19.142	21.3212	23.4774	31.5658		1.6805	2.6082	1.8619	3.8493	1.1366	1.3652	0.15768	4.8356
ENSG00000169962	TAS1R3		0.35921	0.18382	0.23937	0.53082	1.0591	1.1927	1.4069	1.6794		0.21314	0.13749	0.25605	0.11441	0.54392	0.24838	0.45763	0.51419
ENSG00000107404	DVL1		85.5382	81.8664	64.0989	49.7633	41.6749	43.8755	48.5992	59.3889		7.8859	4.2302	6.1206	3.9014	0.86221	2.515	2.5439	3.4722
ENSG00000162576	MXRA8		0.23357	0.14778	0.15728	0.26721	0.455	0.66174	0.67953	0.5071		0.15044	0.122	0.066483	0.29561	0.37551	0.28008	0.29884	0.14437
ENSG00000175756	AURKAIP1		114.6641	103.2356	98.6959	90.268	77.9353	80.0738	81.1531	84.4486		17.2296	12.3231	14.4448	5.1552	3.5242	5.1199	3.9145	7.6102
ENSG00000221978	CCNL2		156.0528	174.8437	202.2635	269.0373	331.2789	387.3477	408.7076	382.0298		14.508	6.7248	17.5924	37.8106	54.0443	38.9583	28.9172	21.4291
ENSG00000224870	AL391244.1		21.4201	22.7304	28.6812	42.3765	54.602	62.6768	63.2033	56.994		1.4254	1.4848	2.6245	6.3016	3.2871	2.8504	3.1177	2.0745
ENSG00000242485	MRPL20		108.5432	104.5448	99.0021	87.8266	82.5923	78.1096	75.6101	79.8399		6.84	3.4808	10.1811	3.5704	1.2689	4.769	5.024	4.2559
ENSG00000272455	AL391244.3		7.4823	9.0141	8.5178	10.6388	10.3588	10.3475	9.802	9.7889		1.0098	1.5259	0.71139	1.2158	1.7328	0.7474	1.2298	0.55159
ENSG00000235098	ANKRD65		0.12726	0.079378	0.097309	0.45162	1.1105	2.2333	2.0691	1.614		0.11719	0.10513	0.065738	0.29317	0.8492	1.2472	0.65761	0.29117
ENSG00000225285	LINC01770		0.29725	0.7227	0.64043	2.3956	3.3609	5.5729	5.2247	1.8634		0.13628	0.25876	0.43951	1.0139	1.3706	1.3406	0.53206	0.48038
ENSG00000179403	VWA1		3.7276	3.3758	3.8385	8.6225	12.361	14.0159	16.6837	9.7867		1.2138	0.44059	0.43763	2.0451	2.3109	1.5412	1.5072	1.3206
ENSG00000215915	ATAD3C		0.15999	0.047841	0.088085	0.2196	0.29734	0.2793	0.58704	0.62153		0.10886	0.095683	0.10922	0.18631	0.23095	0.067787	0.26094	0.258
ENSG00000160072	ATAD3B		76.6098	77.3734	58.432	33.6827	23.1199	18.9078	17.3807	22.2893		7.289	5.064	2.6193	2.5911	2.7985	2.2033	3.2522	2.9804
ENSG00000284740	AL645728.2		0.3389	0.45326	0.50072	0.28509	0.57132	0.4857	0.56529	0.71058		0.14861	0.23195	0.1725	0.081739	0.35633	0.32165	0.27175	0.14664
ENSG00000197785	ATAD3A		81.3715	77.6933	67.6131	42.7311	28.9509	25.9256	25.6451	32.7446		9.9901	3.7463	1.3601	1.9878	1.4397	1.4355	1.6941	1.2886
ENSG00000205090	TMEM240		0.88572	0.64938	0.56886	0.62988	0.71965	0.61363	0.86252	0.60724		0.33031	0.2971	0.26984	0.24959	0.23088	0.19283	0.26269	0.30675
ENSG00000160075	SSU72		128.1871	124.7403	116.0855	110.304	100.7682	98.0451	98.9975	106.2854		5.3138	4.2096	4.9678	5.4516	5.4723	5.2985	4.6988	5.0033
ENSG00000215014	AL645728.1		0.32392	0.53063	0.69761	0.63186	0.69856	1.1488	1.0309	0.72591		0.2373	0.1675	0.28705	0.14031	0.51866	0.31879	0.39271	0.21178
ENSG00000228594	FNDC10		7.5429	6.4001	6.2955	7.3859	7.799	9.286	11.266	14.8634		1.4195	0.60339	0.60168	1.5359	1.0795	1.3245	2.473	1.9113
ENSG00000272106	AL691432.2		2.8734	2.5856	3.5952	5.4835	7.0023	7.2888	8.7088	7.2379		0.52146	0.42501	1.2544	0.93536	0.88629	1.4601	0.43973	1.1738
ENSG00000197530	MIB2		27.6816	27.4198	28.9788	40.3262	47.9783	54.0995	59.2383	57.8993		2.0292	3.3701	4.7625	8.0372	9.2744	9.1522	4.9181	6.2005
ENSG00000248333	CDK11B		36.8126	38.6307	34.5748	36.1585	39.8216	37.0994	36.452	37.8901		3.0215	2.3384	1.2365	2.6394	2.19	1.3877	0.45817	1.5451
ENSG00000189339	SLC35E2B		57.4519	56.3322	70.0089	94.5081	103.3735	117.9719	117.8112	115.4152		3.1339	2.1024	5.2704	9.4522	6.3015	6.6049	1.8686	5.5881
ENSG00000008128	CDK11A		2.7259	2.9677	2.8398	3.4159	4.1283	4.8426	4.4042	3.8299		0.35144	0.07739	0.5296	0.85329	0.56782	0.68591	0.50354	1.0066
ENSG00000268575	AL031282.2		2.1157	2.0234	3.7614	5.3521	6.8449	7.8347	9.5694	6.9593		0.71699	0.3539	0.3385	0.97437	0.99565	0.34483	0.91509	1.1828
ENSG00000215790	SLC35E2A		1.8843	2.087	3.0706	4.731	5.398	6.0566	6.7073	5.9946		0.67303	0.3538	0.88994	0.62436	0.28537	0.34552	0.83515	0.87024
ENSG00000008130	NADK		58.3605	59.333	59.365	56.9509	52.3837	54.9306	55.611	59.6702		2.6618	5.2397	3.6401	3.5939	3.3144	4.0698	1.359	2.8481
ENSG00000078369	GNB1		419.121	399.2326	371.2689	332.7426	301.7427	289.9367	284.6317	320.084		4.8626	6.8165	6.5213	5.8296	8.0952	6.4197	3.1456	9.9965
ENSG00000231050	AL109917.1		0.1037	0.05009	0.11759	0.32413	0.74679	0.90893	0.737	1.0381		0.14778	0.057955	0.092086	0.18635	0.39338	0.34241	0.55503	0.35315
ENSG00000169885	CALML6		0.5347	1.0129	0.88609	1.5623	2.6174	3.1694	4.2499	5.3351		0.2949	0.33815	0.50184	0.50681	0.8756	0.84726	1.0077	1.121
ENSG00000067606	PRKCZ		19.6097	19.1223	23.2493	27.7888	26.0886	22.4769	19.7033	12.3831		1.451	1.3269	3.6648	2.1322	0.83751	1.2822	2.6529	1.3301
ENSG00000182873	PRKCZ-AS1		0.75183	0.71131	0.93086	0.38795	0.62433	0.79317	0.73356	0.78841		0.13607	0.43558	0.22739	0.33213	0.39302	0.40569	0.33117	0.12112
ENSG00000162585	FAAP20		39.0065	37.4242	35.7664	36.4955	37.6961	40.3467	40.2968	36.5773		3.9838	3.844	4.4891	5.6951	3.3823	4.7901	5.442	3.5676
ENSG00000157933	SKI		111.0254	111.1735	105.8374	94.2818	80.7338	78.3923	76.9316	68.1957		2.5441	2.0706	8.1585	4.4133	0.38474	3.3113	1.9496	2.8608
ENSG00000116151	MORN1		14.5069	14.5868	16.5259	17.8767	18.7507	21.5479	18.5655	19.3792		1.2565	0.80481	1.1049	1.958	2.1431	2.3626	2.4693	1.2431
ENSG00000269896	AL513477.1		2.3138	2.3084	3.7848	3.981	3.4401	3.6207	2.9074	3.7317		0.31623	0.59705	0.96223	0.45265	1.0602	0.76786	0.51729	0.54802
ENSG00000272420	AL513477.2		0.29247	0.33542	0.34344	0.28493	0.34975	0.65773	0.51112	0.38066		0.24429	0.16117	0.20759	0.080693	0.13904	0.19764	0.52665	0.29545
ENSG00000157916	RER1		218.9205	216.2303	216.5086	200.8829	197.9538	195.0736	189.5575	200.4765		7.0699	7.5316	10.5702	10.1865	12.0305	8.527	3.0201	6.6991
ENSG00000157911	PEX10		20.2725	19.8961	20.0579	23.4886	23.4749	21.3354	24.5456	28.4006		1.922	1.9402	2.2501	1.8156	1.3269	1.5173	1.02	1.7219
ENSG00000157881	PANK4		9.0536	8.7736	8.3959	8.6713	8.2734	6.7921	7.182	9.1142		0.33977	1.2406	1.1669	1.3726	0.94772	1.4615	0.40033	1.6977
ENSG00000157873	TNFRSF14		0.86329	0.7256	0.92182	2.5573	3.3308	3.3346	3.3582	4.3454		0.42447	0.30737	0.39584	0.59525	0.5928	1.2032	0.50517	1.4374
ENSG00000157870	FAM213B		3.5164	3.4942	3.3186	2.534	2.1955	1.3422	1.9325	2.7423		1.1749	0.96252	0.73279	0.76515	0.22511	0.25124	0.57429	0.29081
ENSG00000162591	MEGF6		0.54204	0.48342	1.3724	2.1067	5.84	11.7904	19.8535	15.748		0.15259	0.22769	0.87955	0.68901	2.7076	5.772	6.7284	3.0061
ENSG00000238260	AL513320.1		0.15011	0.18134	0.36167	0.55197	0.74631	0.44552	0.86523	1.1555		0.161	0.10967	0.2705	0.24679	0.26351	0.12673	0.026601	0.50544
ENSG00000158109	TPRG1L		32.9161	30.6602	33.5075	39.5171	45.0067	50.0147	49.0253	67.3793		1.0899	1.527	3.3427	3.6683	0.87014	1.0692	2.739	2.9291
ENSG00000116213	WRAP73		59.4864	60.8213	53.9802	50.3924	47.7838	46.5538	49.0933	55.009		3.2384	6.5598	4.9381	3.1522	4.2203	3.7517	3.9351	2.0735
ENSG00000078900	TP73		17.2626	16.2174	12.7729	5.8927	2.9966	1.847	1.7312	3.6563		2.3389	2.1836	1.1794	1.0017	0.52607	0.43386	0.31771	0.13606
ENSG00000227372	TP73-AS1		12.4971	13.5614	15.7313	21.2048	24.0067	26.5521	26.4657	29.2081		1.8006	1.0262	2.8349	3.5844	3.2314	3.3402	2.6125	4.2581
ENSG00000130764	LRRC47		96.7312	98.3319	94.2107	88.9206	81.5259	77.1974	80.7076	94.5111		5.5691	5.2458	8.6495	3.585	3.7169	3.2638	1.2087	8.5803
ENSG00000116198	CEP104		53.4518	52.4985	52.7961	57.7166	56.1304	56.8327	57.5587	58.7581		3.8759	1.8398	1.6096	2.6402	1.3456	0.63562	1.6199	5.3621
ENSG00000169598	DFFB		11.2321	10.3389	12.1262	12.6305	12.4865	13.96	14.1211	16.0436		0.94675	1.7038	1.6247	1.4759	1.4018	2.1588	1.0051	2.4852
ENSG00000198912	C1orf174		33.9418	31.3066	26.5071	20.8252	16.6246	17.2104	17.3339	25.4598		1.2663	0.45298	1.4084	1.4307	1.5464	2.1109	1.842	0.94274
ENSG00000236423	LINC01134		0.90692	1.3351	1.2668	1.3648	1.509	1.8784	2.5366	2.2936		0.15242	0.39822	0.24353	0.3768	0.31778	0.24413	0.60657	0.27171
ENSG00000196581	AJAP1		21.6634	20.3699	12.8683	5.7086	3.7	3.0919	3.2619	4.5303		2.0107	0.76224	1.4739	1.1593	1.3093	0.64584	0.27363	0.39635
ENSG00000131697	NPHP4		22.3333	23.2443	24.8847	24.0233	22.5719	23.4615	24.5527	29.4926		3.9609	1.514	3.7799	3.5303	1.0375	1.987	0.45592	1.9283
ENSG00000069424	KCNAB2		20.6589	19.9938	24.4609	27.6323	31.6289	35.0983	37.9507	43.7708		2.9214	1.3309	1.1565	1.3518	3.0555	2.2134	2.9893	3.5607
ENSG00000116254	CHD5		0.25891	0.30008	0.20236	0.3185	0.4615	0.43313	0.73035	0.75584		0.19184	0.23548	0.24006	0.14689	0.092029	0.078735	0.28201	0.14241
ENSG00000116251	RPL22		265.1107	271.898	280.0682	302.8467	301.2043	294.4677	296.4749	344.8483		9.9585	12.9733	5.2275	7.225	16.4025	12.6795	2.219	6.7868
ENSG00000226944	AL031847.1		2.0053	1.5646	0.92965	1.3127	0.6963	0.50269	0.63742	0.6922		0.5048	0.25523	0.34423	0.50047	0.19877	0.2179	0.29594	0.35825
ENSG00000158286	RNF207		13.6879	16.4426	17.787	19.2036	20.0281	17.2499	18.034	22.5841		1.9575	1.4913	1.6286	1.8143	4.7425	2.1376	3.8146	2.1856
ENSG00000116237	ICMT		192.0742	187.9051	168.9112	133.7875	107.4982	95.4079	101.1546	108.8148		0.80213	5.1321	10.3849	3.3817	9.6712	4.7248	2.8227	4.4474
ENSG00000225077	LINC00337		1.1757	1.1704	1.0103	0.98575	0.91292	0.92143	1.0934	0.75133		0.14261	0.53555	0.29012	0.41273	0.31936	0.42247	0.30675	0.19896
ENSG00000158292	GPR153		78.5677	73.4755	44.0763	15.7525	9.447	7.1666	9.9146	13.4624		6.0821	3.4834	2.2843	1.6422	0.50261	0.68577	0.83054	1.9536
ENSG00000097021	ACOT7		193.1273	185.1085	140.5362	104.0137	81.1733	67.1796	58.7095	55.8955		7.208	7.6283	4.3613	4.3571	4.5946	3.8507	3.1792	3.5008
ENSG00000069812	HES2		2.1972	2.2124	1.7258	1.0866	0.87655	0.67388	0.77727	1.5468		0.33473	0.41235	0.58896	0.61189	0.3479	0.30408	0.2252	0.67498
ENSG00000187017	ESPN		8.424	8.1327	11.9788	21.3004	27.7781	30.3996	29.406	19.4177		1.1448	1.6866	1.8945	3.6239	2.55	2.0744	2.4546	1.4288
ENSG00000215788	TNFRSF25		17.2414	21.0105	14.4194	13.0799	15.4672	17.4703	19.9161	15.3981		2.0121	1.9771	2.1433	2.1258	4.9641	3.5379	2.5609	0.7829
ENSG00000171680	PLEKHG5		56.6512	60.6397	45.6068	51.1394	61.2512	69.7681	73.1361	49.4755		5.5671	3.3829	4.5388	8.2955	11.6313	9.2217	7.3601	4.0367
ENSG00000162408	NOL9		47.9455	48.6544	45.7709	37.1776	40.2549	38.3008	32.633	41.2986		1.5133	4.0097	8.113	2.9217	4.9057	5.559	3.3625	2.7376
ENSG00000204859	ZBTB48		14.5008	15.2169	16.3092	20.5433	21.7583	25.0689	24.6042	21.2375		1.5263	0.82506	1.2942	3.8893	2.4797	2.5279	2.7315	1.4658
ENSG00000162413	KLHL21		172.1122	162.2097	126.8486	100.5872	115.9651	139.1901	157.2113	176.2445		11.1117	7.3617	4.1815	6.9466	7.409	7.1539	5.6579	8.4289
ENSG00000116273	PHF13		39.5492	39.2358	38.1372	36.1398	37.3812	41.6507	47.8854	46.0906		1.2292	2.4035	2.2428	1.5548	2.639	2.6368	2.5983	1.9266
ENSG00000041988	THAP3		13.6291	14.4533	15.6466	16.1901	15.5846	18.6838	18.7399	18.6718		1.2315	0.60922	2.7848	0.47583	0.93198	1.647	1.2631	1.844
ENSG00000007923	DNAJC11		132.8034	132.1716	125.675	105.2099	89.5085	83.7839	82.8658	99.244		3.0118	1.222	4.9836	5.0428	1.5001	1.3885	2.4242	3.0185
ENSG00000237436	CAMTA1-DT		0.14296	0.33454	0.33293	0.58952	0.56755	0.53745	0.7149	0.75016		0.17662	0.17833	0.25453	0.12933	0.20714	0.0714	0.1125	0.47091
ENSG00000171735	CAMTA1		23.9455	24.4448	22.8183	22.3708	21.6905	20.9728	23.1886	22.0373		2.3604	0.50204	2.1231	1.2438	2.347	0.59075	0.52016	1.134
ENSG00000049245	VAMP3		118.5474	114.9732	120.3443	129.7211	135.9444	133.3538	140.4219	142.232		0.37977	3.5451	7.2974	5.6768	5.6673	2.3686	1.4967	5.8115
ENSG00000269925	Z98884.2		0.71541	0.70366	0.81206	0.69951	0.66456	0.90754	1.013	0.62344		0.33461	0.21205	0.31376	0.26529	0.29036	0.50908	0.13726	0.17238
ENSG00000049246	PER3		4.6629	4.3167	5.3524	9.2515	13.7021	12.6656	13.4392	16.8308		0.35169	0.52112	0.9944	1.3673	0.63982	0.56064	0.29753	2.2548
ENSG00000049247	UTS2		0.25563	0.25512	0.084336	0.12899	0.056181	0.076364	0.03021	0.070107		0.23775	0.18516	0.16867	0.1902	0.065076	0.052092	0.060421	0.081248
ENSG00000049249	TNFRSF9		0.10774	0.096362	0.29924	0.53628	0.6817	0.92393	1.3489	0.52994		0.12627	0.1366	0.18194	0.09715	0.15244	0.40503	0.34682	0.1647
ENSG00000116288	PARK7		266.7489	258.559	259.6346	247.1106	224.7257	207.045	204.2943	204.4488		18.2884	10.4473	11.6532	9.2735	7.3102	15.3454	5.4604	3.9602
ENSG00000284747	AL034417.4		1.2981	1.3273	1.3267	0.95499	1.1311	1.21	0.82231	1.2272		0.15497	0.18485	0.25486	0.56722	0.12952	0.30284	0.35727	0.37996
ENSG00000116285	ERRFI1		380.0535	365.9691	263.3789	167.2059	111.7326	76.8314	71.7126	76.0161		14.966	8.575	17.0815	18.0679	7.078	5.5635	1.5856	3.4076
ENSG00000162426	SLC45A1		0.92182	0.66344	1.2943	2.305	2.5805	2.5795	3.2995	2.5175		0.11594	0.08385	0.41084	0.54874	0.59704	0.30939	1.1229	1.15
ENSG00000142599	RERE		125.1006	127.398	128.4266	142.8916	164.5877	180.8821	176.7366	156.8569		3.1215	5.01	7.7504	10.1217	7.7898	6.9641	5.7555	12.546
ENSG00000074800	ENO1		3711.2648	3608.5772	3007.2587	2005.4734	1356.9807	1077.4765	1066.7447	1284.3074		117.0474	56.8276	99.987	158.2645	94.9022	32.4676	30.1472	65.6116
ENSG00000236269			0.29799	0.75599	0.36329	0.33436	0.2833	0.44383	0.064187	0.42016		0.31721	0.12709	0.20869	0.16298	0.15721	0.14808	0.075179	0.26502
ENSG00000230679	ENO1-AS1		0.12327	0.17574	0.44031	0.39802	0.45349	0.70139	0.94741	0.40252		0.14987	0.12417	0.098393	0.19989	0.20138	0.27667	0.18257	0.20823
ENSG00000142583	SLC2A5		0.10533	0.027728	0.057619	0.20209	0.2583	0.36008	0.69763	0.27513		0.011214	0.055457	0.066572	0.25828	0.25899	0.28512	0.25537	0.27461
ENSG00000180758	GPR157		12.8128	12.4516	12.6893	9.3236	9.2558	8.0446	10.3128	9.5717		1.3327	1.7807	0.87765	0.65311	0.62681	0.90032	0.89292	1.0346
ENSG00000228526	MIR34AHG		6.8204	9.4384	11.3884	17.7578	23.4901	26.8019	29.079	25.0281		1.477	2.127	1.2361	4.5912	5.739	3.6154	3.7052	2.0249
ENSG00000234546	LINC01759		1.2084	0.95817	1.1759	2.8095	3.6746	4.0981	4.3943	5.228		0.21133	0.40238	0.5963	0.87108	0.917	0.58794	0.94679	0.52165
ENSG00000049239	H6PD		58.2093	60.6457	85.6329	135.8837	182.3014	198.9879	199.3865	179.8562		4.6568	3.1234	8.5381	13.7347	2.8796	7.4531	5.7852	5.8207
ENSG00000171621	SPSB1		17.0731	15.9372	15.1225	18.9348	20.0058	21.5655	18.7269	10.7084		1.4693	1.2522	1.0656	0.4751	0.56362	1.5383	1.2321	1.4041
ENSG00000284652	BX323043.1		0.048968	0.051649	0.21255	0.75952	0.87694	1.1255	0.95835	0.79612		0.056611	0.059963	0.10354	0.2968	0.39335	0.30821	0.13311	0.38538
ENSG00000284693	AL928921.2		0.92582	1.1741	1.2266	2.384	4.1149	5.3047	5.1063	3.3537		0.24637	0.32518	0.27123	1.1399	0.62703	0.83424	1.116	0.3296
ENSG00000171612	SLC25A33		24.6975	23.3388	21.3865	18.0068	11.6753	12.1468	12.2021	15.8735		1.5924	2.0496	0.71996	1.6898	0.71637	2.0656	0.42411	1.2578
ENSG00000231181	AL954705.1		0.19915	0.28289	0.35931	0.42481	0.40729	0.3291	0.46118	0.27059		0.13891	0.22531	0.26173	0.22539	0.36543	0.15423	0.17563	0.23966
ENSG00000188807	TMEM201		55.5004	54.4046	43.5196	27.7496	22.6575	22.2602	23.3247	27.7618		4.6215	2.4801	4.9671	1.8662	1.0559	1.2304	0.86874	3.0011
ENSG00000171608	PIK3CD		22.953	22.4113	21.2246	19.2721	17.8861	17.7832	17.5056	21.523		1.6064	1.1815	2.3185	1.9896	1.5629	0.76605	0.6956	1.914
ENSG00000231789	PIK3CD-AS2		1.09	1.5753	2.3736	4.9214	5.3233	6.5485	5.6078	7.3442		0.25278	0.31131	0.69423	1.1296	1.0977	1.0705	1.366	0.16477
ENSG00000171603	CLSTN1		214.5423	214.8531	221.9033	253.5025	295.9674	323.5534	327.015	268.5434		7.567	5.989	7.2932	17.5511	10.8259	8.746	5.1706	17.3972
ENSG00000178585	CTNNBIP1		67.3714	64.6713	53.8589	39.7713	32.3207	28.4222	26.8581	21.5269		2.7093	5.6033	2.2331	4.7952	4.4061	0.80297	2.2065	0.57612
ENSG00000162441	LZIC		54.0868	57.525	59.6382	51.8794	48.814	41.2723	38.5837	48.3335		1.8234	3.7541	1.2496	1.8614	3.5007	3.832	3.2647	1.6436
ENSG00000228150	AL357140.2		0.41478	0.4153	0.30203	0.23003	0.31688	0.41018	0.24798	0.41458		0.18307	0.49364	0.13838	0.23273	0.21454	0.13465	0.20919	0.15682
ENSG00000173614	NMNAT1		10.6394	11.5153	13.8331	18.0185	20.9345	18.9742	20.463	26.0728		0.30277	1.2764	1.4518	2.1011	1.909	1.6268	1.8024	2.6448
ENSG00000130939	UBE4B		145.4055	149.7014	157.1058	171.2865	179.5197	187.5426	184.2242	172.9463		3.8861	4.4634	3.5176	3.9533	7.1321	7.1928	6.7456	13.8062
ENSG00000054523	KIF1B		128.0904	127.6641	137.4017	136.0839	136.2692	130.0782	129.576	142.6605		11.1405	9.4963	6.5976	6.542	8.9484	7.5522	5.3778	11.3685
ENSG00000142657	PGD		185.1033	183.142	178.8815	174.7007	174.6782	167.9244	172.0805	195.1552		2.182	4.873	2.6655	4.9796	4.6744	6.4031	5.3497	6.0151
ENSG00000175279	CENPS		7.1677	6.0474	6.2599	4.7382	3.8102	3.5468	3.8086	3.3651		1.6424	0.92175	1.2477	1.5682	0.79314	0.45079	0.56887	0.45915
ENSG00000160049	DFFA		116.5657	117.6686	108.325	96.1169	92.7927	88.2479	94.9771	104.8415		4.2843	3.7322	1.8103	4.9112	4.7796	1.2947	2.3135	5.159
ENSG00000142655	PEX14		20.1748	20.3301	19.8684	20.7916	22.3529	21.7327	22.7261	19.0874		3.2098	0.74117	1.6836	3.0807	0.46898	1.7325	1.4977	0.85789
ENSG00000130940	CASZ1		2.3239	2.5272	3.0146	3.5627	3.458	3.4948	2.9541	3.4177		0.76206	0.37928	0.91372	0.86999	0.32019	0.69973	0.53177	0.11935
ENSG00000120948	TARDBP		163.3515	161.7215	157.5512	141.9304	135.8799	125.0236	122.1492	116.0546		8.6224	9.1056	1.744	3.6824	4.1514	2.9157	1.6531	4.5702
ENSG00000009724	MASP2		0	0.11983	0.12274	0.14865	0.29974	0.74038	1.2708	2.075		0	0.18109	0.14193	0.14074	0.13243	0.13629	0.45362	0.22485
ENSG00000271895	AL109811.3		0.10363	0.46331	0.29324	0.64789	0.79001	1.0201	1.3119	1.5342		0.078188	0.30646	0.30962	0.17026	0.34645	0.1927	0.4094	0.48873
ENSG00000116649	SRM		182.8169	169.6666	152.3542	132.3918	150.8711	199.6871	231.5298	268.6499		20.2173	11.9067	5.7365	6.1967	11.5162	18.1374	9.1639	27.6616
ENSG00000171824	EXOSC10		121.6266	122.5879	124.4195	132.2848	150.5651	172.8464	184.4784	188.1055		2.1773	6.8259	2.8395	7.8684	8.7024	6.7433	1.8488	12.3692
ENSG00000226849	AL109811.1		0.25708	0.4926	0.35696	1.2799	2.8292	4.2382	3.8931	2.4233		0.19485	0.26523	0.28971	0.62851	0.73419	1.2353	0.66564	0.65005
ENSG00000230337	AL109811.2		1.2615	0.89243	1.1882	1.7123	2.0913	2.9334	2.938	2.8522		0.36019	0.16208	0.37235	0.65479	0.48452	0.14035	0.31507	0.55504
ENSG00000198793	MTOR		151.8244	158.8991	174.1648	203.132	233.8909	249.9273	255.679	213.367		3.0401	4.7249	5.6304	11.918	7.3356	5.22	2.3473	10.279
ENSG00000171819	ANGPTL7		0	0	0.088085	1.4861	10.3438	21.6176	23.9274	7.5004		0	0	0.10922	0.88728	2.7157	4.8774	3.1134	2.0642
ENSG00000120942	UBIAD1		42.1354	40.1674	36.1661	34.5066	26.4505	26.0804	25.2039	30.6377		2.7488	2.3933	1.8694	3.1421	1.9233	2.8842	1.4211	2.6012
ENSG00000116661	FBXO2		2.2832	2.3706	3.4729	6.0602	7.3123	9.3648	11.0977	13.9396		0.38854	0.36605	0.52996	0.75579	1.1615	1.851	0.92538	0.88169
ENSG00000132879	FBXO44		9.4916	8.8668	11.9571	17.2823	19.7552	24.6592	26.7955	36.1104		2.052	1.0861	1.7427	1.1521	1.5033	2.6651	1.641	0.80047
ENSG00000116663	FBXO6		3.9642	3.969	4.831	7.321	10.1622	9.6339	10.6433	10.9767		0.70015	0.21105	0.84909	0.52845	0.57375	0.8563	1.1967	1.2171
ENSG00000116670	MAD2L2		30.9083	27.4684	25.0934	22.2713	19.1428	17.1805	20.7405	24.0856		4.2153	2.1426	1.3078	0.75969	0.60431	1.3329	0.97544	3.7856
ENSG00000177674	AGTRAP		22.4197	22.0461	22.484	25.0178	26.5933	25.5744	27.1044	28.6462		3.2577	2.2361	3.4215	2.0845	2.3806	2.6518	1.0032	3.3876
ENSG00000215910	C1orf167		0	0.048294	0	0.091942	0.39416	0.46068	0.60021	0.20405		0	0.096588	0	0.061922	0.16481	0.098995	0.45238	0.096316
ENSG00000177000	MTHFR		21.3148	21.3357	28.9589	41.7382	54.702	68.2332	73.6457	81.351		1.603	0.92008	2.076	4.6176	3.9511	4.2687	4.8779	4.4566
ENSG00000011021	CLCN6		26.743	29.6691	33.6739	41.7961	48.3949	53.4151	48.6808	59.1766		2.4294	1.1744	1.6684	4.0782	4.7466	4.8487	3.8608	3.8575
ENSG00000242349	NPPA-AS1		0.78626	0.65807	0.90025	0.98937	1.4333	1.6971	1.8051	2.1132		0.052128	0.10644	0.26446	0.24427	0.52534	0.50311	0.41367	0.38335
ENSG00000116685	KIAA2013		53.5853	55.3137	49.3296	48.7668	46.349	51.876	49.3252	56.4446		4.3988	4.9214	3.3259	1.5463	4.0075	3.0686	1.0999	2.2174
ENSG00000083444	PLOD1		200.2907	206.1595	201.8228	206.3731	215.6288	209.556	202.734	175.8472		11.7276	8.473	8.8235	14.2382	8.8085	8.5361	1.5441	5.124
ENSG00000116688	MFN2		227.5197	214.0821	205.1181	176.8894	156.8664	143.9801	141.1745	168.5367		11.4519	2.076	4.9233	4.5043	2.876	2.749	6.175	6.6727
ENSG00000116691	MIIP		19.2805	19.3775	16.1539	13.369	12.383	12.5005	13.2552	15.4921		1.2109	3.1288	0.98135	1.5098	0.89345	2.0999	0.53621	0.84341
ENSG00000120949	TNFRSF8		3.169	3.0565	1.7198	0.69008	0.33572	0.25774	0.11364	0.082432		0.79041	0.941	0.31844	0.3027	0.11173	0.051797	0.095309	0.098954
ENSG00000028137	TNFRSF1B		10.3436	11.0825	9.274	5.2189	2.5036	1.3799	1.0699	0.71058		0.89691	0.80044	0.95863	0.68333	0.38206	0.34738	0.61931	0.14664
ENSG00000048707	VPS13D		83.173	86.3472	104.3135	143.0588	175.4814	194.8619	182.3681	131.6716		3.2525	2.1813	5.2757	9.5584	4.6032	5.5031	10.4403	9.3786
ENSG00000162496	DHRS3		74.3669	76.0465	113.5075	222.4835	346.4242	395.6027	344.6025	77.7685		5.0449	4.5001	18.056	39.6992	25.0014	27.2409	11.5748	16.6376
ENSG00000221340	RNU6ATAC18P		0.11023	0.252	0.34301	0.59663	0.74903	1.3401	0.81271	0.14503		0.099613	0.042363	0.11314	0.19242	0.55519	0.3063	0.26434	0.040311
ENSG00000276830	MIR6730		0.079206	0.024147	0.035941	0.028273	0.47398	0.2192	0.21847	0.037175		0.053978	0.048294	0.071882	0.056546	0.41179	0.19862	0.11368	0.07435
ENSG00000272482	AC254633.1		0.39598	0.65003	0.75392	1.4041	1.8499	2.6598	2.3965	0.40158		0.075221	0.37328	0.13402	0.50699	0.64692	0.60485	0.55167	0.24173
ENSG00000116731	PRDM2		54.4852	56.8369	58.1364	66.361	79.0333	88.5138	88.6467	72.5763		3.3944	0.59602	1.5764	1.0715	7.3949	3.4711	3.517	6.42
ENSG00000189337	KAZN		5.9587	6.0242	5.4163	3.3179	2.1584	1.573	2.1313	4.9689		1.444	0.89955	0.78381	0.65447	0.60971	0.31033	0.30429	1.7738
ENSG00000175147	TMEM51-AS1		0.19114	0.25783	0.19462	0.6889	1.7036	2.4708	3.1799	2.8481		0.12445	0.076086	0.13148	0.30982	0.51624	0.66169	0.39891	0.7428
ENSG00000171729	TMEM51		5.4195	4.827	4.1719	4.602	5.5848	8.4966	10.8285	13.6289		0.2826	0.90558	0.47953	0.66735	0.3236	0.43323	1.6117	1.6862
ENSG00000142621	FHAD1		0.82699	0.75173	0.55191	0.75228	0.9212	1.4863	1.1615	1.2559		0.1528	0.26899	0.26309	0.57509	0.26214	0.28096	0.70926	0.4656
ENSG00000228140	AL031283.1		0.25713	0.12813	0.28068	0.25847	0.5505	0.45034	0.6153	0.85043		0.11601	0.054593	0.19154	0.19159	0.19019	0.25775	0.18509	0.32599
ENSG00000142634	EFHD2		118.3222	107.9916	81.851	56.2457	49.9512	50.8023	53.0254	57.114		12.3269	8.0002	5.7959	2.6626	3.7889	3.5931	1.3835	3.3727
ENSG00000132906	CASP9		14.276	14.3818	17.7571	21.4153	22.8903	23.6989	25.3869	26.3802		1.8326	1.0402	0.99691	2.7156	1.3016	1.0972	1.2547	1.3154
ENSG00000116138	DNAJC16		34.2308	34.6321	40.4262	55.3685	61.2527	66.7062	67.5003	65.9657		1.1566	0.65595	2.3592	2.8766	2.3561	2.9966	4.5996	3.5323
ENSG00000197312	DDI2		103.0336	102.9888	96.0917	76.3605	66.7466	59.3617	59.6204	71.1362		4.9276	6.4447	8.0037	7.151	2.6198	2.0866	2.0044	2.5697
ENSG00000116786	PLEKHM2		65.5698	63.5073	70.1798	77.1383	89.1165	99.3279	106.7561	132.1866		6.1969	2.4428	3.3752	4.0391	4.4853	4.1649	2.5441	8.8481
ENSG00000162461	SLC25A34		0.79686	0.98876	1.6161	1.7892	2.4935	3.4873	3.6474	6.2825		0.23977	0.23051	0.26316	0.71785	0.45028	0.6407	0.80489	0.94266
ENSG00000162458	FBLIM1		0.5104	0.5022	0.72581	1.8585	3.0655	4.7667	4.6015	5.9282		0.202	0.19371	0.1884	0.49679	1.3947	1.0678	0.72931	0.60841
ENSG00000233954	UQCRHL		3.361	3.9932	3.6859	3.3572	2.8699	3.0868	3.0267	3.7273		0.90287	0.72917	0.9247	0.44831	0.29651	0.46264	0.43561	1.1758
ENSG00000179743	AL450998.2		2.7542	2.5434	2.818	3.6461	5.7929	6.3221	6.5406	5.8531		0.72348	0.69752	0.67799	0.67846	1.4433	1.1641	0.45973	0.45333
ENSG00000065526	SPEN		206.0394	212.2269	204.0345	181.3416	163.7969	154.7721	146.862	141.1016		9.9931	8.1422	10.1023	9.5649	2.6865	5.1184	4.2263	13.7509
ENSG00000116809	ZBTB17		24.5525	24.6439	24.2841	28.1627	28.4182	30.984	32.3684	33.9676		2.3504	1.6527	1.7256	1.3845	1.2735	0.74243	1.0777	1.6193
ENSG00000186510	CLCNKA		0.023634	0	0.035941	0.191	0.30049	0.57486	0.64174	0.82971		0.047268	0	0.071882	0.16906	0.18182	0.2197	0.31649	0.44573
ENSG00000185519	FAM131C		0.16659	0.4624	0.37251	0.1275	0.11627	0.36696	0.23069	0.86467		0.15627	0.26135	0.088701	0.09864	0.097146	0.23678	0.14028	0.14951
ENSG00000142627	EPHA2		269.7046	252.3401	168.9802	105.0451	88.949	78.7884	51.0479	19.4097		19.5426	16.1653	2.6738	2.86	4.3095	3.5731	4.9952	2.3514
ENSG00000227959	AL451042.2		0.64076	0.74847	0.43719	0.34131	0.60682	0.53852	0.45618	0.41696		0.20795	0.36602	0.22916	0.18563	0.27964	0.38464	0.16645	0.33341
ENSG00000142632	ARHGEF19		13.2642	15.1088	13.614	16.2088	19.3118	23.5995	25.6011	16.8832		1.7002	1.7118	1.3968	0.82934	2.5948	1.1948	1.8631	0.99826
ENSG00000237276	ANO7L1		0.15678	0.2811	0.5177	0.63899	1.2969	1.7774	2.2187	1.6349		0.0577	0.24752	0.39197	0.24704	0.41082	0.37895	0.5335	0.1633
ENSG00000132881	CPLANE2		3.3296	3.1958	3.6156	4.7352	4.8792	5.8939	6.2369	6.6902		0.58672	0.42501	0.81591	0.53307	0.21314	1.2664	0.83532	0.81781
ENSG00000037637	FBXO42		34.9093	35.8919	37.789	38.3855	36.461	35.4775	36.8572	38.5746		3.0514	1.7525	1.4199	2.8025	1.435	1.2968	0.72495	1.0379
ENSG00000055070	SZRD1		208.6717	200.5212	201.668	200.0367	190.843	183.0817	181.0673	175.2682		13.2454	5.0023	3.5567	4.6354	7.0069	6.0565	6.5932	4.4791
ENSG00000157191	NECAP2		58.8013	59.089	59.8629	64.5235	72.1358	74.6483	75.0844	84.2495		5.4486	3.2954	2.5476	5.2483	3.8513	3.1806	1.5658	3.4601
ENSG00000226029	LINC01772		0.39447	0.5523	0.55757	0.59664	0.97178	1.0669	0.88632	1.6956		0.17257	0.18636	0.1485	0.12416	0.43931	0.27483	0.45288	0.42571
ENSG00000080947	CROCCP3		4.954	5.476	5.2089	7.8948	12.5262	13.2191	13.7172	11.2072		0.91785	1.3859	1.1208	0.97749	4.3023	0.87488	0.68444	0.89494
ENSG00000261135	AL137802.2		0.10612	0.18203	0.11759	0.15048	0.29583	0.20794	0.24206	0.21581		0.086013	0.10609	0.092086	0.11071	0.17235	0.091013	0.29904	0.087036
ENSG00000219481	NBPF1		32.029	34.2153	31.7748	30.2101	28.7464	26.1035	28.4473	42.6376		1.4921	2.7931	1.7995	2.6195	1.1619	1.3902	1.3912	2.2237
ENSG00000215908	CROCCP2		28.1079	30.9438	30.4603	27.8051	26.5329	28.5403	29.408	30.1221		1.2877	2.521	2.3134	2.2347	3.6938	3.875	2.7156	1.0568
ENSG00000186301	MST1P2		1.2497	1.2486	2.5601	4.3257	6.8104	11.0256	13.5636	11.2102		0.43167	0.24937	0.61494	1.3261	2.2981	1.2411	2.321	0.53906
ENSG00000280114	AL021920.2		0.19441	0.38908	0.39376	1.0158	0.75337	1.3933	1.3973	1.0263		0.17225	0.18467	0.28413	0.8983	0.28975	0.73815	0.57549	0.53428
ENSG00000236698	EIF1AXP1		0.60688	0.71238	0.95853	1.2994	1.281	1.7088	1.3992	0.81399		0.40109	0.29656	0.21205	0.65547	0.91682	0.4576	0.37886	0.49288
ENSG00000268869	ESPNP		1.2532	1.1171	1.5154	2.749	3.3662	3.9885	4.6866	2.5424		0.3523	0.14176	0.60317	0.63152	1.4343	1.0007	1.1169	0.58871
ENSG00000058453	CROCC		21.5013	20.8686	21.5744	23.3406	26.607	30.5925	34.3815	33.4496		3.0421	1.9578	4.0474	5.9483	4.2314	3.8224	3.0754	1.3012
ENSG00000186715	MST1L		0.58137	0.51184	0.66704	1.3662	2.6166	3.4828	4.3207	3.3915		0.1934	0.19131	0.32797	0.87216	0.44488	1.2361	1.0601	0.76647
ENSG00000238142	BX284668.5		0.66961	0.87388	0.51116	1.1225	0.88471	1.9032	1.8428	2.0476		0.50933	0.27377	0.38431	0.22989	0.27401	0.55262	0.36522	0.50671
ENSG00000117122	MFAP2		29.5149	29.1236	24.7066	29.2801	30.369	30.7401	31.2946	26.5968		1.9447	1.6723	2.0898	2.3615	2.9192	1.4476	2.4003	1.7336
ENSG00000159363	ATP13A2		86.9681	86.6959	83.1569	72.4616	59.489	50.8193	46.0716	46.2138		9.7027	4.9766	5.2632	5.5173	3.2976	1.245	4.0502	0.94536
ENSG00000117118	SDHB		157.6902	151.8736	139.5347	122.6468	108.2676	96.5376	97.8672	125.3937		4.1702	6.8451	3.4168	3.7683	5.8722	6.8723	1.9918	8.8681
ENSG00000117115	PADI2		0.20654	0.30901	0.43763	2.4903	5.279	7.5867	8.5643	13.4702		0.079745	0.18521	0.07414	0.72847	0.48774	1.0699	1.5647	2.5043
ENSG00000142623	PADI1		0.32421	0.41616	0.44215	0.66973	0.96641	0.91919	0.74439	0.38683		0.2074	0.2364	0.47019	0.46163	0.52544	0.32606	0.25564	0.1666
ENSG00000142619	PADI3		3.3725	3.5254	3.4443	1.8931	1.367	0.97311	0.42197	0.12028		0.57999	0.4562	0.8111	0.83392	0.19972	0.23712	0.25392	0.024064
ENSG00000159339	PADI4		0.10944	0.12611	0.057619	0.26688	0.21149	0.44119	0.58204	0.48044		0.099686	0.045144	0.066572	0.29561	0.22709	0.27119	0.18603	0.12411
ENSG00000179051	RCC2		438.2741	439.1387	412.0033	371.2497	335.4484	316.9866	302.5367	279.0992		7.1345	12.8549	6.2533	15.2066	8.8034	3.261	4.1766	1.9203
ENSG00000074964	ARHGEF10L		4.7168	4.5271	5.1832	13.0393	24.0554	33.348	41.0465	31.7626		0.61815	0.76961	0.65922	3.4314	4.9907	3.653	2.1082	1.5477
ENSG00000117148	ACTL8		5.1159	4.4128	3.4107	2.0965	0.6349	0.60615	0.20553	0.98671		0.78732	0.62225	0.25613	0.6043	0.43509	0.27249	0.16509	0.65123
ENSG00000159423	ALDH4A1		11.1863	10.77	11.8561	15.5664	18.194	18.5221	18.6969	15.1251		1.4182	1.443	1.7597	1.3522	0.93903	0.94072	1.2236	1.851
ENSG00000169991	IFFO2		42.5759	43.0408	38.3381	33.1798	31.0049	34.4067	42.8842	35.195		2.641	2.3164	1.398	1.5915	1.4289	2.1843	1.3753	4.9681
ENSG00000272084	AL137127.1		0.75972	0.74929	0.69632	0.72744	0.64812	0.78124	0.4098	0.69537		0.39764	0.28326	0.42855	0.19561	0.16574	0.3049	0.11744	0.44749
ENSG00000127481	UBR4		463.51	477.3656	482.9636	502.3869	512.1678	526.841	524.6085	535.3731		16.3732	13.4023	1.3175	18.4816	27.3537	17.2063	6.7999	39.3811
ENSG00000230424	AL035413.1		0.18702	0.38839	0.34032	0.27086	0.43785	0.71243	0.75808	0.50498		0.064012	0.28331	0.03979	0.19533	0.24001	0.13618	0.16166	0.32468
ENSG00000127463	EMC1		125.2672	121.8066	122.6032	126.6537	128.0107	121.6268	122.1563	124.1481		6.1095	3.2422	3.8157	3.3483	3.6899	4.7553	1.9618	8.7478
ENSG00000053372	MRTO4		144.3753	140.3627	112.2906	69.5979	42.7976	34.3873	31.0325	42.5851		6.3526	7.5656	2.7331	5.3192	2.5115	3.7098	2.1328	2.4095
ENSG00000211454	AKR7L		0.2352	0.19879	0.17661	0.2196	0.16388	0.35026	0.2845	0.606		0.12676	0.14275	0.14993	0.18631	0.10343	0.21791	0.29739	0.2553
ENSG00000162482	AKR7A3		0.27594	0.27412	0.50609	0.3471	0.45218	0.47554	0.2834	0.36979		0.20884	0.15834	0.30264	0.13497	0.19186	0.15088	0.21869	0.30832
ENSG00000053371	AKR7A2		61.2343	55.9562	56.4351	58.3763	55.1549	53.448	53.2219	49.2701		2.2264	4.5219	5.4382	2.0224	2.5879	1.4228	4.5471	1.1986
ENSG00000040487	PQLC2		18.5388	17.2856	16.5941	16.8458	16.9126	19.1802	19.5236	23.7739		2.4705	2.9725	2.3155	2.5946	1.0583	0.80109	1.0959	1.7385
ENSG00000077549	CAPZB		219.1092	216.136	220.1466	225.8943	224.4805	216.368	206.4253	194.7913		7.0753	9.3654	1.9514	11.3129	4.2963	10.9477	1.8263	9.3799
ENSG00000173436	MINOS1		23.7262	24.3387	22.6164	22.1174	18.5122	17.3949	16.5961	20.0767		2.47	2.643	2.6078	1.3761	3.4478	2.0931	1.1285	2.3495
ENSG00000226396	AL031727.1		2.2156	2.6882	3.5058	3.815	2.0441	2.4205	1.9247	3.753		0.96768	1.751	2.0806	1.4127	0.60487	0.9388	1.6416	1.5348
ENSG00000158747	NBL1		8.3133	7.2415	6.0739	3.6103	2.7025	2.2437	2.6556	3.0787		1.7276	1.0076	0.74036	1.0756	0.44854	0.074106	0.16754	0.39224
ENSG00000162542	TMCO4		14.7701	13.7055	15.1194	18.1002	21.8066	25.2203	27.2718	34.1956		1.3621	2.1766	1.6428	1.0833	0.88502	0.86806	3.0846	4.724
ENSG00000169914	OTUD3		26.2364	28.5162	25.5901	19.6179	19.0557	18.6325	19.7874	18.3099		0.91586	2.3164	3.0035	2.5397	2.3034	1.0144	1.3938	1.9545
ENSG00000162545	CAMK2N1		42.6481	42.0262	37.4442	31.7427	27.7321	30.6771	36.146	41.4946		4.3628	2.3917	1.4295	1.8082	1.7565	1.3622	3.1683	1.9973
ENSG00000090432	MUL1		47.5836	44.8084	45.6738	48.8495	48.2134	50.3569	50.8025	72.967		3.1837	5.6994	3.2923	3.6771	2.3172	2.2604	1.923	5.5332
ENSG00000158825	CDA		0.081693	0.32311	0.071882	0.45805	0.59496	0.29527	0.61853	1.0999		0.055137	0.24972	0.14376	0.23081	0.16499	0.1743	0.10402	0.3368
ENSG00000158828	PINK1		34.2783	32.8016	38.3711	52.8236	62.5653	68.6463	77.027	99.5378		2.4144	2.8164	2.6772	5.8574	1.8212	3.7288	3.5877	11.0643
ENSG00000117242	PINK1-AS		11.2218	9.8133	12.0744	12.6286	12.1555	12.9398	12.6739	13.7034		0.75866	0.79586	1.4192	0.38054	1.0153	1.5817	1.2301	1.6883
ENSG00000244038	DDOST		382.1205	371.014	394.4329	430.8536	440.9557	447.1338	444.6838	465.6714		19.3534	13.2342	5.0216	10.5081	4.6512	7.5554	4.2799	26.2304
ENSG00000189410	SH2D5		3.0942	2.6717	1.9934	1.2951	1.0391	0.80476	0.93249	2.1567		0.55754	0.126	0.39423	0.63672	0.3244	0.21888	0.32686	0.97521
ENSG00000127483	HP1BP3		225.6621	250.8202	282.9215	324.7597	349.1796	358.6724	367.9518	326.6794		26.4758	7.1722	12.5869	20.6762	17.5787	14.6363	15.232	4.0568
ENSG00000075151	EIF4G3		225.2143	229.0686	251.3299	279.3865	294.8356	299.5535	275.0775	235.7688		7.3719	4.5454	2.8721	4.4612	7.8039	10.6156	11.1923	14.5969
ENSG00000117298	ECE1		93.5219	94.7337	84.3775	82.9045	99.8449	104.5772	93.8903	74.8545		2.9325	3.2206	5.2145	8.3593	5.3017	3.2066	4.5225	5.4723
ENSG00000227001	NBPF2P		1.0353	1.0243	1.3955	1.0547	1.5708	1.0269	1.5847	1.4716		0.41854	0.2813	0.27256	0.22277	0.093379	0.37165	0.28999	0.51612
ENSG00000142794	NBPF3		15.4444	15.4358	16.068	17.8596	19.8664	19.6162	19.3028	21.2218		0.88062	1.9977	2.3526	2.3977	2.2043	0.96432	2.6804	1.0715
ENSG00000162551	ALPL		0.55936	0.79069	0.45695	0.29403	0.26405	0.28691	0.30136	0.18769		0.15039	0.2246	0.18022	0.21223	0.15548	0.28006	0.1998	0.1443
ENSG00000076864	RAP1GAP		4.3516	3.5777	3.7924	3.5811	3.2674	3.1994	2.7295	5.8279		0.94297	0.47303	1.0147	0.5659	0.75129	0.36278	0.31275	0.99463
ENSG00000090686	USP48		81.9486	84.2678	86.391	89.3165	88.7349	93.7142	96.6583	105.1597		2.5424	4.9379	6.714	3.097	2.0693	0.62448	5.7491	3.7804
ENSG00000142798	HSPG2		119.3837	120.275	139.561	182.4624	217.4041	261.7578	274.5505	214.0882		10.3554	4.1544	9.0133	15.1175	17.245	24.4604	5.8035	17.1085
ENSG00000228397	LINC01635		0.21805	0.17418	0.21759	0.27449	0.33722	0.36056	0.23771	0.73631		0.14018	0.08658	0.11146	0.20421	0.17822	0.27468	0.080269	0.29517
ENSG00000218510	LINC00339		14.8251	15.3745	16.8478	22.0899	27.6414	30.6888	30.7763	31.9552		0.61105	1.3864	1.2213	1.3672	2.6283	1.8468	1.7548	3.2837
ENSG00000070831	CDC42		267.8256	261.4196	262.462	244.4706	233.2888	205.6985	210.3193	221.2527		8.9797	4.6878	9.8087	10.238	3.8979	9.619	8.6453	5.3131
ENSG00000184677	ZBTB40		74.9742	77.7233	80.5217	92.1049	101.7938	106.9812	112.7004	117.4048		4.3974	4.0222	4.9533	6.0078	10.0203	3.4335	2.1961	6.122
ENSG00000133216	EPHB2		19.538	18.4908	17.6919	15.555	11.3766	8.2991	7.7074	12.0549		0.14369	0.98332	1.4798	2.1794	1.2989	1.56	1.1729	1.7812
ENSG00000004487	KDM1A		218.1997	223.1033	211.5983	192.6439	171.1107	160.1379	155.6091	171.0946		8.2536	3.6043	6.3459	9.2518	7.3775	9.3978	3.0965	5.4395
ENSG00000169641	LUZP1		141.5009	146.5558	142.5988	142.0463	142.53	142.3442	141.5327	139.0848		9.1044	3.4156	2.5699	2.858	3.4715	5.5611	4.1212	10.614
ENSG00000179546	HTR1D		0.25374	0.22785	0.40577	0.31701	0.26541	0.09792	0.14959	0.24998		0.21902	0.041171	0.05855	0.16198	0.19407	0.071687	0.13094	0.19222
ENSG00000261326	LINC01355		4.4435	4.7252	5.491	6.6942	8.294	10.5418	10.5417	11.286		1.3249	0.75218	0.26288	1.0583	3.067	1.4946	1.3781	1.5025
ENSG00000125944	HNRNPR		543.8375	540.27	496.4997	404.7218	337.6549	277.9182	268.1202	243.0318		34.5978	38.5429	20.7842	27.9527	14.509	7.3733	4.2253	9.7026
ENSG00000125945	ZNF436		32.6092	33.0829	42.9032	49.3253	53.5485	55.7423	66.0576	67.9374		1.3453	3.0791	2.7034	2.0387	3.8761	3.6916	3.8033	10.4368
ENSG00000249087	ZNF436-AS1		3.9997	3.8899	4.8413	5.8051	7.0049	8.8586	8.4677	8.6043		0.40179	0.59212	0.66532	0.62245	0.9834	0.63447	1.5852	1.4473
ENSG00000204219	TCEA3		0.87431	1.0948	1.2534	0.90471	1.727	2.164	2.1395	1.3168		0.30074	0.24607	0.36473	0.17166	0.18871	0.49461	0.36921	0.097395
ENSG00000088280	ASAP3		18.3797	21.2033	20.8378	14.7607	17.2119	19.0003	21.0801	30.1366		2.2509	2.1489	1.4378	2.8833	1.2077	1.352	2.9738	4.7009
ENSG00000007968	E2F2		19.3806	21.1412	15.9204	6.9375	2.6689	0.94427	1.0099	3.3255		1.2982	0.57416	1.1124	2.5436	0.90709	0.21415	0.67043	0.83818
ENSG00000235052	AL021154.1		0.055572	0.10352	0.12038	0.26062	0.61389	0.74447	0.87746	0.77925		0.064667	0.090962	0.16698	0.2762	0.51713	0.36297	0.12109	0.20611
ENSG00000117318	ID3		7.311	6.9376	11.0963	22.3108	41.2533	60.1398	70.9366	54.1569		0.95166	0.67129	0.70492	2.7448	1.8943	5.2577	1.9256	3.4029
ENSG00000142676	RPL11		1088.2681	1051.8124	1071.9927	1192.2465	1225.2945	1211.0495	1261.4803	1441.18		44.2442	49.3767	54.9001	54.0171	17.4782	53.5365	35.5092	57.9138
ENSG00000011007	ELOA		239.2559	234.8153	213.319	169.7889	148.328	145.1462	147.241	135.6285		8.8534	9.279	9.8119	12.6524	5.1201	8.8874	10.0466	6.6992
ENSG00000236810	ELOA-AS1		2.6785	2.7528	3.6479	4.3942	5.2672	5.1636	5.5762	6.5328		0.64791	0.46789	0.81764	0.40159	0.58545	0.55283	1.1705	0.47387
ENSG00000057757	PITHD1		49.8859	49.1581	43.4786	34.7741	34.0838	35.9881	44.7126	62.604		2.9396	2.6619	2.0044	1.5117	1.4765	1.468	4.8815	4.0561
ENSG00000011009	LYPLA2		130.0296	124.8087	126.2249	130.0387	127.4896	129.6104	130.8871	144.5241		12.8257	7.9737	4.4861	7.3265	2.381	4.8119	3.9309	4.6966
ENSG00000117308	GALE		68.1891	68.6113	75.6184	88.423	90.8891	91.3656	90.496	91.1414		7.1141	5.2299	2.5093	4.3264	4.3112	3.6249	1.4484	7.5564
ENSG00000117305	HMGCL		12.7152	13.1309	16.4793	32.1172	46.1822	51.3689	54.3392	58.5484		1.771	0.95036	2.0031	5.0397	1.6684	3.8719	1.6027	3.6551
ENSG00000179163	FUCA1		22.6443	23.8629	29.6167	44.6714	52.1715	55.3746	55.114	52.7897		1.5094	3.7072	2.0268	1.3138	1.5806	1.6262	4.9506	2.788
ENSG00000189266	PNRC2		84.8176	87.8206	92.8501	100.6279	96.9762	90.0466	90.5075	79.7847		5.4142	2.7249	4.3318	4.1802	5.2408	4.219	4.1972	9.2652
ENSG00000188529	SRSF10		262.263	277.7808	267.4146	208.2464	167.2112	149.9157	150.2661	143.2926		22.8139	12.8121	7.174	7.9515	12.1603	6.1454	9.5389	2.4141
ENSG00000142661	MYOM3		0.15345	0.23639	0.41393	0.402	0.6582	0.61099	0.88322	1.1446		0.18229	0.27646	0.24785	0.18213	0.14152	0.35109	0.16765	0.34333
ENSG00000142677	IL22RA1		2.8302	2.6176	2.412	2.7832	2.4114	2.2746	1.9405	2.348		0.61527	0.39459	0.71096	0.52781	0.26944	0.38082	0.28773	0.74275
ENSG00000185436	IFNLR1		6.6495	6.006	5.7069	4.8564	4.411	4.6872	5.4749	5.7387		0.64057	0.25821	0.61014	0.60774	1.2326	0.38253	1.2011	0.73381
ENSG00000001460	STPG1		19.5614	18.7369	22.6556	26.3327	26.0839	25.7748	23.1458	19.1438		1.1013	1.6433	1.6183	3.0935	2.025	1.9233	0.74141	0.71297
ENSG00000001461	NIPAL3		151.6807	151.8839	194.6577	252.5131	239.0317	220.8936	199.6208	164.7996		5.6031	4.4656	1.8822	7.6147	10.05	11.8354	11.6171	12.6781
ENSG00000117602	RCAN3		38.1115	39.568	49.2072	57.6085	56.824	55.3674	50.9391	47.6218		2.3799	3.1152	3.6165	3.875	2.3481	7.8472	3.2497	5.7136
ENSG00000133226	SRRM1		124.0599	127.3929	121.4776	108.8397	104.4063	103.3712	98.9797	97.0897		8.187	4.2002	5.0468	5.9811	7.5817	6.8415	4.0666	2.0008
ENSG00000169504	CLIC4		467.9275	482.8498	495.8106	563.2978	668.688	714.8186	770.1283	761.84		62.1541	59.1959	33.2984	37.7415	13.3418	17.9885	9.7246	17.4898
ENSG00000020633	RUNX3		41.9642	41.161	32.9081	23.9643	23.0179	31.2239	34.8561	23.0573		3.1661	2.7932	2.5367	1.9197	1.9294	2.874	1.4615	1.4205
ENSG00000261025	AL445471.2		0.25878	0.1324	0.37853	0.83359	2.0877	2.623	2.3902	0.82807		0.17937	0.1979	0.33381	0.20627	0.42159	0.62763	0.5402	0.33018
ENSG00000117614	SYF2		79.7251	74.2352	83.0419	103.6705	121.6883	129.0502	135.5135	133.4417		4.7816	1.6697	6.0873	2.8218	2.7608	3.9909	3.3031	1.1853
ENSG00000284602	AL031432.4		0.82857	1.0844	1.7881	2.8168	2.7917	2.9672	3.1121	2.8128		0.23644	0.39351	0.78882	0.74046	0.3576	0.51512	1.0479	0.27276
ENSG00000117616	RSRP1		51.5299	61.3234	76.928	128.7668	200.2562	249.2803	267.4447	189.1118		12.079	6.9484	5.5663	19.313	41.508	21.9813	20.902	6.3423
ENSG00000183726	TMEM50A		93.9411	91.8695	96.1648	101.6421	102.6343	103.5094	99.4104	100.4701		1.02	2.4849	6.4086	4.0441	3.5309	3.6309	3.8624	2.7037
ENSG00000188672	RHCE		0.37641	0.47448	0.32908	0.70062	0.83215	1.668	1.5147	1.4912		0.2877	0.18658	0.27694	0.36325	0.11228	0.23826	0.14806	0.21013
ENSG00000204178	MACO1		34.1352	34.1121	31.5066	33.9145	32.6379	34.4757	36.9303	54.8671		2.05	1.3118	1.863	2.1316	2.0687	1.5234	1.8193	1.5676
ENSG00000157978	LDLRAP1		47.0936	48.2743	47.9656	57.2031	65.3812	66.0885	67.0807	86.1762		1.5898	1.2767	2.5347	4.9495	3.514	2.5442	4.1129	4.3698
ENSG00000225643	AL606491.1		0.18623	0.13148	0.23291	0.49542	0.83352	1.3679	1.4281	1.1333		0.10338	0.16216	0.20747	0.14319	0.27849	0.3891	0.3473	0.43095
ENSG00000117643	MAN1C1		4.7417	4.2432	3.4424	3.6848	5.1713	5.3769	5.9058	7.0092		0.50282	0.46174	0.57829	0.5289	0.77737	0.77384	0.68176	0.57761
ENSG00000162430	SELENON		140.0898	138.7241	150.3781	178.3817	205.4214	224.4959	223.6915	174.9698		7.7922	4.8353	5.6072	10.6715	5.6557	5.6964	5.9106	13.7533
ENSG00000228172	AL020996.1		0.72349	0.56638	1.1158	1.7553	2.5427	3.4048	3.0669	2.291		0.33355	0.32755	0.46093	0.83131	0.77714	0.90388	0.54723	0.30518
ENSG00000117640	MTFR1L		57.6209	58.2131	73.0254	91.7237	103.7393	116.6625	121.8326	122.4422		5.4519	3.2279	4.3415	5.9452	4.7625	7.9654	9.7831	4.7157
ENSG00000127423	AUNIP		17.5737	17.2865	15.145	8.511	4.7468	3.3019	2.8081	4.1482		1.2891	0.74961	2.441	0.94126	0.581	0.45677	0.57549	0.57967
ENSG00000236528	AL033528.2		0.099511	0.12208	0.093228	0.33982	0.30981	0.34021	0.30892	0.16294		0.11519	0.11982	0.12129	0.10009	0.17318	0.072939	0.097184	0.12673
ENSG00000182749	PAQR7		17.7651	18.7293	18.5801	20.8639	21.9902	21.1412	22.2639	25.9589		1.8021	0.72773	1.7452	1.1119	2.0095	1.6317	1.7763	1.5631
ENSG00000117632	STMN1		441.1197	442.6204	404.0783	298.5597	203.9192	155.8433	157.8612	216.9603		10.4562	18.0351	10.0297	19.1167	21.4466	11.1487	8.0646	10.0658
ENSG00000158006	PAFAH2		19.3187	21.7407	24.7148	33.1909	36.7281	40.4419	39.9879	42.4448		1.6279	0.84032	1.2214	2.6314	3.7671	2.7372	1.9074	2.7681
ENSG00000158008	EXTL1		50.139	53.215	71.3851	107.2389	107.4733	93.5913	79.2555	74.3032		4.0763	4.0769	6.7366	11.6101	7.6238	3.8718	1.2993	2.3093
ENSG00000158022	TRIM63		0	0	0	0.060195	0	0.048813	0.051427	0.10785		0	0	0	0.12039	0	0.057128	0.061172	0.082395
ENSG00000175087	PDIK1L		25.5159	27.1907	25.2757	23.9285	19.1778	17.9818	18.5299	23.3124		2.4743	2.9316	2.1188	2.8674	2.3044	1.6147	2.4744	1.8269
ENSG00000142684	ZNF593		17.5014	16.9791	18.2944	14.2579	11.4287	11.6748	11.3059	14.7485		1.9836	2.0153	2.1766	1.6995	1.1385	2.1601	2.2523	2.4486
ENSG00000142675	CNKSR1		0.61299	0.92641	0.81756	0.56439	0.59976	0.52262	0.63542	0.93996		0.27456	0.28195	0.2885	0.17374	0.17059	0.44204	0.44681	0.26649
ENSG00000130695	CEP85		68.2775	69.851	60.433	44.7349	33.6956	32.172	34.1618	41.9457		3.3736	2.5099	1.2585	2.2199	2.5353	2.4738	3.4219	2.0767
ENSG00000142669	SH3BGRL3		401.6127	387.7161	374.2814	404.2487	413.717	417.3611	424.0802	497.2212		31.9694	22.4503	15.0237	11.1056	6.5409	18.8419	14.2806	7.651
ENSG00000158062	UBXN11		17.1233	17.2312	18.0138	20.4114	18.855	20.0023	20.208	18.9237		0.58464	1.048	1.8548	2.3034	3.4296	3.7291	2.4502	3.7798
ENSG00000169442	CD52		0.023634	0.050316	0.099994	0.086643	0.17876	0.13533	0.40204	0.64991		0.047268	0.058194	0.1358	0.10897	0.28229	0.20392	0.14386	0.29758
ENSG00000117682	DHDDS		35.3108	35.1497	37.5538	38.084	38.7102	41.7633	40.099	50.0576		2.8638	2.2559	1.938	2.6942	1.9488	2.8261	4.5122	2.0634
ENSG00000225891	AL513365.2		0.33811	0.28757	0.31725	0.28509	0.8534	0.77043	0.66486	0.60532		0.18701	0.23795	0.13824	0.081739	0.43596	0.41823	0.37962	0.39051
ENSG00000198830	HMGN2		316.6784	309.2669	293.2684	237.3406	174.98	128.6876	122.5842	134.4066		6.9738	8.089	5.8174	8.1136	14.7678	9.3687	5.33	6.0284
ENSG00000117676	RPS6KA1		95.8139	94.8402	83.1514	59.8317	39.7498	36.0661	38.3229	55.6934		5.2466	5.1124	3.4175	3.7795	2.2709	1.4091	3.6964	2.7406
ENSG00000260063	AL512408.1		0.65227	1.0413	1.1081	1.9566	2.6259	1.8381	1.853	1.3859		0.13816	0.10257	0.18096	0.76705	0.88973	0.45925	0.50906	0.31188
ENSG00000117713	ARID1A		189.8999	193.8426	193.436	187.5698	169.2102	161.031	151.3617	143.2619		8.869	6.6442	4.1645	6.0318	6.7923	3.9211	9.426	11.4078
ENSG00000060642	PIGV		19.2303	17.3771	20.4593	32.7707	40.0545	40.571	43.2161	40.1382		2.5728	2.028	1.2546	4.9114	1.9995	1.2968	2.7043	2.6145
ENSG00000204160	ZDHHC18		34.811	34.2365	29.7203	24.9878	19.8783	20.6377	20.9143	26.3567		3.615	2.3071	1.9838	1.3344	1.516	1.4752	2.0787	2.2551
ENSG00000175793	SFN		3.8817	2.8015	2.9748	2.1775	1.2649	0.99166	1.5384	1.4825		0.99586	0.79657	0.734	0.48441	0.58502	0.29796	0.24272	0.53738
ENSG00000142751	GPN2		58.455	64.0655	64.2329	67.8502	72.5788	76.9696	73.5896	73.6013		2.4246	1.4847	4.8731	4.7552	2.5304	4.3252	5.0966	2.7139
ENSG00000198746	GPATCH3		19.1851	18.8895	18.3631	18.9647	20.0042	21.6125	22.6301	24.1827		0.31622	0.89963	1.8769	2.5524	1.4352	3.4889	1.8755	3.3059
ENSG00000090273	NUDC		208.6636	206.1564	180.0961	131.3524	98.9102	87.0854	83.6009	97.688		6.8474	7.4947	3.8726	2.7704	4.6615	2.2594	2.3775	3.8669
ENSG00000253368	TRNP1		79.1308	73.5283	71.4772	59.5911	36.8026	29.2538	23.8539	26.6273		7.6126	4.1295	5.0581	5.732	4.4525	2.6454	1.1208	1.4098
ENSG00000158246	TENT5B		17.7593	16.7494	18.4571	15.3786	11.1353	5.9518	4.393	2.4423		1.9931	1.5609	1.8506	1.1848	1.4683	0.91029	0.57675	0.44317
ENSG00000090020	SLC9A1		34.4307	33.9616	32.4011	33.4257	33.4727	35.3463	34.9742	39.1294		3.2648	2.3133	1.2268	1.8242	4.1057	1.5229	3.3701	2.6641
ENSG00000225159	NPM1P39		0.53729	0.3126	0.25117	0.52056	0.45067	0.23729	0.37385	0.10718		0.32212	0.24676	0.18546	0.29177	0.23054	0.14723	0.17515	0.14096
ENSG00000142784	WDTC1		57.2068	56.3238	60.2449	75.8347	87.8145	92.6994	98.5573	101.8095		3.2598	2.6047	1.8988	4.6016	3.6885	2.3851	2.71	2.5903
ENSG00000186501	TMEM222		39.1156	35.9195	35.189	34.533	30.3604	29.6512	28.2462	36.2254		3.363	2.381	2.1354	3.2548	3.1145	2.2495	1.1	2.0615
ENSG00000241547	ACTG1P20		1.1214	0.99908	1.1322	1.0076	0.87284	0.82811	0.99721	0.85783		0.49182	0.25487	0.30658	0.26458	0.19236	0.55911	0.52341	0.28656
ENSG00000142765	SYTL1		1.3346	1.3105	1.9013	3.0781	4.9063	6.1117	7.9994	14.2113		0.34966	0.24261	0.44683	0.43504	0.74429	0.28917	0.9044	0.62994
ENSG00000142733	MAP3K6		20.9387	19.4308	20.9886	19.9296	17.8636	19.6361	21.5897	26.3485		2.793	1.7585	2.0896	1.4069	0.83277	0.72146	1.6502	0.99589
ENSG00000181773	GPR3		7.5266	7.6303	6.279	3.664	1.7005	1.077	1.1227	1.2579		0.77205	1.4222	0.54581	1.0422	0.18183	0.27564	0.17329	0.27151
ENSG00000158195	WASF2		193.389	194.1708	184.9494	180.4574	180.1927	180.9345	184.8269	196.9204		6.7903	5.7397	9.9991	2.2943	6.559	10.6615	10.5667	6.7983
ENSG00000126705	AHDC1		49.9842	50.7901	45.1503	38.5274	37.1626	39.9925	42.9817	54.0258		5.4519	3.5979	1.0832	1.6026	1.892	4.4319	2.7397	0.59378
ENSG00000000938	FGR		0	0	0	0.033572	0.053025	0.25855	0.35263	0.26173		0	0	0	0.067143	0.10605	0.14055	0.17211	0.11034
ENSG00000126709	IFI6		9.7083	11.0105	13.5057	17.6154	21.8626	20.9584	21.4363	17.3402		2.3017	2.3787	1.9661	2.2272	2.1312	2.0332	3.2805	2.252
ENSG00000009780	FAM76A		7.2992	8.8822	8.8862	9.5617	9.0397	10.6674	10.0824	13.0286		0.9058	0.87482	0.96828	0.9254	1.0352	0.79419	1.4784	2.8755
ENSG00000117758	STX12		39.8229	42.8701	46.8408	53.7492	63.0367	65.0994	67.8575	63.7552		2.3238	2.6311	1.7203	4.5133	1.1182	1.5628	4.6856	3.5796
ENSG00000270031	AL020997.3		0.077577	0.23771	0.24849	0.44236	0.64511	0.48293	0.47145	0.59745		0.099777	0.18861	0.096408	0.22688	0.22105	0.17809	0.15896	0.2127
ENSG00000117751	PPP1R8		92.5007	91.614	85.5481	74.6587	69.2006	64.1442	64.4517	63.821		2.6819	2.781	2.4498	5.1615	3.1616	3.245	2.0266	1.9256
ENSG00000130775	THEMIS2		2.7462	2.3895	2.5513	2.9673	2.5956	3.3932	4.0935	4.1831		0.57803	0.60569	0.4222	0.55951	0.48512	0.1409	0.65141	0.40285
ENSG00000117748	RPA2		90.3758	89.7902	80.0173	54.3825	38.6064	33.0948	34.4798	39.6486		9.4892	3.9544	1.746	4.1375	4.5712	3.1274	0.66057	1.6122
ENSG00000130768	SMPDL3B		0.025334	0.10243	0.10782	0.21977	0.38964	0.15313	0.47266	0.52511		0.050667	0.1481	0.21565	0.19487	0.15667	0.052083	0.37821	0.22871
ENSG00000158161	EYA3		76.9795	80.0471	80.1027	86.2632	83.5513	85.4431	83.8083	87.3685		1.1835	2.4181	4.3027	3.7853	0.84003	3.713	3.1589	6.9789
ENSG00000228589	SPCS2P4		0.55446	0.894	0.87409	0.70196	0.82613	0.7196	0.64358	0.7414		0.11795	0.19568	0.37663	0.46859	0.20817	0.4722	0.34389	0.31356
ENSG00000169403	PTAFR		0.54226	0.56194	0.62956	0.27781	0.25528	0.25774	0.23123	0.59475		0.28406	0.14166	0.30239	0.14683	0.12678	0.051797	0.04864	0.31044
ENSG00000126698	DNAJC8		141.4255	136.8965	131.6306	134.1895	116.2752	105.1014	104.8156	118.1893		8.9063	1.6572	3.1555	7.3099	4.7547	5.3364	2.5179	9.7363
ENSG00000130770	ATP5IF1		69.6115	67.6047	71.9268	75.6656	71.5435	70.6001	68.4008	63.829		6.7139	4.3489	7.8858	4.1794	5.3019	0.64556	2.5558	4.5142
ENSG00000270605	AL353622.1		0.91443	1.1152	2.0719	5.3643	7.2332	8.4031	8.3757	5.1497		0.12525	0.33919	0.67354	1.919	1.1682	0.87587	2.3844	0.60491
ENSG00000130766	SESN2		15.6794	15.9266	17.4538	23.4306	25.7827	26.49	29.3551	39.5257		1.6853	0.33722	1.0365	2.5187	2.1169	1.824	3.3043	4.2461
ENSG00000130772	MED18		24.9918	24.3582	24.7143	24.6377	25.4554	29.584	30.0556	29.0444		1.8091	1.979	2.8319	4.5815	1.5024	2.0562	2.5844	2.3452
ENSG00000204138	PHACTR4		74.0351	75.7824	82.0955	84.2437	86.0931	86.2154	85.3203	85.711		0.96236	2.3334	4.914	2.7108	5.17	5.0932	6.6321	2.0753
ENSG00000180198	RCC1		177.6008	172.7478	145.6679	96.9135	69.0489	55.7048	56.4981	61.0215		12.7485	1.134	4.0241	9.9173	4.5559	2.9974	3.0617	1.3046
ENSG00000242125	SNHG3		59.096	71.2895	73.5804	66.8201	53.3887	44.3549	40.2016	45.893		6.2187	5.303	7.3513	4.504	3.86	2.0466	1.8055	1.909
ENSG00000200087	SNORA73B		1.8002	1.521	1.3535	1.8994	1.0894	0.73273	0.87196	1.0443		0.33848	0.59163	0.66531	1.2696	0.63126	0.34499	0.6998	0.37959
ENSG00000279443	AL513497.1		1.4892	2.4367	1.6295	1.1522	1.7283	1.08	2.0784	2.2295		0.067185	0.59795	0.23501	0.17096	0.30946	0.1375	0.89143	0.3858
ENSG00000180098	TRNAU1AP		17.1391	19.4594	20.2605	21.9748	22.4213	22.4203	22.5219	19.5074		1.6533	2.2928	2.2759	1.367	1.9869	1.0143	1.9229	1.2975
ENSG00000197989	SNHG12		35.5638	37.7875	32.8887	26.2022	18.9366	16.5459	17.4492	21.6854		3.6243	1.5191	2.6119	1.99	1.9471	2.1786	1.4382	1.7618
ENSG00000221539	SNORD99		2.1117	1.947	3.0863	1.1303	0.97527	1.0257	0.63529	0.79099		0.49838	0.5686	0.35385	0.55547	0.22469	0.1942	0.15859	0.23331
ENSG00000120656	TAF12		25.0123	25.3027	26.387	33.7032	36.9615	37.7873	38.8805	43.2085		1.1178	0.6645	1.0452	2.9648	1.9978	0.55279	3.1104	1.0812
ENSG00000229388	LINC01715		0.30847	0.3625	0.54802	0.69372	0.63484	0.85276	0.78039	0.77722		0.16959	0.25555	0.38271	0.23439	0.23608	0.27122	0.30311	0.28281
ENSG00000162419	GMEB1		22.0125	22.4319	20.4399	19.0687	18.978	19.4727	18.5607	19.5474		1.3866	1.6867	1.8503	2.4334	1.2764	1.7763	0.88604	2.1325
ENSG00000198492	YTHDF2		148.1288	148.6249	146.3243	137.3124	115.2433	111.2218	105.1453	114.7324		4.7754	2.1822	3.5032	6.5313	7.6762	3.8633	2.3151	4.1342
ENSG00000116329	OPRD1		56.4676	57.3047	51.5234	35.0677	22.7628	17.707	15.8656	24.2213		5.3244	6.0287	5.0706	5.1618	1.3407	1.2681	0.84619	1.3481
ENSG00000159023	EPB41		77.2975	76.6632	74.243	70.576	59.0282	59.4415	66.738	95.6452		4.2138	1.7293	4.6984	3.4185	3.2653	3.3723	3.8342	6.8931
ENSG00000253304	TMEM200B		7.1806	6.1498	6.0529	3.4077	2.4188	1.7778	1.4446	2.0228		1.1146	0.92338	1.6054	0.92488	0.34306	0.38131	0.37139	0.35819
ENSG00000116350	SRSF4		129.6054	133.5242	128.5411	112.2004	111.3378	109.5386	106.8299	102.8838		3.3471	5.4213	3.505	9.3559	9.056	9.5479	2.151	2.4436
ENSG00000116353	MECR		17.8701	17.7546	16.9213	17.2322	15.9291	14.1836	14.6264	15.0754		1.8801	2.4545	1.8289	1.2975	1.1011	0.50449	1.1311	2.3611
ENSG00000060656	PTPRU		9.1343	7.4877	6.3667	5.0438	3.4361	4.4851	6.4476	12.9226		0.27361	1.1209	1.492	0.49284	0.95581	0.59131	0.89336	1.1204
ENSG00000186056	MATN1-AS1		1.7331	1.6916	2.3679	2.6829	1.7194	1.7417	1.9282	1.8375		0.4454	0.43326	0.49068	0.27884	0.43991	0.42569	0.25268	0.51612
ENSG00000162511	LAPTM5		3.5006	2.9415	2.1856	1.4572	1.0079	0.94832	0.63382	0.075593		0.45576	0.58433	0.88977	0.50094	0.20192	0.077539	0.37367	0.097132
ENSG00000223382	LINC01778		0.52728	0.6831	1.0047	2.0692	3.0283	4.2231	3.8059	1.3022		0.3712	0.2756	0.25728	0.29551	0.50034	0.48475	0.61334	0.43812
ENSG00000162512	SDC3		195.5898	193.7688	192.349	130.4765	91.0367	82.5859	77.7868	59.0139		7.3391	9.1758	7.5849	14.3	6.0697	4.9195	3.706	4.8926
ENSG00000134644	PUM1		141.9211	149.5599	151.7851	155.306	157.2959	157.7717	156.046	139.7831		9.3638	9.2639	7.2207	4.6976	5.05	5.865	8.104	9.3717
ENSG00000084628	NKAIN1		1.7992	1.9724	1.4518	1.0961	0.7948	0.49393	0.79385	2.5875		0.46854	0.90281	0.38365	0.45461	0.37703	0.11173	0.29433	0.7952
ENSG00000060688	SNRNP40		71.6783	70.8701	67.9129	58.0824	45.1716	39.8127	39.7351	50.3831		1.762	2.946	3.5157	2.9373	2.8093	1.5603	1.5087	3.6207
ENSG00000229447	AC114495.2		0.13727	0.1981	0.18443	0.13114	0.27398	0.40378	0.16309	0.31942		0.10823	0.10431	0.11382	0.11041	0.1401	0.19958	0.13893	0.15589
ENSG00000121766	ZCCHC17		78.7994	79.0354	86.413	84.0932	79.1671	81.0226	78.7019	77.9213		2.7118	3.1909	3.0196	3.8972	5.4798	7.2414	2.8618	0.71461
ENSG00000168528	SERINC2		60.5898	53.4304	43.9425	37.299	32.0515	33.3936	34.5877	50.8719		10.9135	5.9298	1.8362	5.181	4.8117	2.8675	4.9529	6.0041
ENSG00000229167	AC114488.1		0.79683	0.70039	0.61292	0.69221	0.68546	0.67569	0.58397	0.29844		0.35484	0.37175	0.3218	0.24739	0.05751	0.40247	0.28777	0.29085
ENSG00000142910	TINAGL1		228.4577	205.3203	141.2149	70.2025	40.9292	33.6266	29.2647	21.9973		18.2517	11.5205	4.5978	4.1762	1.2887	1.6101	2.4506	1.2181
ENSG00000162517	PEF1		77.6572	70.4416	72.3796	74.5972	71.6916	70.95	69.6694	77.2792		7.378	2.3961	1.6467	4.1171	3.3244	2.7199	4.4648	4.1479
ENSG00000084636	COL16A1		37.7457	43.6567	64.8034	153.3204	294.385	431.7138	456.87	242.4401		3.8432	2.9498	13.1462	45.2158	74.9148	65.1565	41.5859	17.3776
ENSG00000121753	ADGRB2		16.8868	17.1368	17.7403	19.4922	20.3602	20.0938	20.1283	19.9317		2.7507	1.3965	2.1919	3.9262	2.827	3.1138	1.1891	1.6686
ENSG00000134668	SPOCD1		8.1268	8.156	7.5745	6.7568	8.275	11.1098	13.9094	7.545		1.488	0.47735	0.77034	2.1977	1.8002	2.5157	1.5965	0.30792
ENSG00000184007	PTP4A2		261.7635	257.1037	236.8599	192.442	165.0992	149.5902	158.3714	194.2499		5.636	6.6527	16.183	9.9501	7.3443	2.1024	3.9835	8.0183
ENSG00000121774	KHDRBS1		398.4952	396.8728	393.3978	379.9885	355.0843	340.9952	339.6251	329.8755		11.4434	9.496	8.3726	10.4558	9.2593	7.7389	7.9811	5.4646
ENSG00000121775	TMEM39B		23.8633	22.3416	20.9603	24.0322	25.395	26.2191	26.4538	23.7306		2.2513	0.7235	1.3111	2.1218	1.6854	1.8307	1.9311	2.4565
ENSG00000025800	KPNA6		132.4282	132.1608	139.3801	132.7207	129.7253	125.178	122.9712	129.121		4.847	6.7822	6.1422	4.4549	6.2332	3.3103	6.805	10.0734
ENSG00000084652	TXLNA		176.2533	179.7213	179.99	186.9813	188.4479	189.9275	200.7856	200.3887		9.6437	7.3384	6.5624	3.9964	1.843	1.9938	6.4518	5.67
ENSG00000160050	CCDC28B		13.1255	11.7314	16.44	24.6151	32.7938	36.2218	37.7415	33.466		2.4578	0.947	2.4073	2.3198	3.7527	3.3353	4.501	3.7229
ENSG00000224066	AL049795.1		0.84311	1.1478	1.9625	3.1082	4.344	4.7036	4.7037	4.3879		0.30142	0.10538	0.74583	0.40997	1.4894	1.2186	0.64792	0.6843
ENSG00000160051	IQCC		8.0886	7.0103	7.3736	8.4169	9.6272	9.7685	8.5682	7.5868		1.198	0.33437	0.86048	1.6352	0.93543	0.9574	0.66267	0.8931
ENSG00000160055	TMEM234		10.2144	9.0836	12.098	17.1727	22.6626	25.2458	24.6207	23.6972		0.58	0.99177	1.7776	3.6197	5.6353	2.9687	2.6821	2.4661
ENSG00000084623	EIF3I		552.2824	540.1804	529.562	494.907	430.3611	389.471	394.9977	439.9838		46.5893	21.3049	3.7983	8.433	24.2144	17.6664	11.8999	8.5726
ENSG00000220785	MTMR9LP		1.0135	1.1207	1.5473	5.645	11.0759	16.286	24.2351	22.7694		0.34047	0.19601	0.21543	1.7477	3.3054	1.2214	4.9637	1.8798
ENSG00000183615	FAM167B		0.58967	0.49017	1.051	2.1454	3.9522	5.2419	6.0293	6.3319		0.28281	0.19581	0.47479	0.31961	0.24422	0.20018	0.9639	0.70053
ENSG00000116478	HDAC1		224.5766	222.2003	223.5628	222.5916	225.2688	227.6301	234.6793	195.8138		3.0939	4.4291	4.9209	6.8491	9.5689	5.863	1.3672	4.2644
ENSG00000175130	MARCKSL1		249.5717	241.8445	270.7423	277.5134	242.7168	228.792	228.3173	198.0429		19.9055	7.8206	5.1063	17.7807	18.9021	9.9841	5.6919	6.5585
ENSG00000162526	TSSK3		0.25472	0.45864	0.63966	0.85345	1.434	1.5216	1.0995	0.88036		0.12042	0.18436	0.28188	0.25801	0.90429	0.43645	0.40634	0.060279
ENSG00000225828	FAM229A		7.4486	8.8338	9.3496	11.7969	15.5721	19.7136	20.6714	20.1273		1.0333	1.5938	1.001	2.5386	3.8998	3.1736	1.5491	2.4096
ENSG00000160058	BSDC1		63.0387	69.1197	71.2462	80.7933	96.1421	103.9514	109.9567	106.9343		2.9871	2.7153	4.6499	4.2242	11.5417	10.5666	5.9778	4.6491
ENSG00000273274	ZBTB8B		2.7002	3.1576	2.7063	1.4691	1.0423	0.86637	0.99094	2.3205		0.24308	0.19982	0.88761	0.24389	0.046022	0.18318	0.34175	0.70545
ENSG00000160062	ZBTB8A		4.6444	4.1568	3.6718	3.918	3.2031	3.4528	4.1287	4.843		0.41285	0.83775	0.47419	0.85595	0.51825	0.51044	0.76347	1.1951
ENSG00000176261	ZBTB8OS		28.037	31.3914	29.87	30.4823	29.1606	29.714	30.9802	34.2135		0.52565	1.4863	1.9027	0.93575	1.3325	2.0471	1.9537	3.9175
ENSG00000162521	RBBP4		247.1377	252.7118	249.9717	221.0309	207.7624	202.0698	201.0703	212.1642		18.6571	3.9954	6.4435	8.4322	10.3443	10.8006	6.0553	2.8214
ENSG00000162520	SYNC		7.1161	6.8287	10.5264	16.1975	26.8631	42.8296	42.9824	18.5053		1.6333	0.5873	1.8341	3.1646	3.5901	5.3068	4.3456	3.5243
ENSG00000162522	KIAA1522		29.8851	30.1225	31.1315	33.1675	32.4055	33.2774	32.0339	29.5838		4.2249	1.3288	3.8915	2.5321	1.9591	4.1709	1.3407	1.0446
ENSG00000134684	YARS		273.0802	275.4166	237.1617	190.1103	147.7264	127.431	117.5719	276.6867		7.4667	8.865	5.1131	8.9993	6.3313	3.3799	3.5368	20.0172
ENSG00000116497	S100PBP		54.4402	54.4138	57.7012	53.7337	58.9654	59.464	64.856	63.1077		3.4053	1.7877	2.9335	3.1688	1.2044	3.901	1.9946	3.6117
ENSG00000160097	FNDC5		0.026122	0.051875	0.18304	0.28526	0.51056	0.63191	0.72064	0.43451		0.052244	0.060185	0.055367	0.1761	0.25355	0.14352	0.19425	0.22504
ENSG00000121900	TMEM54		12.7242	13.4414	12.6558	13.3419	13.6588	15.3193	18.7126	19.3228		1.7389	1.9797	0.67993	0.71746	0.67617	1.5661	0.92002	2.3773
ENSG00000116514	RNF19B		31.5092	30.9863	25.9205	22.805	26.0492	32.8656	38.3176	44.6355		1.3683	2.754	0.88648	1.3126	2.1207	1.9512	2.1884	2.8191
ENSG00000004455	AK2		278.7284	275.579	254.6439	204.6283	164.2363	159.3223	157.7767	197.5851		12.8226	4.2599	10.8403	7.7958	6.3513	2.153	3.8323	9.9883
ENSG00000142920	AZIN2		9.0008	10.0414	8.5404	9.7815	13.1269	21.632	31.8406	42.4919		0.9561	0.53715	0.61579	2.6316	2.6844	3.8823	5.9891	2.335
ENSG00000278997	AL662907.1		0.48176	0.75218	1.0607	1.0665	1.2551	1.5683	1.6747	1.5238		0.41585	0.30792	0.15768	0.63677	0.58351	0.53787	0.22492	0.53809
ENSG00000116525	TRIM62		31.6831	30.711	28.1992	25.2149	26.8689	26.757	28.9505	23.6554		2.5755	1.3553	1.5891	2.9211	2.0119	1.4385	0.94744	2.3738
ENSG00000160094	ZNF362		15.7404	14.4279	18.2636	26.6656	28.7727	29.8358	30.7974	26.2898		0.75936	0.77812	1.2039	2.2065	2.5778	1.2959	1.9308	2.6591
ENSG00000134686	PHC2		356.5157	338.19	274.8236	187.8783	148.5088	136.1688	116.8551	79.0994		14.5099	9.104	10.6537	11.0534	2.1266	2.1062	7.2184	4.349
ENSG00000222112	RN7SKP16		0.78638	1.1489	0.93802	0.63533	0.54946	0.49434	0.43619	0.13597		0.256	0.21448	0.28824	0.42868	0.20408	0.070218	0.18361	0.18648
ENSG00000121903	ZSCAN20		7.4451	8.7983	8.848	13.2639	15.0961	16.4706	16.1529	14.1505		1.1915	0.71993	0.38449	1.0558	1.0638	0.69873	2.0306	1.4176
ENSG00000121904	CSMD2		0.78123	0.70995	0.79578	0.37703	0.081185	0.082065	0.29562	0.14021		0.14521	0.047339	0.29887	0.032233	0.055074	0.10449	0.24887	0.1625
ENSG00000163866	SMIM12		39.6153	36.9125	39.194	34.3298	31.5614	30.5301	26.7047	33.1001		1.0136	2.797	1.7955	2.9767	2.9645	1.3451	1.0634	4.3512
ENSG00000188910	GJB3		13.054	11.085	7.1158	2.5722	1.4843	1.7793	2.1963	7.0295		2.3646	1.7024	0.77385	0.95354	0.23103	0.48306	0.65675	1.62
ENSG00000241014	AC114490.1		1.1897	1.0107	1.2558	3.319	5.9159	6.8201	7.3728	5.6574		0.30297	0.23018	0.75277	0.53314	0.81426	1.7354	1.4689	0.40124
ENSG00000163867	ZMYM6		9.5205	10.1972	11.2187	11.5766	16.0007	15.0033	14.059	17.7684		0.21432	1.1739	1.5967	0.9978	1.7092	0.74379	1.5689	1.9128
ENSG00000197056	ZMYM1		30.5535	32.2111	32.81	31.4728	25.8064	20.2443	21.0712	24.493		3.8617	1.8858	2.4145	2.6132	2.0556	0.82222	1.1518	1.6275
ENSG00000116560	SFPQ		721.5545	726.43	657.4803	501.2424	389	332.0304	320.6055	321.1157		38.4502	9.8658	3.8091	26.8236	7.98	9.0386	6.2746	5.4033
ENSG00000146463	ZMYM4		117.3666	116.8955	128.2829	137.1857	137.7917	128.5029	122.4589	125.8726		5.9204	2.9266	4.6268	5.6705	4.0628	6.5722	8.479	8.9233
ENSG00000142687	KIAA0319L		84.3295	87.6041	111.2191	165.4057	209.4115	236.9311	236.9605	212.625		4.4332	4.367	6.9097	13.9048	13.4863	6.6637	9.3823	3.3704
ENSG00000020129	NCDN		99.9573	101.6922	100.1913	102.3121	101.8306	103.8394	104.1104	108.5015		5.5622	3.0709	3.8522	2.7747	8.0946	7.3321	5.2505	4.4824
ENSG00000116819	TFAP2E		0.54367	0.56194	0.57209	0.71321	0.79029	0.69029	0.68039	0.55381		0.080304	0.14166	0.32369	0.13202	0.22669	0.10398	0.1992	0.29641
ENSG00000126067	PSMB2		279.1622	268.2257	253.9699	211.0318	172.5985	151.3983	147.0726	157.6755		9.4302	9.5039	2.8594	3.3803	6.412	8.6453	4.2537	1.4536
ENSG00000142686	C1orf216		34.3413	34.0757	34.1761	36.5027	42.6696	45.3343	48.067	45.8418		2.1544	1.3585	2.7308	3.123	0.64377	1.9404	1.5608	1.6433
ENSG00000092853	CLSPN		96.7829	94.7896	74.6776	34.4332	11.3135	5.4808	4.0541	6.6277		3.3462	3.9001	7.9822	6.5086	1.7681	0.69302	0.40554	0.82186
ENSG00000232335	AL354864.1		0.76475	0.71996	0.63189	0.19828	0.13901	0.027257	0.17081	0.032932		0.27066	0.35251	0.59659	0.17546	0.10591	0.054514	0.12363	0.065863
ENSG00000134698	AGO4		17.107	18.5181	23.6444	31.7411	38.4513	40.7919	44.6803	45.7692		1.1884	0.87727	1.6838	4.1433	1.3332	1.4874	1.8962	4.0245
ENSG00000092847	AGO1		131.6409	135.9187	142.6327	135.043	124.3119	118.6712	118.9371	129.8294		5.2388	4.1633	6.4612	10.0065	4.4341	5.6452	5.5575	4.1002
ENSG00000126070	AGO3		49.6941	54.7307	56.9839	62.4964	73.3391	78.5227	77.6442	77.5193		5.7189	4.5439	3.3818	1.2715	5.0597	2.8453	6.1811	4.8471
ENSG00000116863	ADPRHL2		46.0582	42.8854	40.4891	32.961	26.188	23.3199	25.1887	34.3425		4.6458	1.6883	1.2399	1.763	1.277	1.9889	1.1941	3.7054
ENSG00000171812	COL8A2		0.87251	0.55813	1.1665	1.1365	2.5323	2.3007	1.9827	1.0247		0.40212	0.16888	0.30083	0.49936	0.68008	1.1145	0.67827	0.68854
ENSG00000054116	TRAPPC3		58.7875	56.2082	57.3065	58.4521	59.7669	56.7855	60.0731	64.7527		6.486	2.6308	2.6344	5.8434	1.5295	5.4385	0.85364	2.2704
ENSG00000116871	MAP7D1		141.2949	132.2846	125.1769	114.6228	107.3443	105.0724	106.0282	104.7523		12.5988	10.5059	6.9433	5.3075	1.6893	3.729	4.6735	6.6302
ENSG00000054118	THRAP3		287.0746	284.9638	278.2379	260.5289	234.8991	222.1827	209.8218	204.3911		15.7753	11.8624	5.4282	2.454	5.6387	11.0868	4.8229	8.9594
ENSG00000214193	SH3D21		8.6877	8.9049	10.22	13.0651	14.1394	15.7422	13.957	12.6807		2.238	0.42624	1.762	2.7829	2.6177	1.845	1.5983	1.858
ENSG00000142694	EVA1B		12.6532	11.0686	10.7542	14.4742	13.2929	15.3778	15.9974	14.6413		2.2154	2.0181	4.0876	3.756	2.8435	1.9805	1.7305	0.79837
ENSG00000116883	AL591845.1		2.2504	2.8418	2.8932	3.3388	4.263	5.635	4.0432	3.9777		0.72551	0.40759	0.73615	1.3124	1.3439	0.95146	0.68822	0.20285
ENSG00000196182	STK40		78.2205	79.6002	70.7524	59.9522	52.641	49.9968	52.8778	63.276		2.6011	4.091	3.7249	3.3702	2.3989	1.8797	1.4291	4.836
ENSG00000181817	LSM10		30.6957	29.4141	28.9809	23.0065	20.024	19.0352	20.0557	24.3631		2.2526	1.9851	2.0355	1.7746	4.0495	0.94032	1.5613	3.1347
ENSG00000116885	OSCP1		4.8011	4.5553	5.9896	8.0549	8.7315	9.858	8.6485	8.1239		0.51578	0.58101	0.35156	1.0805	0.99147	0.81991	1.7912	1.0587
ENSG00000116898	MRPS15		78.4782	75.9142	72.7265	64.9052	59.6289	54.9328	53.181	62.4435		3.5398	4.6178	3.2089	1.5284	2.5968	2.0779	3.8025	1.4249
ENSG00000233621	LINC01137		2.8205	2.578	3.1704	5.1723	5.9928	6.2386	7.8355	7.7066		0.70836	0.32873	0.96153	1.6195	0.37427	0.5169	0.6109	0.49035
ENSG00000163874	ZC3H12A		3.7138	4.4045	4.5273	5.1344	5.2195	6.0076	5.7684	6.6801		0.72744	0.90316	0.98326	0.34801	0.71673	0.829	1.0954	0.50574
ENSG00000163875	MEAF6		59.559	61.8128	54.2461	49.7238	46.8785	43.8206	43.8438	55.5666		2.6433	2.361	2.8187	3.4036	0.91466	0.79136	1.6801	1.7839
ENSG00000163877	SNIP1		40.5876	39.836	37.9175	38.2352	38.3218	35.5803	35.0617	35.7358		0.7802	1.689	3.6946	2.0595	2.9262	4.7785	3.2842	3.2236
ENSG00000237749	AL034379.1		0.96741	0.73768	0.83311	0.86882	0.965	1.0608	1.2009	1.5625		0.33675	0.045039	0.21583	0.1479	0.090029	0.77942	0.47043	0.34162
ENSG00000134697	GNL2		142.966	145.0004	129.2176	100.5323	81.3423	74.7511	74.2116	78.1626		4.8098	2.6385	0.77477	7.4526	3.0203	6.0338	4.3913	1.2477
ENSG00000116922	C1orf109		31.9883	33.6251	31.8122	26.9939	24.7635	24.0846	22.575	26.0113		2.1008	3.5114	0.77992	2.126	2.3439	1.5014	1.211	1.4306
ENSG00000134690	CDCA8		92.0321	91.4515	80.3615	54.2391	25.4822	12.9347	11.2375	13.477		0.76501	2.861	2.3738	6.6217	6.2967	1.7164	1.3647	2.4544
ENSG00000185090	MANEAL		39.6938	39.0687	36.563	27.2145	22.7702	22.5544	25.1524	34.3459		1.0679	2.5897	1.575	2.5629	3.0513	2.2461	1.9218	0.99373
ENSG00000196449	YRDC		75.6345	70.8938	55.2427	33.9312	26.5432	24.603	22.4316	27.9988		5.5201	5.3363	3.026	2.4021	2.833	2.4786	2.4904	1.782
ENSG00000197982	C1orf122		47.2178	44.8726	44.0926	45.4123	42.4422	49.3039	53.5868	53.6667		7.3905	5.3043	6.5388	3.7868	4.0999	4.2263	1.6649	7.3817
ENSG00000188786	MTF1		56.2641	56.2487	57.8137	55.3309	51.472	50.1133	48.7642	47.699		3.7014	4.2314	2.4559	4.3354	1.0763	2.3375	2.938	2.7807
ENSG00000204084	INPP5B		22.9583	26.7007	25.2731	30.8856	32.862	36.7143	34.2076	51.4088		0.66632	1.1923	1.7549	1.9483	1.6617	1.0089	1.8567	2.0018
ENSG00000183431	SF3A3		306.2703	308.0346	276.8845	213.9301	171.5822	153.4183	146.5414	162.0574		6.7699	9.7398	8.3941	6.1288	12.4951	9.387	5.6497	4.752
ENSG00000183386	FHL3		14.2499	14.008	12.9917	14.1367	16.0633	17.8164	17.2227	13.4949		2.8293	0.64311	1.3223	2.0086	0.90865	1.2764	1.5977	1.6387
ENSG00000183520	UTP11		107.9576	110.2102	95.7588	68.1488	56.6312	50.4817	48.3979	55.9766		3.4687	2.8804	3.6788	8.0269	2.6596	2.8567	2.9021	1.817
ENSG00000116954	RRAGC		26.9743	24.7604	28.2641	25.5889	26.3178	25.9366	27.767	50.2335		2.6331	1.3743	2.393	3.1536	1.2968	1.8712	1.3682	6.7585
ENSG00000228436	AL139260.1		0.36253	0.50827	0.79588	1.1893	1.2913	1.6846	2.4195	3.1396		0.12197	0.081765	0.16583	0.11438	0.26947	0.53379	0.6531	0.24903
ENSG00000214114	MYCBP		31.4483	31.7258	32.427	30.9067	28.348	27.3919	28.8359	25.722		1.7735	1.7359	3.2057	1.5761	1.9975	2.9718	1.4865	2.013
ENSG00000158315	RHBDL2		0.98188	0.78396	1.0733	2.1995	2.3468	2.0921	1.968	1.1515		0.31771	0.13953	0.42698	0.85017	0.38823	0.30458	0.28708	0.34404
ENSG00000174574	AKIRIN1		99.5261	95.7466	93.7162	89.3432	86.5768	85.0502	83.8497	81.3872		6.5708	2.5437	4.6635	3.9609	1.3149	4.8498	4.2568	3.6143
ENSG00000168653	NDUFS5		135.227	126.1106	128.4429	123.4369	110.2871	97.9352	94.4046	105.992		9.9304	3.7398	2.7876	3.8498	5.4192	7.6597	3.512	7.2414
ENSG00000127603	MACF1		490.2712	508.1242	530.6556	535.2035	508.8142	460.1982	387.2353	295.9394		23.1357	9.0269	11.4874	12.3601	6.131	16.6439	15.5202	41.586
ENSG00000183682	BMP8A		1.029	0.8401	1.0296	0.80135	1.4257	0.89999	0.88037	0.51404		0.34028	0.15716	0.38356	0.27388	0.21498	0.41433	0.49365	0.13276
ENSG00000237624	OXCT2P1		0.37483	0.18515	0.24816	0.34877	0.2842	0.3351	0.1079	0.14436		0.15619	0.17238	0.13969	0.30019	0.21379	0.18058	0.093563	0.12154
ENSG00000182109			2.2686	2.449	2.6947	3.4943	5.1627	6.5507	6.2903	7.4319		0.64762	0.41745	0.24155	0.90643	1.1308	1.3162	1.1134	0.21499
ENSG00000243970	PPIEL		0.34634	0.48412	0.85413	1.6606	1.6385	1.7791	2.2457	1.9815		0.23846	0.10319	0.31106	0.26691	0.80276	0.71483	0.50498	0.3022
ENSG00000090621	PABPC4		469.4161	475.8912	470.7551	460.0738	424.8131	399.0965	397.2879	448.9262		9.8721	10.4499	5.1634	3.8854	19.7412	8.69	8.5347	11.3099
ENSG00000201457	SNORA55		0.56481	0.35287	0.82002	0.46533	0.27789	0.35121	0.24543	0.30439		0.19435	0.21536	0.43713	0.18682	0.072918	0.2492	0.096934	0.15011
ENSG00000116981	NT5C1A		0.17302	0.32959	0.55824	0.73801	0.82433	0.67542	0.50166	0.21187		0.14608	0.11692	0.24333	0.2024	0.17779	0.076003	0.19903	0.18259
ENSG00000116983	HPCAL4		1.753	1.792	2.0672	1.2829	1.6052	1.0032	0.72692	0.77174		0.56768	0.35947	0.30926	0.30092	0.37999	0.088251	0.42242	0.16622
ENSG00000084072	PPIE		70.2258	71.9761	72.7888	69.1687	64.2666	57.9732	57.9288	73.852		3.9096	5.4033	3.8586	1.5907	0.45415	1.7412	4.572	7.3293
ENSG00000116985	BMP8B		34.4391	32.8402	35.5893	39.9059	40.4576	39.0499	35.7453	32.0083		1.4436	1.3372	1.4184	1.0898	2.8758	0.91149	0.81021	1.9404
ENSG00000261798	AL033527.3		0.24168	0.24975	0.23926	0.52405	0.64402	0.59167	0.5126	0.43151		0.11874	0.11706	0.14828	0.3771	0.16378	0.13339	0.1567	0.10284
ENSG00000284719	AL033527.5		0.29617	0.53508	0.91593	1.2151	1.3558	1.6527	1.248	1.7779		0.23205	0.15364	0.38775	0.57143	0.38246	0.72752	0.70805	0.37746
ENSG00000043514	TRIT1		39.1463	40.2825	39.0481	39.7306	39.3817	39.8746	35.0355	37.1946		2.3356	2.1331	2.1319	1.7683	3.137	1.9091	5.1267	3.2965
ENSG00000116990	MYCL		0.58051	0.74731	0.49996	1.2615	0.91013	0.53006	0.88194	0.76376		0.10014	0.20755	0.18127	0.33865	0.43947	0.17005	0.12251	0.29851
ENSG00000168389	MFSD2A		16.4924	16.449	12.4383	8.9156	5.7485	5.1624	5.121	3.577		1.8858	0.81688	1.5348	2.129	1.5612	1.1079	0.70313	0.8209
ENSG00000228477	AL663070.1		0.82564	1.201	1.0618	0.72943	0.91019	0.84401	0.89614	1.259		0.35387	0.16579	0.57016	0.17819	0.30913	0.086822	0.14868	0.17906
ENSG00000131236	CAP1		503.6892	494.4408	490.8036	470.3065	424.3004	400.8953	392.7167	394.9706		16.8798	7.2022	7.8603	15.132	23.7667	14.8036	13.9154	9.8328
ENSG00000131238	PPT1		220.6483	220.78	230.8656	239.0395	221.3245	213.8016	200.3112	204.4221		8.3054	5.8316	4.7713	9.4485	14.0221	13.454	13.0581	7.531
ENSG00000117000	RLF		51.3238	53.9484	54.297	53.2325	51.05	48.8846	46.6626	49.5921		1.7422	4.0956	5.6757	4.1126	3.2672	6.404	3.1047	6.4621
ENSG00000259943	AL050341.2		7.0148	6.5673	9.0909	12.0748	15.996	16.9233	15.8285	14.1507		1.2489	1.0918	2.0423	2.5067	1.4491	1.734	1.6909	1.1567
ENSG00000084073	ZMPSTE24		148.4468	150.1224	148.5133	128.4793	117.0669	111.4453	110.3599	119.2888		12.761	10.5189	9.3369	8.2483	0.46573	4.867	2.0175	9.8356
ENSG00000049089	COL9A2		3.9548	4.0807	7.1638	17.3094	33.131	49.4635	59.6907	42.8952		0.54268	0.52739	1.9209	3.833	6.2706	5.7441	5.7016	2.946
ENSG00000084070	SMAP2		57.555	56.4141	58.1215	58.8553	61.1996	64.5674	56.4121	48.9488		4.8725	1.7107	2.6869	3.2807	2.5784	1.8168	1.0773	2.2397
ENSG00000187801	ZFP69B		10.7705	11.2371	9.0275	6.3045	5.2085	4.1915	4.3659	8.875		0.79939	0.3011	0.80059	0.49075	0.63702	0.79083	0.67197	1.6371
ENSG00000260920	AL031985.3		7.6118	8.0654	6.3336	4.8009	3.9079	3.907	4.4932	7.3492		1.3316	0.81916	0.39515	1.4354	0.592	0.53977	0.88663	0.67365
ENSG00000187815	ZFP69		10.2758	10.8635	11.0865	9.5171	8.6567	7.914	7.4777	10.2797		1.0339	0.83524	0.4873	1.3606	0.63946	0.99928	0.73189	0.98643
ENSG00000238287	AL603839.3		0.94898	0.78822	1.2633	1.4868	2.5183	2.4956	2.4322	2.3703		0.37697	0.087863	0.33134	0.4316	0.75788	0.58462	0.52928	0.52312
ENSG00000164002	EXO5		15.0981	14.3356	13.1367	12.2894	11.9724	9.8877	10.7756	14.0151		1.7328	0.60941	0.74869	1.162	1.0672	1.2234	0.62963	1.1752
ENSG00000117010	ZNF684		5.3325	5.6391	4.7885	3.6866	4.5549	3.7727	3.2904	4.1983		1.1889	0.53201	0.66614	0.16586	0.62263	0.65288	0.49572	0.84859
ENSG00000117016	RIMS3		0.66481	0.76182	0.75113	0.96821	1.8067	1.9225	2.6488	6.5551		0.25601	0.019919	0.11521	0.0789	0.098664	0.39742	0.66104	0.96015
ENSG00000237899	AL031289.1		0.12563	0.14846	0.18164	0.52783	0.38257	0.52148	0.30441	0.4632		0.1537	0.22903	0.10434	0.40024	0.09938	0.16676	0.15154	0.20619
ENSG00000272145	NFYC-AS1		2.2108	2.6723	3.0713	4.0994	5.4991	5.7181	5.0648	3.6378		0.42964	0.33594	0.71943	0.29869	1.3833	1.1852	0.92241	0.54332
ENSG00000066136	NFYC		61.4079	58.8972	58.968	56.7744	55.6222	55.822	58.745	60.7958		3.7621	1.8146	1.4184	3.0373	2.2032	3.8648	2.7162	1.9009
ENSG00000117013	KCNQ4		0.41071	0.52636	0.61292	0.61415	0.72762	1.1736	0.82341	1.1987		0.20671	0.14247	0.3218	0.17643	0.47739	0.48334	0.50436	0.34174
ENSG00000179862	CITED4		19.7101	19.2604	14.4665	10.5263	6.8784	6.582	5.3955	5.7046		5.1437	4.5832	4.3873	2.3021	1.2518	0.76212	0.47597	0.52389
ENSG00000171793	CTPS1		205.8386	209.0467	166.3229	95.4	53.819	38.9209	36.0254	48.682		6.2172	6.8426	7.9949	10.3693	2.979	1.6081	1.3174	2.3731
ENSG00000281207	SLFNL1-AS1		3.2604	3.8516	3.576	2.7721	2.3057	2.4218	2.3151	2.2677		0.89131	0.52265	0.97117	0.38459	0.89725	0.30139	0.41027	0.52439
ENSG00000171790	SLFNL1		0.18539	0.2093	0.12542	0.255	0.15545	0.41918	0.3731	0.48371		0.17598	0.16231	0.013705	0.19728	0.12531	0.33438	0.15431	0.24095
ENSG00000010803	SCMH1		29.4415	30.0985	30.325	31.1841	27.2432	27.8444	28.2149	35.8016		0.83008	2.2953	2.5327	1.3956	0.54837	1.678	2.7037	2.7131
ENSG00000204060	FOXO6		0.51252	0.4832	0.39323	0.53441	0.65231	0.72729	1.4478	2.6642		0.21478	0.16481	0.24779	0.59123	0.40407	0.21016	0.28966	0.34231
ENSG00000229901	AC093151.2		0.29895	0.30498	0.22038	0.53661	1.0037	1.0166	1.2488	1.7388		0.15937	0.18433	0.11927	0.18491	0.30794	0.50548	0.39913	0.36402
ENSG00000127124	HIVEP3		134.1267	135.8126	135.725	107.6186	65.2978	42.8187	25.8893	13.7512		5.9408	4.5296	8.4204	15.0127	5.9394	3.6446	2.7881	2.7178
ENSG00000198815	FOXJ3		130.7508	135.9182	133.0461	131.6415	128.8672	131.0979	133.7966	126.8314		8.6209	5.7385	5.1568	4.2542	4.4266	4.3872	5.0367	6.4183
ENSG00000177181	RIMKLA		1.931	1.8586	1.8835	2.5562	3.943	4.2078	4.5164	4.0066		0.33502	0.41054	0.58456	0.39919	0.4368	0.66786	0.30367	0.81824
ENSG00000066185	ZMYND12		0.050667	0.12992	0.21619	0.47658	1.0441	1.9224	1.751	2.6509		0.10133	0.099941	0.19517	0.32583	0.47483	0.59634	0.51052	0.48381
ENSG00000127125	PPCS		27.6634	26.8801	30.6261	41.0221	47.7433	53.8841	54.0304	51.732		0.82827	1.9302	1.7634	3.542	2.0264	3.0486	4.1314	3.7006
ENSG00000186409	CCDC30		0.41385	0.45708	0.77658	1.517	3.5109	4.4727	5.1804	4.541		0.23247	0.2649	0.47886	0.66931	0.8591	0.23065	0.88245	0.60397
ENSG00000171960	PPIH		54.1713	53.0171	48.4817	36.9307	26.7231	20.9952	21.081	23.2289		3.3954	4.4284	2.6903	2.1455	1.8647	2.4553	1.1991	1.4348
ENSG00000065978	YBX1		1174.6966	1125.4278	1047.2313	911.3248	763.2124	652.4127	632.9287	715.7115		29.9567	26.683	24.5383	19.0479	28.6206	26.9467	12.2844	20.0576
ENSG00000117385	P3H1		61.9677	64.1786	69.3803	76.157	80.6233	82.4578	85.5162	75.437		4.392	2.9849	4.5341	5.1648	5.3164	2.5831	2.1338	4.9214
ENSG00000164008	C1orf50		0.85886	0.90873	1.5743	1.466	1.4543	1.4595	1.6523	1.7534		0.094337	0.23343	0.45488	0.50165	0.34032	0.56438	0.52744	0.69957
ENSG00000274386	TMEM269		0.15501	0.17643	0.23056	0.3327	0.73473	0.35924	0.62378	1.044		0.18743	0.090813	0.17708	0.18102	0.2565	0.29163	0.29241	0.19623
ENSG00000177868	SVBP		9.2913	9.5927	9.9226	8.8405	10.8666	10.0035	9.6015	11.7932		0.92929	0.75672	1.337	0.54296	1.615	1.138	0.49575	0.93622
ENSG00000164010	ERMAP		6.9304	8.0204	10.2503	20.2836	31.1786	33.4409	37.7089	39.1742		1.5275	1.4809	1.0204	3.2859	2.4085	2.8063	0.9349	1.9283
ENSG00000228192	AL512353.1		2.4194	3.0839	2.3135	2.0525	1.4181	1.503	1.8583	1.7248		0.40009	0.51698	0.81865	0.68499	0.27508	0.19151	0.24646	0.32569
ENSG00000164011	ZNF691		12.4559	13.4241	14.2104	14.3438	16.2269	16.1637	17.6017	18.3006		0.60483	1.0487	2.0474	2.5179	1.0306	0.93912	0.91902	2.09
ENSG00000117394	SLC2A1		249.2725	243.2678	221.0736	185.0926	184.4558	205.6126	219.7598	135.614		17.5534	9.5473	5.7313	3.8222	4.8208	17.9276	7.2377	4.7202
ENSG00000227533	SLC2A1-AS1		0.39016	0.25108	0.3606	1.0018	2.1061	3.0121	3.6449	1.3405		0.14166	0.20391	0.17146	0.090599	0.77774	1.4407	0.28918	0.33465
ENSG00000117395	EBNA1BP2		192.3597	186.4185	155.4541	104.795	69.4539	51.3955	49.0948	64.7318		10.2162	6.4024	2.1534	12.047	6.5938	3.5198	2.5491	4.911
ENSG00000243710	CFAP57		0.079206	0.22046	0.34484	0.62126	1.1311	1.2437	1.1283	0.64856		0.053978	0.16316	0.28328	0.13962	0.68974	0.42812	0.59393	0.23986
ENSG00000066056	TIE1		0.38604	0.43646	0.41283	0.40729	0.35771	0.29527	0.36483	0.35064		0.19994	0.27683	0.26878	0.12508	0.17634	0.1743	0.21663	0.29262
ENSG00000234694	AL139289.2		0.25962	0.5937	0.56886	0.59498	1.1334	1.2697	1.0425	1.1494		0.042521	0.19103	0.26984	0.16725	0.59606	0.45269	0.15134	0.51766
ENSG00000117399	CDC20		233.5727	225.9136	199.9104	136.288	76.7907	38.165	33.802	34.2537		6.4515	8.9263	2.237	8.9599	14.768	5.7012	5.9044	3.9666
ENSG00000066322	ELOVL1		85.5911	80.2192	81.4279	78.0842	73.0942	73.071	77.4196	93.2938		3.1289	5.7372	3.3257	2.7484	3.6347	3.8599	2.4856	4.1367
ENSG00000159479	MED8		66.6576	64.0518	63.5488	64.4382	58.9846	60.3021	57.0895	64.4531		0.9876	0.975	3.7825	3.0684	1.652	2.5507	3.0479	2.3667
ENSG00000198198	SZT2		66.842	71.9519	83.3448	110.9951	131.8923	149.0938	149.982	153.0217		4.5183	2.7231	8.4843	15.3938	19.4413	11.2292	8.7825	6.9476
ENSG00000229372	SZT2-AS1		0.79577	1.0301	1.0225	0.67283	0.75638	0.55842	0.38423	0.43295		0.25036	0.48633	0.45809	0.64002	0.23203	0.16158	0.18373	0.29089
ENSG00000178922	HYI		25.8053	27.3901	24.7182	24.6352	27.0037	30.3921	29.9663	25.5578		2.2607	2.4526	3.2858	3.0296	2.8871	2.2937	2.6356	2.6338
ENSG00000142949	PTPRF		259.5907	251.5089	222.3161	174.6806	148.1795	127.2566	125.2646	152.7836		13.9672	11.2816	3.7189	4.9031	3.48	4.3466	6.9232	7.5283
ENSG00000066135	KDM4A		82.958	87.9239	97.8721	116.5132	124.9631	127.0006	124.7643	140.8148		1.5838	3.4387	5.393	2.115	2.5527	5.1051	2.2497	6.7615
ENSG00000236200	KDM4A-AS1		1.0988	1.6167	1.3536	2.5474	3.1157	3.026	2.3471	1.9075		0.14945	0.33923	0.50882	1.1962	0.58187	0.3824	0.67601	0.5214
ENSG00000126091	ST3GAL3		9.1106	9.4931	11.3772	15.9896	18.7534	20.3896	18.0781	19.0712		0.29456	1.4188	1.1478	1.9217	1.594	2.7352	0.64348	2.1296
ENSG00000117407	ARTN		1.116	1.2598	1.6726	2.6985	3.28	4.1325	4.5744	4.4013		0.67069	0.35239	0.56988	0.52578	1.0735	0.90428	0.9056	0.75691
ENSG00000237950	AL357079.1		0.35743	0.45927	0.59587	0.83856	1.092	1.3416	1.1646	1.0294		0.16829	0.20437	0.22194	0.25198	0.6439	0.53935	0.22176	0.53377
ENSG00000117408	IPO13		73.8138	73.4202	77.7055	93.0838	98.2192	98.4672	103.0508	92.9714		9.5018	4.1512	1.8958	6.2068	5.8174	6.1657	5.5571	3.6381
ENSG00000132768	DPH2		92.9671	97.2163	90.1523	76.1781	58.8379	55.4467	51.2469	62.3332		8.2707	5.9548	5.0264	3.4375	2.9269	3.2702	2.7741	6.2326
ENSG00000117410	ATP6V0B		127.1458	121.9991	106.3818	92.232	89.5252	96.77	99.0892	110.0312		10.2416	5.5098	7.1296	3.8677	2.8045	3.0961	3.0616	11.1165
ENSG00000117411	B4GALT2		52.8131	52.0067	47.3252	36.7849	27.7737	23.5353	25.9009	30.4313		3.4447	4.6201	3.3844	2.5199	3.0514	1.7143	1.2744	2.4292
ENSG00000159214	CCDC24		5.1487	4.7896	5.972	10.2546	13.5073	16.9746	16.8504	18.0563		0.87364	1.7455	1.6913	1.7445	2.0011	2.9959	1.6048	1.7795
ENSG00000196517	SLC6A9		15.9451	15.5233	14.5802	15.4494	14.5286	11.8814	12.1573	40.7628		0.9669	1.9387	0.70415	2.906	1.1564	0.46951	1.1547	5.9179
ENSG00000230615	AL139220.2		1.8616	2.1454	2.5872	3.3293	3.8974	2.8523	2.2322	1.3913		0.28212	0.74475	0.65202	1.2602	0.49393	0.42943	0.59263	0.43889
ENSG00000233514	AL356653.1		0.53465	0.68202	0.35833	0.18041	0.054673	0.29221	0.22351	0.17439		0.19643	0.5439	0.22009	0.15214	0.063929	0.19992	0.087321	0.169
ENSG00000178028	DMAP1		31.0336	36.0636	38.8217	45.3697	53.945	58.1168	59.121	57.3202		4.3912	4.106	5.1527	8.1891	8.47	5.7075	4.8227	2.7398
ENSG00000117419	ERI3		69.2407	67.5558	67.9885	59.3471	49.9582	45.0922	44.3932	48.3719		8.9074	4.0953	1.6372	1.8642	3.9329	2.866	1.3487	2.4437
ENSG00000187147	RNF220		66.1222	65.6952	61.1957	54.5604	57.6405	55.6349	57.2804	64.2693		3.268	3.4656	3.0327	4.7625	2.4609	3.5321	4.6965	4.0977
ENSG00000126106	TMEM53		10.6983	10.6422	13.8189	17.5701	16.3582	17.3954	14.5276	14.8167		0.8151	1.0941	1.6643	1.9059	0.9524	1.1031	2.7886	2.3585
ENSG00000198520	ARMH1		0.051455	0.027728	0.061368	0.2444	1.2096	1.7464	1.5595	1.33		0.059429	0.055457	0.070965	0.21916	0.64308	0.33264	0.69609	0.341
ENSG00000142945	KIF2C		135.8822	134.8572	123.1372	88.2634	47.8857	29.1374	26.285	28.2149		1.3622	5.4571	2.3911	7.1564	6.3163	1.6173	1.1254	3.926
ENSG00000225721	AL592166.1		0.48987	0.39064	0.24441	0.42814	0.58399	0.42603	0.64228	0.34878		0.22081	0.25986	0.086888	0.46699	0.39233	0.15578	0.30323	0.338
ENSG00000142937	RPS8		975.5657	951.0557	961.8454	1017.0515	1039.8443	1061.3226	1111.2255	1308.4417		64.3892	62.7398	44.6559	49.4076	14.3113	40.9322	15.2888	40.9378
ENSG00000200913	SNORD46		0.60323	0.33004	0.56882	0.18785	0.40442	0.17428	0.14513	0.26857		0.20698	0.041964	0.40034	0.17165	0.1314	0.11767	0.17221	0.19128
ENSG00000142959	BEST4		0	0.051875	0	0.21597	0.42443	0.50053	0.3289	0.36565		0	0.060185	0	0.17735	0.25207	0.47857	0.26071	0.10571
ENSG00000173846	PLK3		11.9555	11.6048	9.353	6.2189	4.5315	3.4056	3.7418	3.4974		1.1097	0.9025	1.3105	0.68026	0.36963	0.76002	0.92369	0.44716
ENSG00000222009	BTBD19		5.9643	7.5621	10.4461	22.5601	37.7807	49.6928	39.7001	12.3276		0.69398	0.77087	1.6454	5.715	12.1435	10.7734	4.1298	1.4885
ENSG00000117425	PTCH2		0.503	0.6364	0.89094	1.7773	2.7867	3.4425	3.2456	2.5012		0.093695	0.13443	0.45527	0.43933	0.51865	0.83481	0.46231	0.75672
ENSG00000070785	EIF2B3		49.1335	46.0271	40.7704	34.2892	24.6067	20.1361	21.4	25.6519		3.0741	0.59543	1.4211	3.3701	2.6324	2.2238	1.1061	2.1671
ENSG00000126107	HECTD3		46.7693	44.6134	46.9458	57.8102	60.9791	67.4411	70.1794	70.2654		0.55778	3.0146	2.6516	7.4871	1.5175	3.9591	3.4454	4.0051
ENSG00000126088	UROD		69.507	71.773	70.2087	74.3599	77.1088	77.0374	77.4737	80.7611		3.4517	2.4441	3.2974	4.1949	4.4642	3.7703	2.2587	2.1363
ENSG00000162415	ZSWIM5		2.6237	3.0525	3.375	4.1707	3.4125	3.4779	3.1926	5.3693		0.33584	0.33575	0.32401	0.37126	0.87669	0.50469	0.31854	0.31407
ENSG00000281912	LINC01144		0.4238	0.5534	0.546	0.88882	1.2372	1.5375	1.5924	1.0993		0.1054	0.18525	0.21505	0.44501	0.319	0.67746	0.11332	0.42908
ENSG00000186603	HPDL		10.468	11.2082	8.9263	6.0285	3.8778	2.9678	2.7376	4.0132		1.2781	1.2205	0.61098	0.95505	0.4736	0.53941	0.36309	1.2934
ENSG00000132781	MUTYH		20.8945	20.3667	19.8937	17.9764	16.389	18.5873	18.5636	23.1158		1.8039	1.5256	2.4415	0.9735	2.1469	2.7236	1.1908	3.3828
ENSG00000132773	TOE1		47.9659	46.9719	40.7483	29.6735	20.8138	18.6013	18.5739	19.8741		2.9417	2.3147	2.0005	2.8037	1.0227	1.5231	1.2358	1.0216
ENSG00000070759	TESK2		7.6665	7.6527	8.0985	10.3904	13.5892	15.664	18.1515	20.2744		1.4919	0.56854	0.85536	1.2213	1.2923	1.999	1.4229	2.4001
ENSG00000280670	CCDC163		6.1823	7.8147	7.2275	9.7114	11.7393	12.6426	13.264	17.6238		0.65165	1.0262	0.45827	2.1675	0.67367	0.68215	1.4521	2.0512
ENSG00000132763	MMACHC		22.4631	23.4382	27.7034	35.7639	36.9789	35.9174	33.9916	39.4273		2.0133	0.73678	2.8894	1.8458	2.0057	0.99888	1.1722	3.4175
ENSG00000117450	PRDX1		875.6428	847.0751	799.2761	648.3343	473.2978	367.1005	363.2524	387.1132		74.4296	53.6152	19.1968	18.2578	45.5744	19.5582	9.6898	7.126
ENSG00000117448	AKR1A1		40.6109	38.397	41.4776	42.3581	47.3555	45.7245	44.1698	65.2775		3.453	0.45225	0.89796	1.8723	1.804	3.2162	2.0353	8.3807
ENSG00000132780	NASP		333.7506	344.4943	303.2369	211.9062	160.7021	142.5491	143.5535	125.4458		17.8059	12.9552	6.3405	13.8298	7.22	2.9882	4.4353	4.7596
ENSG00000159588	CCDC17		0.70937	1.0842	1.0297	1.2426	0.94004	1.6948	1.3629	0.82942		0.33237	0.25965	0.36267	0.45927	0.32918	0.1322	0.20153	0.21973
ENSG00000159592	GPBP1L1		133.6876	129.1294	136.8385	139.7664	142.7951	138.6945	137.7556	132.4933		4.783	5.368	1.0884	5.2017	6.8451	3.5692	6.6359	2.394
ENSG00000225447	RPS15AP10		0.1086	0.18335	0.18775	0.45787	0.36312	0.53134	0.52664	0.30575		0.148	0.22084	0.15961	0.39305	0.31475	0.17394	0.15849	0.17388
ENSG00000234329	AL604028.2		0.46355	0.63011	0.56209	0.79144	1.2864	0.83444	0.94548	0.94923		0.21922	0.11402	0.20262	0.20965	0.32371	0.18283	0.34558	0.49043
ENSG00000159596	TMEM69		41.7409	41.1325	44.9325	48.1729	53.6738	55.9052	54.4272	62.0038		2.0865	1.8667	4.9213	0.54123	2.1694	4.2789	2.9351	4.8783
ENSG00000197429	IPP		18.6376	19.115	21.7738	29.3317	32.0357	31.6698	34.6713	33.9796		1.3576	1.5834	2.1524	1.8871	2.0604	2.3272	2.6402	2.1376
ENSG00000230896	AL604028.1		1.1065	0.95143	1.116	1.7542	1.8616	1.9188	2.0918	1.8203		0.56087	0.32571	0.43657	0.5304	0.34877	0.67635	0.59174	0.29066
ENSG00000086015	MAST2		62.5557	64.4777	58.1068	50.8119	50.8918	51.7081	53.5042	63.2641		1.1545	5.3065	3.8926	1.5107	1.88	6.1046	2.8175	3.8002
ENSG00000117461	PIK3R3		28.1281	28.818	37.7424	45.6057	44.0433	37.1777	32.5425	23.6052		1.9127	1.6485	2.2143	3.0328	2.8412	4.5599	1.705	1.6161
ENSG00000227857	AL358075.2		0.20484	0.31397	0.24408	0.33948	0.44422	0.36523	0.76133	0.59812		0.10917	0.20241	0.23065	0.24493	0.40387	0.22198	0.27684	0.21482
ENSG00000117472	TSPAN1		1.1898	1.1368	0.98256	1.9184	1.5114	1.9034	1.3226	1.4783		0.23486	0.27487	0.24602	0.29078	0.16504	0.44429	0.60552	0.30202
ENSG00000085998	POMGNT1		132.2136	125.8275	124.1137	120.2152	107.8087	105.1163	111.7161	117.9135		11.0036	6.2355	4.0295	1.5958	3.653	2.172	3.4506	3.5525
ENSG00000171357	LURAP1		1.6302	2.01	2.0688	3.1758	4.0715	5.5829	6.0154	5.8917		0.29734	0.21404	0.73317	0.42941	0.70519	0.55329	0.65628	1.2044
ENSG00000085999	RAD54L		38.8802	43.79	35.25	17.0529	6.2053	2.7017	2.134	3.5493		2.0846	2.4792	4.1477	1.1596	0.59346	0.30401	0.27134	0.73669
ENSG00000132128	LRRC41		131.9914	126.2985	145.6435	153.3263	156.2991	165.4214	166.0167	169.7116		10.648	6.1943	3.7875	10.5991	9.3498	5.7171	4.0543	1.3849
ENSG00000173660	UQCRH		403.6456	388.0245	387.1257	364.8185	338.2852	310.213	305.0664	376.6619		23.3304	14.5076	4.6382	18.7355	11.7961	17.7027	5.5998	28.5674
ENSG00000117481	NSUN4		40.5573	42.2599	44.9425	45.6917	46.0477	50.2931	52.107	54.9949		2.7294	1.803	1.1602	2.4696	1.6001	0.74886	1.9748	3.0137
ENSG00000117480	FAAH		0.20647	0.19902	0.24613	0.54519	1.3905	1.4861	2.0665	2.1056		0.13189	0.1813	0.19478	0.35637	0.28367	0.63325	0.48467	0.84315
ENSG00000232022	FAAHP1		0.15429	0.097931	0.097309	0.45457	0.61921	0.54745	0.60328	0.72937		0.048792	0.13539	0.065738	0.24271	0.18712	0.23378	0.27888	0.35244
ENSG00000079277	MKNK1		34.1839	33.3706	37.6969	46.7873	49.8528	51.5092	50.9693	48.3681		3.3607	0.62772	1.0175	2.589	3.9355	5.991	2.097	4.1472
ENSG00000142961	MOB3C		18.8782	18.511	21.8248	23.5439	25.5341	26.2008	27.548	24.1077		1.6946	0.84813	2.4385	1.9518	2.1955	2.0783	1.1696	1.4386
ENSG00000123472	ATPAF1		71.9648	74.3701	78.5411	88.8767	90.4949	91.843	94.8985	93.4309		4.0607	3.1615	3.7047	2.4483	2.6685	4.5136	4.1796	4.0189
ENSG00000159658	EFCAB14		84.8539	83.9665	98.0064	109.9564	123.0817	132.6032	130.1639	125.1651		3.0816	5.008	2.3936	4.1172	1.8839	3.4889	3.0919	4.9526
ENSG00000186377	CYP4X1		1.1069	1.4792	1.5438	2.4955	3.306	2.7193	2.3632	2.1106		0.24158	0.13201	0.56616	0.18137	0.46892	0.41798	0.13123	0.46786
ENSG00000225506	CYP4A22-AS1		0.41236	0.75329	0.97944	1.4091	2.0148	2.1788	2.1217	1.6906		0.30268	0.27232	0.37101	0.41906	0.20006	0.41327	0.33093	0.3265
ENSG00000224805	LINC00853		0.07339	0.20035	0.39515	0.47973	1.2788	1.1393	1.1709	1.178		0.091509	0.073384	0.19596	0.26118	0.2683	0.28807	0.33551	0.47164
ENSG00000123473	STIL		81.052	85.8222	73.3597	45.1764	27.4859	17.9525	17.0638	21.4774		3.4347	1.5112	2.8656	6.079	2.3709	1.9889	2.1326	2.63
ENSG00000162368	CMPK1		224.1941	223.538	221.6045	208.884	215.8938	202.1731	200.3067	198.3413		28.8821	25.2488	15.1862	14.3464	9.0968	3.2321	8.4373	11.4188
ENSG00000225762	LINC01389		0.1609	0.15361	0.2163	0.82779	1.0427	0.83955	0.92996	0.91175		0.072785	0.062517	0.11033	0.35395	0.53592	0.20294	0.26349	0.37858
ENSG00000237424	FOXD2-AS1		5.3024	5.6184	4.8493	4.1222	3.6099	2.3645	2.4703	1.8974		0.76398	0.29414	0.54003	0.75781	0.73475	0.62588	0.44156	0.50914
ENSG00000186564	FOXD2		5.6339	5.7689	4.1995	5.0636	3.5225	2.8174	3.3615	2.3057		1.4314	0.89176	0.59066	0.31916	0.090421	0.49073	0.88505	0.29097
ENSG00000269113	TRABD2B		4.1258	4.0678	2.5873	1.9184	1.5985	0.99276	1.1042	0.29332		1.1454	0.34497	0.70049	0.33549	0.36792	0.38871	0.45774	0.20227
ENSG00000242267	SKINT1L		0.12817	0.078044	0.2149	0.46203	0.87374	1.1986	0.62389	0.56085		0.092626	0.052359	0.049012	0.19022	0.19841	0.44071	0.42979	0.17932
ENSG00000272491	AL109659.2		0.24962	0.33362	0.47992	0.89017	1.1539	2.0258	1.0432	0.84774		0.21684	0.07435	0.25442	0.35803	1.0697	0.55214	0.51033	0.3307
ENSG00000132122	SPATA6		28.8932	32.586	37.1125	56.7103	69.5821	59.9274	48.6759	36.1314		2.3159	2.4866	2.935	1.0299	4.1529	3.5558	1.6381	3.4602
ENSG00000235105	AL356968.2		0.49682	0.59814	0.5284	0.52023	0.66266	0.41977	0.25303	0.57451		0.39751	0.46216	0.13455	0.24664	0.49584	0.33443	0.25913	0.26668
ENSG00000162373	BEND5		0.65961	0.66638	0.83311	1.2626	1.4909	1.8448	2.2992	2.6554		0.32147	0.19907	0.21583	0.39833	0.73194	0.18276	0.63306	0.3306
ENSG00000185104	FAF1		112.4549	111.5931	104.8812	89.7731	80.4047	72.378	75.5107	81.3889		4.2316	5.8122	3.8848	8.3523	6.8054	6.8196	6.1168	4.9956
ENSG00000123080	CDKN2C		58.73	58.9395	69.2766	83.4158	103.9006	118.9956	146.6924	129.134		2.9416	3.9278	7.4698	6.8985	4.8596	4.8126	12.5307	3.4836
ENSG00000123091	RNF11		79.6372	78.5858	78.9887	85.8138	91.4482	88.5853	90.9758	84.0574		7.3438	7.5467	6.9146	7.7207	1.5918	3.2848	3.3616	4.1148
ENSG00000085831	TTC39A		0.34925	0.6621	0.89675	1.3646	1.3343	2.3233	2.5061	3.9488		0.23986	0.25989	0.49843	0.18093	0.51381	0.31057	0.46616	1.0414
ENSG00000085832	EPS15		97.3097	100.1492	104.9431	114.6361	132.6765	136.5697	135.522	130.3725		7.2633	5.0924	8.5951	1.48	2.1301	4.4198	4.4926	3.284
ENSG00000227070	AC104170.1		0.3927	0.5465	0.54493	0.40149	0.75883	0.68833	0.56659	0.52637		0.1273	0.30158	0.31303	0.25265	0.23631	0.32547	0.19708	0.11947
ENSG00000227742	CALR4P		0.42592	0.17506	0.36468	0.68841	1.164	2.6824	3.2543	1.9759		0.27467	0.22767	0.13802	0.14988	0.44463	0.45993	0.53107	0.15065
ENSG00000117859	OSBPL9		121.6508	121.8074	136.002	151.0562	165.828	180.7139	181.9455	162.5126		4.3166	6.2445	2.8595	4.8464	6.3587	4.6567	2.8137	6.0929
ENSG00000078618	NRDC		263.4439	267.096	291.0836	301.1128	302.8546	297.1158	296.0447	311.6415		9.6591	3.0565	7.2818	5.2868	5.7101	11.9077	9.3565	13.081
ENSG00000266993	AL050343.1		0.69067	0.44298	0.47324	0.87097	0.91593	1.294	1.1215	0.86178		0.33653	0.23061	0.22238	0.13524	0.24789	0.47427	0.39356	0.18438
ENSG00000169213	RAB3B		1.6739	1.3038	1.6206	2.0518	4.2588	11.4954	31.4103	71.3766		0.4015	0.35343	0.24959	0.38893	1.0235	1.344	3.6485	5.3467
ENSG00000117862	TXNDC12		86.0319	87.1508	86.0691	79.6419	77.524	75.4021	75.5371	87.4478		4.2577	4.1663	3.7295	4.0373	3.0917	2.9128	2.122	4.4119
ENSG00000198841	KTI12		20.5988	21.514	19.2204	20.0788	18.2668	19.5874	20.5316	22.8066		2.2557	1.0272	1.7716	2.207	2.0192	0.85565	2.0768	2.3318
ENSG00000134717	BTF3L4		74.5849	75.2209	76.5934	70.686	65.411	56.1406	53.0049	63.9385		7.9512	6.5714	1.8713	7.2634	4.3335	3.1835	2.3302	6.7828
ENSG00000157077	ZFYVE9		41.9137	43.3572	45.6204	48.4751	46.3059	47.5446	49.4059	50.7792		1.875	2.193	2.703	5.1434	2.302	2.3271	2.2863	4.8198
ENSG00000154222	CC2D1B		74.6159	77.4495	84.2209	102.358	123.9358	131.638	131.2336	126.2006		3.5551	4.7968	4.0156	5.3668	8.5065	6.8173	5.1598	3.0972
ENSG00000224680	PLA2G12AP1		0.28653	0.12813	0.37626	0.68857	1.1794	1.0255	1.081	1.0162		0.093637	0.054593	0.041115	0.15103	0.4302	0.11598	0.35614	0.2453
ENSG00000085840	ORC1		71.6342	73.4893	60.1989	28.4446	14.4742	9.9669	9.1844	9.3473		1.4797	1.8522	3.4326	5.4134	2.4626	1.6331	0.93864	0.73209
ENSG00000134748	PRPF38A		165.2977	165.6289	156.7567	136.5405	122.4761	111.0105	106.4908	105.8101		6.877	3.2224	4.4578	7.8375	1.8646	4.7408	2.3348	5.697
ENSG00000134744	TUT4		83.4883	90.3455	95.3727	103.5375	103.4563	100.8019	103.3794	109.7796		4.8579	6.6062	3.0965	7.5846	4.1679	3.2011	4.9287	11.1405
ENSG00000116157	GPX7		3.2882	2.6511	4.5969	4.3777	5.5722	5.8545	4.7957	4.2125		0.57443	0.4349	0.54959	0.75432	0.61472	1.2275	0.4143	1.11
ENSG00000162377	COA7		104.3218	99.6214	91.1901	66.33	49.3536	44.471	39.7741	54.5384		3.4066	4.3777	7.1211	8.0212	4.6661	3.8598	2.6783	1.7
ENSG00000162378	ZYG11B		63.477	66.2908	77.6046	89.5279	98.951	96.6744	91.8632	89.618		7.4368	5.3903	1.9973	5.2522	5.0653	5.6197	2.5855	7.7175
ENSG00000228929	RPS13P2		2.3959	1.8359	2.8879	3.2729	2.6335	2.6728	2.4475	2.472		1.134	0.49798	1.1778	1.3115	0.81936	1.309	1.0471	0.70838
ENSG00000121310	ECHDC2		16.4102	18.9058	23.7086	34.5388	53.0754	64.0886	68.7582	62.4785		2.296	3.0459	3.7058	6.089	12.3035	11.064	10.911	4.4536
ENSG00000116171	SCP2		73.67	77.3097	90.2664	113.0724	137.1852	137.8444	138.7873	135.5188		2.1187	5.404	6.23	1.549	4.397	3.6786	8.1389	6.9957
ENSG00000157184	CPT2		43.9209	40.9493	47.982	59.4863	59.8539	60.6612	61.0456	56.8507		2.9353	1.8503	2.2485	4.2614	3.4238	1.4785	3.9225	1.7509
ENSG00000236723	AL606760.2		0.31527	0.43379	0.50972	0.48884	0.27247	0.49463	0.48693	0.48525		0.18374	0.1546	0.38064	0.31292	0.038783	0.14607	0.1661	0.1402
ENSG00000162384	C1orf123		33.2727	34.0375	36.593	40.0005	38.6982	38.2324	39.2196	40.1963		2.0383	1.6749	1.5322	2.848	5.177	3.319	3.0106	1.6969
ENSG00000162385	MAGOH		69.9683	68.032	61.1391	49.8072	41.8136	34.5138	36.3121	41.6932		2.0087	4.472	2.241	4.713	1.1154	2.8267	1.2627	1.4176
ENSG00000226754	AL606760.1		0.60343	0.64626	0.96559	1.5275	2.0024	2.6738	2.8233	2.7584		0.098093	0.28162	0.3424	0.25507	0.32584	0.37435	0.46376	0.38314
ENSG00000157193	LRP8		177.5681	182.5489	159.4566	85.5382	40.1523	27.2291	25.7393	37.0767		9.768	2.948	7.541	10.5522	2.4104	1.4959	1.7706	2.7179
ENSG00000225675	LINC01771		1.5094	1.4949	1.6324	1.74	1.186	1.0602	0.91469	1.8083		0.16387	0.4644	0.3924	0.5255	0.33321	0.39402	0.077773	0.60526
ENSG00000174332	GLIS1		0.19271	0.18001	0.029507	0.16091	0.34043	0.30568	0.27743	0.22813		0.1735	0.057428	0.059014	0.19723	0.26171	0.27274	0.19	0.065607
ENSG00000058804	NDC1		169.6329	173.1682	153.0296	108.9125	73.1502	58.1485	57.0917	70.9967		9.4369	10.079	11.4652	12.5107	7.4615	6.5415	4.8562	0.90614
ENSG00000058799	YIPF1		23.04	23.2408	26.4564	31.4726	29.1267	29.3968	29.3813	28.7176		3.0156	2.161	0.15042	3.0026	3.409	2.2066	1.7806	1.0731
ENSG00000081870	HSPB11		43.0804	40.5231	39.8775	34.3314	28.3421	25.2673	26.3089	27.3466		0.97252	1.9031	1.2625	3.3025	2.7149	3.1157	1.9248	1.3933
ENSG00000116212	LRRC42		31.9882	32.2894	30.3523	28.3104	27.9494	24.8098	25.6252	27.347		1.6841	2.2698	1.0816	1.9608	1.4683	0.85989	1.6734	2.3096
ENSG00000116209	TMEM59		189.3021	190.8245	214.9371	270.5668	329.0369	369.8007	390.5777	354.4593		4.6708	7.4176	4.4511	12.2366	10.6784	4.2754	11.6845	4.1361
ENSG00000280378	AL353898.3		0.22598	0.3222	0.30673	0.43028	0.463	0.79409	0.78217	0.28648		0.17099	0.1908	0.15675	0.29814	0.17102	0.18251	0.63325	0.10207
ENSG00000116205	TCEANC2		30.7618	31.206	35.6356	36.4441	42.3063	46.67	46.8453	49.4814		1.7037	1.3563	2.3864	3.0926	3.2957	5.0035	2.8943	2.8128
ENSG00000215883	CYB5RL		5.324	5.6642	5.8738	7.8925	10.2655	10.564	10.6258	13.7367		0.40457	0.55365	0.56918	0.26387	0.94361	1.0334	0.84834	0.42421
ENSG00000116221	MRPL37		121.4191	115.9194	112.1755	98.7167	91.5314	87.4176	87.9536	94.8143		5.4041	1.4613	3.8153	3.5482	4.5155	4.5913	2.1632	4.9024
ENSG00000157216	SSBP3		35.0622	35.7141	36.5748	44.9115	52.0682	52.9735	58.5971	56.2879		2.1429	1.3689	2.6659	5.1869	3.8016	2.5344	2.0202	3.508
ENSG00000198711	SSBP3-AS1		0.026122	0	0.031861	0.033736	0.27247	0.30685	0.29936	0.29073		0.052244	0	0.063721	0.067471	0.038783	0.10678	0.18516	0.018556
ENSG00000162390	ACOT11		0.61385	1.1241	0.82224	0.85806	0.81681	1.2892	0.6252	0.57203		0.17567	0.17981	0.40371	0.29054	0.25893	0.36546	0.29179	0.23208
ENSG00000243725	TTC4		1.1162	1.3126	1.4813	1.2746	0.90232	0.99334	0.69945	0.99643		0.43406	0.24022	0.40311	0.39417	0.38807	0.33187	0.31958	0.57738
ENSG00000162396	PARS2		8.6832	8.3128	9.9555	11.2293	11.946	11.9185	14.5369	17.3204		1.4709	0.92458	1.1102	1.0225	0.58807	2.0372	1.1209	0.2859
ENSG00000116133	DHCR24		283.3933	274.0459	241.1897	181.5698	144.0463	130.3064	137.3014	240.9397		3.0429	5.4704	18.5163	17.2093	15.215	8.2903	4.1014	43.2926
ENSG00000233203	AC096536.1		0.17963	0.25627	0.10374	0.28509	0.1506	0.24939	0.14316	0.2783		0.090641	0.10919	0.13646	0.081739	0.18154	0.23089	0.21349	0.10261
ENSG00000162402	USP24		205.7476	210.4276	222.2451	221.9323	207.9124	193.5478	182.8464	195.5228		10.6375	4.4566	4.6713	10.7589	8.7055	4.8856	2.7651	16.8499
ENSG00000234810	AL603840.1		0.20647	0.22918	0.35278	0.95712	1.3138	1.5934	1.4773	1.4516		0.13189	0.14987	0.27626	0.27934	0.78217	0.30159	0.22898	0.2463
ENSG00000260971	AC119674.1		0.28077	0.076022	0.35329	0.46351	0.97165	1.1105	1.425	0.31517		0.1527	0.093988	0.2377	0.13371	0.41812	0.45276	0.6334	0.2694
ENSG00000162407	PLPP3		21.3463	22.5775	32.6496	55.8979	73.3606	90.0648	93.8098	57.657		1.8896	0.38753	2.1181	5.0544	2.1401	6.5027	3.5942	3.4637
ENSG00000225475	AC099789.1		0.36411	0.28174	0.25492	0.37505	0.33045	0.18679	0.18252	0.46734		0.1771	0.21029	0.1273	0.22918	0.26446	0.11108	0.1589	0.2038
ENSG00000162409	PRKAA2		17.2801	17.1483	16.8933	15.8899	16.4869	15.0681	16.431	23.4079		2.3362	2.4131	2.0894	1.128	1.9795	0.61188	0.68019	2.086
ENSG00000173406	DAB1		0.36574	0.57801	1.163	3.9054	6.6763	6.6166	4.707	1.7693		0.047256	0.13684	0.34113	1.1689	0.41386	0.60907	1.3828	1.0448
ENSG00000162600	OMA1		33.7075	33.8258	40.586	49.7216	52.3921	51.3192	47.5673	45.8969		3.4441	3.3296	1.8923	2.8734	1.4629	2.5946	0.89035	2.1051
ENSG00000162601	MYSM1		74.7339	84.243	91.4208	97.9631	109.8327	107.2574	101.7046	88.0289		12.8048	7.5717	4.2234	6.2646	15.3261	10.5842	5.3821	1.0772
ENSG00000283445	AL136985.3		0.10042	0.053897	0.24268	0.39636	1.3788	1.8644	1.1775	0.28591		0.082845	0.062287	0.20864	0.28799	0.59208	0.44879	0.55942	0.16263
ENSG00000177606	JUN		20.8212	18.733	17.2768	48.4505	132.417	242.144	341.9973	153.0832		3.1559	1.7567	4.2478	20.0927	25.4946	41.3836	31.2538	25.1158
ENSG00000234807	LINC01135		0.10782	0.053897	0.028112	0.12369	0.32324	0.27941	0.6423	0.72089		0.085775	0.062287	0.056224	0.14387	0.096869	0.11304	0.21393	0.30349
ENSG00000232453	AC105277.1		0.072601	0.080066	0.12917	0.16322	0.3092	0.50853	0.53192	0.57587		0.091164	0.10081	0.1046	0.25664	0.15503	0.36352	0.36422	0.18166
ENSG00000237352	LINC01358		0.11605	0.12767	0.24162	0.41077	0.6734	1.018	0.95515	0.89279		0.17133	0.1008	0.15096	0.089956	0.36906	0.17985	0.19476	0.14516
ENSG00000172456	FGGY		2.5504	2.2021	2.938	5.5767	8.6096	12.0256	15.1674	12.4068		0.29556	0.88541	0.6134	0.86917	0.6578	0.4213	0.99858	1.124
ENSG00000134709	HOOK1		0	0.027728	0	0.028273	0.11311	0.2295	0.49269	0.63799		0	0.055457	0	0.056546	0.086981	0.09001	0.26632	0.39768
ENSG00000134716	CYP2J2		2.2492	1.4424	2.277	2.0117	2.571	2.4959	2.1935	1.5079		0.15917	0.32553	0.70866	0.71502	0.39101	0.6984	0.29685	0.30879
ENSG00000231252	AC099792.1		0.13315	0.09861	0.31864	0.63683	0.98262	1.1721	1.3348	0.55179		0.097399	0.13666	0.10385	0.38247	0.51191	0.1621	0.40344	0.093538
ENSG00000162599	NFIA		5.8409	6.5347	7.9371	9.1751	7.4991	7.0877	8.485	8.9238		1.4012	0.98548	0.90253	2.2178	0.67734	0.67121	0.70492	1.24
ENSG00000237928	NFIA-AS2		0	0.027728	0.035941	0.13114	0.12804	0.33812	0.26664	0.098795		0	0.055457	0.071882	0.11041	0.15629	0.31696	0.12852	0.19759
ENSG00000162604	TM2D1		19.8056	20.0153	23.0746	23.9227	30.8876	33.6131	34.6668	30.9466		3.3201	1.1898	1.0808	4.0907	2.9591	3.5559	3.4322	1.5584
ENSG00000132849	PATJ		8.0365	8.2382	10.0723	10.8885	12.5755	11.8616	13.0637	15.7976		0.63475	0.99471	1.1469	1.6139	0.439	1.3436	1.1873	1.0863
ENSG00000162607	USP1		161.48	163.3811	139.7437	93.4812	65.6557	52.59	50.8658	62.1135		13.0549	6.0771	13.7708	12.3806	5.1135	6.8124	2.3789	1.6119
ENSG00000116641	DOCK7		112.003	113.9812	114.4804	117.1857	134.1886	143.9204	156.1854	149.3905		5.7932	4.0537	7.4613	4.2834	8.5153	7.5212	9.2429	17.5031
ENSG00000235545	AC103923.1		0.20095	0.25915	0.18208	0.59813	0.72431	1.2684	1.5449	0.77251		0.2733	0.25647	0.20297	0.14278	0.17227	0.35872	0.15229	0.12674
ENSG00000125703	ATG4C		18.2103	19.1391	19.9254	21.9206	25.0322	22.8192	22.4235	21.8998		2.1704	1.6537	0.88299	2.2792	1.3555	0.62079	0.59607	1.2509
ENSG00000229537	LINC01739		0.22938	0.33587	0.8252	3.8938	9.317	11.0096	9.2133	3.9526		0.08303	0.1176	0.58977	0.62635	1.7729	0.80373	0.85627	1.4929
ENSG00000224209	LINC00466		0.20163	0.31172	0.30534	0.54356	0.49357	0.80648	1.0033	1.0022		0.14583	0.13831	0.20318	0.24977	0.2059	0.20101	0.12599	0.30352
ENSG00000230798	FOXD3-AS1		6.1629	5.1843	6.7028	11.2148	12.9005	14.8612	15.8913	18.6631		0.6761	0.61935	0.98401	1.7613	1.4685	1.0689	1.8893	0.96109
ENSG00000187140	FOXD3		9.1766	10.0424	15.4476	39.3195	60.6776	75.1782	82.6712	78.4237		1.0527	1.0484	5.1371	13.1859	9.1764	13.7065	8.8931	8.8918
ENSG00000088035	ALG6		26.0973	25.7109	29.2336	33.0679	35.7622	36.4638	36.4381	35.8867		1.8682	1.6421	2.3203	2.84	1.591	1.0051	2.0592	5.2334
ENSG00000142856	ITGB3BP		35.4754	36.0043	36.7602	29.9992	25.0772	22.8479	22.1842	25.9016		2.2888	0.93878	1.0302	1.1422	2.2698	1.5546	0.27862	1.8508
ENSG00000203965	EFCAB7		12.3611	13.1869	13.7759	18.5432	24.3888	25.5873	27.8674	25.1119		1.5303	1.7767	1.789	1.1887	1.3357	2.1473	2.484	2.5117
ENSG00000116652	DLEU2L		0.82869	0.67038	0.69064	1.7031	2.4211	2.7455	2.6635	2.6991		0.18435	0.29619	0.44033	0.55073	0.84294	0.70461	0.92889	0.78022
ENSG00000079739	PGM1		99.5443	94.9607	101.4903	104.7744	98.8576	94.6542	97.2719	112.1088		7.5337	3.9789	1.2651	5.3694	3.3538	1.9835	2.0956	3.1836
ENSG00000185483	ROR1		20.0186	20.1223	18.3929	10.5951	4.1765	2.6172	2.1558	2.4107		1.199	1.2022	1.9654	1.3046	1.4	0.22906	0.53797	0.43952
ENSG00000158966	CACHD1		15.6649	17.3939	15.4164	13.01	13.2445	12.1309	11.7655	18.3449		2.3528	1.6747	1.2177	0.37827	1.1953	1.6365	1.3147	2.6712
ENSG00000162437	RAVER2		33.2162	35.1732	36.8778	37.9203	38.0808	36.1023	34.7135	37.3328		0.6573	1.5448	0.90558	0.74175	2.2059	3.5109	2.6097	2.9381
ENSG00000162434	JAK1		129.7039	132.4215	137.1572	162.7265	180.8269	185.318	190.2382	169.5818		5.5464	3.8324	4.4047	1.5696	8.8485	12.9721	12.8952	10.784
ENSG00000226891	LINC01359		0.12647	0.27839	0.30096	0.59481	0.72836	0.88013	0.87151	1.0417		0.1174	0.088879	0.23227	0.26681	0.2039	0.26386	0.25641	0.43415
ENSG00000162433	AK4		70.9906	71.4071	64.532	38.9869	20.3524	13.3612	14.2953	22.0867		4.0731	1.8854	2.95	6.684	2.6267	0.11486	1.1054	2.6449
ENSG00000116675	DNAJC6		45.872	47.1552	51.9713	59.6613	64.5518	63.9277	63.5609	53.2438		3.0537	1.2782	1.1197	0.97152	4.6171	5.0679	4.2646	4.45
ENSG00000213625	LEPROT		64.3063	69.3513	75.1266	86.188	80.0816	69.1224	52.5114	34.7908		1.3264	2.1826	3.5718	6.3179	2.0888	5.5279	4.933	1.8189
ENSG00000116678	LEPR		8.2797	8.3257	9.3551	12.6294	15.0058	12.8116	11.1648	6.8992		1.7365	1.5702	0.59426	1.3588	0.75109	1.4367	0.94113	1.6661
ENSG00000184588	PDE4B		10.1227	9.653	15.6129	30.767	38.3592	39.1454	43.9172	34.9129		1.3844	0.83871	2.4525	1.2339	2.9814	2.4706	2.1989	3.8816
ENSG00000152763	WDR78		0.27041	0.18134	0.15761	0.43756	1.0602	1.4353	1.737	1.0925		0.18414	0.10967	0.12625	0.24826	0.32741	0.49022	0.33172	0.25077
ENSG00000198160	MIER1		65.1116	67.2971	72.9669	81.0013	91.2646	84.5165	82.8807	82.8574		10.5499	8.6283	7.2613	7.1248	1.7288	2.8321	6.1437	5.0148
ENSG00000116704	SLC35D1		60.3377	59.8512	66.4567	67.8207	71.647	71.5165	74.6972	71.6119		2.2414	1.7155	5.0205	3.9231	5.1915	3.1652	4.0841	3.0434
ENSG00000142864	SERBP1		781.7638	783.336	719.2947	603.6104	493.5222	433.3871	419.6385	446.0206		43.1801	39.5411	21.3435	26.205	18.3567	3.5424	7.6181	24.1499
ENSG00000116717	GADD45A		26.7647	24.8201	21.782	18.1523	15.6483	15.6557	17.6317	25.2057		1.7566	2.4597	1.3204	1.2154	1.3424	1.3919	1.669	3.3678
ENSG00000172380	GNG12		356.3697	361.8097	347.3244	329.8842	325.8815	296.8159	263.0999	188.4216		41.2815	39.7528	29.1198	25.6747	4.6167	3.1787	8.1877	6.6947
ENSG00000232284	GNG12-AS1		0.85573	0.61403	1.2788	1.8036	0.87704	0.96491	0.78741	0.5857		0.28141	0.26246	0.48464	0.32478	0.32895	0.29758	0.3407	0.1436
ENSG00000162595	DIRAS3		0.10363	0.15205	0.10374	0.30989	0.32488	0.4431	0.44447	0.34033		0.078188	0.056561	0.13646	0.1202	0.12603	0.28785	0.14429	0.17528
ENSG00000116729	WLS		72.2834	69.1416	68.2372	67.0095	73.4744	76.0563	77.57	88.8536		2.5473	0.96294	4.8264	3.1841	6.4766	0.91225	2.0024	5.0118
ENSG00000116745	RPE65		0.026122	0	0	0.18604	1.1795	2.2824	3.5556	1.3114		0.052244	0	0	0.16086	0.6124	0.48896	0.80419	0.32195
ENSG00000024526	DEPDC1		98.9429	102.8161	95.8829	63.7965	34.5723	15.4396	11.1601	12.8966		11.8755	5.3512	8.356	9.0037	6.0747	4.0055	2.0081	1.912
ENSG00000233589	AL138789.1		0.21726	0.18001	0.18914	0.067143	0.054673	0.10402	0.10859	0		0.11037	0.057428	0.12951	0.13429	0.063929	0.089818	0.075101	0
ENSG00000234264	DEPDC1-AS1		0.61967	0.76743	0.32916	0.30443	0.16614	0.07607	0.14206	0.17045		0.14851	0.13488	0.26633	0.1357	0.18113	0.10302	0.23103	0.035662
ENSG00000033122	LRRC7		0.72002	0.62477	1.9131	4.3828	6.7224	6.2089	4.22	1.3342		0.25309	0.34689	0.7414	0.90986	1.0567	0.44183	0.8931	0.56098
ENSG00000066557	LRRC40		33.9635	35.0372	35.6389	31.8613	33.1506	27.2053	27.2077	30.3158		4.8992	2.6729	2.7859	1.6328	2.1723	1.1181	2.107	1.2167
ENSG00000116754	SRSF11		260.3097	280.9899	302.5217	331.5459	391.2902	413.7015	415.3938	351.7498		31.2351	19.0283	4.3204	15.4956	84.3379	64.1052	46.9301	21.5581
ENSG00000118454	ANKRD13C		42.8189	44.0019	47.7567	50.7965	59.2461	59.4193	58.6451	43.4559		4.1953	2.1989	2.619	1.4135	3.1292	2.6023	1.8085	2.8019
ENSG00000197568	HHLA3		4.7986	5.0073	7.2982	12.0891	16.8562	20.1909	19.4951	18.4586		0.54893	0.81666	1.0202	1.2502	2.271	0.26843	3.1638	1.7784
ENSG00000116761	CTH		8.2466	7.7756	9.0359	9.5045	11.9868	13.6992	14.2837	18.5534		1.1024	0.95155	2.5542	0.87917	0.79401	0.59835	0.86738	1.5575
ENSG00000271992	AL354872.2		0.1592	0.079604	0.27627	0.19117	0.43259	0.35677	0.52034	0.59543		0.068494	0.10518	0.1118	0.15769	0.21198	0.1059	0.33568	0.31306
ENSG00000132485	ZRANB2		180.6335	193.9861	209.2717	222.6761	253.3707	252.1846	237.6045	214.4962		28.3135	15.3808	7.7856	13.1705	30.0002	22.7013	15.9252	20.8001
ENSG00000207721	MIR186		0.67233	0.85883	0.52207	1.2194	2.3081	2.3627	2.0595	1.1751		0.45515	0.29559	0.25488	0.13371	1.5464	1.2054	0.3487	0.392
ENSG00000229956	ZRANB2-AS2		0.24962	0.30186	0.48367	0.98952	1.1796	1.8106	1.9881	2.3815		0.21684	0.1285	0.17941	0.24135	0.073202	0.21835	0.36536	0.3449
ENSG00000172260	NEGR1		27.9602	28.36	35.1223	54.481	75.6966	76.9787	81.9949	67.5309		4.8879	2.2906	2.4659	4.317	2.2617	2.4172	1.7782	3.8546
ENSG00000225087	AL583808.1		0.67184	0.47447	0.47445	0.56472	0.53001	0.75109	0.83502	0.54351		0.14173	0.21197	0.31548	0.081191	0.10052	0.091785	0.07692	0.34483
ENSG00000162620	LRRIQ3		4.3937	4.1553	4.4399	5.7484	6.1725	5.5451	5.2297	5.6182		1.1523	1.004	0.4054	0.76811	0.54695	0.18816	1.0687	0.77878
ENSG00000254685	FPGT		22.8217	22.0718	26.6313	27.2753	29.8969	29.1584	29.5755	31.4517		2.472	2.6446	3.2894	3.5671	1.9938	2.1257	1.6318	2.4363
ENSG00000259030	FPGT-TNNI3K		0.048968	0.079378	0.059973	0.15775	0.36209	0.5398	0.52783	0.26531		0.056611	0.10513	0.06952	0.19622	0.29254	0.29078	0.61729	0.044249
ENSG00000116791	CRYZ		56.7607	57.4684	52.7772	44.2322	38.3153	30.8985	30.0449	42.0822		4.5502	5.7939	3.894	2.2935	2.2706	1.0598	2.2452	3.0373
ENSG00000162623	TYW3		94.3935	96.016	94.4673	82.7552	75.9819	67.3819	65.7544	68.6722		3.1334	4.5014	6.1699	3.6929	2.4204	2.305	2.89	3.5687
ENSG00000162624	LHX8		2.0777	1.8078	1.5606	1.1595	1.7902	1.7422	2.9117	3.2692		0.53092	0.45383	0.30264	0.22841	0.41716	0.15866	0.43755	0.72936
ENSG00000137968	SLC44A5		4.4402	5.0964	7.4215	10.79	14.7746	16.8947	16.8888	16.4502		1.2542	0.4055	0.50869	0.51029	3.6987	3.104	0.62993	1.9006
ENSG00000230863	AL096829.2		0.21398	0.20416	0.44781	0.65947	0.37922	0.64548	0.44772	0.18412		0.15987	0.080487	0.19195	0.5685	0.33236	0.30593	0.026457	0.1697
ENSG00000117054	ACADM		65.2169	66.3254	67.6755	74.8597	91.5994	95.0144	98.583	103.4517		6.1545	4.7204	2.2346	3.459	2.1451	3.9334	3.3169	5.9011
ENSG00000137955	RABGGTB		183.6184	190.6228	181.3186	142.6426	113.7248	102.4331	95.8665	110.368		9.1364	5.3637	7.4863	7.9234	3.4095	4.225	3.7753	6.2782
ENSG00000057468	MSH4		0.081693	0.074463	0.099994	0.05837	0.10243	0.25815	0.27812	0.5071		0.055137	0.093265	0.1358	0.067466	0.13762	0.054797	0.26725	0.14437
ENSG00000184005	ST6GALNAC3		10.7297	12.0436	12.8019	14.104	14.0474	13.4257	11.354	15.7465		2.1762	0.45973	2.1224	1.6254	1.6291	0.5016	1.6507	1.703
ENSG00000226415	TPI1P1		0.85369	0.89959	0.64135	0.91845	0.63956	0.68032	0.39397	0.34996		0.43267	0.21172	0.61	0.29169	0.29284	0.1719	0.31156	0.26451
ENSG00000117069	ST6GALNAC5		1.7922	1.7236	1.5649	1.967	2.7243	2.7727	2.1079	1.454		0.6282	0.33584	0.59489	0.48832	0.45985	0.74119	0.50164	0.39909
ENSG00000142892	PIGK		54.3393	56.5135	56.3671	62.6052	72.2098	71.0863	70.9431	80.782		3.8418	6.3011	2.3987	3.2622	1.5431	3.1001	1.9818	4.1644
ENSG00000226084	AC113935.1		0.63694	0.84854	0.92034	0.65632	0.63484	0.74748	0.79728	0.94131		0.19603	0.43923	0.2634	0.33088	0.23736	0.23477	0.22401	0.25778
ENSG00000154027	AK5		5.994	5.7314	6.9602	10.6714	11.0063	10.6898	11.1216	18.1079		0.74338	0.73201	1.3536	1.4213	0.6665	1.5721	0.42723	2.5226
ENSG00000036549	AC118549.1		122.4458	126.6954	129.016	136.0338	139.9801	133.523	138.1296	177.4615		6.5802	4.2736	4.4569	6.0751	9.0986	13.4077	6.5155	7.2431
ENSG00000077254	USP33		137.0591	142.6777	152.2444	169.4944	183.3383	182.6255	181.1187	178.0368		9.6601	8.2203	1.7949	3.748	5.8976	3.6725	2.8567	9.4199
ENSG00000180488	MIGA1		51.4079	53.3444	54.0249	54.6207	56.8417	51.0592	52.1307	50.114		6.762	5.9719	6.289	5.7217	2.9342	5.0385	3.5739	5.2179
ENSG00000235927	NEXN-AS1		0.077577	0.26297	0.18164	0.3365	0.6573	0.86681	0.57551	0.32299		0.099777	0.20059	0.10434	0.26841	0.15734	0.24976	0.30961	0.092205
ENSG00000162614	NEXN		3.5382	3.3179	3.8506	6.7652	8.7703	8.0813	6.4257	4.6516		0.59725	0.56015	1.4265	1.3663	0.94131	0.57546	0.55766	0.6831
ENSG00000162613	FUBP1		208.4989	216.1928	212.6268	177.8205	168.6163	152.3504	144.7303	127.7236		16.8086	11.9641	4.2062	9.1734	14.8232	11.7778	9.7948	4.4759
ENSG00000162616	DNAJB4		19.5702	20.835	22.6609	25.4036	33.9319	36.2122	40.9507	36.339		2.2361	2.3064	2.2209	3.5206	1.8537	0.70611	3.4801	2.907
ENSG00000122420	PTGFR		0.23429	0.25736	0.42507	0.43904	1.2369	1.8883	2.7556	5.9926		0.037108	0.1454	0.3137	0.076806	0.26683	0.55	0.40765	0.88397
ENSG00000137959	IFI44L		0.81142	0.79786	1.3945	2.2187	3.6149	4.5537	5.444	3.5292		0.38779	0.23354	0.47725	0.61019	0.91739	0.22649	0.32366	0.69182
ENSG00000137965	IFI44		27.8966	28.1018	27.025	28.5596	32.6001	29.326	28.2983	22.1876		1.2609	1.5339	1.8487	2.4503	2.8974	1.1254	2.0047	1.8452
ENSG00000162618	ADGRL4		11.449	12.1716	7.5077	6.5299	8.3444	8.8131	9.5031	6.7051		1.0777	1.5957	0.46941	0.74514	1.0764	0.99229	0.80156	0.43722
ENSG00000117114	ADGRL2		72.1711	73.2496	85.1448	94.807	98.6473	93.9761	87.8924	79.4523		5.7111	3.4221	3.2814	4.8284	6.0454	6.3398	5.4896	7.3139
ENSG00000137941	TTLL7		13.7039	14.0504	15.6597	22.1975	30.7679	33.5481	32.4346	20.1641		2.6057	0.94661	0.93929	4.3732	7.067	3.5367	2.3716	1.0075
ENSG00000271576	AL359504.2		1.1444	0.93798	1.2855	2.1606	1.4945	1.9784	2.4022	2.1572		0.295	0.38622	0.50162	1.0026	0.43187	0.95239	1.0626	0.42973
ENSG00000142875	PRKACB		46.8411	47.1833	50.6404	62.8946	74.7288	77.5385	77.4106	64.8843		5.2353	3.5347	1.4459	4.2016	5.4357	2.0171	4.6146	5.3277
ENSG00000203943	SAMD13		0.25563	0.53374	0.69074	0.95764	1.1575	1.6311	1.7099	1.5432		0.23775	0.22025	0.30931	0.39521	0.42882	0.67003	0.40976	0.34116
ENSG00000117133	RPF1		65.0632	62.6132	56.1977	44.3234	38.8059	36.2937	34.1998	41.951		3.3777	4.1739	1.5276	3.2158	3.0883	2.0206	2.1294	0.54893
ENSG00000174021	GNG5		70.4279	72.5402	68.1433	56.6526	54.707	52.4218	54.6078	63.9752		2.4812	3.2552	2.049	1.7283	3.0761	2.9656	1.4557	4.088
ENSG00000122432	SPATA1		0.075089	0.28244	0.33701	0.25284	0.51824	0.67421	0.86588	0.81689		0.050231	0.16123	0.25606	0.23532	0.30966	0.22933	0.41591	0.35139
ENSG00000117151	CTBS		12.83	12.8798	13.9888	18.5237	26.001	28.637	27.8111	24.9919		2.6701	2.0984	2.0965	1.4528	2.0838	3.4691	2.3785	2.5993
ENSG00000117155	SSX2IP		46.0794	47.3158	45.6524	44.3215	52.9123	61.8548	76.7017	116.3653		4.1288	4.2218	4.2724	0.98623	0.89502	3.2554	5.0527	11.1328
ENSG00000171517	LPAR3		24.0953	24.5013	25.5676	29.9346	33.5727	35.2735	35.5228	33.3983		1.8907	0.67363	2.6786	2.5896	2.2857	1.2664	2.2003	2.0133
ENSG00000153898	MCOLN2		8.318	8.1812	9.5442	7.1022	7.4076	7.3869	6.9523	7.3642		0.42172	1.5932	0.88124	0.627	0.84072	0.70655	1.1351	0.57216
ENSG00000162643	WDR63		0.6954	0.53843	1.1033	2.0601	2.5978	2.2715	1.5757	1.5235		0.34019	0.28385	0.29357	0.19533	0.64331	0.94545	0.21336	0.49978
ENSG00000055732	MCOLN3		11.5523	15.3116	16.1694	21.6195	27.7366	28.7675	26.0939	35.6719		2.9841	0.58747	1.7449	4.2437	5.7481	4.6692	3.2187	3.5599
ENSG00000280099	AL603750.1		0.27835	0.26049	0.15695	0.24242	0.21644	0.19694	0.14331	0.26241		0.13622	0.25401	0.2417	0.1248	0.18687	0.11233	0.14194	0.16134
ENSG00000097096	SYDE2		4.0354	3.4847	4.1155	4.26	4.0469	3.8534	3.174	2.5713		0.60057	0.72169	0.27798	0.86553	1.0531	1.0307	0.54156	0.73795
ENSG00000162642	C1orf52		25.6581	24.6889	23.7199	21.359	21.1088	19.0606	19.1041	21.4267		2.6286	1.8868	2.0807	1.9635	2.4175	1.1104	1.164	1.24
ENSG00000142867	BCL10		19.8638	19.5928	18.3959	19.434	21.051	20.2778	19.4295	18.7213		2.0451	1.8185	2.0242	1.4451	2.9318	3.5837	1.047	0.94928
ENSG00000153904	DDAH1		34.6662	32.6754	31.8783	26.727	16.799	11.0747	9.7295	12.1038		1.587	0.96422	4.0749	3.1564	1.5997	1.0241	1.0433	0.84753
ENSG00000282057	AC092807.3		0.82801	0.33408	0.92717	0.99864	1.1244	1.1514	0.93037	0.36824		0.256	0.17455	0.56982	0.26115	0.42273	0.13605	0.67878	0.22474
ENSG00000142871	CYR61		60.1799	60.1247	56.5439	40.794	35.4893	24.6735	14.176	2.8359		2.065	1.4572	2.5653	2.8474	1.1824	1.4928	2.0275	0.62066
ENSG00000117174	ZNHIT6		47.5131	48.4109	44.9867	39.1622	33.4846	32.4525	33.2786	35.6057		3.7323	3.8974	3.2258	2.1347	2.5239	1.9654	2.8531	1.0736
ENSG00000171502	COL24A1		1.9253	2.2785	2.826	6.6126	13.8604	22.9477	27.9289	19.7995		0.26533	0.22381	0.6781	1.1433	2.8476	2.428	4.9093	1.1491
ENSG00000122417	ODF2L		33.6659	36.8694	38.3268	41.1147	44.2477	45.3918	44.7534	36.2346		4.3997	3.6127	2.4988	1.2524	6.4174	3.2627	4.0741	0.66654
ENSG00000261737	AL049597.2		0.58761	0.52435	0.68987	0.98951	1.4411	1.7934	1.4499	1.27		0.24062	0.27973	0.16598	0.42152	0.34503	0.19981	0.26663	0.35336
ENSG00000097033	SH3GLB1		76.5851	78.3873	79.2388	87.1501	98.1125	100.062	100.9161	91.8243		6.9469	0.87088	3.4977	3.5326	3.205	1.6772	2.8487	6.5469
ENSG00000183291	SELENOF		110.8223	109.0035	108.7343	103.4513	104.455	102.8917	102.0938	102.3311		4.643	8.5845	5.1682	6.1238	7.2351	4.2549	2.3958	6.657
ENSG00000153936	HS2ST1		46.2862	48.2864	51.1396	54.3541	63.5963	65.8745	67.0229	52.2521		6.8708	4.4863	4.3722	2.6181	5.431	4.7365	2.281	1.4846
ENSG00000267272	LINC01140		0.29321	0.25378	0.58131	0.79856	1.4285	1.1699	1.7435	1.0899		0.25825	0.12902	0.23456	0.27363	0.32739	0.20925	0.36256	0.21612
ENSG00000143013	LMO4		34.2404	35.6699	43.6135	64.3772	82.4108	83.7851	85.3743	105.9703		0.41581	1.3016	2.5846	4.1661	4.0004	3.5907	4.031	8.0948
ENSG00000237505	PKN2-AS1		0.13805	0.12433	0.11663	0.47046	0.44902	0.7885	0.80679	0.91618		0.10988	0.096523	0.16694	0.26734	0.24159	0.11598	0.062812	0.2869
ENSG00000065243	PKN2		103.3184	108.5742	111.798	114.9156	119.5023	116.7024	113.469	96.403		8.2075	7.2509	3.6844	5.1506	3.8177	4.6689	4.014	7.3243
ENSG00000241975	ELOCP19		0.3218	0.25535	0.41447	0.44418	0.73186	0.615	0.55504	0.6089		0.14557	0.1285	0.2834	0.15393	0.32377	0.4543	0.17713	0.18698
ENSG00000137947	GTF2B		31.7125	31.9195	31.1447	33.1739	33.5428	35.7326	38.1407	34.4962		2.9303	4.2288	1.7497	0.5	0.91651	1.9049	1.4786	1.2171
ENSG00000137944	KYAT3		12.9605	12.5933	13.9813	18.8643	22.7344	23.6583	24.871	23.7965		1.0503	1.1702	1.2079	2.5301	0.98302	1.737	2.2988	1.0174
ENSG00000213516	RBMXL1		54.9893	58.2103	60.1487	61.8838	59.114	58.6081	57.2597	58.5744		5.4613	1.4886	3.7647	3.5713	2.7988	4.3595	3.3876	3.0857
ENSG00000117226	GBP3		2.0794	1.8128	2.5965	2.9284	3.0525	4.0787	3.7426	3.1038		0.18793	0.47559	0.66122	0.661	0.47565	0.51412	0.56667	0.9076
ENSG00000117228	GBP1		9.9449	11.4497	13.2213	19.9228	22.4448	21.6235	18.207	11.1559		1.8403	1.8303	1.3099	1.4307	1.204	1.642	1.6754	2.9005
ENSG00000234518	PTGES3P1		0.56838	0.6263	1.0607	1.2826	1.0998	1.2044	1.6676	1.0177		0.27342	0.16808	0.15768	0.50849	0.48881	0.22312	0.53147	0.46792
ENSG00000162645	GBP2		22.1229	21.3754	29.5097	40.3106	45.0926	55.5006	63.51	34.7208		3.1141	1.6116	1.3995	1.5667	2.0008	3.0593	2.5465	5.9276
ENSG00000197147	LRRC8B		10.3258	9.9142	9.1246	5.0185	3.3565	2.482	2.1126	3.1343		0.81903	0.84855	1.4199	0.76142	0.35822	0.36718	0.76696	0.61441
ENSG00000231999	LRRC8C-DT		0.23187	0.39556	0.64268	0.64988	1.0712	1.2602	0.95923	0.88989		0.093086	0.28964	0.20567	0.2639	0.48624	0.18036	0.59488	0.27994
ENSG00000171488	LRRC8C		14.8831	13.2924	11.9089	9.444	7.8396	8.2473	7.9545	7.591		1.2657	0.93591	1.3323	1.4698	0.92983	0.79875	0.94249	0.73141
ENSG00000171492	LRRC8D		74.2851	76.1231	84.6885	103.5998	101.0641	101.2068	108.0214	153.3887		4.4846	4.0454	5.7581	5.2028	7.9608	4.8602	2.4702	13.1683
ENSG00000228175	GEMIN8P4		1.8512	1.783	2.2349	2.5693	2.5036	3.116	1.9593	2.8156		0.37673	0.33155	0.3835	0.62344	0.56745	0.19307	0.4484	0.33408
ENSG00000162664	ZNF326		85.7289	89.4744	83.1467	74.5757	60.3353	54.9345	57.8894	81.0838		5.0529	7.9857	6.4288	5.6646	1.3251	3.6636	3.6064	9.3764
ENSG00000233593	AL590094.1		1.1422	1.12	1.837	1.763	1.9269	1.8942	1.7429	3.0149		0.37618	0.21316	0.45219	0.22402	0.38553	0.26194	0.26693	0.76108
ENSG00000122482	ZNF644		77.5978	81.6791	81.6822	88.81	100.0273	98.0073	102.3134	88.4222		7.383	3.9255	4.3328	6.6564	3.586	2.3649	3.4934	8.1642
ENSG00000162669	HFM1		0.92091	0.73342	1.1906	1.673	2.9286	2.5972	2.7708	2.4535		0.1569	0.23747	0.3128	0.50339	0.70935	0.75259	0.98157	0.87366
ENSG00000097046	CDC7		28.2594	32.4193	29.8815	29.787	28.3208	25.2302	25.0239	16.6541		1.9748	2.2689	1.5424	0.94777	1.0675	2.0364	3.3163	1.0924
ENSG00000069702	TGFBR3		8.0283	7.9701	9.6326	12.5812	14.211	12.2945	11.5396	15.9338		1.4272	0.97968	0.34952	0.7617	1.0807	1.094	0.98561	2.1683
ENSG00000172031	EPHX4		10.4499	10.6204	9.114	7.1181	7.4888	6.9283	6.4221	6.8905		0.75734	0.61634	0.86269	1.6913	1.0669	0.88117	0.58698	1.5579
ENSG00000174842	GLMN		23.1165	23.4722	25.1391	23.9244	23.1434	22.0042	20.7844	19.5331		1.033	2.4695	1.6925	2.3288	0.89579	1.4027	0.89871	0.64315
ENSG00000122484	RPAP2		30.0496	31.7128	36.0249	39.7832	46.3731	48.399	51.5768	47.4111		2.7656	2.1942	1.0785	1.4704	3.8044	2.1636	2.6543	2.7537
ENSG00000162676	GFI1		0.9774	1.1352	1.0162	1.0775	0.73053	1.149	0.71808	1.075		0.17437	0.33604	0.24465	0.62566	0.43473	0.2839	0.42086	0.42612
ENSG00000067208	EVI5		30.199	31.7418	33.7982	37.6816	43.0564	40.762	39.4053	28.7118		2.4537	2.6996	3.4047	3.4122	0.79753	1.5067	1.9658	1.7595
ENSG00000122406	RPL5		729.8018	723.2919	725.1915	734.895	715.3755	679.222	693.5074	780.9222		21.7867	13.0714	10.068	17.9341	29.9832	37.9922	13.3305	3.8263
ENSG00000154511	FAM69A		5.5755	5.3869	4.9502	6.4159	5.3197	6.4496	6.8523	7.5785		0.18968	0.79446	0.35091	1.4004	0.64111	0.41387	1.7255	1.174
ENSG00000143033	MTF2		34.7599	36.4592	31.4003	29.0807	24.7333	21.9698	22.3936	23.4249		4.4071	3.3	3.2711	4.544	1.6482	2.386	1.7691	1.6559
ENSG00000117500	TMED5		93.7567	98.5432	99.6624	112.9833	128.8519	121.6625	117.6654	82.992		15.8202	10.9567	7.0122	12.3132	5.8158	3.8727	3.3292	6.1721
ENSG00000122483	CCDC18		14.0535	13.9611	15.1607	12.1456	9.5725	6.2073	6.6495	6.3611		1.3542	1.2708	1.3222	1.5265	1.3467	0.57408	0.99985	1.1903
ENSG00000223745	CCDC18-AS1		3.232	5.0856	7.0433	16.637	29.9121	36.9924	37.4007	32.6237		0.56069	0.96975	1.0759	3.634	8.1191	4.9965	4.8203	3.3249
ENSG00000117505	DR1		93.45	94.3079	85.7465	76.1974	74.6075	68.6941	70.1002	71.9692		9.0873	11.8539	6.5506	3.7006	2.9441	1.5108	3.9263	6.8487
ENSG00000137942	FNBP1L		29.3205	33.2498	37.9614	47.6691	50.2699	45.4995	40.17	40.8022		1.5832	2.8901	2.9696	1.5625	1.8197	0.66413	1.9255	2.1181
ENSG00000137936	BCAR3		124.9666	121.5131	93.1139	67.1123	56.7573	54.2306	46.1876	34.4095		5.1436	3.411	10.8402	3.0031	2.944	1.6821	3.3758	3.5993
ENSG00000260464	AL049796.1		0.58051	0.64082	0.86401	1.7985	1.6184	1.2369	1.6468	1.3237		0.10014	0.42412	0.16308	0.37586	0.21826	0.42595	0.39538	0.44164
ENSG00000067334	DNTTIP2		123.5413	121.5768	110.5043	86.6568	73.4794	64.9706	64.1809	68.7189		3.7012	5.7234	3.0231	6.9756	6.3395	5.649	2.7761	1.8848
ENSG00000023909	GCLM		88.6866	88.6617	67.6238	48.2246	40.8755	38.0781	40.114	40.8309		8.2645	10.5827	7.5529	4.0135	3.1868	3.2266	2.8825	4.3548
ENSG00000137962	ARHGAP29		62.646	65.2963	65.2445	58.2742	50.1964	39.6959	36.6147	29.5768		3.5879	1.404	2.391	2.0304	3.4281	2.2827	3.6695	3.1321
ENSG00000117528	ABCD3		65.4024	70.8919	74.582	77.9951	85.816	84.6248	86.1789	84.4728		6.096	6.2326	3.3682	2.7665	2.7043	5.2013	5.502	2.4637
ENSG00000117525	F3		5.7755	6.5205	4.69	3.0573	1.2196	1.2534	1.3097	1.0339		0.9958	0.94443	0.57903	0.72097	0.23756	0.36191	0.22761	0.41098
ENSG00000224081	SLC44A3-AS1		0.077506	0.051875	0.11899	0.76482	1.4408	1.5706	1.241	1.0131		0.093717	0.060185	0.09657	0.31629	0.50016	0.7709	0.42868	0.61785
ENSG00000143036	SLC44A3		0.3389	0.27793	0.46401	1.0893	2.0843	1.5874	1.496	0.97947		0.14861	0.16587	0.2112	0.54739	0.38779	0.22149	0.19227	0.46118
ENSG00000117519	CNN3		239.2611	243.9345	268.0754	305.5281	329.9319	277.9759	208.0603	124.054		8.3088	3.0373	7.8384	14.6612	9.6178	5.9153	4.3114	6.557
ENSG00000235501	AC105942.1		0.46296	0.587	0.61798	1.0881	1.3864	1.4027	1.2539	1.0049		0.20025	0.25061	0.20656	0.30277	0.39114	0.45852	0.40249	0.13427
ENSG00000172339	ALG14		9.7978	8.8134	9.8544	11.2659	10.7355	10.1703	8.6835	8.459		0.38759	1.6406	0.82615	1.2048	0.97072	1.1026	1.2126	1.1817
ENSG00000152078	TMEM56		11.0244	11.8983	13.1114	14.1046	15.1359	11.3358	10.8305	10.2314		2.5066	1.3805	1.8628	2.2705	1.8454	1.5615	1.8637	1.4922
ENSG00000271092	TMEM56-RWDD3		0.23108	0.32624	0.61325	0.41061	0.91635	0.79361	0.90434	0.70365		0.12213	0.25781	0.28933	0.27173	0.30667	0.23568	0.57126	0.23563
ENSG00000226026	AC092802.1		0.55756	0.52167	0.74748	1.9951	2.781	3.0418	3.3669	2.6129		0.30823	0.31767	0.1572	0.29709	0.17464	0.39878	0.53865	1.1191
ENSG00000122481	RWDD3		2.2886	2.0974	2.6484	3.8634	4.7199	5.0867	4.3621	4.3828		0.25479	0.47375	0.87807	0.86965	0.92083	0.79627	1.0411	0.65781
ENSG00000228502	EEF1A1P11		5.242	5.1516	6.4354	6.9155	7.7733	8.7884	9.7547	8.7926		0.58229	1.5321	1.2261	1.2956	0.55628	2.0323	0.85604	0.99622
ENSG00000137970	RPL7P9		5.4633	4.8784	6.4866	8.1861	6.4369	6.1018	5.7107	6.8123		1.202	1.5519	2.5843	2.2646	1.4893	1.8849	1.2193	1.1158
ENSG00000117569	PTBP2		20.3759	22.3842	22.9221	22.877	22.2778	21.9699	22.0202	21.8976		4.688	3.9936	2.1248	2.144	1.8154	0.50995	3.4173	1.9151
ENSG00000188641	DPYD		39.9544	42.141	49.0664	67.6092	84.5665	89.528	90.1641	60.8328		2.0642	3.4934	2.1901	3.9409	1.9963	3.026	4.9888	6.5859
ENSG00000269998			0.58482	0.41213	0.59333	0.54288	0.82688	1.1152	1.024	0.80286		0.28605	0.16149	0.37225	0.38581	0.18797	0.43235	0.18319	0.33305
ENSG00000259946	BX005019.1		0.12817	0.22495	0.26275	0.29023	0.49343	0.26801	0.61818	0.36632		0.092626	0.25138	0.21537	0.17814	0.096432	0.1974	0.34804	0.11016
ENSG00000225206	MIR137HG		1.7172	2.3871	2.9237	5.1642	7.3393	7.263	7.2028	4.3221		0.32867	0.54524	0.52971	1.1921	1.5493	0.7708	0.92139	0.70843
ENSG00000162627	SNX7		49.5188	46.0831	47.0597	50.7876	53.5312	52.1129	52.8017	46.206		1.723	1.8333	4.5278	2.2663	1.7494	4.9924	4.5486	2.5992
ENSG00000117598	PLPPR5		0.44423	0.25517	0.2397	0.43193	1.1419	0.75877	0.6829	0.38548		0.1476	0.32782	0.25145	0.13753	0.58909	0.21793	0.21846	0.22891
ENSG00000117600	PLPPR4		0.25053	0.413	0.82988	2.0143	5.2915	7.4318	7.9415	6.7623		0.17352	0.17286	0.32866	0.31278	1.2996	2.2054	1.2411	0.68303
ENSG00000156869	FRRS1		4.6402	4.8193	5.781	9.1983	14.634	18.7328	17.2784	14.2655		0.49267	0.50173	0.60253	0.54475	1.0141	1.0634	2.5704	1.2654
ENSG00000162688	AGL		63.8313	70.7412	78.8826	92.3331	100.1152	101.9298	95.3014	88.6668		5.3667	6.7528	1.7899	4.0478	5.6513	2.6574	4.0701	4.1186
ENSG00000228084	AC118553.1		0.12726	0.30901	0.45148	1.0317	1.3369	2.1085	1.8141	1.1625		0.11719	0.18521	0.20783	0.16776	0.34232	0.27458	0.16424	0.39058
ENSG00000117620	SLC35A3		24.0322	25.3525	23.5687	23.0538	25.3896	27.1231	24.2749	31.4186		4.9598	3.017	1.782	1.6939	4.4712	1.0835	3.2633	4.0067
ENSG00000156875	MFSD14A		2.3233	2.1756	2.0302	1.7308	1.7549	1.9303	1.7221	1.7454		0.44876	0.55393	0.39576	0.55254	0.3423	0.064313	0.64359	0.34808
ENSG00000156876	SASS6		51.7176	50.5502	44.2891	30.5571	17.0703	12.2325	12.2999	13.4388		6.6993	5.8535	2.4708	4.1044	2.4822	1.4534	1.3592	1.7319
ENSG00000122435	TRMT13		48.9966	54.9677	54.6159	53.0341	52.2964	52.4632	50.4872	48.2925		8.0992	5.3796	2.2858	4.558	6.4066	4.9275	4.5877	5.5569
ENSG00000122477	LRRC39		0.3978	0.35483	0.76758	0.79475	1.5822	1.6842	1.8841	1.3754		0.24744	0.24635	0.54631	0.26595	0.30231	0.62799	0.74681	0.36192
ENSG00000137992	DBT		45.4468	45.9103	53.3861	67.6524	77.7244	81.7599	84.0886	74.6792		5.4508	4.967	3.1697	3.2484	2.015	2.3295	2.8324	3.5323
ENSG00000224616	RTCA-AS1		0.64419	0.35218	0.44954	1.1875	1.4919	1.9638	2.1096	1.8121		0.33082	0.11726	0.20656	0.12884	0.097655	0.49626	0.6229	0.26592
ENSG00000137996	RTCA		67.1597	67.8496	67.0921	62.8812	63.3033	64.5188	66.5513	74.0284		4.3066	1.4683	1.8585	1.8917	4.8017	4.2871	3.0893	3.1421
ENSG00000079335	CDC14A		16.0437	16.2645	15.5057	15.3518	15.4343	14.4026	15.063	13.6331		2.9923	1.3623	1.5194	2.2859	1.0473	1.1313	0.779	2.0372
ENSG00000162694	EXTL2		46.9497	46.9721	59.5056	75.7128	84.1867	87.9544	86.4413	85.49		2.6636	1.6017	2.822	1.8408	5.42	3.1196	3.0736	4.2612
ENSG00000273204	AC104506.1		0.66777	0.55969	0.7225	0.76643	0.66046	0.92857	0.53833	0.51596		0.40213	0.12499	0.4273	0.47506	0.15494	0.23717	0.17378	0.20072
ENSG00000162695	SLC30A7		77.1171	80.3984	74.9881	76.8814	78.8784	75.2381	73.5046	80.3028		8.3057	7.7767	7.479	10.8464	4.0703	4.1949	3.9233	5.5798
ENSG00000117543	DPH5		29.9294	28.9519	31.8622	36.8071	41.562	43.4166	45.9315	63.5862		2.8004	0.93691	1.5009	2.0373	0.65191	3.9729	2.7884	3.8875
ENSG00000233184	AC093157.1		1.864	1.7796	2.9589	4.6625	6.0997	6.0698	6.0013	8.1006		0.14351	0.77992	0.20329	0.86829	0.8606	0.64513	0.74196	1.9808
ENSG00000170989	S1PR1		0.66425	0.71605	0.5962	0.74529	1.2049	1.4921	1.8598	5.2145		0.38736	0.47509	0.16482	0.14037	0.44806	0.40979	1.0008	2.3605
ENSG00000183298	RPSAP19		2.4586	2.3057	2.755	2.7592	2.3121	2.4616	2.7153	2.8543		0.40383	0.91831	0.35378	0.63571	0.51341	0.25441	0.46768	0.47981
ENSG00000118733	OLFM3		0.076789	0.12589	0.097309	0.46202	0.42999	0.57739	0.16453	0.36959		0.097307	0.044046	0.065738	0.18305	0.28956	0.17102	0.18179	0.15877
ENSG00000060718	COL11A1		0.47616	0.30654	0.86303	1.5048	3.6964	3.871	2.8319	0.24449		0.21525	0.25682	0.39217	0.30038	0.55631	0.55394	0.72571	0.19304
ENSG00000185946	RNPC3		16.2549	16.6954	22.6336	33.0912	46.9316	50.0902	51.3377	41.4026		1.331	0.96978	1.1762	3.048	5.4509	5.0839	3.98	2.7146
ENSG00000240038	AMY2B		0.20072	0.2502	0.32543	1.0067	2.3218	3.1002	3.2913	3.9254		0.18639	0.1629	0.31668	0.5439	0.55753	1.1198	0.29222	0.36202
ENSG00000215869	AC092506.1		0.48999	0.39845	0.40533	0.338	0.38017	0.35666	0.40331	0.325		0.3073	0.16073	0.19895	0.087704	0.29638	0.18716	0.1299	0.1736
ENSG00000198890	PRMT6		53.1651	52.8854	52.8763	52.9401	46.0945	46.0614	46.0783	53.9313		1.0138	2.2462	4.6034	2.6651	1.0856	1.3295	2.6358	2.283
ENSG00000162631	NTNG1		2.1026	3.0541	2.258	2.9951	6.5662	10.5528	12.8705	12.9076		0.45355	0.7141	0.72285	0.4528	1.2119	0.82702	2.5745	1.3904
ENSG00000134215	VAV3		3.9415	4.5579	7.1235	10.1292	12.4989	16.6975	20.6123	21.678		0.52914	0.6882	0.63162	1.4455	2.4889	1.6796	2.2849	4.1402
ENSG00000085491	SLC25A24		105.4409	103.5151	94.4598	77.9595	69.4798	62.1778	60.779	64.6274		7.7022	10.2226	7.2594	4.4487	3.4269	2.3197	2.3369	3.8455
ENSG00000280186	AL359258.3		0.050667	0.096362	0.18679	0.21066	0.38483	0.35519	0.35456	0.17304		0.10133	0.1366	0.069383	0.19533	0.20197	0.27185	0.15843	0.2038
ENSG00000196427	NBPF4		0.026122	0	0.028112	0.15594	0.1312	0.48469	0.5955	0.55479		0.052244	0	0.056224	0.12428	0.09637	0.33353	0.22678	0.24533
ENSG00000186086	NBPF6		0.67177	0.66031	1.0288	1.1241	1.8377	2.0877	2.8089	1.9897		0.30049	0.16107	0.53163	0.20409	0.61776	0.48644	0.37058	0.21351
ENSG00000162636	FAM102B		29.5142	30.9192	29.8623	27.7591	27.9197	28.6493	26.0258	31.2345		2.634	3.6356	0.9184	0.7462	1.79	1.9421	2.6563	1.5737
ENSG00000162639	HENMT1		6.993	6.6268	8.2348	10.2412	12.2344	11.2058	12.21	13.1927		1.0524	1.4499	0.87659	1.3897	0.70352	1.1514	0.80797	1.1615
ENSG00000134186	PRPF38B		101.6014	115.3935	110.5187	96.0994	93.599	94.5264	93.9447	91.8005		7.1855	5.6716	6.5761	4.8508	8.8559	5.9007	4.2723	1.3615
ENSG00000116266	STXBP3		53.4134	53.9255	59.2729	69.2807	77.4775	76.7204	77.5794	76.6348		8.3578	6.2463	4.2352	4.8094	4.1598	4.0476	6.3844	1.0715
ENSG00000162641	AKNAD1		2.077	2.2521	1.6746	2.6106	2.8319	2.9174	3.6655	2.4841		0.25128	0.19599	0.42365	0.51991	0.57119	0.17452	0.41133	0.4301
ENSG00000121957	GPSM2		50.2498	53.6255	49.9105	44.3135	39.3794	34.4321	37.0615	34.4117		1.6161	3.7849	3.1818	4.7142	2.6669	0.80348	2.4304	1.6884
ENSG00000121940	CLCC1		40.2573	40.3351	41.2523	43.2785	44.9738	46.912	46.7362	52.7893		2.591	0.73245	2.5983	1.1839	3.7347	1.1493	3.5887	3.431
ENSG00000085433	WDR47		29.396	29.464	28.5793	28.0194	28.8293	29.6141	30.1146	33.2536		2.505	2.6344	2.6998	1.9151	3.9062	1.9935	0.82041	1.3237
ENSG00000244716	BX679664.3		0.51693	0.43133	0.43646	0.65286	0.52851	0.52436	0.50187	0.5306		0.30415	0.19484	0.43977	0.17356	0.21431	0.18835	0.31859	0.3332
ENSG00000197780	TAF13		55.7626	55.6461	55.8148	50.8653	48.4703	45.5333	44.0381	48.359		4.9733	4.6495	6.9931	2.4774	2.0604	2.1636	1.5327	3.0391
ENSG00000273382	AL356488.3		1.556	1.4149	2.5079	4.1245	4.8666	6.0769	7.4392	3.4889		0.46239	0.39612	0.70803	0.88929	0.4977	0.94276	0.9378	1.0881
ENSG00000215717	TMEM167B		30.4825	29.9835	30.958	38.7333	42.5926	49.8865	49.7662	55.4277		1.5593	0.79212	2.6088	1.4766	1.04	1.9929	2.3534	3.0172
ENSG00000116299	KIAA1324		1.3645	1.1668	1.4932	2.1487	2.7319	2.8134	2.9554	1.5392		0.4177	0.46637	0.49489	0.18322	0.34264	0.61122	0.67632	0.46455
ENSG00000031698	SARS		134.5757	128.6945	125.7601	128.126	136.7129	134.9128	142.5053	354.3135		5.0121	1.999	4.3819	7.414	2.2147	5.6034	4.0753	25.6078
ENSG00000143126	CELSR2		43.7925	47.4399	63.7454	106.0665	145.2409	182.1458	190.4006	190.7714		2.2324	3.7206	4.968	12.354	11.1698	8.6683	3.6212	11.0317
ENSG00000134222	PSRC1		28.2596	28.6972	28.9868	27.4001	23.7978	19.9076	21.0501	21.544		3.1367	1.6994	2.2666	1.438	1.7511	1.5866	3.3126	1.3446
ENSG00000221986	MYBPHL		0.060476	0.10197	0.035941	0.15196	0.33016	0.55231	0.49218	0.36016		0.12095	0.0072066	0.071882	0.17783	0.20242	0.15659	0.33497	0.10721
ENSG00000134243	SORT1		64.9495	69.6518	89.2139	137.7814	183.1606	201.113	204.1973	247.7451		4.296	2.1167	3.9234	10.5831	2.8745	7.3632	7.0229	9.9526
ENSG00000143106	PSMA5		187.5965	182.1186	175.9068	153.006	124.5753	119.9108	114.0227	120.9833		8.7993	13.5697	4.8715	5.443	6.6064	10.3227	6.6583	3.4592
ENSG00000143028	SYPL2		3.7849	4.255	6.088	7.8154	9.4496	11.502	12.9845	16.8036		0.7533	0.48808	0.7078	0.66083	0.64499	1.7672	1.2947	1.4598
ENSG00000162650	ATXN7L2		18.4852	19.5473	19.4807	19.5238	22.0758	25.439	28.0409	22.5245		2.2858	1.427	1.4595	2.2063	3.7211	3.5974	0.39193	3.0112
ENSG00000174151	CYB561D1		16.1508	17.5172	18.0355	27.1026	29.6194	30.9846	34.6269	34.6681		0.73703	0.68966	0.63415	2.8584	2.3661	1.8187	3.9882	2.0749
ENSG00000181754	AMIGO1		10.5434	11.2942	12.9476	15.5332	20.3639	20.6647	23.9111	23.7648		1.4179	1.9411	2.3356	1.7498	1.3339	0.64501	1.4639	0.81348
ENSG00000065135	GNAI3		187.8256	187.5537	178.1757	163.3095	143.0868	135.9541	134.5824	147.2086		7.1264	6.1874	7.8687	9.1102	6.5136	5.373	4.2862	5.4683
ENSG00000116337	AMPD2		73.1332	79.841	79.9182	82.131	81.4503	85.4945	83.967	69.4256		5.942	4.2222	3.8499	2.5203	2.251	4.9957	2.15	5.3621
ENSG00000168765	GSTM4		16.9091	19.9773	20.3503	27.7931	34.6378	36.0449	39.1604	45.604		2.8076	2.3759	2.6149	3.6801	3.5235	2.3532	1.101	3.7217
ENSG00000213366	GSTM2		1.95	2.542	2.7328	5.3624	8.2037	10.4831	11.9162	10.2162		0.32953	0.303	0.29806	1.5354	1.7141	1.6989	1.2914	0.96099
ENSG00000134184	GSTM1		13.8626	12.7536	14.9839	15.6766	17.0265	16.6108	17.6315	15.2044		2.3422	2.2712	0.53247	1.9707	1.0671	2.6818	0.83929	1.6368
ENSG00000134201	GSTM5		0.079994	0.096362	0.17154	0.27218	0.71829	0.72839	0.6565	0.56903		0.05443	0.1366	0.21077	0.25833	0.15678	0.23225	0.1569	0.10637
ENSG00000134202	GSTM3		14.9804	13.8201	16.9521	19.5729	22.0675	21.963	20.7617	17.6976		0.73259	1.0744	1.2506	1.7825	1.1877	0.75999	1.311	1.238
ENSG00000184371	CSF1		12.1288	11.4296	11.9533	13.3788	13.1084	11.8366	10.1032	9.1188		2.0178	1.1089	0.21867	0.43834	1.5726	1.066	0.90968	1.1157
ENSG00000168710	AHCYL1		212.7454	212.519	214.6651	217.1473	220.876	220.1295	224.7865	227.3225		1.5595	7.4775	5.0847	4.8962	2.0914	5.1231	3.7057	10.7717
ENSG00000143093	STRIP1		45.9762	48.8316	47.8283	51.7783	49.5835	48.9307	51.8157	63.6958		1.0775	3.8489	3.1755	1.3781	3.4438	2.7728	4.2292	1.2873
ENSG00000258634	AL160006.1		15.1882	15.8033	16.4192	16.0154	15.2277	15.1591	16.6448	18.5886		2.2009	1.6492	0.7803	0.81292	0.88295	0.83654	1.703	3.6018
ENSG00000258673	LINC01397		0.1763	0.15967	0.2149	0.36611	0.52917	0.69018	0.95317	0.71416		0.13007	0.14364	0.049012	0.17753	0.51828	0.10401	0.28055	0.12809
ENSG00000186150	UBL4B		0.030238	0.078044	0.029507	0.12568	0.1967	0.33312	0.45564	0.54293		0.060476	0.052359	0.059014	0.010744	0.11717	0.17708	0.32994	0.3491
ENSG00000197106	SLC6A17		0.48972	0.40809	0.38505	0.18587	0.1797	0.098214	0.28068	0.55795		0.19086	0.084914	0.20431	0.1173	0.16378	0.11509	0.043323	0.21248
ENSG00000116396	KCNC4		5.6717	6.269	3.7257	2.0077	0.72884	0.37762	0.4889	0.88124		1.0093	0.3637	0.43874	0.67091	0.42843	0.093213	0.24193	0.24982
ENSG00000227963	RBM15-AS1		1.0835	0.83607	0.58944	0.5945	0.64718	0.40793	0.36158	0.5101		0.4295	0.2491	0.20906	0.34206	0.24097	0.29914	0.16629	0.16186
ENSG00000162775	RBM15		31.237	31.6014	29.2244	24.8142	24.211	23.3539	22.5223	25.4698		2.1328	1.2819	1.9909	2.0148	1.3765	1.3556	2.3346	1.8182
ENSG00000224699	LAMTOR5-AS1		1.9349	2.4756	2.6392	2.9091	3.9496	4.6496	5.244	5.32		0.11288	0.37417	0.23713	0.67199	1.324	0.21275	0.82904	0.60643
ENSG00000168679	SLC16A4		15.6468	17.4418	29.288	64.6589	100.8366	115.8911	119.6486	86.7884		0.85994	1.1353	3.9932	5.9168	5.6547	4.7897	2.4305	3.2733
ENSG00000273373	AL355488.1		3.7018	4.2062	4.6809	4.0994	4.2268	3.274	3.9084	3.8153		1.0017	0.91668	0.38732	0.6905	1.1466	0.37023	1.3721	1.6652
ENSG00000134248	LAMTOR5		71.7041	71.0773	71.4901	68.2414	59.1731	55.0674	59.1839	72.9269		5.6544	3.6433	2.3736	2.4631	3.1229	3.3345	1.1914	5.0348
ENSG00000177301	KCNA2		1.2189	1.085	1.9191	5.2078	6.354	5.3245	3.7749	1.1513		0.50662	0.57671	0.33972	1.3058	1.0406	0.44584	0.35872	0.21705
ENSG00000261654	AL360270.2		0.56821	0.37835	0.40673	0.79654	0.90792	1.0337	0.93734	1.047		0.13949	0.14537	0.11861	0.2995	0.067402	0.44585	0.2468	0.58458
ENSG00000121931	LRIF1		26.8617	27.127	29.8889	31.9507	33.0651	34.7085	32.1869	35.3007		2.4126	3.4009	0.98269	1.839	1.0488	1.6508	1.8684	0.98893
ENSG00000156171	DRAM2		18.3705	18.8709	20.3354	30.3491	34.4753	39.58	40.0388	42.4048		0.58783	0.79452	2.7116	2.823	1.6557	2.1422	1.3178	1.6264
ENSG00000134255	CEPT1		37.515	38.8052	39.0778	46.614	50.371	50.3066	53.618	50.0002		1.0313	1.2013	1.3518	3.9601	1.635	0.23927	2.3795	2.9985
ENSG00000064886	CHI3L2		1.2332	1.3757	2.9547	8.0608	12.9051	14.2626	14.4394	6.7319		0.64281	0.42895	0.80875	1.172	1.3311	0.32322	1.4828	0.66547
ENSG00000173947	PIFO		0.28333	0.17753	0.38174	0.90056	0.92209	1.0599	1.3701	1.6686		0.15084	0.092765	0.16954	0.23524	0.74561	0.3202	0.33804	0.66651
ENSG00000085465	OVGP1		1.2056	1.2859	1.2926	1.031	1.1884	1.8179	2.2395	1.5175		0.31656	0.33102	0.34052	0.56224	0.59296	0.42357	0.6557	0.62511
ENSG00000260948	AL390195.2		0.98122	1.1833	1.0829	1.0988	1.6064	1.8551	1.3489	1.6432		0.18406	0.32462	0.42837	0.279	0.62857	0.29425	0.068626	0.49787
ENSG00000243960	AL390195.1		0.36076	0.45616	0.32466	0.41769	0.3133	0.36217	0.43729	0.4733		0.15153	0.16968	0.23526	0.34504	0.24954	0.10505	0.22244	0.23366
ENSG00000116455	WDR77		69.147	67.6005	62.9185	47.0513	35.5749	31.3849	31.3031	39.747		4.8865	4.4979	2.0963	3.3889	2.044	2.473	1.0976	2.7033
ENSG00000116459	ATP5PB		234.8319	232.1649	242.4652	245.4035	222.1208	211.8055	208.0744	225.0086		11.6988	9.3665	1.2261	10.9458	17.5572	11.8137	7.6841	7.5922
ENSG00000143110	C1orf162		0.23429	0.32712	0.23699	0.52207	0.54028	0.57979	0.46697	0.75873		0.037108	0.24797	0.24828	0.54625	0.211	0.39517	0.088531	0.31513
ENSG00000116473	RAP1A		75.4478	78.0627	77.5921	79.2092	93.6389	93.8834	97.8296	81.7251		11.8566	11.4334	3.5743	6.94	5.9996	6.5787	5.4522	10.7561
ENSG00000231346	LINC01160		0.048968	0.20146	0.059014	0.086643	0.25754	0.23549	0.27169	0.20887		0.056611	0.13372	0.11803	0.10897	0.12792	0.11061	0.10346	0.17935
ENSG00000197852	INKA2		42.7429	41.3512	45.8845	44.2227	40.1889	35.7039	26.8354	21.8875		2.4582	2.5956	1.5066	5.3217	1.4628	1.124	0.68807	2.5617
ENSG00000227811	INKA2-AS1		0.69463	0.48117	0.72164	1.396	1.3188	1.4251	1.1043	1.3824		0.17917	0.26691	0.33826	0.91309	0.73461	0.57339	0.30696	0.37937
ENSG00000064703	DDX20		65.0701	66.4177	64.5022	48.7344	38.9899	33.8797	32.7761	33.2691		2.7225	3.4281	2.5237	4.4363	3.2572	1.0709	1.001	2.3834
ENSG00000171385	KCND3		0.023634	0	0	0.17511	0.19595	0.24218	0.56641	0.20271		0.047268	0	0	0.2024	0.20506	0.14686	0.24187	0.092562
ENSG00000143079	CTTNBP2NL		41.4971	45.7255	45.8781	51.235	53.645	56.3582	53.5561	42.4083		0.80452	1.8924	1.1911	4.6525	1.7451	1.6595	2.3801	1.3438
ENSG00000134245	WNT2B		0.86051	1.2405	1.1075	1.5188	2.7944	4.381	5.023	4.6727		0.19575	0.50761	0.3216	0.38897	1.3873	1.1564	0.85327	0.66861
ENSG00000007341	ST7L		12.9521	12.8489	14.2415	15.0685	17.4077	16.2844	15.5174	17.8346		0.55583	0.61064	0.80838	3.0804	3.1094	0.97854	1.2937	0.13703
ENSG00000116489	CAPZA1		314.4849	320.1339	317.2376	307.5818	282.515	268.8733	259.4753	268.6114		11.1942	12.1949	12.3827	15.4204	6.8128	10.2449	6.8915	3.0832
ENSG00000155363	MOV10		72.851	80.9619	97.6163	125.6768	149.7705	157.8734	158.3031	116.6793		7.3058	4.5943	7.3703	10.8768	9.1048	5.6314	8.0834	6.9298
ENSG00000155366	RHOC		77.0768	70.2763	65.3566	77.5353	87.6656	90.6772	86.829	56.424		6.3457	3.7183	4.3066	4.9679	3.5026	4.926	2.459	3.0739
ENSG00000184599	FAM19A3		0.87121	0.99215	0.73709	0.44584	0.20937	0.18708	0.31786	0.22264		0.33018	0.091516	0.51899	0.26457	0.15974	0.067276	0.27657	0.16885
ENSG00000155380	SLC16A1		218.1918	219.844	195.4016	156.1351	135.1388	115.9274	114.6274	135.0399		20.1729	18.4888	16.5245	12.7133	7.7516	5.219	4.7739	7.7604
ENSG00000226419	SLC16A1-AS1		9.1839	9.8151	10.4561	9.5511	10.5843	10.0067	8.9662	11.0499		0.85618	0.86793	1.1005	2.0857	0.9107	0.43165	0.56826	1.7768
ENSG00000238198	AL357055.3		0.048968	0	0.12917	0.31519	0.48287	0.56441	0.45423	0.57799		0.056611	0	0.1046	0.082147	0.35711	0.091095	0.36464	0.47372
ENSG00000198799	LRIG2		27.9688	30.6819	32.4386	36.0902	37.9806	38.1076	38.6566	44.4544		1.9002	2.178	1.9186	4.9108	3.9055	3.6381	1.7573	0.58782
ENSG00000081026	MAGI3		13.1348	14.8724	17.3664	17.332	18.1744	18.7258	20.9074	27.3147		1.0976	0.99477	1.8814	1.4131	1.2915	2.8724	0.62645	5.9577
ENSG00000116793	PHTF1		60.2787	65.4596	66.9083	73.1886	77.7743	76.9917	76.9766	71.5089		2.7759	3.7313	2.5077	2.7392	2.5818	3.0184	1.9437	1.4171
ENSG00000232450	AL133517.1		0.43336	0.25939	0.30846	0.52221	0.37023	0.6798	0.66801	0.58606		0.23122	0.12311	0.04555	0.17836	0.23196	0.3782	0.2713	0.1943
ENSG00000081019	RSBN1		26.3332	29.3133	30.3135	30.6993	30.3628	30.1409	30.1202	27.7682		3.5366	2.1629	1.1664	3.221	2.1293	1.0431	0.85542	4.1239
ENSG00000134242	PTPN22		2.7651	2.289	1.4755	1.0759	1.2641	0.94873	1.2019	1.133		0.48525	0.56075	0.19368	0.35949	0.22841	0.0838	0.32062	0.35848
ENSG00000188761	BCL2L15		0.25151	0.49863	0.14945	0.2927	0.1982	0.20184	0.26718	0.17372		0.25564	0.19414	0.11566	0.44749	0.12192	0.14238	0.11376	0.16833
ENSG00000134262	AP4B1		33.7294	37.2937	33.2842	29.3092	27.1707	27.9246	27.2721	24.6988		1.6956	1.5763	3.3381	1.2454	2.5743	1.4627	1.6157	1.7179
ENSG00000118655	DCLRE1B		28.0785	27.0973	22.689	13.4865	8.3052	6.1757	6.5182	9.4604		1.5816	1.9453	0.69372	2.837	1.1141	1.2285	0.6185	1.168
ENSG00000163349	HIPK1		85.6269	87.3905	80.0595	74.426	69.6516	66.4253	65.1722	66.8266		5.4283	6.0107	7.8648	5.4288	2.5378	2.6747	4.1685	7.0724
ENSG00000116774	OLFML3		3.6809	3.7355	3.6073	3.1592	3.7692	3.6015	2.9824	1.551		0.62948	0.78917	0.72491	0.701	0.85092	0.46331	0.29475	0.78611
ENSG00000134207	SYT6		0.26532	0.41213	0.31768	0.40895	0.75206	0.6776	0.42395	0		0.1141	0.16149	0.16615	0.15352	0.23901	0.28618	0.23578	0
ENSG00000197323	TRIM33		100.4252	103.1916	101.6974	99.9853	99.2277	91.8271	89.7507	91.546		13.3665	10.0923	8.8792	8.9135	2.2614	5.1575	4.1375	4.1461
ENSG00000116752	BCAS2		61.4789	63.1274	56.6807	48.2424	43.2273	40.6281	38.4933	40.9941		2.7656	1.9484	1.6147	4.6556	1.9503	3.9124	2.1548	6.3792
ENSG00000175984	DENND2C		1.1007	0.97337	1.4918	1.143	1.7372	1.6047	1.4192	1.7925		0.21023	0.18718	0.44446	0.32904	0.24873	0.38348	0.39436	0.50684
ENSG00000213281	NRAS		145.2121	149.9765	171.2796	197.2374	209.3433	189.3215	181.725	188.018		9.3582	8.4596	9.6653	6.5766	6.1824	0.53718	3.6892	6.2306
ENSG00000009307	CSDE1		932.1589	947.3121	980.7159	983.5907	977.22	930.997	910.2377	875.0339		53.9455	32.1364	17.4857	24.5107	36.6746	41.0627	26.3223	32.4707
ENSG00000052723	SIKE1		80.7239	80.4911	88.1814	89.054	96.317	92.7851	92.0375	104.8099		6.6062	5.8676	5.3149	4.1809	1.0405	2.7371	2.7335	5.1793
ENSG00000134198	TSPAN2		2.8844	3.0777	2.5894	2.1043	0.9034	0.53105	0.3668	0.26955		0.31711	0.51018	0.58809	0.31631	0.14484	0.1178	0.278	0.13577
ENSG00000173218	VANGL1		64.9469	63.5537	67.7604	65.1706	62.6589	59.7214	60.8652	69.8211		1.0873	2.2274	3.2086	1.193	1.9958	0.19667	2.996	1.4924
ENSG00000118729	CASQ2		0	0.10041	0.14431	0.14501	0.55351	0.66136	0.44716	0.13203		0	0.08561	0.21233	0.17221	0.22022	0.3095	0.32872	0.12365
ENSG00000177551	NHLH2		0.12576	0.15205	0.40437	0.12948	0.43711	0.50597	0.61599	0.37797		0.12782	0.056561	0.04398	0.19115	0.28191	0.38399	0.21332	0.23505
ENSG00000163393	SLC22A15		5.9215	5.7234	6.4319	6.8353	8.1165	8.4765	7.3693	9.6597		0.48205	0.42022	1.5994	1.1043	2.4558	0.68086	0.64455	0.50925
ENSG00000163399	ATP1A1		1254.2451	1228.7906	1199.7349	1091.636	861.4132	692.4918	624.91	923.9457		21.3361	23.0115	17.7044	47.7942	74.7464	45.8331	20.2953	101.1516
ENSG00000203865	ATP1A1-AS1		1.1871	1.0652	1.444	3.1472	4.692	5.4416	5.059	4.4431		0.18642	0.14009	0.42535	0.34322	0.93443	0.38222	1.1679	0.33922
ENSG00000212385	RNU6-817P		0.28653	0.071988	0.18443	0.57681	0.28179	0.3397	0.18124	0.44845		0.093637	0.091689	0.11382	0.36544	0.091287	0.2324	0.14484	0.32852
ENSG00000224950	AL390066.1		1.1143	1.5246	1.761	1.7793	2.3048	1.7704	1.8199	1.7395		0.26057	0.32236	0.18694	0.96568	0.59928	0.38091	0.50171	0.60639
ENSG00000116815	CD58		30.208	28.6161	27.8599	21.8805	19.0012	17.4167	15.1302	18.0621		2.3323	1.9773	0.40982	2.3271	1.0255	1.0127	1.4316	1.7368
ENSG00000177173	NAP1L4P1		0.67177	0.78735	0.44398	0.48536	0.22321	0.15453	0.33339	0.14146		0.30049	0.28222	0.29721	0.28662	0.13277	0.14012	0.16193	0.11623
ENSG00000143061	IGSF3		107.7525	105.8509	99.0954	82.5573	58.967	41.347	35.3473	37.9598		1.9927	2.4163	2.1014	4.6163	1.5297	1.582	2.7825	1.9543
ENSG00000134247	PTGFRN		117.335	115.1939	129.9072	149.429	167.0225	174.1928	191.549	163.9882		4.0556	1.0158	3.524	2.9443	4.0796	3.2855	2.427	13.0149
ENSG00000134256	CD101		0.66476	0.78282	1.077	1.076	1.6992	1.8296	3.2795	2.6287		0.27505	0.3299	0.35762	0.28559	0.35868	0.29499	0.55351	0.14872
ENSG00000236137	AL445231.1		0.05636	0.10197	0.16746	0.25715	0.26371	0.54344	0.60647	0.80447		0.065425	0.0072066	0.1972	0.29524	0.20853	0.093661	0.19066	0.34632
ENSG00000116830	TTF2		87.1062	88.4872	86.6895	58.9543	40.8383	33.8155	31.8873	39.1447		5.2693	4.3702	5.2543	4.469	3.3457	2.1511	2.3007	1.8685
ENSG00000134253	TRIM45		4.1446	4.6486	4.7235	7.1505	9.0336	9.7704	11.2355	24.012		0.59908	0.82727	0.54379	2.3336	1.8533	0.72815	1.4928	3.3422
ENSG00000134258	VTCN1		0.030238	0.023921	0	0.091942	0.10695	0.25245	0.48637	0.82501		0.060476	0.047841	0	0.061922	0.087045	0.1111	0.30802	0.34387
ENSG00000271427	AL358072.1		0.10703	0.17418	0.33282	0.89031	0.60098	0.46955	0.52165	0.65985		0.083272	0.08658	0.18011	0.27474	0.25719	0.21002	0.18089	0.36385
ENSG00000198162	MAN1A2		111.6755	116.214	128.2272	152.5219	166.8925	170.2276	172.6415	159.6299		12.6712	9.1078	4.5691	7.599	4.4911	5.8041	4.7107	9.9512
ENSG00000183508	TENT5C		3.2812	3.084	4.1115	5.3638	6.6848	7.9705	9.142	3.4165		0.67937	0.3424	0.63688	0.81056	1.1911	1.323	0.4999	1.0952
ENSG00000196505	GDAP2		42.666	42.5005	41.013	35.0187	30.9862	30.5937	29.1822	33.114		2.8619	3.4871	4.5838	3.0625	3.0756	2.5503	2.4528	1.7286
ENSG00000065183	WDR3		292.3141	294.4727	276.366	218.0161	151.6761	115.7218	103.3407	121.7061		11.236	6.71	8.8721	19.7722	12.3591	11.0704	7.5073	2.3057
ENSG00000155761	SPAG17		0.048968	0.053897	0.13733	0.74015	1.064	1.0327	1.2495	1.4547		0.056611	0.062287	0.20372	0.43094	0.28518	0.43313	0.37541	0.53874
ENSG00000092607	TBX15		0.023634	0.081626	0.031861	0.12204	0.12743	0.20904	0.31791	0.42142		0.047268	0.10569	0.063721	0.098696	0.18297	0.095165	0.11942	0.23292
ENSG00000116874	WARS2		26.3728	26.6223	28.3238	30.8121	28.1524	26.3241	26.5834	30.6235		1.7719	1.6367	1.5074	1.2014	4.0486	1.6374	1.4208	2.8394
ENSG00000231365	AL359915.2		11.197	12.137	12.7961	16.7319	19.6003	18.8243	17.6193	24.2708		1.5931	0.89089	1.3865	2.1439	2.4421	0.96326	0.91174	2.3953
ENSG00000226443	GAPDHP32		0.34218	0.4483	0.51532	0.42881	0.54886	1.1388	0.93537	0.8044		0.22836	0.24262	0.37808	0.3969	0.24798	0.75023	0.23793	0.30035
ENSG00000239873	GAPDHP27		0.14296	0.35083	0.15353	0.17875	0.58153	1.0663	0.76761	0.74776		0.17662	0.22304	0.048749	0.14547	0.23962	0.33899	0.15562	0.17405
ENSG00000240244	GAPDHP33		0.54604	0.69411	0.51553	0.49907	0.68867	0.86586	0.92456	1.0083		0.50116	0.20649	0.16625	0.087742	0.44457	0.17898	0.40972	0.32692
ENSG00000260941	LINC00622		3.5688	3.7313	4.0369	2.6559	3.3634	4.0889	3.4014	2.9004		0.89296	0.12748	1.1554	0.594	0.8379	0.44266	0.24667	0.68871
ENSG00000143067	ZNF697		37.4969	39.3425	34.8701	29.1638	24.3745	23.6804	19.8126	15.1327		3.0018	0.88735	1.9202	3.4483	2.4518	1.8806	1.2978	2.6407
ENSG00000092621	PHGDH		207.4344	203.8235	175.946	133.1745	108.025	87.9026	108.141	371.2607		9.1959	6.1682	9.0843	7.1116	6.8835	4.8328	4.2874	18.2174
ENSG00000134240	HMGCS2		0	0.07401	0.087126	0.34329	0.81242	1.1588	1.8906	3.2028		0	0.092498	0.11255	0.24121	0.29549	0.38358	0.72234	0.64966
ENSG00000261662	AL359752.1		0.54778	0.94696	0.69674	0.63418	1.1658	1.6576	1.7876	2.1128		0.10768	0.35165	0.40179	0.30874	0.37858	0.53699	0.073681	0.90994
ENSG00000134250	NOTCH2		285.2568	291.2081	318.6756	434.9884	593.7129	720.6457	784.5053	650.0286		6.7726	6.278	4.6252	30.7496	19.0569	18.7664	10.8455	105.3162
ENSG00000265808	SEC22B		44.2505	44.0678	49.628	54.9382	59.2501	60.6723	56.5476	56.5651		2.6656	0.47623	2.3555	1.7116	2.6466	0.73959	3.5377	1.8058
ENSG00000223804	AC244669.1		1.1594	0.92911	1.0896	1.418	1.1045	1.282	0.95349	1.6589		0.15685	0.31159	0.50115	0.37495	0.34479	0.23122	0.45879	0.28865
ENSG00000270231	NBPF8		11.2578	11.4691	12.7635	11.6563	9.0139	9.4776	9.8087	10.4458		1.0732	1.1517	1.233	2.7079	1.5139	0.79293	1.2395	1.5133
ENSG00000275131	AC241952.1		1.6969	2.0686	2.5409	3.8341	5.3824	6.9583	6.7816	5.9212		0.38341	0.36299	0.34761	1.0893	1.0421	1.602	0.96222	0.85911
ENSG00000273136	NBPF26		8.6237	9.314	9.5358	8.8988	9.6605	10.4132	10.8323	10.5202		1.1202	0.57831	0.84846	1.2565	1.2618	0.75492	1.2797	0.34323
ENSG00000281741	AC241377.3		0.049756	0.027728	0.20611	0.13098	0.17169	0.24259	0.23894	0.086675		0.057596	0.055457	0.19982	0.10987	0.1292	0.11751	0.1387	0.10209
ENSG00000226067	LINC00623		3.3339	2.9621	2.6497	1.7591	1.5399	1.4765	1.866	1.7188		0.54682	0.43346	0.74611	0.4294	0.44655	0.46559	0.23333	0.2599
ENSG00000234998	AC244453.3		0.33962	0.50198	0.83043	1.057	1.097	1.3158	0.81578	1.2192		0.036409	0.19313	0.12882	0.54933	0.28714	0.54628	0.046379	0.19459
ENSG00000223345	HIST2H2BA		0.41059	0.49017	0.59997	0.92408	0.96364	1.1301	0.92893	1.0834		0.12227	0.19581	0.33347	0.28304	0.43948	0.43385	0.34465	0.23538
ENSG00000213244	HIST2H3DP1		0.40344	0.2149	0.42337	0.73653	0.52385	0.71243	0.6513	0.59321		0.27039	0.24207	0.19507	0.43651	0.05085	0.13618	0.25908	0.10673
ENSG00000188610	FAM72B		9.4741	9.7197	8.2042	4.5862	2.9328	2.1815	1.6567	1.7025		1.2792	1.6394	1.6813	0.7234	0.51919	0.50544	0.29773	0.32521
ENSG00000171943	SRGAP2C		9.1173	8.9091	9.0533	10.5286	10.7548	11.3804	9.94	6.2403		1.5542	1.64	1.1687	0.90886	1.1971	2.6353	0.96988	0.59518
ENSG00000227082	AC244021.1		0.19927	0.13125	0.18304	0.51181	1.1106	1.6558	1.302	0.38491		0.2867	0.14176	0.055367	0.21742	0.49147	0.47463	0.26037	0.1277
ENSG00000272583	AL592494.3		0.17963	0.27683	0.24441	0.43888	0.45725	0.46068	0.64311	0.75393		0.090641	0.14939	0.086888	0.075358	0.24254	0.098995	0.39029	0.19268
ENSG00000231752	EMBP1		1.5462	1.6857	1.6587	1.6034	1.8772	1.7571	1.6854	1.5119		0.30478	0.42739	0.28916	0.27443	0.45665	0.25828	0.75283	0.25432
ENSG00000277702	AC239859.6		0.21144	0.15228	0.21394	0.45639	0.18888	0.31296	0.41612	0.34484		0.089368	0.057283	0.17259	0.2303	0.13587	0.03635	0.337	0.16098
ENSG00000263513	FAM72C		3.8182	3.8249	3.0683	1.9768	0.9835	0.6408	0.69963	0.50219		0.43224	0.42025	0.59915	0.43705	0.34458	0.42172	0.17228	0.24892
ENSG00000270872	SRGAP2D		0.44743	0.46804	0.29549	0.39123	0.44766	0.41267	0.60187	0.46128		0.067136	0.26042	0.25728	0.28516	0.28747	0.1929	0.37506	0.22771
ENSG00000232527	AC245595.1		0.54544	0.69273	0.39386	0.55231	0.67765	0.72605	0.38607	0.58078		0.2023	0.2124	0.16856	0.20454	0.24189	0.53921	0.2271	0.08352
ENSG00000266338	NBPF15		30.8077	33.8544	33.387	35.9163	36.7355	34.1242	35.2562	40.6995		1.537	0.40704	2.3726	2.5476	4.2706	3.2896	1.251	1.9871
ENSG00000196369	SRGAP2B		6.9367	7.0383	7.2875	7.4598	9.0896	9.724	7.6972	5.734		1.54	1.5228	0.87394	0.91203	1.0029	1.7659	0.34432	1.2971
ENSG00000215784	FAM72D		7.4044	6.7819	6.3757	3.978	1.9906	1.5792	1.3701	1.1306		0.87604	0.88058	1.3176	0.70364	0.54648	0.14304	0.32939	0.16861
ENSG00000272419	AC241585.2		1.3128	1.8761	1.8779	2.2556	2.8533	3.02	3.3584	2.6986		0.35938	0.070409	0.44015	0.59064	0.54088	0.3926	1.1338	0.59203
ENSG00000281571	AC241585.3		0.24096	0.27817	0.20601	0.3418	0.71513	0.67034	0.78736	0.42959		0.17641	0.03947	0.2456	0.1868	0.094502	0.41766	0.30639	0.2042
ENSG00000162825	NBPF20		8.8541	8.1637	8.1933	7.9285	6.9248	6.4215	6.7006	8.2367		1.1951	0.97688	0.88957	0.78009	0.90849	0.5817	0.76517	0.94565
ENSG00000270722	RF00003		0.19745	0.19878	0.19957	0.60832	0.10605	0.054514	0.14188	0.091285		0.1547	0.25888	0.26616	0.76986	0.2121	0.10903	0.14396	0.12439
ENSG00000272150	NBPF25P		1.1439	1.1631	1.3687	1.2371	1.5631	1.7115	2.33	2.1917		0.36204	0.57797	0.25242	0.6541	0.19245	0.33107	0.84107	0.59921
ENSG00000117262	GPR89A		4.518	4.8907	4.7459	5.4577	4.6746	4.8005	5.3551	5.2821		0.41898	0.3146	0.45074	0.61201	0.45706	0.62755	0.84858	1.1527
ENSG00000174827	PDZK1		1.3751	0.87053	1.9621	2.1036	2.1686	1.4802	2.2902	1.4329		0.24207	0.23598	0.58487	0.62725	0.33432	0.20114	1.0646	0.72785
ENSG00000265491	RNF115		65.5787	64.6618	68.6756	73.8042	76.7332	80.8676	83.024	96.9562		1.6266	1.3399	3.7777	3.0609	2.2228	2.3742	2.861	2.4954
ENSG00000186141	POLR3C		75.6599	75.8958	66.5324	61.191	57.7186	57.0994	56.1522	67.063		6.1043	0.98381	2.8743	1.9878	3.8068	1.3087	1.6703	3.1669
ENSG00000186364	NUDT17		4.9647	5.0394	6.6937	13.2196	16.938	19.8848	20.7692	18.2873		0.80041	0.317	2.3013	4.2298	2.2389	1.7033	1.2417	1.2094
ENSG00000131788	PIAS3		62.2047	67.915	71.8271	79.5467	81.3554	76.3066	70.9862	70.9329		3.5299	2.7929	4.0767	4.3336	2.5551	3.8036	2.2959	4.889
ENSG00000143127	ITGA10		15.8641	17.4051	17.2857	16.274	12.9746	13.5852	10.0926	4.7695		2.1653	2.0472	1.334	2.0993	1.6459	1.9255	0.96317	1.3057
ENSG00000131779	PEX11B		31.087	31.9545	37.1522	46.1115	47.7241	49.6495	51.8239	47.181		1.7487	1.887	2.7037	4.2507	3.2788	1.4175	2.5053	2.6374
ENSG00000265241	RBM8A		205.6996	197.7297	177.0026	137.2363	103.1959	89.3689	93.6266	113.717		7.6733	7.9616	2.6409	9.0482	6.0976	3.4035	1.8755	1.9088
ENSG00000211451	GNRHR2		0.7676	0.77969	0.73591	1.4144	1.5953	1.822	2.1166	2.1495		0.20408	0.19194	0.16496	0.17656	0.4423	0.33772	0.50441	0.30973
ENSG00000271601	LIX1L		93.1492	93.0786	101.1781	108.6966	112.3307	107.1687	112.1847	111.8708		2.2362	5.5061	4.18	5.8273	4.9295	0.672	3.7654	5.8501
ENSG00000272031	ANKRD34A		7.6579	8.7689	10.0679	15.2197	16.0373	18.8236	18.7878	15.8109		1.3282	1.63	1.1032	2.6814	1.7608	1.0909	1.9522	1.5465
ENSG00000121851	POLR3GL		10.4191	9.6123	14.1954	24.9915	32.4174	36.6668	36.5911	32.5296		1.0657	1.369	0.69267	3.465	1.2437	2.9529	2.926	1.5664
ENSG00000265972	TXNIP		9.3733	9.659	26.0427	130.5398	321.826	529.8988	647.495	504.3688		0.68967	1.1358	6.4538	23.1834	8.099	22.3057	19.4883	92.8047
ENSG00000233396	LINC01719		1.8737	2.1553	2.3098	4.8406	5.8583	6.3337	6.362	7.1577		0.2412	0.18801	0.56522	1.354	0.21712	0.5538	1.2404	0.6514
ENSG00000271425	NBPF10		3.9048	3.971	3.9706	3.3081	3.7307	4.2099	4.4605	3.6925		0.43739	0.64081	0.35534	0.36978	0.52754	0.39697	1.0688	0.53832
ENSG00000264343	NOTCH2NL		0.3827	0.43202	0.44891	0.38597	0.52145	0.50449	0.41682	0.42861		0.25984	0.20455	0.40416	0.17618	0.24512	0.20127	0.1767	0.24598
ENSG00000268043	NBPF12		13.5322	13.1746	14.167	15.3103	17.1838	15.7179	18.5568	21.8474		2.8044	1.3705	0.68795	1.2188	1.2468	0.56893	1.6567	2.0288
ENSG00000131791	PRKAB2		38.7319	43.4795	47.3297	54.0887	63.9501	68.9072	77.328	93.3609		3.1596	1.5167	4.04	5.9283	5.223	1.5095	4.2296	3.644
ENSG00000237188	AC242426.2		1.1668	1.1711	1.7644	3.5846	4.6717	5.7098	5.6734	5.5965		0.27963	0.30632	0.76131	0.75425	0.36368	0.75251	0.6592	1.6306
ENSG00000131781	FMO5		0.64608	0.50804	1.0848	2.3028	5.6103	7.1808	8.1893	7.0744		0.30395	0.11213	0.44784	0.4738	0.70619	1.1975	0.91315	0.645
ENSG00000180867	PDIA3P1		2.5771	2.79	3.8667	5.4596	7.1563	8.8475	8.7972	10.7003		0.66205	0.54312	0.59173	1.2115	1.284	0.69074	0.73696	2.1273
ENSG00000226015	CCT8P1		0.45069	0.25736	0.27627	0.53296	0.94767	0.95932	1.0377	0.99822		0.26529	0.1454	0.1118	0.25823	0.26417	0.16138	0.67896	0.4968
ENSG00000131778	CHD1L		86.9683	90.0653	89.1059	80.0975	73.1781	66.2168	64.4961	75.212		0.48977	4.8119	3.6327	2.1044	2.1338	2.9393	3.6328	3.347
ENSG00000116128	BCL9		66.0123	66.1736	71.0661	91.0233	104.2654	111.214	118.0735	106.3593		2.3232	7.2576	3.6672	2.2082	2.4546	2.7308	2.1274	14.0364
ENSG00000162836	ACP6		46.9021	48.9895	59.5317	69.4037	68.5362	68.6027	65.1784	50.6084		1.9827	2.6306	4.6405	3.4405	4.0826	4.6352	0.89402	4.1234
ENSG00000265107	GJA5		1.8535	2.08	2.7111	5.1226	5.7185	4.3934	4.3504	1.0404		0.33254	0.44427	0.69345	0.65447	0.74904	0.42764	0.93353	0.20872
ENSG00000188092	GPR89B		3.802	5.0284	5.2316	5.8986	6.5593	6.4736	6.5646	5.9998		0.65156	0.49936	0.15963	0.81515	0.69216	0.72004	0.45072	1.3745
ENSG00000273059	AC239803.2		0.21065	0.071988	0.15118	0.15759	0.26946	0.3593	0.2794	0.3615		0.022428	0.091689	0.10886	0.11929	0.12475	0.26256	0.13505	0.11116
ENSG00000274372	AC239803.3		0.19363	0.099717	0.14614	0.44087	0.51433	0.52995	0.88264	0.51953		0.14883	0.078482	0.22369	0.087946	0.2706	0.21357	0.24563	0.068929
ENSG00000263956	NBPF11		10.3798	12.4839	11.1793	12.8927	12.557	13.3132	13.9667	14.877		0.30088	0.42053	1.1137	0.93777	0.97888	1.5725	1.1025	2.0146
ENSG00000274020	LINC01138		5.6481	5.9386	6.6006	7.9046	7.9437	9.1041	8.3863	8.3334		0.94822	0.86903	1.7166	1.8898	0.94632	0.64121	0.72539	0.83871
ENSG00000231551	AC245100.4		0.2475	0.27592	0.32585	1.5562	3.0796	3.9247	4.1867	2.8634		0.16607	0.079494	0.33042	0.48633	0.71021	0.52997	0.81907	0.47617
ENSG00000280649	AC245100.8		0.37715	0.42912	0.49462	1.0774	1.3672	1.5943	1.552	1.0589		0.26873	0.31081	0.29054	0.71331	0.28838	0.46564	0.4838	0.47869
ENSG00000270629	NBPF14		16.1623	18.0257	16.4051	16.1076	16.741	17.2736	19.1131	16.6345		1.2562	1.5696	1.1045	0.67354	1.6298	1.1362	0.42568	1.369
ENSG00000178104	PDE4DIP		23.3455	24.5979	26.1917	27.3171	30.8106	32.3168	31.5135	30.7314		2.17	0.76962	1.5498	1.6166	1.966	2.3374	3.696	3.4426
ENSG00000269713	NBPF9		27.206	29.3373	27.1921	25.224	24.2379	24.3793	22.5792	27.2075		2.2682	1.5171	1.3098	2.0881	2.8194	2.7026	1.059	1.6694
ENSG00000274265	AC245297.3		1.1038	0.75554	0.83182	0.98213	0.75492	0.86589	1.049	1.3615		0.36729	0.19905	0.10725	0.49574	0.29837	0.43172	0.28072	0.68706
ENSG00000215861	AC245297.1		0.13315	0.47939	0.51789	0.76131	1.0669	1.672	1.9593	1.1947		0.097399	0.18034	0.177	0.46949	0.35278	0.23719	0.33307	0.42429
ENSG00000271383	NBPF19		10.8542	12.7425	12.1173	12.3792	14.3526	15.0938	16.3553	15.6887		0.41148	0.75987	1.1201	0.49582	1.2493	1.0359	1.1796	1.3811
ENSG00000277147	LINC00869		2.2207	2.0795	1.4688	3.3402	4.9492	6.9103	8.0972	9.1642		0.12376	0.49878	0.22873	0.82355	0.93928	1.4941	1.972	0.50554
ENSG00000203814	HIST2H2BF		0.28242	0.17845	0.65278	1.46	3.3627	3.8646	4.1197	1.4869		0.17324	0.10002	0.44691	0.25835	1.4247	1.0076	0.53948	0.3031
ENSG00000233030	AC243772.2		0	0	0.031861	0.090117	0.24836	0.65012	0.805	0.28167		0	0	0.063721	0.11061	0.17258	0.26694	0.22127	0.18247
ENSG00000270882	HIST2H4A		0.030238	0.072441	0.18573	0.37355	0.76063	0.78768	0.96688	0.54438		0.060476	0.14488	0.15538	0.21569	0.23805	0.41902	0.4719	0.1875
ENSG00000220323	HIST2H2BD		0.20896	0.13396	0.094955	0.25137	0.48241	0.59097	0.36301	0.34002		0.077976	0.1592	0.11594	0.25816	0.40278	0.20204	0.16878	0.23284
ENSG00000261716	AC239868.1		5.1574	6.837	10.2719	20.7779	36.0902	43.7605	50.4454	32.8935		1.017	0.44299	1.8886	4.1196	5.5101	5.4515	5.6509	3.0323
ENSG00000272993	AC239868.3		1.4164	1.8654	1.9795	4.8483	7.0057	7.625	10.7642	6.6456		0.29284	0.50778	0.18049	0.83122	1.8655	1.6797	2.0463	0.81729
ENSG00000203819	HIST2H2BC		0.25403	0.22808	0.2458	0.63219	0.91245	1.4161	1.1292	0.98129		0.32381	0.042983	0.16278	0.21117	0.36812	0.34007	0.17892	0.36507
ENSG00000184678	HIST2H2BE		2.2693	2.4003	3.8686	10.9311	21.1234	26.6619	27.9577	10.8441		0.72428	0.45475	0.66539	2.9564	3.9351	2.7184	3.3795	2.2649
ENSG00000178096	BOLA1		1.3855	1.0973	1.1985	1.8595	2.0632	1.8016	1.8986	2.5868		0.54727	0.34313	0.2431	0.80232	0.81396	0.34654	0.63848	0.53389
ENSG00000159164	SV2A		65.8372	66.5244	69.8558	79.5014	81.1762	79.4178	79.3325	100.5031		5.4008	2.2032	3.7362	5.3165	3.1875	3.9399	2.6049	1.6039
ENSG00000143368	SF3B4		211.779	206.3298	187.6262	144.0658	113.9179	107.6783	109.8391	122.3309		12.9783	11.9963	5.1887	6.3035	2.7465	3.7476	1.9459	2.0516
ENSG00000014914	MTMR11		6.816	8.0592	10.9402	21.4006	37.7548	52.2452	60.3605	53.9404		0.40519	0.45725	2.8508	2.7133	11.1913	8.3281	5.9087	2.6737
ENSG00000264522	OTUD7B		78.5182	84.9969	92.0719	128.0168	166.5646	183.3677	206.5394	208.5026		5.7369	3.1302	3.2219	7.5875	9.8203	9.3397	6.1612	8.1431
ENSG00000136631	VPS45		71.1304	72.8943	84.1394	103.4129	114.0182	121.057	122.929	124.696		3.016	2.7982	4.3189	5.7476	5.2013	2.4644	6.5142	4.622
ENSG00000023902	PLEKHO1		14.3716	14.0144	13.1855	13.6748	14.2771	16.1615	20.1761	20.4763		1.9318	0.92676	0.99581	1.1923	0.94664	1.64	1.1133	1.9927
ENSG00000143401	ANP32E		263.2521	261.1943	236.429	168.7423	116.2257	76.1381	72.2194	82.1523		31.4032	34.5821	22.4825	23.6583	7.6115	3.7804	1.5304	5.6748
ENSG00000117362	APH1A		198.0853	190.6761	203.5209	229.5669	246.3704	250.4797	253.683	282.5643		12.598	8.8641	7.5825	12.4217	5.9093	7.1818	7.5351	20.1406
ENSG00000118292	C1orf54		0.59298	0.68936	0.6989	1.885	3.1404	3.8801	5.0478	5.15		0.46872	0.3956	0.27678	0.42148	0.51084	0.56326	0.34071	0.67812
ENSG00000159208	CIART		0.40805	0.45864	0.46905	0.52701	0.83748	0.71125	0.91362	1.2848		0.32241	0.18436	0.27124	0.31398	0.66547	0.28415	0.37158	0.3807
ENSG00000266472	MRPS21		97.3165	96.3249	101.2328	105.9402	98.3808	98.9583	94.5604	112.0545		7.8811	6.1676	2.481	8.8332	3.0121	2.0258	2.6689	5.135
ENSG00000117360	PRPF3		101.9388	101.7987	95.5593	83.7212	78.1261	77.6821	74.1883	71.3177		4.6765	3.5521	2.7434	2.9625	4.8226	3.5862	4.333	2.6869
ENSG00000163125	RPRD2		143.4512	141.0358	148.3636	156.2748	158.5942	156.3986	155.7844	144.469		2.5698	4.4967	3.055	9.6275	8.0077	7.0152	5.9845	11.6652
ENSG00000143374	TARS2		65.2116	64.1289	67.0672	72.4623	70.6972	67.7512	69.4464	73.793		3.6347	3.4688	2.253	2.5461	1.2183	4.9903	1.718	3.1332
ENSG00000143369	ECM1		17.8852	18.8609	17.2358	20.7443	27.7834	31.9903	37.6175	34.3944		1.4818	0.44087	1.2072	2.7042	2.2298	6.1302	2.1372	2.5586
ENSG00000228126	FALEC		0.17472	0.31219	0.26877	0.38447	0.64463	1.0681	0.68938	0.49892		0.17209	0.23186	0.1588	0.29777	0.26606	0.21603	0.22506	0.18385
ENSG00000237781	AL356356.1		0.1609	0.28446	0.34205	0.31154	0.64798	0.77776	0.52469	0.33117		0.072785	0.23519	0.1538	0.14935	0.24353	0.28768	0.40196	0.13778
ENSG00000143382	ADAMTSL4		8.5096	8.1586	10.8422	22.0487	37.2641	45.2021	46.8609	42.0381		1.5694	1.1044	1.9835	6.1584	7.975	8.7161	3.9075	1.6045
ENSG00000203804	ADAMTSL4-AS1		0.46944	0.30209	0.39192	0.65103	0.95403	0.95509	0.68707	0.6117		0.17553	0.066432	0.24933	0.18861	0.17851	0.49781	0.40156	0.32266
ENSG00000143384	MCL1		564.6554	566.8931	471.6714	400.7297	391.2576	386.4814	367.5874	287.2334		48.579	34.4466	28.4884	25.3073	20.3327	18.7675	10.6915	15.7525
ENSG00000143420	ENSA		219.1574	214.5934	223.3105	246.0159	246.2447	236.7913	229.8307	204.5579		8.8213	9.4061	6.9262	6.747	5.229	8.7165	6.103	7.4102
ENSG00000143457	GOLPH3L		37.3905	39.6565	44.4676	59.5947	67.2599	69.5926	70.8579	68.4283		1.4886	1.7299	1.6773	2.024	2.2476	0.9301	3.0689	5.1461
ENSG00000163131	CTSS		1.216	0.90604	1.5276	2.432	4.5446	5.8931	5.563	4.0979		0.52932	0.25238	0.41906	0.68104	0.47071	0.74188	0.70199	0.81393
ENSG00000143387	CTSK		7.2994	7.5787	11.278	23.1726	36.5298	42.3697	33.3724	28.5601		0.91407	0.57492	1.4492	4.0793	4.3101	0.8067	1.9374	4.7771
ENSG00000143437	ARNT		48.9388	50.3983	57.2521	76.4021	85.3023	92.2582	92.323	89.2029		2.3273	1.7017	4.1225	3.7846	0.96843	2.1213	3.8097	5.9852
ENSG00000224800	RPS27AP6		0	0	0	0.028273	0.10784	0.25146	0.42251	0.27089		0	0	0	0.056546	0.12578	0.10829	0.32348	0.1808
ENSG00000283324	CTXND2		0.030238	0	0.057619	0.15229	0.31297	0.43883	0.58455	0.22005		0.060476	0	0.066572	0.17812	0.19775	0.006879	0.017865	0.15688
ENSG00000143379	SETDB1		90.6546	97.1252	104.5735	114.0211	128.4143	135.0362	141.7801	132.1725		3.8903	4.3351	1.2465	6.1897	6.7616	7.7897	3.7111	8.5741
ENSG00000143418	CERS2		324.4739	313.6111	292.4316	271.7609	271.8511	284.411	310.0928	333.2691		7.1184	7.9472	9.3456	6.2442	5.2468	4.7091	4.1063	3.6567
ENSG00000259357	AL590133.2		0.33713	0.38439	0.50812	0.37339	0.39736	0.54326	0.42128	0.57954		0.11039	0.20504	0.15441	0.090269	0.27573	0.15757	0.21177	0.24226
ENSG00000143412	ANXA9		1.9358	1.7112	2.2656	4.0891	5.4588	5.8323	6.179	11.1142		0.10033	0.33443	0.56117	0.34463	0.80831	1.8238	1.7451	1.3776
ENSG00000143409	MINDY1		19.2861	19.0419	28.3871	61.1552	85.4103	105.577	104.8816	85.3009		1.7445	1.3071	3.281	12.0167	4.3842	2.664	4.4742	10.7018
ENSG00000143363	PRUNE1		42.5657	42.0411	45.4618	59.1034	66.9631	70.9327	74.6671	64.6435		2.6493	1.5139	3.8684	2.0794	3.6266	2.5523	4.0606	5.1632
ENSG00000163141	BNIPL		0.7682	0.61046	0.60178	0.60541	0.82057	0.86151	1.0218	1.2897		0.33263	0.11521	0.26291	0.19644	0.062787	0.17419	0.39508	0.37234
ENSG00000143443	C1orf56		5.8538	6.9189	7.956	15.7783	20.6401	23.0564	26.2343	21.8203		0.44291	1.3112	0.83309	1.9515	2.073	2.1226	2.3786	1.8409
ENSG00000197622	CDC42SE1		186.3095	193.2313	204.6848	228.5935	264.4301	293.649	280.1283	215.5167		4.2037	6.7827	6.2802	4.3436	15.3389	4.3196	7.3182	11.4826
ENSG00000213190	MLLT11		100.1365	98.179	92.0187	66.0844	50.9764	50.7587	54.3641	63.4295		3.8481	1.5417	3.8033	6.1111	3.056	2.5206	1.191	0.57855
ENSG00000143458	GABPB2		12.5776	12.0015	13.6335	17.0109	20.4135	21.8972	23.743	26.4009		0.82687	1.3945	1.619	1.334	1.5041	2.0463	1.6463	1.0466
ENSG00000261168	AL592424.1		0.080905	0.076485	0.15997	0.47509	0.61982	0.63978	0.63347	1.0913		0.099199	0.099595	0.12535	0.45076	0.33568	0.25544	0.21327	0.1521
ENSG00000143434	SEMA6C		4.1104	4.5603	5.8475	11.5357	16.4146	17.7519	19.0525	14.0191		0.58372	0.78687	0.92196	2.9521	1.7587	1.8453	1.9112	1.1437
ENSG00000163156	SCNM1		48.6287	49.2914	47.1444	51.1271	48.4374	51.0166	53.5388	60.3122		4.1213	3.5895	2.184	0.89293	3.0392	1.3867	3.7068	4.5225
ENSG00000163155	LYSMD1		13.3934	13.5048	15.6459	15.4006	18.2056	19.604	19.9957	19.5723		1.9806	0.6698	0.45088	1.8726	2.1952	0.82075	0.97315	1.3062
ENSG00000163159	VPS72		61.8323	59.1167	60.7843	56.425	55.2116	53.9811	56.3697	62.6734		4.3189	2.7854	2.7153	4.1864	3.3822	1.6695	4.2365	4.7893
ENSG00000143398	PIP5K1A		229.5969	226.6841	215.597	193.3977	195.5117	193.5915	190.2317	176.7458		4.5336	7.3668	8.7879	3.5114	7.183	6.4634	7.4386	4.5403
ENSG00000159352	PSMD4		278.2912	270.9933	262.8916	267.1845	258.4816	259.9046	261.4713	244.4155		14.152	9.5367	6.4338	11.0175	2.4411	6.068	3.227	1.7176
ENSG00000232671	AL391069.2		0.82887	0.59168	1.1405	1.0461	1.7276	2.0263	1.706	1.4734		0.2917	0.16253	0.41576	0.28357	0.20286	0.74531	0.18484	0.38591
ENSG00000143373	ZNF687		44.3964	43.9969	49.0182	59.3611	67.0409	70.9883	71.869	68.7929		2.8749	2.1948	4.5204	4.9829	1.5624	1.6318	3.4829	2.5004
ENSG00000143393	PI4KB		127.1691	125.2547	137.6594	159.1571	162.8484	163.1078	168.197	167.3329		1.9095	4.8412	2.9025	8.9401	4.5667	4.2029	4.9233	6.4974
ENSG00000143390	RFX5		145.3897	146.2184	178.6897	245.6308	288.0562	300.886	266.0987	152.8029		2.6389	7.7965	10.2917	13.4549	11.5659	7.2309	10.382	10.4636
ENSG00000237976	AL391069.3		1.2689	1.125	1.9978	2.83	2.5216	2.567	1.8803	1.2294		0.55773	0.23332	0.26333	0.41464	0.32619	0.35186	0.25929	0.42919
ENSG00000143416	SELENBP1		0	0.023921	0	0.2634	0.36798	0.51589	0.70075	0.38067		0	0.047841	0	0.29377	0.28639	0.056174	0.27689	0.1558
ENSG00000159377	PSMB4		526.2348	504.0979	508.1618	506.4083	499.2017	490.2053	490.1165	483.4491		50.3759	31.9713	14.876	17.5277	21.8662	13.1423	13.0084	9.9926
ENSG00000143442	POGZ		139.9377	147.2145	158.3134	177.7182	195.0923	202.5753	207.6385	189.975		6.4756	5.5253	7.1706	7.2171	11.9556	7.422	3.5346	16.2063
ENSG00000143375	CGN		5.3208	5.7835	6.8982	6.5242	5.3523	4.7545	3.8372	4.1075		0.32829	1.3722	0.86529	0.75131	0.79243	0.72574	0.43634	0.7324
ENSG00000143367	TUFT1		26.8367	28.2276	24.5608	24.5756	26.2716	25.3727	25.909	27.2405		1.8102	1.7941	1.4566	3.081	2.5535	0.80632	2.5789	3.2354
ENSG00000143376	SNX27		111.2841	114.413	116.3461	106.2183	107.3217	103.2825	110.3621	109.7758		5.6323	2.9352	9.8771	8.9508	4.563	3.326	3.6927	3.2544
ENSG00000143436	MRPL9		97.5072	92.4642	86.4808	84.3711	77.9971	70.5267	72.3484	76.4745		9.0788	6.8081	2.9866	2.8831	5.6082	1.2095	1.988	3.6591
ENSG00000143450	OAZ3		0.9168	0.81753	0.91366	1.0377	0.88292	1.0622	1.1101	1.4239		0.14473	0.38598	0.53411	0.31185	0.085472	0.32388	0.33907	0.30307
ENSG00000182134	TDRKH		26.0681	27.7808	29.5762	31.3225	30.9189	23.5754	23.4749	25.1135		0.60743	3.4219	2.2663	0.69208	3.3432	2.0872	2.7353	1.1906
ENSG00000203288	TDRKH-AS1		0.79833	0.7019	1.4035	2.3538	2.3231	2.5287	2.5025	2.4991		0.27858	0.37129	0.40501	0.31714	0.26498	0.52316	0.15954	0.36763
ENSG00000225556	C2CD4D		0.45241	0.42286	0.93323	0.49576	0.3068	0.41117	0.37761	0.39868		0.2239	0.33689	0.53634	0.18865	0.20755	0.1045	0.23541	0.16208
ENSG00000234614	AL450992.2		0.82587	0.62071	0.99972	1.1361	1.4738	1.6126	0.79387	1.1346		0.52754	0.30288	0.25511	0.36532	0.22622	0.28103	0.18055	0.53453
ENSG00000159445	THEM4		67.5846	72.9916	77.3303	74.4267	78.8846	87.2074	86.3422	66.6842		3.4467	3.9697	4.02	4.8441	8.0389	9.5677	3.5255	5.1695
ENSG00000197747	S100A10		521.2378	531.8053	512.6357	524.5298	590.94	634.7612	668.3293	413.234		19.0974	10.9736	16.4405	23.6989	6.2539	13.9421	19.6814	38.792
ENSG00000163191	S100A11		311.0299	295.284	289.8904	243.5814	181.1629	153.4061	148.7203	178.3118		24.1348	9.1503	4.0913	11.5582	13.7856	4.0596	4.02	9.7525
ENSG00000159450	TCHH		1.6897	1.3278	1.2837	2.2959	2.3933	3.8194	4.9128	5.1552		0.43704	0.28327	0.12825	0.32812	0.41298	1.0183	0.65621	0.96174
ENSG00000237975	FLG-AS1		22.8207	24.8015	28.0377	33.666	37.9577	39.8326	38.6657	38.4144		2.0412	1.5216	3.1879	0.77935	3.151	3.4306	3.5856	1.2434
ENSG00000143631	FLG		33.2263	36.6692	70.2176	85.627	69.8151	34.8612	11.1651	0.065863		2.5878	2.5277	5.3169	5.5355	6.9148	3.73	2.0743	0.13173
ENSG00000163216	SPRR2D		1.4947	1.2444	0.5184	0	0.026512	0	0	0		0.42303	0.15753	0.35341	0	0.053025	0	0	0
ENSG00000238279	BX470102.1		0.05636	0.17551	0.27627	0.4111	1.4224	1.6911	1.25	0.5723		0.065425	0.12343	0.1118	0.28468	0.12928	0.45841	0.53775	0.21739
ENSG00000197956	S100A6		1591.1956	1527.707	1416.7037	1313.7009	1295.2038	1208.1764	1143.7765	924.4699		54.4434	47.7546	54.0708	67.1084	40.4593	51.7554	50.2631	58.6935
ENSG00000196420	S100A5		1.3913	1.8632	1.3546	1.2905	0.76109	0.64945	0.53812	0.28187		0.57101	0.45413	0.36606	0.15631	0.29562	0.31738	0.34036	0.15745
ENSG00000196154	S100A4		162.4747	159.2792	172.7327	202.3003	232.9189	239.7111	230.3914	121.9809		4.7941	10.7571	2.4534	6.9966	14.8509	19.6453	8.335	5.4451
ENSG00000188015	S100A3		13.77	13.4944	14.2558	13.5715	17.0986	19.0087	15.5104	4.2675		1.5306	0.74177	1.447	2.1371	2.0661	1.3398	1.1609	0.55301
ENSG00000196754	S100A2		28.7222	28.0083	25.853	19.976	18.0552	12.9102	11.1838	5.7099		2.6762	1.518	2.2486	1.7307	0.76804	1.3771	0.85441	0.87389
ENSG00000188643	S100A16		201.1152	191.4817	168.2709	145.0136	121.2133	110.0828	94.4332	75.3919		22.3607	10.1354	3.829	6.9043	3.8525	4.6246	3.0949	7.2384
ENSG00000189171	S100A13		75.9674	76.4778	71.2627	68.5682	72.3662	72.4913	72.8224	49.2022		4.0559	2.1967	2.1114	6.1122	1.9229	1.6381	5.458	0.85081
ENSG00000160678	S100A1		20.6155	23.5114	24.8174	35.6289	44.7022	53.1296	55.2387	30.5509		3.1555	1.9187	1.9582	0.67278	3.8544	5.1071	2.9888	1.4489
ENSG00000272030	AL162258.2		1.7777	2.0142	1.8999	2.0859	2.487	2.9766	3.1051	2.7407		0.39725	0.50559	0.45004	0.69236	0.77007	0.54828	0.17571	1.0198
ENSG00000160679	CHTOP		143.5365	144.8361	144.7032	145.8157	139.3234	131.7331	129.5003	125.292		8.2914	6.4564	3.973	3.1018	4.2445	2.6646	4.6579	1.8662
ENSG00000143553	SNAPIN		39.5452	35.638	40.296	50.021	51.2469	56.1529	53.1781	54.2182		2.7446	2.7837	2.8058	3.5397	2.2734	2.1369	2.2928	3.231
ENSG00000143621	ILF2		468.7958	465.7402	412.4976	332.252	258.7078	215.8441	211.5252	227.3963		20.1806	11.5074	8.0433	21.9406	16.0094	12.1068	8.563	9.6874
ENSG00000169418	NPR1		0.2595	0.17845	0.17929	0.34909	0.3279	0.41047	0.54786	0.38268		0.18871	0.10002	0.14331	0.23624	0.15781	0.13631	0.12779	0.16124
ENSG00000143624	INTS3		75.7567	77.4708	86.7303	105.4246	121.6513	132.5931	130.253	125.3875		3.7116	5.3303	3.1342	10.2806	15.392	11.3218	5.8836	2.8676
ENSG00000143554	SLC27A3		1.9936	1.7269	2.807	3.4195	4.3369	3.9953	4.7436	6.0841		0.30369	0.2229	0.48447	1.061	0.78054	0.7992	0.7843	1.1064
ENSG00000143614	GATAD2B		15.5607	16.1634	17.1494	18.1957	17.1169	18.5887	16.6395	14.4214		0.89173	1.0748	1.9238	3.4436	2.1571	2.2695	3.2565	3.0886
ENSG00000284738	AL358472.5		0.12485	0.15137	0.1532	0.33254	0.46903	0.83466	0.64607	0.31771		0.095467	0.12818	0.16214	0.18093	0.19955	0.18442	0.24996	0.31244
ENSG00000198837	DENND4B		145.1869	147.1461	147.9166	148.2885	151.1056	162.166	155.7165	155.2695		13.2686	6.3808	8.2708	6.3977	14.8216	8.4848	6.2845	6.6868
ENSG00000160741	CRTC2		65.3923	65.8074	63.2991	65.872	66.8278	71.1392	74.6415	66.7701		3.4698	3.2961	2.0768	0.43502	5.3139	7.4995	4.5731	1.5317
ENSG00000143570	SLC39A1		202.8813	205.5745	210.2082	216.565	223.3807	223.2357	222.7711	237.2703		6.643	5.6607	4.3273	9.0568	2.4996	5.4317	2.5921	23.8507
ENSG00000282386	AL358472.4		0.59197	0.41951	0.71864	1.1645	1.3047	2.3218	1.9204	1.5997		0.35756	0.32009	0.32358	0.35496	0.84486	0.26296	0.42586	0.85702
ENSG00000273026	AL358472.3		0.25891	0.24795	0.13594	0.36644	0.68561	1.0476	1.2005	0.86835		0.19184	0.19909	0.20391	0.17796	0.48464	0.19518	0.47847	0.48532
ENSG00000143578	CREB3L4		12.3409	12.287	15.9538	20.7017	26.1803	32.4456	35.9864	30.0713		1.0891	0.96011	1.0588	2.1327	1.6867	1.0792	1.6545	4.0002
ENSG00000143543	JTB		114.6751	110.5055	111.2935	117.7289	116.681	132.0151	135.821	142.584		6.4689	7.6943	5.5005	6.5204	6.0216	8.125	2.6661	5.7028
ENSG00000272654	AL358472.2		1.3577	1.6139	1.9795	4.7883	5.0963	5.5976	5.8052	5.3672		0.27917	0.77077	0.18049	0.32748	1.059	0.6971	0.81249	0.66754
ENSG00000143545	RAB13		143.2318	140.3862	152.6779	196.3065	253.3696	293.5553	309.1694	219.9435		2.0196	4.4381	7.5164	18.9054	3.2527	5.3376	8.1085	5.5936
ENSG00000177954	RPS27		598.0253	584.0824	650.1848	736.3803	821.4207	833.3809	863.6785	1006.6736		43.0384	10.6011	18.5976	35.5757	13.3772	26.8588	21.2565	16.3342
ENSG00000143549	TPM3		740.8358	734.7392	655.3769	490.9458	359.1684	301.7867	286.2483	340.7357		6.7707	11.4157	29.4037	29.186	20.8397	6.7231	6.7439	8.484
ENSG00000143612	C1orf43		330.5375	315.0474	319.3107	320.3261	314.8457	321.5451	331.5203	426.5131		13.765	10.6295	9.7378	6.3427	14.8708	15.0839	5.4833	20.562
ENSG00000143569	UBAP2L		470.0689	473.5105	445.352	410.861	370.2919	346.741	324.6976	335.7915		11.61	7.3521	13.3687	13.1083	11.2676	11.6573	18.2589	8.9594
ENSG00000143575	HAX1		127.9339	122.6871	123.8002	114.0738	114.2539	109.2405	112.3746	144.3218		7.2334	7.6665	3.3026	7.5922	5.7409	4.7324	4.9134	8.4571
ENSG00000143515	ATP8B2		157.2066	158.6992	172.7951	206.1162	234.1453	264.0317	279.162	299.7624		4.9248	2.8319	9.7574	6.4196	10.6765	12.0589	6.9771	2.6278
ENSG00000228013	IL6R-AS1		0.026122	0	0.064053	0.22457	0.13812	0.83011	0.63524	0.38548		0.052244	0	0.075059	0.22816	0.11153	0.34505	0.15664	0.22891
ENSG00000160712	IL6R		18.368	17.4283	21.1665	33.3063	53.37	91.5963	109.349	69.9264		0.86758	1.1233	1.3348	2.9519	3.4957	5.5964	4.7791	4.8425
ENSG00000169291	SHE		1.326	1.3182	1.3103	0.96109	1.3739	1.396	1.6239	2.7473		0.33614	0.45301	0.37735	0.13324	0.36116	0.23783	0.4216	0.71713
ENSG00000160714	UBE2Q1		152.7038	149.5268	140.5706	138.8781	134.3648	146.1437	150.1895	163.6762		5.6339	4.0665	4.8579	2.702	2.5907	5.7603	4.1015	6.277
ENSG00000160716	CHRNB2		3.3292	2.9646	3.3815	3.7227	3.2886	4.0515	3.7407	5.4005		0.5975	0.53399	0.43971	0.33466	0.29577	1.2238	0.6078	0.42555
ENSG00000160710	ADAR		480.7028	479.313	514.8184	532.398	511.4274	495.8939	494.1262	481.8713		7.7404	10.6144	8.6135	7.7767	9.6072	9.8894	17.9032	24.1895
ENSG00000143603	KCNN3		12.3943	13.7852	22.035	40.9662	52.9024	51.0402	36.8686	11.7373		0.56884	1.4145	2.4795	4.7176	2.8135	2.4617	1.7183	2.8369
ENSG00000163344	PMVK		33.1045	33.7172	36.3278	36.6029	34.2119	34.0275	37.6468	41.1468		2.1053	1.3194	1.2781	0.43237	2.1446	2.22	3.3068	4.5079
ENSG00000163346	PBXIP1		28.0721	29.7706	44.6642	95.0507	148.9418	175.4475	182.8696	136.4958		2.4999	2.6466	4.2408	12.6468	9.4365	8.5536	4.4025	8.7208
ENSG00000163348	PYGO2		93.1407	89.7712	98.3359	122.8811	132.9131	134.1581	137.0114	141.6888		4.0938	1.8485	6.2483	5.3257	5.7409	6.7519	2.1604	2.5931
ENSG00000271380	AL451085.2		0.52568	0.61473	1.0137	1.6799	2.1638	2.7495	2.7159	2.378		0.37026	0.23512	0.65549	0.47557	0.42617	0.40921	0.37209	0.75481
ENSG00000160691	SHC1		288.0621	289.5865	307.7114	342.0032	363.4049	359.7842	327.4515	257.7225		11.8077	8.5941	15.2958	20.0379	15.2784	9.3814	11.0084	9.1455
ENSG00000173207	CKS1B		61.7574	58.4864	49.8766	27.0417	14.3916	10.5511	10.5377	17.0428		8.8272	2.1209	4.2532	1.0738	1.6445	1.6955	0.55401	1.2917
ENSG00000160688	FLAD1		41.2924	41.8272	43.5797	40.8406	41.0233	41.0357	39.22	50.6108		2.7622	1.8866	1.7431	2.6556	2.8537	1.897	2.3659	5.1193
ENSG00000160685	ZBTB7B		25.3964	23.3092	26.743	31.915	36.5308	41.9975	44.1484	46.9358		1.0693	1.6528	1.1504	2.4072	3.0039	4.032	3.3652	1.7747
ENSG00000163354	DCST2		0.23266	0.41167	0.37809	1.3793	1.4773	2.2944	2.7291	2.938		0.12859	0.11052	0.34726	0.38678	0.38174	0.43133	0.57057	0.68068
ENSG00000232093	DCST1-AS1		1.6231	1.7591	1.9025	1.1489	1.0174	1.1795	0.98594	1.9493		0.07786	0.4222	0.899	0.26179	0.18779	0.32572	0.36718	0.34623
ENSG00000143537	ADAM15		146.7039	142.1275	129.4881	109.9526	97.3127	89.5898	94.4255	115.3389		13.8066	8.9703	4.4442	4.0901	4.4282	6.5227	4.754	6.841
ENSG00000243364	EFNA4		7.4522	6.431	6.7984	7.9858	7.2118	5.9771	7.3429	9.6339		0.3075	1.0717	1.0249	0.61524	0.60749	0.46674	0.92295	0.28167
ENSG00000143590	EFNA3		1.2952	0.91723	0.69536	1.3523	1.7571	1.8422	2.3588	2.7169		0.41144	0.16695	0.56716	0.34663	0.34246	0.18624	0.46592	0.81416
ENSG00000169242	EFNA1		14.1644	12.0655	16.241	28.0393	36.7499	47.752	55.6958	51.6305		0.70912	1.2996	1.6627	3.6069	2.3951	2.0821	5.4585	6.8571
ENSG00000169241	SLC50A1		48.1096	48.2036	65.5147	100.7451	125.7969	140.102	142.507	141.5432		1.7026	3.2699	6.7708	9.8144	7.0326	7.6564	7.3592	5.7291
ENSG00000179085	DPM3		13.2235	13.2022	15.7149	21.7566	26.1667	29.3982	31.0393	31.027		2.6491	2.3852	3.0532	4.7868	2.8305	2.9422	1.8024	3.1718
ENSG00000163463	KRTCAP2		6.2004	8.1428	8.0657	8.2834	9.6274	10.2095	11.3899	10.3508		1.7257	0.36774	1.1072	1.2084	1.5158	0.32697	1.3782	0.54969
ENSG00000163462	TRIM46		5.0156	5.9974	8.1769	11.0114	14.2907	16.4083	18.4123	14.4596		1.2694	0.83236	1.1952	2.3399	2.6955	2.9515	2.4162	0.70856
ENSG00000185499	MUC1		4.2709	4.8678	8.8109	19.1233	35.9373	49.6969	51.0651	28.0539		0.66101	0.90429	1.8075	5.0497	7.767	7.9881	5.6078	2.366
ENSG00000231064	AC234582.1		2.8925	3.1229	3.763	5.0218	9.2163	9.9971	9.0721	6.7079		0.56639	0.39451	0.73011	1.2653	2.2606	1.1809	1.0753	0.74886
ENSG00000169231	THBS3		21.9817	25.8586	43.8668	84.7601	130.28	159.5568	161.0483	114.5999		1.0734	2.4035	4.1542	15.3028	29.3177	16.8448	12.3817	7.0822
ENSG00000173171	MTX1		25.35	26.685	25.4191	25.0157	24.2893	23.0135	21.9925	23.2625		3.9404	1.9989	1.0724	0.69159	1.4365	1.0014	1.4743	1.5555
ENSG00000236263	AC234582.2		0.2335	0.15609	0.21255	0.41753	0.58332	0.78129	0.50491	0.93544		0.089808	0.10472	0.10354	0.32717	0.24838	0.32023	0.36892	0.55213
ENSG00000160766	GBAP1		0.6864	0.72519	1.0791	1.4552	1.366	1.6389	1.1583	1.8278		0.34605	0.29396	0.42293	0.40347	0.55592	0.12619	0.24914	0.40754
ENSG00000177628	GBA		19.9067	22.8454	26.0256	37.044	50.7695	56.0653	54.5492	61.8775		1.1358	2.0294	2.2143	4.0915	3.344	2.3283	2.9908	5.7666
ENSG00000160767	FAM189B		29.878	28.1974	31.6796	37.4235	31.8253	34.2786	33.0165	37.1209		3.514	3.0796	1.2298	3.1161	1.2732	2.9927	2.095	2.4447
ENSG00000116521	SCAMP3		82.0064	73.385	80.2173	81.2755	77.2347	74.9874	72.8541	85.9356		7.331	1.647	3.3179	5.0181	1.3737	2.5651	4.0561	2.808
ENSG00000176444	CLK2		27.3121	28.9701	29.7333	30.8613	31.501	32.948	33.0267	29.6022		1.313	1.4227	1.6562	3.1374	2.2086	2.9533	3.07	1.8102
ENSG00000143630	HCN3		0.6187	0.70416	0.5223	0.65501	0.50535	0.8443	0.9283	1.5215		0.31329	0.3897	0.22132	0.13849	0.27621	0.15552	0.33747	0.26539
ENSG00000160752	FDPS		141.1641	144.0849	132.3516	111.0533	93.5231	88.612	86.5556	86.5378		5.2185	6.0662	1.4094	6.0597	1.2952	2.7855	3.5819	1.2816
ENSG00000225855	RUSC1-AS1		3.7261	4.3916	6.0824	11.6251	16.603	20.7183	19.8761	16.5624		0.53486	1.2982	0.29179	2.7256	3.9024	2.5772	0.78349	2.5591
ENSG00000160753	RUSC1		64.7262	62.0978	57.8012	57.4866	54.6286	55.9312	60.0077	60.7843		4.9003	5.9199	1.9628	2.9385	2.6776	2.1689	6.012	4.8545
ENSG00000116539	ASH1L		196.88	202.1887	227.7285	256.507	269.8741	278.0708	276.2772	243.9817		10.4428	7.4758	4.2035	5.3508	5.3957	13.8479	7.2127	29.1816
ENSG00000235919	ASH1L-AS1		1.7103	2.5375	2.4236	4.089	4.3464	5.2523	4.1907	3.3888		0.18625	0.3063	0.43494	0.91187	0.21596	0.66798	1.099	0.35639
ENSG00000125459	MSTO1		21.3192	19.4201	18.8794	15.7656	15.4128	14.9556	12.18	15.9423		2.435	1.3557	2.3622	1.1728	2.3884	1.2929	1.1573	1.5184
ENSG00000246203	AL353807.3		0.20156	0.28422	0.27895	0.24969	0.62142	0.76665	0.88161	1.3757		0.1253	0.13665	0.044357	0.14391	0.26295	0.11629	0.46918	0.3267
ENSG00000163374	YY1AP1		55.9842	59.0909	60.6568	62.3793	61.9767	63.123	65.0894	61.3587		1.0542	1.2804	2.06	0.98004	1.3318	4.289	2.6258	4.8383
ENSG00000132676	DAP3		188.7251	188.8158	185.7451	172.1985	157.234	149.7523	153.4183	180.2736		6.3534	5.7105	7.6814	2.8182	8.1269	3.4615	3.9872	8.7216
ENSG00000203761	MSTO2P		3.0297	4.3393	4.9601	6.1402	7.1964	7.3392	6.5681	6.4705		0.50139	0.32238	0.58729	0.88343	1.5875	1.1437	0.72586	0.94356
ENSG00000116580	GON4L		85.4987	87.8836	97.2173	111.7763	116.3426	126.0313	122.8178	109.1225		3.9433	1.8092	2.678	1.9703	6.6909	2.7901	1.2825	9.127
ENSG00000132718	SYT11		74.0314	75.1717	99.6875	169.4228	241.2151	293.7535	319.2653	274.3499		3.478	5.6566	5.5633	18.8731	10.5904	8.1121	1.1248	5.594
ENSG00000143622	RIT1		31.8712	33.3481	42.1915	63.243	82.5669	81.9143	81.1785	75.2301		2.9877	1.1348	5.3471	4.1433	3.0833	2.9799	1.4625	4.7548
ENSG00000132680	KHDC4		130.541	152.1409	160.5936	165.5413	172.3495	178.8823	184.0736	174.9509		17.9084	4.4781	9.3251	15.9596	32.2273	18.8328	19.7016	12.1737
ENSG00000207475	SNORA80E		0.16162	0.096135	0.56368	0.253	0.41299	0.42614	0.16507	0.24874		0.1894	0.11101	0.30672	0.1772	0.0478	0.17907	0.0452	0.12688
ENSG00000116584	ARHGEF2		229.2951	223.1149	181.3488	143.9148	126.2994	127.5028	124.5511	238.0613		6.8758	5.4672	8.3769	5.3106	2.884	4.8779	2.7594	19.6228
ENSG00000273002	AL355388.2		0.29629	0.50245	0.23283	0.65467	0.55653	1.3085	1.437	0.68439		0.29032	0.28647	0.20583	0.16807	0.11372	0.33247	0.13317	0.19682
ENSG00000163479	SSR2		441.3531	439.4657	445.0023	475.3509	471.1822	464.384	468.0212	522.5979		19.2541	12.6679	3.757	14.6675	14.9439	12.7963	8.5311	37.989
ENSG00000160803	UBQLN4		93.2415	90.1593	84.599	72.312	59.9703	52.4056	54.5822	68.2065		4.3227	1.897	5.0775	4.1754	3.5714	1.6745	2.2856	3.665
ENSG00000116586	LAMTOR2		38.6944	36.9857	41.2653	44.3136	48.404	49.1267	51.5179	56.7914		1.5916	1.9484	1.9554	1.2734	5.2589	1.6148	3.1896	4.677
ENSG00000254726	MEX3A		51.2365	49.1373	42.0845	33.5116	24.2152	20.2038	20.6541	28.5839		3.1821	3.7327	2.8027	5.8338	2.1712	2.0649	2.5409	2.3704
ENSG00000160789	LMNA		1407.4495	1353.826	1269.4379	1095.5733	994.0135	958.8286	917.1318	728.6875		75.4943	52.521	61.0728	43.8708	27.1854	64.1833	9.3758	10.5257
ENSG00000196189	SEMA4A		0.075089	0.12433	0.18914	0.25284	0.20622	0.37773	0.34503	0.1485		0.050231	0.096523	0.12951	0.23532	0.17868	0.18194	0.21137	0.297
ENSG00000160785	SLC25A44		109.9152	109.7355	115.6518	114.301	105.3283	106.8736	101.9663	119.3174		2.7329	4.0866	4.0717	2.2037	6.7303	3.2599	2.3932	4.6324
ENSG00000160783	PMF1		22.1498	19.1347	20.4556	20.7289	19.5601	19.0448	19.566	18.2046		3.0028	1.9603	1.6522	2.085	1.3682	1.3006	1.6565	1.2569
ENSG00000242252	BGLAP		0.074301	0.12836	0.15493	0.28145	0.38634	0.66763	0.33211	0.43316		0.096487	0.095815	0.055577	0.056889	0.14384	0.17412	0.03165	0.22337
ENSG00000160781	PAQR6		18.1588	21.7927	28.8239	40.7386	57.0741	70.6172	83.2239	76.6449		3.7489	1.9219	2.3316	8.5969	15.9021	11.0436	9.1151	4.2894
ENSG00000198952	SMG5		225.2195	234.0495	221.1537	213.3601	230.5287	245.7001	249.2999	263.5998		10.1904	7.7508	5.2779	15.7307	29.5424	23.7478	20.0621	14.7056
ENSG00000163472	TMEM79		8.3144	8.4393	8.6777	9.465	9.5489	10.7437	12.4782	13.2845		0.9765	0.75801	1.6187	1.572	2.6495	1.5043	0.75957	1.0714
ENSG00000198715	GLMP		61.2105	60.3969	78.2913	129.1887	170.9281	197.1057	184.7543	170.5742		2.7039	2.8718	5.2253	13.0636	12.9092	13.929	3.1864	14.1064
ENSG00000163468	CCT3		758.7196	745.6474	680.5862	531.8861	396.3593	351.0321	340.2025	358.0525		26.7023	15.8181	5.1517	30.547	25.9657	11.2366	4.8253	2.7078
ENSG00000163467	TSACC		0.69088	0.60041	0.78567	1.121	1.1944	1.757	1.2743	2.1109		0.31238	0.37872	0.23125	0.44935	0.31815	0.25519	0.207	0.50486
ENSG00000125462	C1orf61		0.74274	0.72556	0.93964	0.3572	0.38964	0.35717	0.25893	0.4997		0.2721	0.28936	0.15973	0.39251	0.15667	0.16763	0.11833	0.28468
ENSG00000236947	AL139412.1		0.33301	0.45368	0.58161	0.98822	1.6479	1.5055	1.9701	2.4773		0.098372	0.10795	0.26047	0.61879	0.45091	0.45872	0.2498	0.58876
ENSG00000116604	MEF2D		52.4472	51.0145	47.5764	51.5799	53.6956	58.618	60.4131	51.7022		3.5861	2.8047	1.2369	2.1678	2.5312	2.4519	1.8616	3.4685
ENSG00000183856	IQGAP3		124.4701	138.7242	117.6656	81.9812	44.2263	22.0112	19.5683	20.3905		11.6723	9.5612	6.2743	6.2701	3.1177	1.8921	2.2482	2.306
ENSG00000163382	NAXE		72.3864	71.2438	83.815	114.1432	117.5824	113.2809	109.8496	116.3849		8.6296	4.4824	6.1758	8.3926	3.3838	2.6846	3.7005	2.8864
ENSG00000160818	GPATCH4		215.0221	209.1519	192.4869	153.3687	108.2112	84.5353	78.188	95.6341		4.655	7.3948	15.9801	13.0878	3.9497	3.2001	2.7418	10.8681
ENSG00000272971	AL365181.4		0.030238	0	0	0.11309	0.18662	0.34908	0.29418	0.12452		0.060476	0	0	0.22618	0.12858	0.21568	0.13198	0.12459
ENSG00000272068	AL365181.2		10.3373	11.142	18.6846	36.0184	55.5726	74.3151	67.7467	35.0444		1.3977	1.1128	3.9985	5.0204	9.7632	11.5098	2.0746	1.2153
ENSG00000132692	BCAN		0.15267	0.252	0.15214	0.2831	0.54946	0.89104	1.3649	1.5717		0.13545	0.042363	0.1392	0.12131	0.32573	0.25345	0.36096	0.2223
ENSG00000272405	AL365181.3		87.474	90.9629	99.4646	107.1532	106.6089	125.9201	115.478	79.3956		8.8042	4.0269	3.9091	3.3532	6.5707	9.4351	3.6627	0.96042
ENSG00000229953	AL590666.2		15.0074	15.6169	17.2049	17.8394	17.2342	21.8951	19.273	13.911		1.8453	1.062	2.3199	1.6862	3.1861	2.3102	1.1853	0.91274
ENSG00000132688	NES		347.9786	344.2905	280.1147	166.9557	115.667	97.5744	105.9905	80.9148		16.1902	23.8028	16.8606	17.8435	8.3936	5.425	4.4672	5.0691
ENSG00000143320	CRABP2		0.85085	0.86563	1.0888	1.2513	1.4208	1.6588	1.7918	1.1792		0.25123	0.4097	0.12629	0.063349	0.34742	0.81997	0.39613	0.44636
ENSG00000223356	AL590666.1		0.081693	0.22785	0.11899	0.15941	0.18422	0.2986	0.22674	0.24547		0.055137	0.041171	0.09657	0.074171	0.17881	0.27081	0.1914	0.16144
ENSG00000143319	ISG20L2		169.2284	164.6351	147.695	112.3598	84.2702	82.0445	81.4982	86.7851		8.2035	4.2189	1.7931	5.9417	3.8127	3.5049	2.7627	4.583
ENSG00000143303	RRNAD1		20.9629	20.0176	24.9594	34.3214	47.4718	55.6624	62.0439	60.701		1.2751	1.7535	2.4615	1.8473	2.5161	5.1914	2.0123	1.7912
ENSG00000143314	MRPL24		92.0111	87.9185	91.8051	87.6607	74.2456	62.7744	63.2729	77.8851		6.2932	3.0752	2.6219	2.258	3.6421	3.9404	3.2803	6.198
ENSG00000143321	HDGF		787.54	756.0843	700.3174	582.8909	482.592	418.0232	417.3158	418.7427		16.0138	15.4706	14.9055	26.5567	24.9861	9.5149	7.8591	12.1757
ENSG00000143294	PRCC		104.4951	103.3646	97.9176	92.2479	78.3948	77.7861	81.2678	83.665		7.9039	6.2734	3.8936	2.2928	5.3489	4.8536	0.75251	2.6368
ENSG00000187800	PEAR1		0.57462	0.33945	0.24022	0.1523	0.16087	0.09792	0.077689	0.02475		0.25619	0.17878	0.23869	0.15128	0.10871	0.071687	0.10659	0.0495
ENSG00000132694	ARHGEF11		133.2467	135.903	145.9703	169.1029	160.5639	153.6017	145.1934	130.1871		2.0559	4.7785	7.5237	5.5104	5.0231	5.3822	5.6155	7.32
ENSG00000224520	KRT8P45		0.076789	0.024147	0	0.14865	0.23753	0.2228	0.29611	0.49535		0.097307	0.048294	0	0.14074	0.1751	0.20226	0.19675	0.24341
ENSG00000117036	ETV3		81.0364	83.9814	84.3864	78.0688	76.6512	74.4421	72.0246	71.47		6.0853	7.0521	9.9457	6.9979	3.0543	2.1332	3.8152	4.0179
ENSG00000183853	KIRREL1		344.8731	351.471	365.9058	353.4251	333.8955	294.216	243.6648	190.1186		10.6993	6.1839	5.0868	11.4944	4.7978	3.2707	10.0255	10.4828
ENSG00000227295	ELL2P1		0.45791	0.76539	0.60436	1.1377	0.86366	0.8407	0.33659	0.28948		0.28607	0.25138	0.30467	0.44775	0.20925	0.49773	0.2282	0.21411
ENSG00000158473	CD1D		3.8218	3.9749	5.6698	8.5639	8.2483	6.0343	5.001	5.1184		0.20361	0.82479	1.0678	0.58121	1.426	1.0819	0.4717	0.32842
ENSG00000163565	IFI16		131.2307	132.2964	173.7581	246.5228	281.7263	286.3448	269.3696	201.6066		8.6295	6.2935	13.0912	5.7019	14.0014	26.0988	19.1287	14.0675
ENSG00000163568	AIM2		8.7977	8.9473	7.8341	7.7692	12.4199	19.5908	25.7803	16.0761		1.9638	1.4438	0.44196	0.8433	1.3045	0.93687	1.8933	4.1582
ENSG00000162706	CADM3		6.2333	5.97	8.5118	10.2795	11.0622	12.9614	12.227	12.5396		1.0721	1.3136	0.66139	0.54784	1.012	0.59426	0.68855	0.46891
ENSG00000213088	ACKR1		0.17709	0.30411	0.35631	0.25119	0.34249	0.46609	0.47665	0.91763		0.17819	0.11312	0.25889	0.11143	0.29847	0.053118	0.099686	0.58817
ENSG00000158716	DUSP23		10.9137	10.5191	9.8493	9.1916	8.846	9.0628	9.6555	12.6167		2.6086	0.58747	1.738	1.1659	0.52635	1.4263	1.1667	1.2298
ENSG00000188004	SNHG28		0.64991	0.89937	0.79834	0.88337	1.9144	2.4076	2.3643	3.2314		0.12148	0.21095	0.69938	0.3668	0.13063	0.32515	0.69667	0.53141
ENSG00000272668	AL590560.2		0.15109	0.27661	0.57047	1.0234	1.8844	2.4743	2.6981	3.3975		0.17592	0.1264	0.29597	0.36288	0.56085	0.55696	0.72339	0.78652
ENSG00000213085	CFAP45		0.7371	0.59255	0.55255	0.26393	0.12578	0.31745	0.31217	0.21995		0.30774	0.29174	0.546	0.2502	0.14877	0.29101	0.18022	0.12128
ENSG00000158710	TAGLN2		446.315	421.9554	379.8874	297.1446	270.1106	293.2949	332.6351	280.1163		22.2362	11.4758	8.4654	7.0678	0.81478	8.4909	14.6339	13.9265
ENSG00000085552	IGSF9		1.1994	1.2287	0.85295	0.67122	0.46512	0.30806	0.29091	0.41716		0.53873	0.34852	0.29618	0.28902	0.25763	0.19289	0.24139	0.20431
ENSG00000224259	LINC01133		0	0	0	0	0	0.049511	0.15156	2.5503		0	0	0	0	0	0.058117	0.091998	0.98753
ENSG00000177807	KCNJ10		0.45404	0.31149	0.96543	8.0914	14.8428	15.9651	19.0211	8.6469		0.14002	0.20141	0.53455	1.8364	1.9933	2.385	1.6544	2.3483
ENSG00000260766			4.8599	5.436	6.5922	10.2764	13.4333	16.5531	18.2523	13.6016		0.48454	0.88862	0.94817	0.68242	1.6154	1.4435	1.7741	1.1702
ENSG00000143315	PIGM		38.6165	37.641	43.2073	53.9096	60.6093	68.2379	71.4599	61.5791		4.0905	2.2214	1.3537	2.504	3.5245	5.0771	4.9487	6.9475
ENSG00000162729	IGSF8		19.1	18.963	18.4277	19.7147	22.3759	29.2748	31.0747	30.0277		3.2026	0.37897	2.2665	1.745	1.6446	2.5785	2.5788	2.2938
ENSG00000018625	ATP1A2		0.12485	0.12409	0.08948	0.19116	0.21945	0.30516	0.27748	0.13597		0.095467	0.12087	0.059973	0.12905	0.079322	0.22579	0.26179	0.18648
ENSG00000143318	CASQ1		0.047268	0.078044	0.094955	0.086643	0.13586	0.51294	0.32765	0.18287		0.094536	0.052359	0.11594	0.10897	0.1069	0.32391	0.26114	0.087915
ENSG00000227741	AL121987.2		0.23678	0.25222	0.54912	0.31866	0.74951	0.69419	0.69057	0.32847		0.055815	0.090288	0.1661	0.098543	0.34708	0.30913	0.50168	0.15319
ENSG00000162734	PEA15		261.0798	241.0477	223.9845	184.3349	172.8945	172.7068	171.4619	154.1649		17.7025	9.9476	8.8044	5.6238	5.1386	9.8921	4.6984	8.4028
ENSG00000132716	DCAF8		53.5217	61.8466	72.1609	86.544	101.1736	110.0892	108.5559	101.9769		2.9756	3.9281	3.1185	8.0127	12.9753	10.3968	6.9588	2.2535
ENSG00000162735	PEX19		79.8282	77.1046	84.6802	95.774	99.9088	98.6107	98.8645	100.5705		3.2427	4.7769	3.1799	3.8902	5.2525	1.145	5.8531	3.5957
ENSG00000122218	COPA		452.3346	452.3091	512.6016	625.8774	709.6985	730.546	696.3069	673.6477		10.3593	16.2001	10.4462	19.5919	9.2185	19.3162	40.887	31.6215
ENSG00000202078	RF00019		0.075878	0.15228	0.19558	0.097405	0.35606	0.24506	0.25442	0.44394		0.099294	0.057283	0.17175	0.065282	0.098719	0.16051	0.10457	0.059358
ENSG00000162736	NCSTN		132.3899	132.5852	161.9099	235.9998	293.0328	334.5281	321.0952	283.5698		5.9728	3.5032	7.9686	12.3541	7.9267	0.72768	10.8601	16.2484
ENSG00000171786	NHLH1		0.40519	0.37586	0.6694	0.76992	1.2126	1.3526	1.0832	1.3806		0.24892	0.13111	0.26471	0.26727	0.33048	0.22196	0.23942	0.63909
ENSG00000162738	VANGL2		5.2038	5.2808	8.2081	13.9723	18.1028	20.3662	19.985	21.3949		1.6711	0.65601	1.4111	2.2847	2.204	2.1887	1.8119	2.14
ENSG00000026751	SLAMF7		0.96189	1.0715	1.0135	0.96967	1.0764	1.1298	1.2012	1.2853		0.44469	0.10941	0.17303	0.49921	0.42332	0.11048	0.30386	0.43954
ENSG00000213080	AL354714.2		0.65646	0.60885	0.537	0.41077	0.20122	0.42897	0.28015	0.34841		0.19951	0.21632	0.32179	0.089956	0.24232	0.17751	0.15862	0.054571
ENSG00000158764	ITLN2		0.12726	0.25558	0	0.15941	0.24987	0.51461	0.80121	0.62795		0.11719	0.065766	0	0.074171	0.10924	0.18275	0.30582	0.33379
ENSG00000158769	F11R		6.4768	6.0369	7.7692	13.9628	19.0376	22.0533	21.9948	23.8388		0.22145	0.38443	1.2193	1.5249	0.78562	1.7911	0.5349	2.9461
ENSG00000215845	TSTD1		0.33543	0.40809	0.80937	0.22457	0.27939	0.57928	0.54484	0.60657		0.17136	0.084914	0.28523	0.22816	0.19769	0.22494	0.23656	0.26997
ENSG00000158773	USF1		68.1456	68.3426	67.4841	70.1076	69.5842	68.3269	72.1669	69.3182		1.8331	1.9504	1.7152	1.5962	3.8299	1.9377	5.388	3.6327
ENSG00000186517	ARHGAP30		0.71856	0.78845	0.61476	0.60937	0.33426	0.37163	0.17081	0.34581		0.18011	0.17794	0.33422	0.45182	0.32189	0.16326	0.12363	0.16804
ENSG00000143217	NECTIN4		0.45458	0.28064	0.67215	0.84634	1.1452	1.2298	1.7742	1.7527		0.23013	0.15045	0.46737	0.17125	0.30136	0.30511	0.5592	0.57881
ENSG00000143256	PFDN2		152.8302	139.1903	113.6067	77.9313	52.7812	47.6915	48.6758	70.0806		14.4627	3.4493	5.5584	6.0202	4.0337	1.6097	1.3104	4.8541
ENSG00000158793	NIT1		25.8322	27.6097	34.7928	55.9533	75.7576	85.7894	90.1507	80.2952		1.961	2.5986	2.2647	8.1287	7.0506	5.3023	4.6712	3.4067
ENSG00000158796	DEDD		56.7863	57.1956	60.1439	63.483	64.8612	69.6596	73.3891	73.4284		2.3595	4.6266	3.2896	1.035	2.1867	3.0285	1.8358	3.0267
ENSG00000143222	UFC1		123.8267	125.8327	134.9704	159.6849	167.2917	174.3907	179.6225	175.4191		4.1036	3.3409	8.1797	6.2911	5.707	4.7554	5.0287	5.7419
ENSG00000143258	USP21		47.3568	49.97	55.9755	66.4698	71.3517	74.3546	78.4987	71.7133		2.5343	3.342	4.6506	6.4475	5.9109	5.6691	3.6319	3.8968
ENSG00000143224	PPOX		17.6402	18.4803	20.6843	28.8131	34.5399	36.2511	39.1759	38.6185		0.96786	1.5852	2.312	3.1254	4.9975	2.2311	2.013	2.1569
ENSG00000158850	B4GALT3		64.8751	64.7531	60.8978	57.3632	57.2074	56.2929	55.3021	58.7928		5.3454	4.9088	5.4127	2.8955	1.2064	2.2287	5.3742	1.2835
ENSG00000158859	ADAMTS4		1.126	1.3155	1.2188	1.2075	1.5068	1.9099	2.1268	2.0106		0.2478	0.41666	0.37029	0.33631	0.30711	0.83919	0.10282	0.95291
ENSG00000158864	NDUFS2		219.3743	220.2384	229.9919	264.8175	272.2085	279.9999	286.635	298.4425		7.2031	6.5687	10.1739	7.1602	7.3222	6.3556	7.1994	7.3675
ENSG00000158869	FCER1G		0.51592	0.40695	0.27487	0.3962	0.16463	0.21504	0.16437	0.42043		0.11324	0.18485	0.10669	0.1864	0.14311	0.10187	0.19819	0.20145
ENSG00000158882	TOMM40L		38.3156	35.8935	36.695	35.6718	32.2835	32.2282	33.0034	38.9602		2.8383	3.3306	1.288	2.6332	0.56438	0.55726	3.2057	2.9362
ENSG00000158887	MPZ		11.0343	10.9572	16.7014	39.3641	56.9258	45.3869	31.0748	6.5435		0.58396	1.3066	2.9039	8.0955	5.0299	3.3314	1.5876	0.64329
ENSG00000143252	SDHC		152.8086	160.3565	184.1988	211.0959	238.7459	234.8035	222.3723	215.9667		7.525	4.422	8.3705	9.1586	6.6218	5.8784	7.0248	8.8573
ENSG00000283696	AL592295.4		0.3012	0.12634	0.28303	0.96274	1.9386	1.2907	1.7273	1.3187		0.21818	0.12024	0.13083	0.21428	0.32193	0.61613	0.53345	0.2957
ENSG00000215840	AL592295.1		0.30041	0.30792	0.27017	0.402	0.44402	0.66413	0.67516	0.62614		0.28679	0.09397	0.16497	0.18213	0.22998	0.20788	0.19805	0.099529
ENSG00000143226	FCGR2A		3.0132	3.1255	3.6377	5.3715	5.1495	4.1699	2.7143	1.8305		0.52528	0.6453	0.70532	0.86668	0.96437	0.9104	0.81889	0.52614
ENSG00000173110	HSPA6		0.71299	0.64783	0.62883	0.52551	0.34749	0.43372	0.24022	0.090613		0.32864	0.33296	0.20505	0.32056	0.12621	0.23406	0.11768	0.12432
ENSG00000072694	FCGR2B		0.1037	0.25962	0.32474	0.14501	0.53892	0.51281	0.25442	0		0.14778	0.18148	0.25612	0.17221	0.24949	0.35844	0.10457	0
ENSG00000132185	FCRLA		11.031	10.8147	13.205	20.3947	29.947	38.2167	32.4079	5.9373		1.3733	1.7929	1.4809	2.0816	2.209	2.2918	1.6142	0.84425
ENSG00000162746	FCRLB		4.1956	4.2406	3.8161	3.707	3.4891	3.5775	3.3709	2.9476		0.3572	0.66339	0.80339	0.52689	1.0261	0.94724	0.59896	0.90777
ENSG00000081721	DUSP12		49.8153	54.1004	50.3234	42.3792	38.8677	35.9623	35.9973	46.5382		3.985	2.1166	4.5413	2.0288	1.4466	1.2171	2.3877	1.2628
ENSG00000118217	ATF6		97.1092	97.9105	106.9727	128.918	138.5108	143.2985	136.5919	134.2508		4.2276	3.294	2.1537	1.9861	5.743	7.2234	6.8251	2.7342
ENSG00000229808	AL391825.1		0.68512	0.78818	0.69061	0.5184	0.34509	0.48025	0.57556	0.6632		0.14684	0.33517	0.52209	0.25834	0.26195	0.24733	0.080218	0.33025
ENSG00000162745	OLFML2B		0.86285	1.4533	1.2612	2.5578	4.8269	6.5312	6.1145	1.8433		0.18973	0.35106	0.27223	1.0468	0.5499	0.68758	0.26278	0.26013
ENSG00000198929	NOS1AP		7.1295	7.0422	6.5983	4.9998	5.6425	5.9395	6.0218	5.2049		0.42808	0.83658	1.6571	0.5349	1.3989	0.25996	1.0909	1.0871
ENSG00000239887	C1orf226		22.9751	21.3261	20.5916	17.8061	17.3686	17.7818	20.2057	18.9401		0.86631	0.33588	1.4201	1.5727	0.35952	2.5242	1.4551	2.4205
ENSG00000198574	SH2D1B		4.127	4.0813	1.9891	0.87792	0.47883	0.39473	0.35907	0.16237		0.59972	0.52409	0.52097	0.10524	0.28264	0.17649	0.088847	0.21206
ENSG00000152332	UHMK1		357.2294	365.9929	373.2955	371.5089	356.5106	342.6707	339.3722	329.0986		45.6799	37.852	24.1389	27.6112	2.7653	15.44	5.2425	18.362
ENSG00000117143	UAP1		153.9571	149.6496	134.4605	103.9833	82.0144	72.0112	61.9416	57.494		5.612	3.7954	4.123	3.176	3.7609	3.1445	1.3855	2.1087
ENSG00000272574	AL596325.2		0.68081	0.55746	0.28035	0.50817	0.39025	0.73358	0.49915	0.5724		0.18943	0.40258	0.055413	0.13882	0.20078	0.21139	0.077398	0.16655
ENSG00000162733	DDR2		182.5547	189.8923	240.2152	349.1719	394.2602	372.2477	337.128	525.3282		10.9659	7.1465	3.0372	14.3632	13.4593	22.3396	7.0584	30.2938
ENSG00000132196	HSD17B7		11.4871	11.2957	13.1811	12.0876	12.9691	12.3793	11.4008	9.8636		1.0413	1.5435	0.51179	0.99359	0.71149	0.86417	1.2461	1.161
ENSG00000117152	RGS4		0.31187	0.33518	0.30707	0.26358	0.14819	0.082762	0.094397	0.0495		0.075296	0.15093	0.097499	0.31042	0.23115	0.055187	0.064278	0.099
ENSG00000143248	RGS5		1.245	1.7893	1.7097	2.662	2.9411	3.2856	2.7406	3.1755		0.24625	0.60797	0.71696	0.12642	0.42704	0.80865	0.5638	0.48493
ENSG00000232995	RGS5		1.0616	1.6521	1.8128	2.619	2.6017	2.2152	2.3057	2.6106		0.51705	0.67909	0.44639	0.55626	1.0536	0.56602	0.39348	0.63332
ENSG00000143228	NUF2		108.0213	107.5211	90.5624	55.3998	27.8867	12.4389	10.4649	10.3025		9.3795	4.5764	2.9469	4.2697	5.344	2.453	1.6281	2.2143
ENSG00000185630	PBX1		18.7239	19.9555	31.6812	55.618	75.7895	81.635	88.0807	88.8708		1.6345	1.5194	2.7815	7.7074	5.7612	5.0151	4.1964	2.3232
ENSG00000143171	RXRG		12.0348	12.4979	15.7741	29.0439	30.1545	19.6124	8.5632	12.6238		1.1604	1.1233	1.1137	1.261	3.8824	4.1679	1.6151	2.8149
ENSG00000143198	MGST3		29.1409	28.9817	30.5288	35.1442	37.8567	39.5394	40.7458	54.4432		1.9269	1.1556	1.5597	3.8273	2.6586	2.1096	1.9342	4.6136
ENSG00000143149	ALDH9A1		127.9098	128.9273	130.8969	138.5933	135.0693	127.4623	112.7288	93.5225		2.8199	6.2984	5.5195	2.6089	6.4863	8.2445	6.5982	6.3525
ENSG00000143183	TMCO1		185.4339	187.3911	193.8335	194.3222	187.9296	184.2717	181.4658	189.7998		10.7001	6.1436	4.3743	8.8197	5.3684	9.6883	5.2907	7.8352
ENSG00000224358	AL451074.2		0.76263	0.77168	1.3425	2.5005	3.002	3.393	3.0489	1.9717		0.082708	0.38899	0.4356	0.39604	0.76649	0.31336	0.6092	0.5938
ENSG00000143179	UCK2		104.8203	99.1871	87.8848	54.3566	34.3825	26.5315	23.574	29.7411		3.7172	6.1581	2.3692	6.8479	3.2867	1.5625	1.3177	1.2769
ENSG00000188859	FAM78B		29.3691	26.9306	32.7762	45.8446	66.7863	83.6898	76.4112	41.5776		1.3726	2.7018	3.6207	2.4638	4.923	5.5202	5.9746	6.4909
ENSG00000229588	AL390115.1		0.1609	0.026169	0.15997	0.1523	0.1991	0.44799	0.48421	0.27639		0.072785	0.052338	0.12535	0.15128	0.15129	0.16838	0.23131	0.19972
ENSG00000143157	POGK		152.0385	145.6121	144.3475	121.2048	100.6153	95.3852	95.1796	119.7719		5.724	2.5014	3.6649	8.7716	5.2237	4.094	0.78807	2.3326
ENSG00000152382	TADA1		29.4324	31.009	30.1814	27.8663	26.4984	25.3535	23.3824	28.4538		2.3713	2.4867	1.2645	2.2306	1.2547	1.9708	2.1224	2.1279
ENSG00000225171	DUTP6		0.08411	0.076485	0.18069	0.033572	0.19986	0.34131	0.22223	0.14146		0.11425	0.099595	0.14836	0.067143	0.18351	0.15174	0.072145	0.11623
ENSG00000143195	ILDR2		2.0125	1.8421	2.5306	2.9837	3.2262	3.4124	2.9691	3.4471		0.71389	0.59777	0.7573	0.77647	0.57588	0.45423	0.54445	0.37384
ENSG00000231605	LINC01363		6.7474	5.6552	5.2448	3.0981	0.82598	0.18068	0.021217	0.065863		0.43496	0.40229	1.1702	1.0857	0.21272	0.050941	0.042434	0.13173
ENSG00000272205	AL451050.2		0.67177	0.56639	0.5077	0.56438	0.55982	0.39947	0.45039	0.26338		0.30049	0.26584	0.26916	0.32022	0.26316	0.16368	0.22845	0.25154
ENSG00000143190	POU2F1		122.5897	125.037	123.6817	88.1378	66.9526	60.4255	54.4503	46.4611		16.3122	15.2827	18.072	14.02	6.7272	5.1179	6.9496	7.4021
ENSG00000198821	CD247		1.1644	1.1702	0.76465	0.31154	0.13901	0	0.13683	0.050843		0.41417	0.35413	0.25658	0.14935	0.10591	0	0.025544	0.10169
ENSG00000143162	CREG1		103.3308	103.3667	111.58	126.9038	126.3848	124.2278	126.826	140.3391		8.4202	3.4411	2.2534	6.8826	7.1877	5.3659	3.9268	4.1549
ENSG00000197965	MPZL1		81.2763	81.4434	73.0569	60.2389	51.92	44.4977	44.8935	58.626		3.3904	0.87363	1.2193	1.3148	4.0105	1.7165	2.3493	3.2409
ENSG00000143158	MPC2		35.6059	35.2188	38.2407	37.3976	33.4325	34.0659	34.8243	37.7131		2.0709	1.4025	1.718	1.9446	1.7167	2.4701	1.074	1.5397
ENSG00000143164	DCAF6		56.9244	57.5949	69.1041	89.4582	104.2621	113.67	110.7155	88.6952		2.5698	4.0136	2.3684	1.9815	4.0486	4.9634	3.2204	6.6483
ENSG00000143147	GPR161		49.6865	47.4424	48.0823	47.7924	42.5526	37.1025	43.0544	52.2164		2.0887	2.8798	3.4135	3.6401	0.75836	2.0499	1.9263	4.2226
ENSG00000143155	TIPRL		153.2037	155.614	153.1648	141.2518	130.8775	114.3416	115.0668	128.1025		10.9384	7.0423	2.4197	7.3126	4.7107	4.7348	5.6642	1.853
ENSG00000213064	SFT2D2		142.1507	148.9311	141.5846	124.7194	116.2544	111.1389	129.8428	136.3437		8.8385	6.5164	12.1189	8.195	3.9203	5.3723	5.0446	8.289
ENSG00000143178	TBX19		1.9641	2.1902	2.5751	3.6333	6.1631	7.0548	8.8597	9.135		0.456	0.43637	0.56899	0.63699	1.0822	1.4979	1.0267	1.2116
ENSG00000143184	XCL1		0.47695	0.59306	0.60068	0.60669	0.87661	1.0541	0.69512	0.73792		0.20215	0.35065	0.46201	0.44183	0.358	0.715	0.17052	0.35569
ENSG00000143153	ATP1B1		79.6259	73.5245	73.4135	89.6166	119.1577	164.6814	211.0426	189.6561		1.1265	5.4229	1.5295	6.2951	1.5966	2.5873	12.7687	5.1799
ENSG00000143156	NME7		36.8451	39.174	41.3626	45.0643	46.6344	46.8873	45.7198	47.7304		2.535	3.2926	0.83368	3.6531	1.7765	2.4616	2.1805	2.7681
ENSG00000117475	BLZF1		68.1068	66.9752	73.9853	77.9403	81.2167	78.0741	76.3384	75.3099		5.8337	4.8781	0.87685	4.1562	0.92881	2.3293	3.9343	5.4022
ENSG00000117477	CCDC181		7.4938	7.7875	7.8403	7.2041	6.3406	6.41	6.114	5.0778		1.247	0.61562	1.4897	1.0162	0.58119	0.92227	1.0435	0.56878
ENSG00000117479	SLC19A2		35.1893	37.7295	32.6778	24.7556	22.865	23.7089	27.1561	28.6597		4.1824	3.4008	4.4244	2.4736	1.0369	2.0156	1.4365	1.4777
ENSG00000234604	AL021068.2		0.13224	0.05009	0.093228	0.25532	0.089756	0.082359	0.14385	0.15745		0.1315	0.057955	0.12129	0.29447	0.11389	0.10541	0.05983	0.094469
ENSG00000213062	AL021068.1		0.89467	0.9141	1.1831	1.5579	1.7276	2.2446	1.9557	2.0385		0.32695	0.048256	0.65328	0.34139	0.66379	0.66207	0.66017	0.66188
ENSG00000000460	C1orf112		53.4897	55.4906	48.3155	31.4738	18.7555	13.0753	11.6524	15.6763		2.3842	3.1549	3.0983	2.6042	2.4683	1.0769	0.97056	1.9798
ENSG00000171806	METTL18		14.5654	15.0177	15.7991	16.4469	14.3924	13.9703	15.2643	13.5985		1.4024	0.70574	2.1102	0.7538	1.6506	1.8956	0.4272	2.3486
ENSG00000000457	SCYL3		21.6526	22.727	25.4368	32.6674	38.7377	39.237	44.861	42.2291		0.87324	2.323	3.4489	0.7847	2.2854	2.7078	2.3909	2.7033
ENSG00000075945	KIFAP3		90.7661	91.1856	95.8574	96.1548	95.5477	99.346	96.9537	93.4108		7.742	2.9955	2.8652	3.7921	3.5897	3.6092	3.5153	1.0192
ENSG00000231407	AL354732.1		1.9828	2.1692	1.7164	1.6758	1.2678	1.0164	0.46499	0.41882		0.38322	0.63212	0.47212	0.70302	0.21722	0.25503	0.18091	0.26241
ENSG00000120370	GORAB		30.0964	34.8598	30.3511	30.1947	30.4663	28.2511	27.0162	24.8237		3.5382	2.9469	2.4134	0.73444	4.7988	1.225	1.2819	0.56454
ENSG00000116132	PRRX1		213.1118	203.7684	164.4152	106.617	105.646	106.5342	100.6516	96.7011		25.3192	19.7444	20.3948	10.7907	3.0729	6.6924	5.1308	14.778
ENSG00000271811	Z97200.1		0.69626	0.775	0.53163	0.53661	0.28179	0.5693	0.24399	0.5332		0.16635	0.25925	0.31011	0.18491	0.091287	0.18568	0.16793	0.21265
ENSG00000076258	FMO4		0.86941	0.99549	1.4886	1.9149	3.0679	3.1782	3.0828	3.1175		0.35628	0.22736	0.66481	0.264	1.0715	0.80426	0.20308	0.87248
ENSG00000117523	PRRC2C		674.3728	678.9614	682.8188	634.5182	576.7514	548.8406	523.488	486.639		43.8552	27.3313	15.8295	38.1312	15.0672	13.8696	20.267	43.8418
ENSG00000230364	RPL4P3		0.64645	0.90336	0.72066	0.84783	0.89675	0.67936	0.82024	0.61304		0.24701	0.28812	0.098954	0.13153	0.33246	0.36393	0.24278	0.1602
ENSG00000117533	VAMP4		13.7693	14.9173	18.3772	24.8796	29.6593	29.7599	31.8606	28.5434		2.2033	1.4472	1.4728	1.1516	2.5263	2.6423	3.3375	0.68233
ENSG00000010165	METTL13		148.4119	141.0472	131.7952	104.5736	81.6942	75.6534	71.0302	86.2872		8.8295	9.6918	3.0599	4.454	3.9726	4.1406	4.2611	7.0856
ENSG00000197959	DNM3		16.5453	17.4994	18.8651	14.4674	15.9029	15.8297	15.022	8.6305		2.054	2.0063	0.63321	1.4935	0.93315	0.69575	1.2192	1.1866
ENSG00000135845	PIGC		33.5496	33.0887	33.6472	39.3212	41.8953	43.8654	43.9373	42.5647		2.3112	0.94946	1.6899	1.9203	1.7512	1.5463	1.4154	1.812
ENSG00000094975	SUCO		123.3615	126.6686	120.0151	108.2818	104.5415	99.2946	99.4213	106.6519		9.7343	7.8221	6.7692	6.727	1.294	2.3102	3.0034	3.8714
ENSG00000230849	GOT2P2		1.9072	1.8323	1.6219	1.3803	1.531	1.4188	1.2805	1.5813		0.10404	0.57547	0.35351	0.43377	0.37286	0.59002	0.50933	0.42446
ENSG00000117586	TNFSF4		0.68244	0.71959	1.0217	2.5183	4.4351	5.096	4.8639	4.5573		0.21228	0.16613	0.28105	0.74755	1.0948	0.69946	1.0342	0.4288
ENSG00000203739	AL645568.1		1.0933	1.3177	0.7508	1.1804	1.2257	1.71	1.232	1.2741		0.28469	0.16535	0.18695	0.16446	0.45066	0.46377	0.26978	0.79085
ENSG00000117592	PRDX6		425.5156	425.2154	414.9714	374.3983	333.6512	305.2903	300.03	294.8467		3.6822	14.693	18.231	9.3152	17.331	12.8423	10.9927	10.7266
ENSG00000183831	ANKRD45		1.779	1.76	2.0011	3.0393	2.7624	2.1077	1.8456	1.413		0.27938	0.24172	0.64324	0.71195	0.87828	0.36827	0.37554	0.32253
ENSG00000076321	KLHL20		43.9598	50.6181	48.5168	60.8182	62.6425	60.8084	60.3666	58.3972		3.9713	3.657	3.1309	1.5655	3.3463	1.9325	2.6774	2.6864
ENSG00000225591	BX248409.1		0.6228	0.97319	0.71658	1.1597	1.0865	1.0381	1.2081	1.1151		0.27314	0.36925	0.037155	0.23117	0.34496	0.23865	0.38131	0.40499
ENSG00000120334	CENPL		36.1579	37.5954	36.5295	25.9564	18.0697	15.2849	13.6143	17.2772		2.7482	2.3321	2.2919	4.0331	1.4205	0.20941	1.2967	2.1849
ENSG00000117593	DARS2		199.5834	191.997	187.4028	154.9997	116.4269	90.8582	86.3166	102.9862		2.1708	6.0658	5.6942	7.0039	8.5827	6.8719	4.2178	5.3586
ENSG00000270084	GAS5-AS1		0.13145	0.1981	0.14849	0.24788	0.27789	0.64857	0.40406	0.58896		0.052883	0.10431	0.14839	0.094327	0.072918	0.16607	0.1828	0.061643
ENSG00000234741	GAS5		283.2008	311.2831	333.9694	363.8656	374.0285	391.2659	442.2582	841.6086		8.2827	6.267	15.0352	5.7987	6.5132	14.6019	17.5283	46.6397
ENSG00000185278	ZBTB37		32.0203	36.0496	44.8023	55.0519	68.9966	75.5057	75.9524	68.7397		3.9768	2.2478	1.484	3.7067	6.873	6.0644	4.9719	6.9504
ENSG00000135870	RC3H1		46.6934	46.8816	47.3373	51.7938	53.5056	54.0282	52.8773	57.6792		7.2855	5.6723	5.6046	3.6427	3.8001	3.3976	0.88265	2.1146
ENSG00000152061	RABGAP1L		18.1959	19.6225	20.1765	22.9328	25.5132	25.2266	24.97	28.1694		1.8961	1.6991	1.5117	1.2049	1.3898	0.48292	0.41492	2.4258
ENSG00000116161	CACYBP		311.6353	303.9584	256.7265	172.3019	123.347	103.4727	105.9075	122.5851		21.3853	6.4595	4.7512	14.3597	13.0842	9.787	3.4711	4.989
ENSG00000120333	MRPS14		33.921	31.982	40.2905	45.0103	49.1645	48.2537	47.8466	42.2616		1.9093	1.6806	2.537	0.44461	0.71211	4.3704	2.3357	0.70684
ENSG00000235750	KIAA0040		54.2967	48.1513	23.6732	12.1318	8.0196	5.7837	4.9405	4.7726		2.3739	3.0105	4.2687	2.2384	1.3067	0.76822	1.0231	1.1204
ENSG00000143207	COP1		65.029	65.092	67.1228	65.2047	66.287	64.8881	67.6405	72.6696		3.2183	4.6564	3.3759	4.8414	4.8905	6.22	2.9697	4.0621
ENSG00000116183	PAPPA2		0.047268	0.10935	0.10139	0.11492	0.084341	0.15313	0.19765	0.7414		0.094536	0.15689	0.136	0.15998	0.057291	0.052083	0.39531	0.31356
ENSG00000237514	PTP4A1P7		0.94134	0.90359	0.82753	0.79144	0.50034	0.25705	0.56659	0.56131		0.022862	0.33846	0.36626	0.20965	0.092803	0.10232	0.19708	0.22967
ENSG00000152092	ASTN1		0.63754	0.99169	1.3441	2.027	3.9436	4.2084	4.2433	3.6573		0.35468	0.16598	0.27013	0.38224	0.63858	0.79464	0.9018	0.30609
ENSG00000198797	BRINP2		1.0893	1.3206	0.66575	0.94159	1.948	2.8325	2.7781	2.0719		0.2651	0.26541	0.32003	0.097896	0.55503	0.39739	0.83961	0.68802
ENSG00000242193	CRYZL2P		7.9007	8.7832	10.9126	15.7297	15.3798	16.1121	16.6651	17.3555		1.758	1.4182	0.65269	1.4399	1.6831	1.1224	1.279	0.93557
ENSG00000224687	RASAL2-AS1		2.3023	2.3043	2.5704	2.6482	2.5578	3.3601	3.1544	3.9511		0.43912	0.46027	0.42104	0.49583	0.69861	0.45438	0.49401	0.74488
ENSG00000075391	RASAL2		94.2388	98.005	97.6151	86.2782	81.6836	85.7705	96.3889	104.5312		3.8067	3.8128	5.9113	4.6954	4.428	1.9795	3.6705	4.4555
ENSG00000213057	C1orf220		1.2456	1.6346	2.2278	2.8121	5.7371	6.8376	7.9453	7.2718		0.48021	0.24375	0.71486	1.2774	2.5455	0.64581	2.0492	0.85317
ENSG00000273062	AL449106.1		0.32882	0.083185	0.20601	0.40911	0.748	1.2046	1.184	0.66823		0.22262	0.16637	0.2456	0.20042	0.31089	0.41294	0.83543	0.25314
ENSG00000116191	RALGPS2		53.4932	58.4107	65.1856	76.5116	100.8655	109.7283	119.2334	144.2824		4.0207	5.6091	5.0419	5.4504	6.0056	4.9396	9.443	8.4534
ENSG00000116194	ANGPTL1		1.0876	1.1661	1.0104	1.5773	1.2405	1.7306	1.0428	0.37574		0.24481	0.21312	0.30989	0.74708	0.080309	0.55321	0.44474	0.29149
ENSG00000116199	FAM20B		188.3258	192.2765	183.9831	163.412	151.0849	151.5981	163.0488	175.394		5.6829	5.6047	13.0798	12.6863	4.88	7.4403	3.0108	13.4765
ENSG00000186283	TOR3A		106.1593	104.9171	95.3338	79.6975	69.2291	67.5312	69.6726	78.3328		4.6202	3.9244	1.6289	1.6212	2.3018	2.6519	4.5913	10.8246
ENSG00000143322	ABL2		176.0167	178.7544	186.8496	192.564	214.8156	230.7823	216.6236	169.4672		8.3195	3.9659	7.6425	4.59	6.428	9.5018	15.6004	19.8934
ENSG00000057252	SOAT1		138.1951	140.6444	135.2786	121.0008	111.6193	107.7139	109.1073	130.9834		5.6397	9.3183	8.312	7.4015	7.1258	3.0303	3.1702	9.5733
ENSG00000162782	TDRD5		1.1226	1.3445	1.7662	1.6925	2.1357	1.9147	1.3135	2.3209		0.44651	0.43385	0.55279	0.37119	0.56015	0.12497	0.20558	0.4128
ENSG00000169905	TOR1AIP2		200.1521	210.0535	212.5974	214.6653	213.7899	204.2109	191.5951	181.7723		11.3624	8.6103	14.4717	11.0203	8.0879	7.3231	5.9786	8.8744
ENSG00000272906	AL353708.3		0.54192	0.54334	0.4474	0.82518	1.0432	1.1009	1.1991	1.4013		0.32675	0.32126	0.29987	0.27281	0.38603	0.28101	0.41353	0.42254
ENSG00000143337	TOR1AIP1		163.2505	162.6496	179.2709	203.6728	234.2149	252.8848	256.0445	229.6516		6.1077	3.7514	5.4959	8.7672	7.6749	10.8631	10.245	7.4614
ENSG00000260360	AL353708.1		0.026122	0.27973	0.27112	0.36993	0.29898	0.37302	0.3154	0.32656		0.052244	0.051373	0.12863	0.40138	0.086862	0.24546	0.14759	0.18001
ENSG00000135837	CEP350		160.8318	165.4814	173.9424	168.9103	160.6217	152.7966	153.292	145.0375		15.3004	7.9249	7.5035	11.0208	4.0295	12.4385	11.6076	19.5463
ENSG00000116260	QSOX1		125.3003	120.8431	121.0328	135.3584	143.1706	154.4633	157.5797	139.1978		7.7217	7.694	6.2073	4.3153	2.2709	6.9938	6.2512	2.742
ENSG00000121454	LHX4		10.4578	11.439	9.8768	6.8692	4.7598	3.0558	2.492	2.211		1.645	1.4364	0.56609	0.098389	0.64302	0.4061	0.56152	0.30991
ENSG00000230124	ACBD6		56.8467	61.1089	59.752	70.9601	73.4956	74.7014	77.1105	77.7054		2.7758	3.1231	2.0573	4.5965	5.6884	4.5993	5.2795	2.517
ENSG00000143324	XPR1		82.7524	81.4541	85.6936	93.9844	99.0821	96.2361	94.9945	96.4942		5.3043	5.864	4.214	4.7654	2.9433	4.6517	4.0334	5.7674
ENSG00000135835	KIAA1614		0.18205	0.39179	0.42509	0.53131	0.4356	0.44561	0.80676	0.80389		0.12578	0.23233	0.20707	0.22372	0.16434	0.40452	0.41027	0.39803
ENSG00000243155	AL162431.2		1.6732	1.4953	2.2839	2.2706	2.6222	2.7693	2.4344	2.6136		0.55249	0.37168	0.42666	0.56187	0.4954	0.99079	0.20083	0.633
ENSG00000232586	KIAA1614-AS1		2.388	2.9368	2.7912	3.1739	3.1195	3.1385	2.7731	3.1138		0.77342	0.25854	0.43874	0.30608	0.67072	0.54163	0.74176	0.85334
ENSG00000135823	STX6		50.7589	50.1963	56.3118	62.4659	64.4306	63.0389	64.6469	64.1214		2.6228	0.82982	4.631	3.6132	2.0286	3.7147	1.7348	3.0654
ENSG00000153029	MR1		4.7786	4.7854	9.2661	28.0342	52.8683	71.8599	77.7863	66.5841		0.48377	0.54897	1.8663	5.2547	4.1158	4.2679	1.188	7.3279
ENSG00000162783	IER5		39.6614	40.2496	32.755	21.3854	16.2948	14.7834	15.5294	17.0633		3.2949	2.922	1.976	1.9474	2.3294	1.8831	1.2584	1.3702
ENSG00000198216	CACNA1E		0.92587	0.86512	1.1892	1.0258	1.0778	0.74163	1.0123	0.47194		0.3429	0.1319	0.56255	0.58859	0.37994	0.22833	0.20591	0.33395
ENSG00000179930	ZNF648		0.84106	1.0926	1.3916	1.7376	1.62	0.97455	1.2784	1.4049		0.32885	0.27936	0.42613	0.36267	0.19555	0.4025	0.25533	0.46817
ENSG00000224810	AL355482.1		0.51022	0.45661	0.5592	0.40564	0.57099	0.34967	0.52669	0.78338		0.19582	0.23936	0.30389	0.27333	0.28698	0.1223	0.21856	0.44204
ENSG00000135821	GLUL		12.016	10.969	11.2601	11.3462	12.2048	14.2465	19.7717	24.0113		1.213	0.93961	1.2549	1.8427	0.791	1.1399	2.3233	2.7269
ENSG00000135828	RNASEL		21.5831	20.1077	22.7183	32.2284	40.0391	47.9742	49.0596	43.2694		3.2761	1.7426	1.6491	2.056	1.518	2.8198	2.318	2.6506
ENSG00000143333	RGS16		17.8952	18.6999	16.3499	21.8089	37.2448	52.0689	69.0854	53.1704		0.98668	2.0332	0.69	3.6249	3.983	5.3111	11.1766	5.1053
ENSG00000261504	LINC01686		0.72182	0.31531	0.36373	0.69055	1.7243	1.7731	1.7128	0.84521		0.37361	0.20907	0.20026	0.37551	0.47824	0.22115	0.67065	0.25591
ENSG00000135824	RGS8		0.48979	0.26072	1.4921	5.6585	16.3136	38.9581	55.0323	20.7567		0.088426	0.21473	0.42219	2.0263	3.0725	3.0981	2.4298	7.1796
ENSG00000135838	NPL		10.8123	10.3106	10.0034	12.5974	15.5059	17.181	20.1419	15.3883		1.1458	0.91408	0.97547	1.5074	2.2643	2.3996	2.2961	0.95654
ENSG00000135829	DHX9		721.1614	711.9916	649.809	476.5312	347.5173	288.9612	279.323	322.8749		24.9349	10.9675	23.4278	42.1078	24.2729	18.8665	10.951	6.7724
ENSG00000135862	LAMC1		892.3987	900.9143	934.8722	1145.0051	1284.9746	1168.6223	903.6687	542.0482		20.9657	28.6485	7.8205	42.0674	12.7417	41.9134	63.1013	49.4905
ENSG00000058085	LAMC2		9.2753	9.2116	6.2383	2.6658	1.6141	1.1646	1.436	1.3591		0.5819	1.8458	1.3684	0.74142	0.34346	0.28762	0.6956	0.28948
ENSG00000157064	NMNAT2		30.2337	29.5666	22.1779	13.0218	9.2721	7.2474	6.601	7.2214		0.49881	1.7427	1.1666	0.71202	0.75288	0.86923	0.82161	1.026
ENSG00000232860	SMG7-AS1		0.59362	0.37968	0.82293	0.69934	0.97705	1.1696	1.1998	0.80678		0.2383	0.15949	0.30568	0.24062	0.50775	0.25887	0.25111	0.27896
ENSG00000116698	SMG7		244.4279	250.9806	252.4003	242.4067	228.9183	229.2218	236.4591	254.9604		1.8122	5.6141	3.032	8.0159	8.7888	4.0659	2.9954	6.9145
ENSG00000162704	ARPC5		245.5538	248.8587	240.8648	236.247	229.305	216.003	221.8287	242.5581		10.1205	9.1474	12.8719	5.7015	8.6299	7.6135	6.1529	10.1909
ENSG00000143344	RGL1		23.8163	23.2663	28.9	42.518	47.0541	41.742	30.5036	28.1225		1.7811	0.97101	2.9187	2.8129	1.6251	3.476	1.4598	2.4214
ENSG00000198756	COLGALT2		6.2148	6.4586	7.8779	10.1986	13.9251	9.4507	5.9657	6.151		0.39151	1.1363	0.22625	1.0059	0.90347	1.2499	0.76195	0.24713
ENSG00000198860	TSEN15		86.263	86.9242	87.5404	82.6499	69.3151	59.3688	54.4334	67.6101		2.1303	4.5468	4.8556	3.4776	4.158	1.994	1.9197	5.3363
ENSG00000116667	C1orf21		24.3583	22.1738	25.5133	33.0283	39.7903	44.7512	37.2033	27.7315		1.242	1.3413	2.3742	2.4538	2.0394	2.3081	4.7368	1.2705
ENSG00000116406	EDEM3		182.8615	180.7701	198.7035	229.75	256.5817	264.4953	249.6879	190.9323		12.5567	15.6629	7.7157	4.6467	12.0018	5.5088	4.1062	9.3152
ENSG00000135842	FAM129A		64.6642	66.528	87.9985	172.8533	317.1112	354.4739	316.8991	229.7715		0.91253	3.5955	6.9875	26.2844	12.4663	15.4055	28.4603	25.062
ENSG00000260976	LINC01633		0.21477	0.29647	0.35502	0.64226	0.97267	0.53855	0.68918	0.80208		0.10786	0.33232	0.2827	0.21812	0.24448	0.19843	0.29615	0.34248
ENSG00000121481	RNF2		50.8959	47.5092	47.9859	42.2964	43.5967	40.8666	42.618	43.4712		5.1731	5.6343	3.5664	3.6008	3.4497	3.2075	1.3981	1.6598
ENSG00000121486	TRMT1L		63.8517	64.5529	71.9118	94.9191	105.2473	102.9879	103.5752	101.1895		3.2067	1.7989	3.6374	2.7881	2.4268	6.4327	2.7264	4.4306
ENSG00000116668	SWT1		7.9975	8.906	10.8787	15.832	17.7702	21.0903	22.4924	23.8693		1.4418	0.48589	1.4443	2.0677	2.3076	0.73609	1.5209	1.0862
ENSG00000279838	AL356273.3		0.60668	0.42775	0.55555	0.42662	0.32865	0.30155	0.32242	0.54304		0.27649	0.17003	0.12353	0.29779	0.078672	0.13644	0.18021	0.14298
ENSG00000116679	IVNS1ABP		167.8765	175.1213	160.5428	137.3549	103.9876	88.0999	82.672	104.2093		10.6765	8.7683	8.2418	15.0065	6.0105	6.8381	2.4577	6.2153
ENSG00000273004	AL078644.2		0.20896	0.35263	0.5051	0.25499	0.27789	0.098618	0.19904	0.25231		0.077976	0.11938	0.27977	0.11773	0.072918	0.071845	0.1504	0.14528
ENSG00000143341	HMCN1		214.3208	231.215	379.532	569.3907	485.9043	435.6532	429.3524	371.2603		27.2435	17.0242	7.4484	53.1051	56.1226	37.9106	32.893	70.7385
ENSG00000116690	PRG4		0.052244	0.078044	0.061368	0.22838	0.40819	0.24575	0.34561	0.17469		0.10449	0.052359	0.070965	0.16781	0.2275	0.13415	0.13962	0.12509
ENSG00000047410	TPR		470.3873	485.4772	508.9272	521.267	525.1489	507.4167	499.0423	477.6004		30.631	20.4153	8.0714	15.8736	13.8992	26.951	15.9479	45.2629
ENSG00000157181	ODR4		44.2851	44.7929	46.6979	51.0025	51.695	53.8229	56.6367	55.7009		1.6127	5.45	4.7318	1.4304	2.5036	1.4606	3.5621	2.1257
ENSG00000262180	OCLM		0.27345	0.4557	0.56026	0.56455	0.94678	0.90562	0.78362	0.82595		0.21931	0.082343	0.14346	0.079427	0.5435	0.067628	0.45474	0.15974
ENSG00000229739	AL596220.1		0.030238	0.050316	0.085731	0.19695	0.2226	0.32351	0.33785	0.39501		0.060476	0.058194	0.10818	0.32294	0.15542	0.19107	0.077469	0.1741
ENSG00000073756	PTGS2		1.2865	1.2379	1.6312	3.2093	1.6362	0.83369	0.70201	0.36855		0.52393	0.24659	0.37347	0.59159	1.0439	0.51933	0.32018	0.25472
ENSG00000116711	PLA2G4A		6.769	6.7216	9.6475	15.6741	16.8136	18.587	15.1843	8.3434		1.0106	0.4977	0.58333	2.1035	0.51251	1.4817	1.4514	0.95872
ENSG00000231599			0.77566	0.63594	0.65363	0.43689	0.5894	0.5107	0.79024	0.5464		0.23568	0.046092	0.40655	0.21439	0.3032	0.23976	0.32844	0.34579
ENSG00000238054	AL691515.2		0.025334	0.026169	0.028112	0.11856	0.048506	0.11988	0.021217	0.12028		0.050667	0.052338	0.056224	0.1703	0.097012	0.10617	0.042434	0.024064
ENSG00000232212	LINC01701		0.051455	0.075796	0.2519	0.28692	0.50967	0.80885	0.75355	0.53118		0.059429	0.05101	0.22516	0.12906	0.19208	0.34792	0.28455	0.20266
ENSG00000162670	BRINP3		0.29476	0.22987	0.49492	1.8727	3.834	3.6328	3.0608	1.1669		0.13128	0.09692	0.22336	0.5988	0.41957	0.65168	0.69586	0.2552
ENSG00000237457	LINC01351		0	0.080066	0.362	0.4551	0.8314	0.66961	0.67951	0.20271		0	0.10081	0.15041	0.27131	0.17774	0.18247	0.27811	0.092562
ENSG00000228020	HNRNPA1P46		0.4858	0.60307	0.57627	0.86351	0.89675	1.0073	1.2699	1.2642		0.23791	0.19959	0.29966	0.36321	0.33246	0.26529	0.23473	0.39964
ENSG00000232498			0.25955	0.10555	0.42466	0.66575	0.57762	0.74733	0.46048	0.46118		0.20551	0.090847	0.17136	0.40188	0.12549	0.30627	0.12684	0.051509
ENSG00000231767	AL136454.1		3.0956	2.4436	4.2635	4.1082	2.7553	2.3447	2.6843	3.3841		2.0104	1.0057	1.4441	1.5305	0.60536	0.84712	2.0127	1.4556
ENSG00000116741	RGS2		25.5851	24.9281	21.9074	17.5195	14.3689	10.9458	10.058	5.67		1.2519	1.0372	1.5419	1.1999	1.7672	1.141	1.8697	1.1675
ENSG00000116750	UCHL5		174.0568	175.3835	160.6575	108.956	79.4324	68.0343	60.6955	70.1505		7.2527	16.2676	12.3207	11.4967	2.9689	2.4848	2.151	3.5381
ENSG00000116747	TROVE2		106.9598	110.3253	120.7731	122.7775	134.2682	131.9705	131.8649	125.8039		15.7427	14.2335	8.9312	8.9601	3.5656	6.9448	1.2874	4.2685
ENSG00000272579			1.2278	1.2608	1.1678	1.2229	1.4805	1.6921	1.2669	2.4103		0.44632	0.81661	0.756	0.27523	0.72671	0.30672	0.53121	0.63886
ENSG00000023572	GLRX2		37.9243	39.2292	32.8064	24.4339	18.8115	18.5558	19.838	26.3037		1.8192	1.4064	2.8988	2.9044	0.89887	1.1703	1.0153	3.233
ENSG00000134371	CDC73		111.313	115.2234	118.7878	121.0735	127.8849	123.5174	123.4708	111.6339		9.5196	10.1381	6.7489	5.7659	2.2513	6.1283	2.8466	5.6097
ENSG00000162630	B3GALT2		1.8812	2.0109	4.1476	9.2556	15.753	14.85	13.5865	5.7987		0.4911	0.671	1.0283	2.5473	0.48431	0.91058	0.83907	0.85793
ENSG00000233057	EEF1A1P14		0.74863	0.58585	0.62442	0.65794	0.93895	0.88561	0.53638	0.91387		0.15561	0.09989	0.14096	0.62167	0.25282	0.31333	0.14139	0.21431
ENSG00000162687	KCNT2		3.4673	3.9725	5.1832	8.8393	14.7373	15.4696	15.0796	23.072		0.58187	0.51011	1.0352	1.1317	2.7853	2.4253	1.4961	1.0746
ENSG00000000971	CFH		1.7329	1.8951	2.3753	5.0495	6.7546	5.0657	2.6907	1.4046		0.47208	0.36577	0.3156	0.90226	0.37974	0.19956	0.73337	0.39245
ENSG00000116785	CFHR3		0.76445	1.0897	1.1051	2.5443	3.5031	3.4869	3.5552	3.0442		0.34369	0.32616	0.34316	0.74397	1.118	0.79351	0.89043	0.49183
ENSG00000066279	ASPM		385.6873	404.9547	409.8644	301.2101	167.0674	80.0222	67.5157	56.3735		35.6695	23.4754	18.4344	38.095	28.7834	20.3491	8.6482	15.3658
ENSG00000177888	ZBTB41		51.6327	56.6793	59.829	65.8926	79.669	83.2426	86.5262	87.9153		8.9469	8.1185	5.8163	9.5103	3.0121	4.6184	5.0445	3.8013
ENSG00000134376	CRB1		0.10212	0.027728	0	0.22325	0.53708	0.87086	0.48674	0.63105		0.14332	0.055457	0	0.13333	0.35815	0.14217	0.24624	0.18073
ENSG00000213047	DENND1B		17.4813	18.3856	20.6339	23.0099	27.3714	29.1507	29.4164	27.3541		1.8608	3.1738	2.9121	1.4595	2.6582	2.005	1.4988	1.3422
ENSG00000203724	C1orf53		4.6905	4.9075	5.4262	6.7848	6.3313	7.1072	7.7484	7.8875		0.72487	0.32137	0.26774	0.56338	0.53699	1.4059	1.6675	1.4234
ENSG00000143355	LHX9		1.6211	2.1146	3.227	7.5084	13.2268	15.8661	18.8591	11.7789		0.40788	0.40998	0.45282	0.43713	1.534	0.48374	1.8855	2.8165
ENSG00000151414	NEK7		119.5588	120.0795	113.9813	105.224	116.7724	109.1206	111.0381	91.7534		18.6383	21.7507	17.9066	10.4982	1.9292	8.5037	6.9649	6.3499
ENSG00000081237	PTPRC		0.023634	0.026169	0	0.24606	0.37626	0.5046	0.61274	1.049		0.047268	0.052338	0	0.085201	0.18683	0.20309	0.26363	0.4189
ENSG00000229989	MIR181A1HG		0.44834	0.31622	0.41187	0.67616	0.86648	0.61922	1.1806	0.47092		0.13517	0.27605	0.17268	0.20742	0.1912	0.098728	0.19552	0.29468
ENSG00000116833	NR5A2		2.208	1.5174	2.4176	4.8514	9.265	11.5671	12.2815	11.6819		0.51612	0.36876	0.20038	0.69346	0.36483	1.2768	0.93242	1.1776
ENSG00000162702	ZNF281		64.1059	66.6721	69.9649	66.2875	65.4108	62.2656	60.8098	60.026		4.0754	4.2393	4.4978	4.3688	2.0083	6.4401	4.7641	5.1088
ENSG00000118193	KIF14		147.2044	151.6885	143.047	88.361	43.756	19.5884	18.1067	17.7333		10.2816	8.549	9.7024	13.2261	8.8116	4.7149	2.6363	6.7317
ENSG00000118197	DDX59		44.8282	44.6612	44.3927	43.2649	45.0271	41.7537	40.2101	39.6447		3.9929	1.835	2.4794	2.8995	1.8057	2.0762	3.2851	2.9236
ENSG00000260088	AL445483.1		0.05636	0.047841	0.16136	0.2588	0.62627	0.60631	0.73381	1.406		0.065425	0.095683	0.084338	0.29242	0.13964	0.26128	0.45359	0.59211
ENSG00000118200	CAMSAP2		212.3622	218.9922	220.0789	220.4695	216.9923	207.4471	203.0219	190.0317		19.8307	15.0438	11.8028	15.6379	7.6279	10.7334	5.9794	7.6954
ENSG00000163362	INAVA		18.7559	19.7674	17.48	13.8346	11.9639	8.8101	7.5382	3.3962		0.88317	0.31156	2.9301	0.38051	1.5251	1.2678	1.0731	0.78138
ENSG00000116852	KIF21B		78.6247	75.4213	52.9417	36.8108	28.0448	18.4835	19.2658	20.7047		3.7322	2.2286	3.9503	1.399	3.1714	0.48511	2.2974	4.0343
ENSG00000229191	AL358473.1		0.64155	1.0872	1.3478	1.6325	1.7421	1.6275	1.3331	1.1556		0.25712	0.27444	0.15779	0.36464	0.66814	0.27861	0.38001	0.50553
ENSG00000116857	TMEM9		52.2432	48.2861	56.7558	64.7197	65.4456	67.7216	72.3683	81.2415		4.9378	2.6977	2.3448	4.2044	3.3496	3.9139	5.0827	5.8857
ENSG00000163395	IGFN1		0.66528	0.80704	0.50716	0.36644	0.41134	0.48044	0.44714	0.28234		0.38593	0.38344	0.17898	0.17796	0.1801	0.25027	0.2673	0.21623
ENSG00000159166	LAD1		4.117	4.3361	2.3819	0.93796	0.46315	0.4548	0.28335	0.67496		0.70241	0.71632	0.50514	0.31855	0.19178	0.17156	0.1929	0.25943
ENSG00000174307	PHLDA3		55.9124	55.2085	56.9985	65.2384	71.1182	76.5902	78.1367	98.7049		7.3452	4.5039	5.9731	7.1787	6.5013	8.6379	2.8719	10.8479
ENSG00000159176	CSRP1		136.8065	137.9752	149.0276	184.8552	218.4486	223.9024	211.8941	168.6035		5.0266	4.1641	2.6513	12.3994	12.7988	2.2372	4.164	9.1147
ENSG00000224536	AC096677.1		0.57694	0.73322	1.2635	2.0846	2.8139	2.5124	3.2235	3.301		0.34294	0.25016	0.48044	0.31678	0.63923	0.5268	0.58697	0.73959
ENSG00000223396	RPS10P7		1.6397	1.3244	2.1366	3.0988	5.3342	4.7228	4.8451	6.9151		0.75209	0.19091	0.38396	0.80668	0.77743	0.63767	0.46547	1.2205
ENSG00000134369	NAV1		81.8637	86.5814	95.1548	116.9666	147.5686	172.8097	169.5533	142.3275		1.5666	4.6219	2.147	11.8054	7.6122	6.2151	9.5201	9.8852
ENSG00000231871	IPO9-AS1		0.70961	0.51364	0.73591	0.61928	0.71979	0.83975	0.70919	0.51259		0.28488	0.22806	0.16496	0.22887	0.093278	0.66929	0.29527	0.2996
ENSG00000235121	AL645504.1		0.10284	0.13327	0.34161	0.79421	1.7803	1.9646	1.3675	0.50556		0.078193	0.14116	0.19513	0.48626	0.3309	0.49085	0.43266	0.28201
ENSG00000198700	IPO9		321.0633	329.0362	327.9827	306.7391	271.1512	249.6879	245.9952	251.0831		10.3548	17.6678	4.4107	10.9085	3.1391	2.7946	5.2131	5.9634
ENSG00000198892	SHISA4		21.5981	21.0553	29.1557	53.3967	72.4115	86.2645	88.9048	64.1095		1.0691	1.0645	3.6968	8.1322	6.9964	11.9432	4.4356	4.3605
ENSG00000223774	AL513217.1		0.60015	0.70124	1.4026	2.8229	4.8424	6.0562	6.0008	3.5366		0.16189	0.37831	0.53549	1.0075	0.68784	0.34885	1.0444	0.61224
ENSG00000163431	LMOD1		0.047268	0.051875	0.09356	0.17875	0.40306	0.65707	0.76184	0.52222		0.094536	0.060185	0.063847	0.14547	0.1969	0.34411	0.13783	0.21697
ENSG00000134375	TIMM17A		129.5921	131.1936	126.9981	103.8178	85.574	81.8028	82.0988	95.239		2.6911	2.8965	4.4885	4.1388	5.9347	1.4963	4.3785	9.0592
ENSG00000176393	RNPEP		173.9532	170.4811	179.8266	209.2499	232.9638	240.608	253.9139	241.7074		12.4806	8.2022	9.5899	13.4614	8.5796	3.3572	7.0037	9.4862
ENSG00000163435	ELF3		0.055572	0.16256	0.064053	0.24771	0.69705	0.91276	1.4787	1.3456		0.064667	0.2652	0.075059	0.18634	0.14827	0.42665	0.098427	0.4767
ENSG00000170075	GPR37L1		0	0.023921	0.095914	0.033736	0.19444	0.15284	0.23825	0.24864		0	0.047841	0.065209	0.067471	0.11433	0.13637	0.10968	0.18891
ENSG00000143862	ARL8A		22.0904	22.0074	18.8944	22.9788	24.0841	28.2259	28.5924	29.724		2.7334	1.9439	2.426	0.77716	0.63422	1.4531	1.9113	3.1116
ENSG00000243323	PTPRVP		0	0.1033	0.25117	0.80599	2.1511	2.9184	2.8413	2.5983		0	0.11993	0.18546	0.61854	0.77008	0.95459	0.32586	0.90956
ENSG00000133067	LGR6		2.3646	2.5897	2.6732	4.7257	5.0404	3.6008	3.3031	2.0037		0.27571	0.99672	1.1456	1.6225	0.63342	0.5707	1.2664	0.57782
ENSG00000077152	UBE2T		75.1154	71.4396	59.0451	33.965	19.5389	14.2741	12.5766	15.2864		2.7374	5.4016	2.3758	4.282	3.9539	2.018	1.2111	0.50943
ENSG00000077157	PPP1R12B		36.0048	38.1527	41.1481	52.5582	68.7895	72.2897	64.6802	52.4898		3.2268	0.9194	3.1332	6.2541	6.4329	1.9867	2.7889	2.815
ENSG00000236439	AC099336.2		0.59179	0.83047	0.61049	0.72644	2.1059	2.6752	3.873	1.1332		0.20342	0.21696	0.17598	0.55431	0.41133	0.49157	0.54805	0.53242
ENSG00000143858	SYT2		0.025334	0.023921	0.035941	0.11839	0.23419	0.33797	0.17278	0.02475		0.050667	0.047841	0.071882	0.16029	0.22258	0.23456	0.080564	0.0495
ENSG00000117139	KDM5B		154.9145	154.9655	179.6609	234.882	253.6122	264.8834	259.45	240.1487		9.0318	3.3823	6.4705	12.7548	10.7044	13.7125	11.0026	13.8992
ENSG00000235449	AC098934.3		6.2423	5.578	6.1218	6.4226	7.3616	7.2179	7.4165	7.4545		1.2082	0.70247	0.66558	0.60974	1.1705	0.13486	0.60319	1.1847
ENSG00000228288	PCAT6		0.32902	0.39312	0.58142	1.9607	2.5802	3.0527	3.7124	3.0903		0.21444	0.25188	0.32182	0.36789	0.13985	0.51373	1.055	0.81622
ENSG00000214796	AC098934.1		2.3105	2.0048	2.5877	1.4939	1.2111	1.1087	1.2689	2.2817		0.5836	0.55909	0.57067	0.10948	0.30366	0.18832	0.61813	0.44408
ENSG00000234996	AC098934.2		0.61003	0.55141	1.1396	0.73093	0.64703	0.76253	0.54732	0.95394		0.16052	0.35575	0.42229	0.25738	0.19436	0.30396	0.10218	0.16262
ENSG00000183155	RABIF		26.4057	25.9897	27.1464	25.3514	26.3565	27.5056	29.268	30.461		1.8525	1.1943	0.85186	1.8367	0.47494	2.9258	3.7247	1.2684
ENSG00000117153	KLHL12		76.2379	77.6504	84.7359	109.7503	121.4034	122.7913	121.5963	135.48		2.9993	1.5613	5.6275	3.6531	4.4956	1.9209	4.5779	1.5905
ENSG00000159346	ADIPOR1		211.0455	205.0691	199.7978	190.0936	182.9883	182.5499	183.176	179.6413		10.3646	5.6954	5.7315	2.849	6.4391	6.386	5.3	4.7559
ENSG00000159348	CYB5R1		27.0489	27.5491	34.0217	37.3922	37.1336	37.6548	39.0655	50.1558		0.84914	2.0458	4.7227	1.6929	2.4631	0.66067	1.4906	2.5163
ENSG00000163444	TMEM183A		58.4049	58.0674	56.3245	54.0321	53.1046	51.5922	51.2523	53.0182		4.4107	4.4038	1.5268	2.9582	2.7321	3.3219	2.1471	1.5927
ENSG00000143847	PPFIA4		7.9856	8.1232	11.337	20.0808	24.4748	23.1042	17.1055	11.3883		0.96094	1.2357	1.4285	3.8362	4.2581	3.2487	0.69147	0.87912
ENSG00000163485	ADORA1		12.6137	11.8794	11.295	8.5779	7.8627	5.5685	4.6593	4.8703		1.2081	0.90945	1.7096	0.5673	0.78116	0.33088	0.57248	0.8713
ENSG00000159388	BTG2		14.0066	15.884	20.0665	33.7422	42.0016	41.0408	42.6943	43.152		1.3165	0.34787	0.99717	1.1588	5.5559	3.7468	4.382	7.2617
ENSG00000188783	PRELP		1.1441	1.3262	3.7327	12.3304	28.7033	38.0519	34.4163	13.8942		0.39761	0.17907	0.75295	4.0358	3.5901	2.3012	2.3311	2.7356
ENSG00000058668	ATP2B4		165.0255	169.4739	193.5359	245.4833	339.251	460.0942	605.5712	621.6084		6.6385	6.7906	3.2491	18.9794	15.744	28.069	39.247	17.7499
ENSG00000221643	SNORA77		0.10703	0.071988	0.094955	0.033572	0.082693	0.21324	0.14905	0.16496		0.083272	0.091689	0.11594	0.067143	0.10282	0.20417	0.14119	0.14
ENSG00000058673	ZC3H11A		0.37658	0.37812	0.48752	0.90968	0.68876	0.64519	0.6872	0.77152		0.26759	0.19844	0.37333	0.13403	0.25719	0.38597	0.27354	0.43685
ENSG00000257315	ZBED6		1.0346	0.78795	1.3844	1.9233	2.0891	2.5899	2.6935	1.6706		0.47523	0.3698	0.28105	0.5661	0.63185	0.48104	0.46031	0.41617
ENSG00000182004	SNRPE		195.2384	192.8003	179.4103	152.613	121.9741	105.939	103.8851	119.2699		2.1548	7.4423	8.1054	12.1021	11.9222	8.859	4.4147	3.3839
ENSG00000176754	LINC00303		0	0.024147	0	0	0	0.048813	0.25744	0.07435		0	0.048294	0	0	0	0.057128	0.32151	0.1487
ENSG00000143842	SOX13		30.4861	29.6084	23.9619	22.7636	26.3196	31.764	48.266	75.039		1.2228	2.0039	1.3355	1.3334	2.9104	2.1909	2.454	5.4108
ENSG00000143845	ETNK2		19.3121	16.1679	20.032	21.5806	21.5082	20.9223	22.902	24.4051		3.3848	1.0491	1.3275	1.5003	0.80476	1.3084	1.6527	1.3397
ENSG00000174567	GOLT1A		0.27204	0.15586	0.28376	0.37537	0.60894	0.57611	0.76886	0.92339		0.20182	0.069156	0.27688	0.14431	0.25264	0.13777	0.1343	0.32552
ENSG00000143850	PLEKHA6		0.37555	0.27794	0.58367	0.43689	0.6314	0.5654	0.4774	1.1846		0.2078	0.086828	0.16538	0.21439	0.327	0.099182	0.19315	0.53257
ENSG00000158615	PPP1R15B		154.3305	155.1096	157.8273	148.9697	161.5069	164.6238	166.6905	183.8784		12.6057	11.4606	7.2632	11.3381	3.4186	6.7494	5.3619	6.5504
ENSG00000133056	PIK3C2B		13.6385	15.6652	17.4008	23.7847	25.4702	26.8057	31.2658	47.1856		1.2284	1.3457	1.0639	2.6628	3.0675	2.9647	4.3618	2.8292
ENSG00000198625	MDM4		48.5518	55.9217	63.795	64.3941	72.8348	79.8947	74.4772	94.3151		5.4954	2.3589	2.8387	2.5793	13.075	3.8887	6.5047	5.933
ENSG00000240219	AL512306.2		0.025334	0.023921	0.056224	0.14319	0.57626	0.89194	1.1426	1.2506		0.050667	0.047841	0.11245	0.21379	0.28994	0.28461	0.421	0.21555
ENSG00000163531	NFASC		5.1381	4.9466	6.3885	9.5603	13.1998	17.4546	18.8838	15.3166		0.84919	0.68943	0.92413	1.4544	3.3174	1.6077	2.1673	1.8486
ENSG00000184144	CNTN2		0.025334	0.027728	0.093228	0.030097	0.2857	0.2868	0.40152	0.60004		0.050667	0.055457	0.12129	0.060195	0.16934	0.1923	0.21845	0.22534
ENSG00000174529	TMEM81		2.8692	3.5118	2.6387	2.177	2.2466	2.2652	2.2227	3.2066		0.63675	0.73724	0.50089	0.19174	0.2975	0.60618	0.54954	0.69817
ENSG00000117222	RBBP5		77.8133	76.8779	77.8287	71.8785	67.0045	63.7575	68.3236	68.1719		4.4822	1.8757	5.1683	5.5006	1.3659	0.86637	1.462	3.5287
ENSG00000133059	DSTYK		54.1825	53.1638	55.9987	70.106	76.9454	87.8007	94.0381	93.8072		1.9584	2.7826	2.9263	3.1338	1.1981	4.9249	3.5279	8.873
ENSG00000133069	TMCC2		4.9117	4.6156	3.9574	6.2774	11.716	18.6557	25.0128	34.1539		0.79474	0.67994	0.64752	1.771	1.1054	1.6957	2.5529	2.9755
ENSG00000163545	NUAK2		5.3647	5.3102	5.4602	6.0659	7.042	6.3683	5.1135	5.0539		0.88366	0.21039	0.42285	1.1493	1.5704	1.1703	1.2598	0.84221
ENSG00000162873	KLHDC8A		0.099511	0.17776	0.46843	1.1947	2.4398	2.9906	5.5912	9.29		0.11519	0.050682	0.11642	0.47064	0.88783	0.63042	1.1853	1.0215
ENSG00000186007	LEMD1		1.347	1.6191	2.2973	4.1797	7.3849	8.3569	8.7809	8.6407		0.17899	0.32251	1.1955	0.71064	1.2077	0.58299	0.54602	0.67338
ENSG00000281406	BLACAT1		4.7436	6.0916	6.7631	10.1416	7.2072	6.7713	6.0966	5.4939		0.37464	0.69871	0.67602	1.474	0.60257	1.9013	0.42847	1.0459
ENSG00000117266	CDK18		9.429	11.5913	14.4398	24.0174	32.7931	37.2081	41.6672	47.2697		1.6051	1.7448	1.3346	4.3104	4.85	4.7311	3.6717	0.78004
ENSG00000174514	MFSD4A		0.12733	0.22271	0.39192	0.31866	0.54735	0.59432	0.45613	0.54919		0.13243	0.14897	0.24933	0.098543	0.1436	0.29905	0.25195	0.13562
ENSG00000158711	ELK4		128.6328	135.2023	137.9189	139.8057	134.4246	127.8856	131.6636	140.9481		12.2389	13.0924	12.4878	7.0763	4.5103	5.9717	7.7181	2.585
ENSG00000158715	SLC45A3		38.4661	37.312	26.5064	16.5921	15.2187	16.3636	20.3629	29.7879		4.6256	0.44472	1.9025	2.0962	1.5926	1.1795	1.7212	2.6902
ENSG00000069275	NUCKS1		911.3619	927.4238	979.9767	918.5847	739.3742	561.2569	549.43	539.2167		49.8913	42.626	30.2022	85.0716	72.9944	51.9378	21.0305	20.7997
ENSG00000117280	RAB29		52.809	50.3924	55.7482	55.0297	61.8105	65.3543	69.4275	112.632		3.3817	3.1226	1.0984	3.4488	3.4958	3.6714	3.018	15.122
ENSG00000133065	SLC41A1		109.5612	111.3671	107.3397	102.1351	101.7713	107.5284	110.3106	112.3723		4.1514	3.2123	6.0782	2.0992	3.6443	2.2093	1.8801	8.0116
ENSG00000276600	RAB7B		13.2822	14.0466	14.5006	16.4147	22.0601	32.137	39.5775	33.0024		1.417	1.0843	1.47	1.9328	2.4747	2.1175	1.9338	2.837
ENSG00000196188	CTSE		0.81415	0.69613	0.31456	0.24969	0.25302	0.12587	0.049453	0		0.26916	0.27217	0.13297	0.14391	0.17187	0.031071	0.058243	0
ENSG00000196550	FAM72A		7.6991	7.008	7.9567	4.2851	3.2358	3.1721	2.2915	1.3134		1.0393	0.57751	0.44426	0.1408	0.67249	0.67387	0.65317	0.2288
ENSG00000266028	SRGAP2		151.0856	156.874	174.61	191.2506	198.0618	208.206	168.8358	96.5094		6.9775	1.646	5.977	4.92	11.0866	3.9236	13.8352	2.4166
ENSG00000263528	IKBKE		13.8091	13.3947	13.0694	17.3298	17.6458	19.1797	18.2112	19.6797		0.77221	1.4413	1.7621	1.6909	1.3171	0.70156	0.82219	0.52204
ENSG00000266094	RASSF5		5.9281	5.8362	6.3064	5.7642	6.2397	4.8763	5.8614	6.127		0.79079	0.91426	1.1176	1.2723	0.88442	0.45198	1.0457	0.80836
ENSG00000143486	EIF2D		94.2199	93.0054	105.4545	119.6279	131.3443	134.5111	137.9203	143.8141		6.4769	6.4957	3.8537	8.8515	6.8884	2.3134	4.4151	1.2036
ENSG00000143479	DYRK3		24.3975	25.7275	22.9742	21.1567	16.4865	15.2918	14.4948	16.9339		2.5185	0.9344	0.90191	1.2515	1.057	0.48879	1.4384	1.0476
ENSG00000162889	MAPKAPK2		96.127	92.6419	85.23	74.4802	65.0095	64.8562	72.0059	95.7495		6.6996	5.0221	2.9019	5.9928	2.0861	0.33343	3.5274	2.7981
ENSG00000162892	IL24		5.3382	5.3597	4.6512	3.4834	2.308	2.5642	1.7307	0.095528		0.91723	0.47362	1.4707	0.30952	0.47985	0.32923	0.31074	0.066586
ENSG00000162894	FCMR		1.5131	1.4853	1.9634	1.8619	1.4103	0.94211	0.65397	0.18681		0.36834	0.49865	0.46321	0.41252	0.46131	0.33321	0.21051	0.16334
ENSG00000182795	C1orf116		0.079994	0.077818	0.059973	0.05837	0.13737	0.15913	0.12912	0.11277		0.05443	0.052254	0.06952	0.067466	0.051019	0.070192	0.096185	0.086422
ENSG00000123836	PFKFB2		27.4129	31.6432	39.3563	55.1551	66.923	71.9326	68.2676	102.6407		2.7913	1.219	2.0343	2.386	6.2387	4.3512	2.2536	8.8143
ENSG00000180667	YOD1		41.8281	47.3834	43.461	35.287	32.8855	28.3195	26.2882	24.4825		6.5945	5.9571	4.2574	5.2605	2.2505	1.4552	2.0682	1.9549
ENSG00000196352	CD55		45.4159	46.4076	33.8241	22.1382	16.4863	13.983	15.0111	27.8262		1.6138	3.9859	2.8418	3.7797	0.86366	1.1389	1.2129	4.5536
ENSG00000117335	CD46		194.8254	203.1646	211.3668	221.8053	244.3582	246.4285	248.4578	236.9236		14.4969	11.7403	8.7285	5.3579	19.2274	5.3248	11.9335	6.0064
ENSG00000203709	MIR29B2CHG		1.0712	1.036	1.1426	0.94689	1.2151	1.2369	0.88592	1.3628		0.36405	0.15314	0.098153	0.18569	0.34657	0.28087	0.20807	0.25049
ENSG00000284237	AL356275.1		0.23671	0.22918	0.15493	0.402	0.48631	0.6087	0.49392	0.58445		0.15462	0.14987	0.055577	0.18213	0.27307	0.293	0.1686	0.30754
ENSG00000076356	PLXNA2		12.2744	11.1306	8.1855	5.5473	4.699	4.4288	5.666	8.6628		0.75073	1.0612	0.87156	0.32826	0.19279	1.7907	0.81394	1.0988
ENSG00000224260	AL023754.1		0	0	0	0.061844	0.13826	0.12617	0.057167	0.062596		0	0	0	0.071934	0.10379	0.095127	0.070259	0.074785
ENSG00000196878	LAMB3		22.2014	20.1879	23.409	31.1982	44.3348	48.9868	48.6044	42.5558		1.2674	3.5465	2.3703	3.0385	3.0136	1.6621	2.8489	2.4891
ENSG00000162757	C1orf74		14.2901	14.7213	15.0072	13.8764	12.4836	12.3508	12.164	12.578		1.1975	1.1884	2.2397	1.4033	1.5144	1.1569	0.8911	0.94944
ENSG00000117595	IRF6		0.25805	0.12745	0.25996	0.15925	0.34655	0.74458	0.86193	0.96056		0.20762	0.10031	0.25194	0.073446	0.26725	0.22425	0.41204	0.28092
ENSG00000117597	UTP25		93.1431	92.9811	81.7658	65.6326	55.2982	52.8429	59.007	83.53		4.0411	2.3668	3.7672	6.1389	0.62539	2.9554	2.2483	1.9013
ENSG00000143469	SYT14		19.0879	18.9057	22.0535	32.8282	51.1219	65.0254	70.0998	87.82		3.3	1.685	1.7199	1.8426	4.0231	4.8704	3.3229	10.2518
ENSG00000203706	SERTAD4-AS1		8.3431	8.9603	8.8648	8.8555	9.5403	9.5999	10.0803	6.1616		1.4484	0.97602	2.6158	2.3878	1.4675	1.5066	1.4074	1.3037
ENSG00000082497	SERTAD4		142.0016	141.931	151.5818	169.3057	172.238	135.1421	106.8058	59.352		13.1789	7.2138	7.2224	9.5955	5.4705	6.2193	4.8232	6.3246
ENSG00000054392	HHAT		11.9783	12.6223	13.6697	24.1664	34.294	42.8097	46.2913	38.912		1.8789	1.6081	1.3904	1.8026	0.88387	1.9074	0.51566	5.6232
ENSG00000143473	KCNH1		3.3524	3.6574	3.125	2.5322	3.1627	2.9034	2.237	1.58		0.73921	0.83828	1.1393	0.74766	0.49385	0.45534	0.53382	0.38121
ENSG00000226986	AC092017.1		5.8158	5.4451	4.9436	4.3	3.4931	2.8435	2.7481	3.6752		2.1985	0.85776	0.81989	0.55391	0.33095	0.74865	0.95844	0.46753
ENSG00000117625	RCOR3		55.5148	59.6242	61.7084	70.0987	86.4485	91.346	96.0496	90.5782		4.3109	3.6866	3.0457	3.2698	7.6445	6.535	7.3112	4.6556
ENSG00000082512	TRAF5		24.8882	26.5945	27.0623	24.92	25.268	24.0273	21.453	25.9432		1.5206	0.32668	1.6112	0.94075	2.3672	1.4415	1.8499	2.3284
ENSG00000153363	LINC00467		8.035	8.3697	9.5293	12.3961	15.8002	14.955	13.3981	12.277		0.93542	0.84361	1.0781	0.87019	1.5359	0.95236	2.1241	1.3785
ENSG00000236809	SNX25P1		1.7316	1.4246	1.0832	1.1693	1.2119	1.0625	0.87149	0.80611		0.22027	0.32847	0.47597	0.42465	0.34344	0.21977	0.4473	0.2078
ENSG00000170385	SLC30A1		66.76	70.5137	71.1767	74.2252	81.0482	78.4595	83.0104	87.6427		9.8415	7.7814	6.8762	8.374	5.634	4.1499	3.0268	6.1576
ENSG00000117650	NEK2		67.2392	66.9463	60.3088	43.7227	25.5156	10.9321	10.5845	9.4207		4.7602	2.0646	4.6011	6.2591	5.9548	2.6069	1.7655	1.6385
ENSG00000123684	LPGAT1		172.5594	177.1107	186.0215	218.2701	256.9401	266.2593	281.8825	248.3067		14.9697	10.0881	8.5049	10.7303	3.1132	5.1856	10.2918	11.66
ENSG00000143493	INTS7		125.1197	127.5049	123.3037	112.6619	111.1296	103.5394	109.3824	128.2472		5.6776	7.2864	6.8306	11.1741	5.7945	5.8222	6.5499	3.0306
ENSG00000143476	DTL		143.0378	141.568	112.5437	52.456	20.4845	7.8032	5.3635	10.262		5.8662	5.8508	5.9659	7.7837	3.7501	1.2794	1.294	0.27364
ENSG00000220749	RPL21P28		0.42471	0.50111	0.34954	0.49741	0.52173	0.37123	0.32045	0.4766		0.17575	0.31988	0.16227	0.072148	0.3072	0.16265	0.25756	0.37663
ENSG00000226251	AL451060.1		0.11114	0.12409	0	0.16868	0.52851	1.0505	0.85304	0.56182		0.12933	0.12087	0	0.33736	0.21431	0.34793	0.30448	0.376
ENSG00000066027	PPP2R5A		47.5175	46.7549	52.3983	61.2296	68.646	77.7707	73.1656	67.7301		1.5462	2.6775	3.2982	5.4986	2.5804	4.18	6.8087	3.241
ENSG00000065600	TMEM206		18.5517	19.3723	17.5602	19.0669	20.7079	23.4852	24.7493	28.3388		1.64	1.3956	1.7369	1.3103	0.83201	1.6764	2.7189	2.0449
ENSG00000117691	NENF		41.1262	39.9687	42.7573	47.6199	46.6548	53.4608	52.9365	54.3174		3.0322	3.9314	3.5115	3.7576	3.8967	1.0632	3.3744	5.2
ENSG00000228067	LINC01740		0	0	0	0	0	0.092623	0.28138	0.13597		0	0	0	0	0	0.12261	0.13642	0.18648
ENSG00000260805	AC092803.2		0.65717	0.58429	0.96505	1.3788	1.5565	2.3273	2.6932	3.0327		0.18265	0.086488	0.46815	0.50455	0.2622	0.47751	0.34251	0.63836
ENSG00000162772	ATF3		3.8326	4.2218	4.2314	4.7686	11.6227	26.5847	36.5364	13.8604		0.32474	0.85422	0.53732	0.99241	2.9302	3.619	5.6224	1.6833
ENSG00000123685	BATF3		1.2499	1.5633	1.1715	1.2341	1.1273	1.07	0.963	0.67584		0.22023	0.86871	0.40079	0.29351	0.46028	0.75891	0.36039	0.48149
ENSG00000117697	NSL1		38.7658	39.4207	40.9493	40.4492	35.4595	31.9183	33.7733	34.1335		1.1356	3.2408	1.9405	3.3334	4.3329	1.033	1.6487	3.7583
ENSG00000203705	TATDN3		18.0819	17.1435	19.4654	22.7689	22.4051	21.1983	21.9475	22.8481		1.8235	0.97268	1.507	1.2809	1.5448	1.104	2.7515	3.4064
ENSG00000198468	FLVCR1-DT		2.5959	2.1537	2.9526	4.6418	4.9667	4.2819	5.7511	6.0064		0.64141	0.58807	0.46805	0.77584	0.44282	0.92508	0.59181	1.0451
ENSG00000162769	FLVCR1		71.0648	74.9262	65.8734	52.7097	41.9911	38.56	38.9672	42.1295		5.3259	6.3493	4.7801	5.3401	1.2047	1.7912	2.3961	3.0978
ENSG00000143494	VASH2		4.2242	4.1912	4.4128	3.7173	2.4792	2.2662	2.2216	2.8398		0.9437	0.80184	0.73814	1.3175	0.64574	0.21286	1.0203	0.87192
ENSG00000174606	ANGEL2		70.9399	71.5312	73.8312	79.0598	85.9084	82.7106	86.5099	87.3568		8.1588	5.6623	3.6871	6.1038	2.7911	2.9262	1.6891	6.0867
ENSG00000136643	RPS6KC1		75.4906	80.3739	83.3182	90.9475	87.0933	85.2584	93.825	126.7283		6.0803	2.0607	3.4945	3.5236	4.6301	4.2756	1.7425	4.9896
ENSG00000230461	PROX1-AS1		0.46767	0.61918	0.78107	1.4059	3.0751	3.615	3.4872	2.8648		0.19249	0.19179	0.22678	0.39219	0.33718	0.065197	1.1106	0.65834
ENSG00000117707	PROX1		18.3857	18.7412	21.1951	21.5088	22.2677	22.7176	27.7536	28.4984		2.7848	2.5654	3.1285	4.5278	1.7163	2.661	2.6107	2.9361
ENSG00000274895	AC011700.1		0.50675	0.70545	0.72225	1.0524	0.90265	1.2733	1.2822	0.93523		0.2948	0.18147	0.37461	0.49217	0.3335	0.4048	0.16795	0.62585
ENSG00000143499	SMYD2		72.4879	74.3048	69.238	61.1304	57.379	55.785	58.4834	60.169		1.5201	2.3147	1.4703	3.2055	3.3881	2.2963	5.1228	3.6761
ENSG00000152104	PTPN14		315.9376	319.9368	331.3966	338.0437	315.4477	276.9971	244.0156	172.6218		9.2083	5.5889	16.7537	14.4989	13.5648	11.7539	15.6126	15.6503
ENSG00000117724	CENPF		700.6134	736.9397	697.5083	516.7455	299.7134	157.9684	141.9397	145.5087		55.2519	30.3715	18.5046	48.468	46.8363	33.6502	14.1469	20.8571
ENSG00000082482	KCNK2		1.0117	1.1288	1.023	1.7175	2.306	1.9053	1.3894	2.1536		0.43377	0.23923	0.49909	0.45323	0.48588	0.24163	0.25072	0.41095
ENSG00000136636	KCTD3		185.9302	187.7567	190.4195	199.1075	201.1353	206.3896	196.3196	151.415		8.5877	8.0335	5.9545	10.0969	8.1052	10.7389	11.7301	8.9582
ENSG00000042781	USH2A		0.098723	0.17217	0.16136	0.31535	0.35111	0.5593	0.41751	0.5205		0.07735	0.16439	0.084338	0.17626	0.33546	0.16466	0.03846	0.28173
ENSG00000196482	ESRRG		0.84752	0.58847	1.8952	4.0716	6.5141	5.997	5.1479	3.8648		0.16898	0.43061	0.49358	0.99245	0.6617	0.38812	0.48742	0.85749
ENSG00000092978	GPATCH2		44.8187	45.5956	47.6646	50.2659	48.8598	44.5323	44.1156	40.5019		6.1838	2.509	3.359	7.0289	3.1793	0.71347	2.0555	2.2757
ENSG00000162814	SPATA17		1.6917	2.396	3.3741	4.7631	4.9319	5.8754	6.5267	7.2749		0.39809	0.76361	0.66533	0.85933	0.58093	0.99011	0.51099	1.4021
ENSG00000067533	RRP15		96.3552	98.0868	85.1634	68.7417	47.0459	41.0833	42.4104	52.1345		7.8091	5.977	7.9201	8.5444	2.2803	2.2432	1.9756	8.071
ENSG00000232480	TGFB2-AS1		0	0	0.11899	0.18405	0.18903	0.17999	0.13306	0.39474		0	0	0.09657	0.057391	0.089743	0.13629	0.17264	0.25852
ENSG00000092969	TGFB2		2.724	2.7457	4.4182	8.2738	11.6284	10.5235	11.2229	17.2617		0.63081	0.26845	0.90814	1.073	1.3298	1.3808	1.2465	2.2596
ENSG00000143353	LYPLAL1		21.2002	23.8629	24.7614	27.861	27.9552	26.5908	27.9187	38.4917		1.2807	2.1582	0.9951	2.4361	1.2513	1.6613	2.3124	5.4594
ENSG00000277007	AC096642.1		0.61905	0.81706	0.9507	1.1194	1.2358	1.3967	1.6168	2.0009		0.25099	0.29525	0.26884	0.53532	0.12933	0.22531	0.48406	0.85064
ENSG00000215817	ZC3H11B		0.15188	0.18001	0.43517	0.40547	0.70821	0.61064	1.1331	0.90683		0.13261	0.057428	0.22293	0.11682	0.24611	0.22507	0.45813	0.45261
ENSG00000196660	SLC30A10		0.14848	0.12836	0.28678	0.30808	1.0245	1.0231	1.782	0.88518		0.12408	0.095815	0.097131	0.2039	0.33019	0.30883	0.41024	0.13831
ENSG00000136628	EPRS		537.1651	535.891	540.5388	512.5237	480.6839	458.6658	454.2376	636.0279		29.6772	18.225	4.9511	13.9643	29.7783	26.1756	12.3769	14.8902
ENSG00000162813	BPNT1		76.9767	75.1597	77.9873	78.8154	80.4852	81.2228	79.8684	74.1708		4.0356	6.2052	4.4683	1.359	1.0547	2.5568	2.1582	4.2381
ENSG00000067704	IARS2		346.6861	345.3429	345.1967	352.0347	322.1309	305.6988	311.9245	313.6735		7.9498	5.8936	4.0063	11.515	20.0284	21.4385	12.5901	14.6036
ENSG00000232134	RPS15AP12		0.27921	0.33293	0.13185	0.37869	0.32564	0.46675	0.49336	0.49219		0.23177	0.18759	0.11834	0.15361	0.1503	0.5214	0.21565	0.22195
ENSG00000118873	RAB3GAP2		114.7376	122.7271	138.6651	158.9104	160.5786	157.9645	148.1865	145.4627		4.2285	5.7868	5.0183	5.4328	2.8834	6.0744	6.464	4.3315
ENSG00000218283	MORF4L1P1		0.37459	0.37476	0.41499	0.43705	0.3044	0.31935	0.49381	0.70086		0.25276	0.18492	0.22278	0.1484	0.10476	0.11274	0.43497	0.27542
ENSG00000116141	MARK1		13.2835	15.0996	14.4352	12.6643	13.0604	12.2967	11.7679	13.6597		0.71873	1.7719	1.2328	0.59447	1.3001	1.5274	1.2184	0.80156
ENSG00000117791	MARC2		1.1179	1.5938	1.5219	2.3101	2.6141	3.0266	3.5704	2.7038		0.30483	0.67242	0.50902	0.28415	0.42447	0.26743	0.90659	0.59344
ENSG00000136630	HLX		2.5887	2.5078	1.8877	1.3773	1.6198	1.288	1.7953	2.9859		0.31035	0.49932	0.60189	0.17345	0.37241	0.4226	0.65707	0.59568
ENSG00000143507	DUSP10		20.9512	19.7217	15.3151	10.3135	12.8242	21.2169	36.1094	57.9439		2.811	1.4326	2.3257	1.6822	1.2787	2.6052	1.5381	6.7288
ENSG00000236230	AL356108.1		0.18042	0.17395	0.24816	0.34876	0.72766	0.81627	0.85949	0.59879		0.040503	0.085505	0.13969	0.084162	0.2242	0.25284	0.10535	0.24593
ENSG00000143512	HHIPL2		0.50052	0.48365	0.67142	0.72247	1.3923	1.7895	2.416	1.5139		0.078523	0.27719	0.20414	0.27366	0.6151	0.71152	0.95733	0.21269
ENSG00000143498	TAF1A		34.8884	37.2205	30.1646	20.5828	15.3163	11.8914	10.8279	14.4988		3.8378	1.3873	2.3641	3.3622	1.4169	0.62048	2.5415	0.31175
ENSG00000225265	TAF1A-AS1		0.86881	1.3173	1.3657	1.8701	2.3372	2.6017	2.1468	3.6691		0.23946	0.44819	0.14699	0.49497	0.48212	0.48548	0.6835	0.60918
ENSG00000154305	MIA3		109.7697	119.7258	134.6071	158.7538	170.2194	173.3445	170.851	172.9452		9.1489	2.6868	3.0828	5.0224	6.8898	3.975	5.7424	5.5308
ENSG00000272750	AL592148.3		1.4494	1.7714	2.2007	2.1437	2.1104	2.1595	2.8168	3.1539		0.29308	0.22284	0.42899	0.47485	0.50292	0.54314	0.57105	0.48164
ENSG00000186063	AIDA		43.1367	44.9698	42.9564	38.1096	34.2631	33.1023	31.7019	37.3226		3.3127	2.7018	0.58969	1.4987	3.0477	3.3454	2.5632	1.8685
ENSG00000162819	BROX		116.7679	121.3167	126.5517	139.3125	144.8812	145.7188	148.3748	151.5769		11.6018	12.2789	7.1449	11.9601	4.7409	5.462	3.8967	5.3027
ENSG00000228106	AL392172.1		9.8753	9.3946	9.4111	8.7305	7.8615	7.3141	6.8531	9.2436		0.97919	0.37756	0.99923	1.7196	0.59754	1.0853	1.3378	1.6188
ENSG00000154309	DISP1		11.6941	11.5086	13.4309	16.6404	20.58	25.4213	31.8768	35.8815		0.76579	0.8272	0.31024	1.0749	1.7251	2.0642	3.1158	3.4858
ENSG00000187554	TLR5		0.34943	0.35194	0.73624	1.632	2.4287	3.8531	4.4162	3.2557		0.20726	0.11374	0.25528	0.37033	0.41935	1.3093	0.39218	0.84708
ENSG00000143502	SUSD4		0	0.081626	0	0.033736	0.08359	0.098324	0.37385	0.074921		0	0.10569	0	0.067471	0.11224	0.071784	0.17515	0.095028
ENSG00000203697	CAPN8		0.079206	0.027728	0.029507	0.090281	0.39566	0.81255	0.57625	0.30449		0.053978	0.055457	0.059014	0.1107	0.27725	0.32008	0.20046	0.22807
ENSG00000162909	CAPN2		458.6695	453.2575	405.306	368.2144	386.6385	399.9003	393.2822	326.4244		7.1763	15.498	6.6457	11.6603	21.3852	4.2489	11.0627	7.3094
ENSG00000143514	TP53BP2		101.4395	102.4923	101.9113	92.9839	91.7235	86.3949	88.7857	98.0312		3.9738	2.8467	2.3764	4.3354	5.2389	3.7072	1.9566	3.2057
ENSG00000272645	GTF2IP20		7.2936	9.3328	11.2961	15.7768	20.5445	25.8233	24.0339	22.0575		0.69361	1.7164	1.1169	2.4446	6.4501	4.2546	3.4184	1.5414
ENSG00000185495	AC138393.1		2.9069	3.0227	5.4932	7.6407	12.9129	14.5509	12.9045	9.8691		0.71647	0.61263	0.55881	1.745	5.2775	3.4674	2.5721	1.0885
ENSG00000278467	AC138393.3		0.19836	0.48012	0.46809	0.87858	0.98191	1.329	1.3948	0.84481		0.18098	0.39645	0.12012	0.45402	0.58459	0.42193	0.49566	0.54725
ENSG00000143756	FBXO28		117.2697	121.554	124.9221	136.3702	139.8781	139.9746	139.0957	131.794		9.3318	8.3574	6.7649	13.7287	1.4721	4.8258	4.0616	2.495
ENSG00000143753	DEGS1		131.783	132.3216	119.0295	106.14	95.5546	84.5315	80.1539	75.4349		6.9992	6.7077	7.2861	5.0936	5.779	3.2871	2.1573	3.9629
ENSG00000143748	NVL		53.477	52.3817	51.3293	46.0052	39.743	38.092	37.007	41.1738		1.6991	3.0061	4.5836	3.8688	0.96998	0.30171	3.6662	3.4392
ENSG00000143771	CNIH4		75.8811	75.3527	71.1054	65.7527	61.1747	58.3874	59.2502	71.9658		4.2142	1.4595	2.9023	1.5494	2.7566	1.2347	3.1486	2.1917
ENSG00000162923	WDR26		279.0327	290.0222	310.3966	353.7728	384.3768	380.9835	361.8543	327.9756		14.3341	10.2775	8.7304	8.2192	13.1435	15.3679	10.6505	11.762
ENSG00000143786	CNIH3		4.6882	4.4446	4.7604	7.1501	9.3597	8.1568	4.5469	6.4508		0.57389	0.63642	0.12735	1.2602	0.68294	1.1618	0.89819	1.0799
ENSG00000233384	AC096537.1		0.33308	0.57336	0.21663	0.82354	0.327	0.2356	0.27169	0.42602		0.17178	0.28338	0.15375	0.39491	0.24155	0.14149	0.10346	0.27056
ENSG00000229400	AL596330.1		0.025334	0	0	0.23148	0.7189	2.5952	3.7165	9.7267		0.050667	0	0	0.37877	0.26907	0.89481	1.2477	1.654
ENSG00000185842	DNAH14		26.8768	27.0472	26.2365	25.762	25.8284	25.483	25.0256	33.2139		1.4544	1.618	2.7315	2.0475	2.1656	2.022	0.93095	2.129
ENSG00000143815	LBR		180.235	182.2228	183.7873	146.966	118.2237	91.7804	86.7747	89.2562		15.7556	17.7261	3.0805	15.8639	8.0163	1.828	4.2717	5.4623
ENSG00000234476	AC092811.1		2.5113	2.7698	2.6105	2.0566	2.0607	1.9765	1.9466	2.5597		0.54259	0.2304	0.24253	0.14371	0.71906	0.32627	0.58982	0.5213
ENSG00000154380	ENAH		363.3711	384.8277	420.0253	484.7611	536.7598	521.7505	490.7043	374.6049		42.9425	28.043	25.9181	31.1626	19.6457	15.9657	20.1835	21.9893
ENSG00000227496	AC099066.2		1.5464	1.2554	1.6867	2.0212	2.4311	2.7873	1.7578	0.64539		0.31784	0.24098	0.13822	0.25261	0.26065	0.5375	0.59737	0.22996
ENSG00000143742	SRP9		251.5695	255.7831	252.1896	243.6175	226.2978	196.1323	185.3766	174.3063		38.7599	31.8756	17.7622	20.6876	11.4823	3.4722	7.7603	22.0256
ENSG00000143819	EPHX1		31.5818	31.1592	37.8601	50.2447	56.1139	57.3714	58.9984	65.4298		3.5216	2.4319	2.9101	3.8686	2.5876	0.6077	2.6774	2.0073
ENSG00000242861	AL591895.1		2.9462	3.7915	4.6362	6.7332	9.2997	10.781	11.8529	9.54		0.45936	0.50288	0.39709	2.0536	1.7706	0.94708	2.2482	0.79888
ENSG00000196187	TMEM63A		92.2507	102.581	114.3061	155.0901	193.7713	215.5575	213.3859	175.6833		8.2885	4.9318	10.7909	18.4596	35.8985	27.3805	14.1012	5.0891
ENSG00000143811	PYCR2		64.8221	63.4713	64.951	71.2858	70.1979	68.36	68.5083	71.9238		3.5483	0.34111	2.4971	6.9772	4.005	4.0383	6.2019	5.2064
ENSG00000143751	SDE2		72.9072	72.6893	63.1699	55.0638	57.9135	57.2175	60.2932	52.2008		11.5672	8.0835	4.6781	4.7548	2.302	2.1729	2.4779	2.4158
ENSG00000272562	AL512343.2		0.20563	0.2683	0.31125	0.52021	1.0354	0.88156	0.96356	0.87342		0.18313	0.23765	0.20087	0.37489	0.59085	0.27583	0.23955	0.22964
ENSG00000163041	H3F3A		114.3279	111.6381	108.853	119.0282	117.6997	122.4189	123.6128	112.4893		4.8909	3.1963	3.3289	1.7194	3.1495	8.2345	6.7	4.375
ENSG00000225518	LINC01703		1.3744	1.3121	1.3463	1.4118	1.4369	1.3762	1.3789	2.2884		0.54898	0.40674	0.34412	0.45456	0.43277	0.23045	0.32745	0.23633
ENSG00000182827	ACBD3		105.2168	112.5106	114.622	120.3374	132.0309	124.3185	117.4116	124.8256		12.7761	9.4997	6.1043	8.8931	3.6533	3.4456	3.8969	10.2619
ENSG00000183814	LIN9		32.6315	32.7155	27.3914	18.9819	12.0762	9.1519	9.9075	11.8633		2.9511	2.413	2.7167	1.8135	1.0341	0.84142	1.227	1.4822
ENSG00000143799	PARP1		583.5555	576.0594	551.4313	494.9541	430.2662	389.6761	375.0133	373.99		3.1399	11.2572	8.6117	18.7561	24.681	18.8784	18.0224	12.3572
ENSG00000203685	STUM		0	0.024147	0.2411	1.1845	1.9129	2.2732	1.5841	1.3774		0	0.048294	0.31744	0.4207	0.22092	0.43757	0.26412	0.13154
ENSG00000143772	ITPKB		36.3083	37.2203	35.6098	36.5412	40.8151	41.1941	41.0871	39.3754		1.4348	2.4433	1.3238	2.5485	3.7099	2.8438	0.74409	3.0711
ENSG00000143801	PSEN2		20.7393	20.1922	21.0711	22.4801	26.5202	26.3636	26.8026	34.4715		2.4251	1.5916	2.5321	0.67877	1.9631	2.1644	0.57499	3.5117
ENSG00000163050	COQ8A		56.7659	57.8782	55.8309	58.1408	59.7047	66.7528	65.1357	62.517		3.7563	3.1519	3.2676	5.298	3.9435	3.1293	3.6604	3.0426
ENSG00000143776	CDC42BPA		199.1628	202.2138	222.0002	227.8517	220.6375	207.7997	192.2684	183.4381		7.4084	7.3201	5.4095	7.7061	7.067	10.8293	2.4724	12.1598
ENSG00000181450	ZNF678		22.5256	25.4149	24.7643	22.2605	22.1083	20.2865	19.8032	20.3785		5.7045	5.5345	2.733	3.1632	0.30691	1.4158	1.5449	1.1611
ENSG00000143740	SNAP47		47.0223	47.023	52.9666	75.3659	77.7955	83.4675	81.7741	75.7448		3.7989	2.7408	4.8964	3.3785	3.1771	3.2855	1.4201	4.2918
ENSG00000081692	JMJD4		35.6923	34.4908	34.2254	35.7631	33.578	33.2739	30.6028	28.1198		6.0471	3.6402	1.0057	2.0809	1.6877	1.198	5.088	4.1193
ENSG00000143816	WNT9A		10.6424	9.0256	6.2627	5.5001	4.1362	4.4315	4.3681	5.8339		2.107	0.7582	1.3073	1.3231	1.525	1.0015	0.59998	1.3416
ENSG00000143761	ARF1		473.6324	464.1661	424.5878	380.4798	354.4112	347.5595	333.2473	325.353		19.9861	1.996	10.0043	2.1414	8.4406	10.7437	7.1054	6.4101
ENSG00000143793	C1orf35		25.4568	24.585	22.7414	20.2221	17.1488	16.3235	18.9334	20.9961		2.1459	0.67355	2.9734	4.0884	1.1406	1.7338	1.1254	1.6978
ENSG00000162910	MRPL55		24.8652	22.4928	23.1697	23.6908	21.4495	26.5222	25.0745	23.3787		2.1731	1.7787	2.1996	0.92519	2.1936	3.8168	0.48554	2.2432
ENSG00000143774	GUK1		116.0997	108.3227	111.2726	110.0222	102.4847	101.9031	101.8953	117.3968		15.0497	9.8949	9.9163	5.2065	3.9744	8.1017	3.1625	5.7775
ENSG00000198835	GJC2		1.3854	1.2771	1.9941	3.4357	4.0508	4.5532	5.7871	4.6085		0.47956	0.42441	0.43111	0.73076	1.0262	0.90643	0.38334	0.53688
ENSG00000203684	IBA57-DT		0.23848	0.22652	0.33753	0.42812	0.71499	0.40558	0.52539	0.47194		0.10107	0.093556	0.18546	0.17595	0.17323	0.093117	0.36798	0.33395
ENSG00000181873	IBA57		25.0497	25.1446	25.4984	26.0457	25.5544	25.006	24.8898	23.0377		2.4679	1.0584	2.5728	0.49142	2.125	1.6916	1.4224	1.2625
ENSG00000162913	OBSCN-AS1		0.65646	0.46019	0.40342	0.76976	0.75474	0.7459	1.3344	1.8886		0.19951	0.20778	0.14384	0.19847	0.31301	0.20979	0.38505	0.4976
ENSG00000154358	OBSCN		5.8276	6.7254	6.476	8.405	11.472	12.6888	15.762	22.5644		0.92419	1.078	1.345	1.2054	2.3591	3.281	0.81791	2.696
ENSG00000154370	TRIM11		56.1297	55.6533	47.7888	37.8311	34.894	34.6056	35.488	41.6366		2.1287	2.0419	2.7645	1.5093	1.642	1.8117	2.5299	0.41067
ENSG00000231563	AL670729.1		0.29859	0.29851	0.42788	0.85511	0.79481	0.78504	0.70862	0.59627		0.24541	0.12941	0.34518	0.18831	0.24001	0.12893	0.16017	0.42496
ENSG00000181218	HIST3H2A		5.263	5.6971	6.1191	9.8682	13.8405	15.2407	17.8426	17.5885		0.65543	0.74076	0.80299	1.3824	1.9366	1.5343	0.45873	0.60906
ENSG00000196890	HIST3H2BB		0.6627	0.64911	1.3432	1.6186	2.3491	2.2552	2.6644	1.9375		0.27334	0.25904	0.3949	0.62083	0.78404	0.46918	0.25772	0.59357
ENSG00000279306	AL139288.1		0.10624	0.12589	0.12917	0.24423	0.13435	0.31196	0.35258	0.7259		0.14364	0.044046	0.1046	0.15428	0.10491	0.15641	0.15454	0.40424
ENSG00000168159	RNF187		144.8334	133.2275	138.0879	146.1686	146.3939	145.3688	147.1779	349.4552		11.605	4.8508	9.369	4.4924	11.1452	6.0382	5.1806	40.6877
ENSG00000201321	RNA5S9		0.19575	0.078044	0.028112	0.71302	0.10921	0.19319	0.66486	0.60212		0.20339	0.052359	0.056224	0.59279	0.15011	0.16571	1.146	0.62927
ENSG00000183929	DUSP5P1		0.80016	0.82999	0.94758	1.7118	2.4697	2.1404	2.732	2.9204		0.28155	0.26213	0.38718	0.73847	0.6506	0.36104	0.39965	0.29958
ENSG00000206878	RF00432		0.023634	0.1762	0.12134	0.24224	0.33633	0.54632	0.219	0.75392		0.047268	0.04427	0.10432	0.24177	0.20221	0.22815	0.15633	0.26406
ENSG00000234975	FTH1P2		4.2678	4.7133	4.891	6.0197	6.3576	7.8017	8.9038	12.8862		0.49374	0.53884	0.68723	1.197	0.6214	0.72618	1.5032	1.7131
ENSG00000116574	RHOU		4.3022	4.8186	6.1243	9.3327	14.8943	17.7289	23.154	24.651		1.1231	0.79213	1.7134	0.97532	2.1939	1.6892	2.6174	0.96264
ENSG00000177788	AL162595.1		1.1183	1.558	1.6921	1.5255	2.3031	1.9755	2.3249	2.4004		0.46548	0.64925	0.3344	0.24884	0.3591	0.59913	0.4475	0.71701
ENSG00000168118	RAB4A		39.0541	37.0871	41.4096	51.5473	52.7494	54.6202	56.2515	57.6041		1.6798	2.148	3.7816	2.8454	2.5306	2.6858	2.7377	3.0466
ENSG00000154429	CCSAP		74.5935	74.6746	69.3799	55.2486	42.2268	34.9483	38.6111	50.2888		11.2499	7.3331	7.0241	7.688	7.0274	3.765	3.0462	1.1047
ENSG00000069248	NUP133		150.258	148.0101	158.0442	161.3092	160.8467	158.2549	156.9309	139.0636		3.3945	2.7993	1.7274	4.4004	7.7035	7.5877	12.8395	6.4092
ENSG00000135776	ABCB10		67.7876	67.7808	65.6838	66.5689	69.5938	67.7831	70.8262	64.8363		4.7012	6.0183	3.2611	2.113	3.8346	3.0139	6.8838	4.5127
ENSG00000135801	TAF5L		80.7285	77.5898	68.9078	54.8535	50.6231	45.9949	48.1779	48.808		2.5051	4.3944	6.137	5.0758	0.81455	2.0462	2.5735	2.0988
ENSG00000135763	URB2		103.8463	104.7789	96.5941	63.8558	42.9516	38.3807	35.6775	39.8492		3.1736	2.6113	7.32	4.8965	3.2796	1.4352	4.3661	2.9842
ENSG00000143641	GALNT2		438.3496	427.4286	429.2749	418.04	458.3347	554.5247	589.3169	451.0019		16.3626	10.7907	4.6275	12.3294	13.9129	35.4275	13.0072	24.0964
ENSG00000135775	COG2		59.2889	62.9969	67.1153	66.3298	72.1165	73.1716	69.1134	66.4672		1.4181	3.0898	2.9083	2.0078	5.1249	5.0137	2.5898	4.6317
ENSG00000135744	AGT		0	0	0	0.033736	0.026512	0.18748	0.3513	0.94606		0	0	0	0.067471	0.053025	0.1141	0.26089	0.43738
ENSG00000119280	C1orf198		47.6318	48.4773	48.3319	61.5956	86.4592	103.9039	109.3883	85.3744		1.2528	2.4479	3.4328	5.5694	3.9421	5.3246	3.4143	6.1317
ENSG00000223393	AL118511.1		0.1812	0.12745	0.18069	0.11839	0.43239	0.44413	0.5793	0.43259		0.095853	0.10031	0.14836	0.16029	0.27072	0.12012	0.3188	0.34763
ENSG00000143643	TTC13		33.4222	34.4539	37.0677	36.5044	34.8412	34.045	34.0622	33.3573		2.2238	2.2615	3.5279	2.5227	2.1864	4.0752	0.8576	1.4761
ENSG00000173409	ARV1		36.0209	36.9316	41.8262	45.6405	49.0217	51.0588	44.6703	47.6965		1.2151	2.2065	1.6762	2.3701	0.77827	0.64391	5.9702	2.1484
ENSG00000182118	FAM89A		17.5334	17.2108	15.1871	11.9395	9.5041	8.1335	7.3096	6.8306		1.4237	2.6215	0.82573	2.1112	0.8149	0.83748	0.65093	0.80638
ENSG00000143633	C1orf131		33.6842	33.1926	32.7087	28.4031	28.3654	27.5014	27.8435	27.5839		2.0511	2.3691	2.7242	2.4487	0.92837	2.1505	1.3551	1.2827
ENSG00000116906	GNPAT		90.0884	92.5385	96.881	101.2634	102.2343	96.2237	97.1864	103.5602		5.9997	3.0224	2.3584	5.9165	3.8291	6.0123	2.5621	1.0921
ENSG00000116903	EXOC8		41.4897	44.9877	46.5252	49.3922	51.0673	51.4081	48.0072	48.5499		3.2235	5.3606	1.2989	2.6324	1.9314	2.1654	0.83004	2.9567
ENSG00000010072	SPRTN		30.158	32.844	32.5496	28.7238	27.8786	26.8269	26.4467	23.698		1.1915	3.6361	0.93504	2.2421	2.4988	1.6186	1.6299	1.8152
ENSG00000135766	EGLN1		86.75	87.3005	88.5855	88.6809	92.128	95.1024	94.0281	93.5001		3.9759	4.6994	3.5947	6.4693	4.2881	4.2919	3.2946	6.0691
ENSG00000233461	AL445524.1		6.4078	6.4931	6.9482	6.1978	5.4667	5.5103	4.016	4.9967		1.1482	0.74957	1.0731	0.79783	0.77281	1.1231	1.0191	0.76473
ENSG00000116918	TSNAX		92.6728	96.8148	97.2	96.5808	101.6722	95.3581	88.7269	81.4226		19.4832	21.2684	7.6338	8.6609	5.923	9.4443	6.1963	10.8987
ENSG00000162946	DISC1		7.3761	7.2085	9.4884	16.1127	19.4882	20.0499	13.5484	9.2029		0.89791	1.7077	1.5308	1.7845	2.2079	1.4106	1.1514	1.7051
ENSG00000116991	SIPA1L2		42.0546	45.2557	56.6279	126.6912	253.2548	344.0891	331.5138	129.657		2.9209	4.0783	3.4808	18.1187	17.2081	9.0468	14.6425	14.9425
ENSG00000212916	MAP10		1.3077	1.1602	1.3286	1.8665	2.2123	2.0932	2.3662	2.1634		0.38768	0.44017	0.65242	0.66425	0.25781	0.44665	0.44198	0.57015
ENSG00000135778	NTPCR		41.2341	42.3205	50.02	62.1047	66.8727	62.9476	63.8829	67.3731		2.2018	1.0305	4.6922	4.7079	2.9581	4.0434	1.2715	3.8288
ENSG00000135749	PCNX2		44.0194	48.8716	56.7835	67.6282	78.8168	82.3803	88.0816	90.5756		1.8339	2.1352	4.1937	5.6152	5.4664	2.3128	4.1108	6.1994
ENSG00000231940	RPS7P3		0.91366	0.88574	1.0074	0.87312	0.51	0.91905	0.84238	0.95213		0.27352	0.42618	0.19234	0.3599	0.18297	0.43189	0.86683	0.40315
ENSG00000143674	MAP3K21		15.3907	16.5892	13.6512	9.9361	7.9842	6.5944	5.2859	7.838		1.9137	1.1743	2.639	0.92532	0.91962	0.79973	1.1163	0.54052
ENSG00000135750	KCNK1		6.5951	5.2925	5.9375	6.2593	8.2563	8.5372	8.6658	11.9305		0.8237	0.76015	0.48488	1.5327	1.2247	1.6974	0.93794	1.1831
ENSG00000183780	SLC35F3		3.2844	3.2631	3.2447	5.0443	6.9742	6.0883	4.6691	2.8358		0.95514	0.24716	0.72817	1.323	1.0696	1.4506	1.5631	0.27171
ENSG00000231663	AL355472.1		1.0132	1.0637	1.2813	1.5446	2.2614	2.6636	2.9979	3.4348		0.13965	0.12464	0.38757	0.34834	0.64804	0.45827	0.85421	0.68121
ENSG00000168275	COA6		41.0315	39.5975	36.8962	29.6519	23.2491	21.9569	20.041	29.4018		4.1664	2.7155	3.7455	1.479	1.3162	1.5479	1.3198	2.1544
ENSG00000059588	TARBP1		80.1472	82.249	89.0929	90.0421	87.4604	83.5938	80.5347	98.1137		3.6666	4.2589	5.7208	4.6943	7.1541	3.8525	1.3639	3.8109
ENSG00000168264	IRF2BP2		72.2506	70.8909	70.8548	86.1799	108.4022	127.6445	128.1676	121.6305		5.7433	0.73982	6.3937	3.2138	4.0364	11.6805	3.2753	11.2005
ENSG00000227630	LINC01132		0.053872	0.05009	0.094955	0.21579	0.42307	1.0564	0.73809	0.13752		0.063134	0.057955	0.11594	0.10594	0.14771	0.33005	0.14228	0.094922
ENSG00000173726	TOMM20		503.9817	509.6175	529.8659	528.0693	525.7848	494.1943	492.4733	533.2671		27.8468	21.7207	22.7707	27.4126	18.8229	15.4786	11.2818	20.3978
ENSG00000188739	RBM34		1.1681	1.0391	1.2129	1.6278	1.5261	1.8878	2.1633	1.7624		0.54611	0.28796	0.30677	0.43259	0.48842	0.35041	0.77793	0.62133
ENSG00000054267	ARID4B		96.363	101.6513	109.3421	115.4347	127.3418	128.9302	132.1792	110.5323		13.7672	11.6265	9.7032	8.7401	7.1097	11.3293	2.0972	13.3992
ENSG00000152904	GGPS1		53.0123	51.9257	60.1637	68.0063	71.3576	72.1994	70.022	75.7788		4.23	2.6845	1.0649	1.398	1.6692	1.2955	2.9547	3.7321
ENSG00000116957			72.7665	76.434	74.1736	65.8656	59.7066	53.6991	52.0412	60.9098		4.2091	5.0169	2.987	3.8311	4.2807	3.9714	3.8931	3.6843
ENSG00000162885	B3GALNT2		38.2336	40.3878	40.4191	38.7672	42.3837	43.2649	42.4292	40.9987		2.2674	1.4943	1.6293	3.4827	2.3979	2.3431	2.4392	2.315
ENSG00000168243	GNG4		73.1777	70.7786	61.9557	43.6573	31.0199	20.8622	18.6714	19.6064		2.3402	3.5486	1.5699	0.96977	2.3111	1.0493	1.2104	1.3903
ENSG00000143669	LYST		71.6693	75.6098	108.3344	186.7931	265.2425	316.2381	311.1071	349.9741		2.2576	2.8767	6.0807	17.7704	13.3512	14.5847	7.1605	16.7283
ENSG00000116962	NID1		245.0371	250.8683	320.2328	501.5473	673.599	769.9381	772.2421	684.3129		10.035	2.0063	8.7178	31.8458	9.8384	8.3515	17.5602	47.0265
ENSG00000077585	GPR137B		22.4713	20.6769	22.4849	29.4269	35.5829	42.4868	45.0014	53.1493		0.882	1.4547	1.841	2.168	2.1931	2.8158	2.5154	1.7181
ENSG00000086619	ERO1B		58.5904	63.4591	75.0727	66.9307	41.118	29.6312	26.5713	18.4707		7.4961	9.2705	4.8423	13.2603	4.4125	1.7075	2.503	0.94997
ENSG00000186197	EDARADD		0.51415	0.37632	0.72474	0.9221	1.0049	1.0074	0.93693	1.1169		0.23642	0.10983	0.2068	0.3814	0.18216	0.26614	0.49324	0.19676
ENSG00000116977	LGALS8		81.4804	85.6157	97.3968	125.3443	148.7376	166.2926	174.5695	187.3105		4.6019	4.0939	3.0687	10.3621	4.0959	7.9667	9.5578	3.1554
ENSG00000223776	LGALS8-AS1		0.10944	0.41053	0.24334	0.58023	0.82207	0.77206	0.76579	0.62624		0.099686	0.24459	0.18605	0.51015	0.16177	0.23121	0.16039	0.4526
ENSG00000273058	AL359921.2		1.0229	1.1151	1.4894	1.8372	1.6621	1.8157	2.33	3.4431		0.50838	0.2288	0.48541	0.44444	0.36925	0.20773	0.26043	0.23448
ENSG00000230325	AL359921.1		0.71282	0.62505	0.62869	0.42302	0.51603	0.36023	0.47916	0.53626		0.24432	0.48315	0.42205	0.31114	0.21017	0.2922	0.21854	0.51439
ENSG00000119285	HEATR1		489.2565	508.5158	494.6325	396.7919	282.3804	231.4329	207.4397	239.7951		28.2298	8.2074	14.3073	33.8708	16.9412	10.0582	11.814	11.7557
ENSG00000077522	ACTN2		1.8569	1.6369	1.5044	0.60524	0.47624	0.46915	0.36162	0.96145		0.4922	0.48762	0.38402	0.28943	0.17174	0.22829	0.19576	0.20573
ENSG00000116984	MTR		130.0982	133.2174	143.3247	135.915	129.1565	122.8816	122.0576	139.5489		10.73	3.8783	3.9858	9.1673	2.1738	9.642	4.9556	4.3911
ENSG00000198626	RYR2		18.2141	18.412	22.1755	25.9423	25.4674	22.4038	19.647	24.8733		1.9372	1.4939	1.9179	0.70306	1.9434	1.6259	1.2645	0.63005
ENSG00000116996	ZP4		0.54283	0.99907	0.33355	0.16256	0.053921	0	0	0		0.2143	0.46154	0.27957	0.25535	0.062888	0	0	0
ENSG00000133019	CHRM3		17.0471	16.32	25.8027	41.1167	36.4766	33.3359	28.2098	31.3566		1.9885	1.1138	4.3634	3.3864	3.2613	4.867	2.1772	2.2536
ENSG00000155816	FMN2		20.3036	21.0488	23.4528	28.3511	32.048	32.7132	32.6797	28.6882		0.80552	0.81528	0.7808	2.2508	0.90194	2.4449	3.0627	3.2178
ENSG00000228818	AL359918.1		0.93237	1.0181	0.77828	0.68312	0.43334	0.18719	0.34236	0.34292		0.25341	0.090654	0.098965	0.12407	0.12893	0.17008	0.175	0.1869
ENSG00000182901	RGS7		4.0292	4.2508	4.2953	3.0791	1.811	1.6013	1.1878	1.5126		0.5741	0.40465	0.4786	0.57095	0.6075	0.50841	0.29202	0.34705
ENSG00000225554	AL359764.1		0.44083	0.35107	0.43076	0.59099	0.74103	0.83282	0.7034	1.1305		0.070742	0.19049	0.19861	0.4262	0.15279	0.30091	0.18465	0.25958
ENSG00000091483	FH		220.3656	225.731	217.286	185.165	151.0991	135.5758	137.479	142.593		5.2541	7.8943	4.8431	11.9845	11.9712	9.4564	3.3028	2.8606
ENSG00000117009	KMO		0.9806	0.73749	0.76777	0.73287	0.50124	0.077465	0.27815	0		0.24046	0.35859	0.15128	0.35591	0.13386	0.10558	0.20837	0
ENSG00000054277	OPN3		5.6348	5.63	5.5962	8.6581	10.5442	9.3507	8.4824	7.3456		0.65489	0.75772	0.52522	1.4083	1.0641	1.7938	1.7645	1.1351
ENSG00000203668	CHML		178.5374	185.8151	180.3733	162.8553	144.7173	111.3674	96.6391	86.5226		23.8604	17.4582	7.5747	12.8131	7.1652	6.3739	4.8448	3.7364
ENSG00000174371	EXO1		91.5737	94.6389	72.3259	36.3875	13.6941	7.1141	6.1042	7.0176		4.4667	1.4194	4.0904	4.7126	3.3474	1.3797	0.59519	0.82089
ENSG00000197769	MAP1LC3C		0.68566	0.57911	1.0798	3.7212	11.625	25.8373	37.4068	7.5459		0.47133	0.26214	0.43312	0.59491	1.7511	0.97273	0.67406	3.308
ENSG00000143702	CEP170		21.8846	20.7332	20.6786	20.0605	23.0979	24.0145	25.0729	25.6209		1.9393	2.285	1.8466	0.64274	1.4284	2.5344	1.1334	3.7383
ENSG00000054282	SDCCAG8		13.3934	11.8564	13.6891	16.3237	20.0555	22.5702	25.463	23.5443		1.9436	0.58929	1.3154	0.7411	1.3046	1.6793	1.3185	1.2119
ENSG00000117020	AKT3		41.3747	41.0036	43.1014	56.3469	59.0059	58.2702	50.8732	35.122		3.1494	4.2772	2.3463	2.3511	4.7564	3.3297	3.9592	4.0972
ENSG00000179456	ZBTB18		45.8202	47.5892	52.1579	66.1238	80.7412	81.6054	82.9202	67.9721		6.4768	5.6814	3.3287	2.5041	3.3509	4.4766	2.2272	6.0893
ENSG00000035687	ADSS		148.8468	150.048	143.0508	120.5085	103.5379	88.2297	94.8513	100.8907		8.827	4.8152	2.813	11.8515	10.2839	2.5215	3.6539	4.3047
ENSG00000179397	CATSPERE		0.54544	0.34948	0.63581	1.9104	2.7108	3.8286	3.786	3.101		0.2023	0.29129	0.25907	0.49991	1.3379	0.48336	0.8943	0.93155
ENSG00000121644	DESI2		144.5611	144.4803	140.9471	127.4979	115.1025	112.2805	115.4827	137.6585		8.1328	8.6919	12.8795	6.4571	3.9159	4.0981	2.2783	4.8382
ENSG00000203667	COX20		71.2035	71.033	78.0601	85.4426	83.4434	75.5593	80.2393	81.1644		4.0251	2.3148	2.5364	3.4766	6.0214	4.0385	3.8276	2.0386
ENSG00000153187	HNRNPU		1352.5736	1374.5559	1249.8574	993.4148	819.2358	737.9222	735.4541	737.2598		46.4354	34.6465	6.0072	52.9887	30.0637	18.1842	14.5343	10.6433
ENSG00000272195	AL356512.1		0.77158	0.7587	1.0738	1.8723	2.7398	3.8966	3.5981	2.9858		0.34151	0.15868	0.28915	1.4091	0.70253	0.74291	0.49198	0.93113
ENSG00000203666	EFCAB2		6.5421	7.3812	7.3389	9.1192	10.4088	10.032	11.3738	13.4658		0.905	0.33416	0.78789	0.21167	1.0547	1.9337	0.77594	1.0254
ENSG00000162849	KIF26B		0.87766	0.97534	1.8331	2.5064	3.6364	3.9278	3.9519	2.7009		0.21237	0.55732	0.59835	0.40124	0.49334	0.70807	0.94865	0.62903
ENSG00000232192	KIF26B-AS1		0.081693	0	0.24301	0.2216	0.68485	0.93766	1.1152	0.22725		0.055137	0	0.079453	0.25779	0.18812	0.28708	0.176	0.29421
ENSG00000185420	SMYD3		15.846	14.132	15.2205	17.1793	19.2585	20.8881	22.211	20.1598		2.406	1.3545	1.9809	1.2198	2.1495	0.55727	0.71217	1.8079
ENSG00000162851	TFB2M		105.4457	105.1391	98.3887	78.8677	59.7332	48.5101	46.3237	53.7716		5.0659	6.2768	2.6924	6.9123	4.8679	3.3662	3.8449	2.9754
ENSG00000162852	CNST		68.4405	70.2267	72.744	73.5067	69.1771	62.2367	68.4598	63.012		4.6777	1.9321	8.3605	5.7584	3.304	6.4814	5.2921	8.121
ENSG00000260698	AL591848.3		0.59931	0.63258	0.73599	0.88884	0.60715	0.83871	1.1806	0.46454		0.14016	0.16922	0.29278	0.24536	0.28682	0.16341	0.19552	0.20738
ENSG00000143653	SCCPDH		79.3615	79.3974	88.5784	121.9539	151.2291	167.927	178.6307	165.3143		4.5093	4.1336	6.4619	6.2513	3.8713	5.9534	5.1697	5.9239
ENSG00000260855	AL591848.4		0.75518	0.9944	1.2447	2.9963	6.9056	8.9564	9.6749	6.9904		0.1978	0.16505	0.611	0.95354	2.4124	2.4797	2.3876	0.9646
ENSG00000227953	LINC01341		0.57215	0.83496	1.3437	3.0506	6.194	9.9834	9.2887	7.9557		0.30981	0.24721	0.092497	1.1816	1.9246	2.7312	2.1005	0.22702
ENSG00000153207	AHCTF1		265.9335	273.5716	245.8455	185.6677	149.3608	136.4388	142.0243	138.6423		16.6909	13.8445	8.7054	17.4453	10.2823	6.8061	7.3381	13.3672
ENSG00000197472	ZNF695		9.6104	9.4274	7.2145	3.6815	2.234	1.4375	1.4146	1.6214		1.7858	0.88579	0.88108	0.50907	0.32537	0.72584	0.34864	0.51438
ENSG00000135747	ZNF670-ZNF695		0.88081	0.7654	0.5769	0.41772	0.21088	0.10333	0.072644	0.22746		0.33393	0.089257	0.19508	0.24071	0.16012	0.15461	0.086225	0.13131
ENSG00000277462	ZNF670		12.4907	13.6279	11.041	5.7716	4.8148	4.0487	4.0152	4.152		1.3027	1.7142	1.2811	1.8226	0.54374	0.67552	0.79629	0.96222
ENSG00000188295	ZNF669		11.3329	10.7848	12.4606	10.4725	10.4856	11.3561	10.3386	12.6828		0.47527	1.7671	0.49809	0.41499	1.2197	0.86665	0.39695	1.889
ENSG00000196418	ZNF124		16.9523	16.239	16.9064	13.9137	10.434	11.6935	10.1429	11.4662		1.0439	2.5345	1.9235	1.5484	0.94062	1.1627	0.70391	1.2226
ENSG00000259865	AL390728.6		2.7972	3.9863	4.3318	4.0639	6.0218	6.5557	5.0148	5.7108		1.5799	2.0028	0.36432	0.96078	2.1273	2.1311	1.8658	2.5887
ENSG00000227671	AL390728.4		29.7205	38.0948	39.8203	42.5126	49.0123	53.5515	57.6972	58.5023		5.044	1.9164	2.3392	3.3356	10.5729	4.9578	4.9538	2.7346
ENSG00000252516	RNA5SP82		0.10454	0.074237	0.27723	0.24407	0.2413	0.16869	0.3605	0.42255		0.083521	0.049656	0.18334	0.15405	0.16306	0.1474	0.23665	0.34511
ENSG00000162714	ZNF496		79.746	79.4481	77.0666	76.7097	82.4669	84.7357	88.5813	94.1096		6.2567	3.1132	6.4014	1.5087	5.2046	1.91	2.4653	5.4943
ENSG00000162711	NLRP3		0.3201	0.24842	0.21255	0.12568	0.38092	0.45538	0.62197	0.46185		0.11653	0.11684	0.10354	0.010744	0.18468	0.17248	0.39712	0.10167
ENSG00000196242	OR2C3		0.32828	0.1963	0.30534	0.64954	0.68127	0.64741	0.77925	0.89599		0.22757	0.20657	0.20318	0.18851	0.47611	0.52147	0.24878	0.46291
ENSG00000235749	AL390860.1		0.43105	0.35442	0.51876	0.7749	1.1272	1.4421	0.65399	1.7242		0.34123	0.16265	0.44574	0.25815	0.36515	0.44205	0.27901	0.20218
ENSG00000153230	OR14K1		0	0.024147	0.064053	0.12584	0.10469	0.21751	0.058447	0.095528		0	0.048294	0.075059	0.11072	0.07987	0.19674	0.067565	0.066586
ENSG00000228336	OR9H1P		0.12157	0.076259	0.059014	0.097405	0.16793	0.25675	0.37526	0.28255		0.14421	0.099535	0.11803	0.065282	0.14877	0.13478	0.32277	0.11007
ENSG00000162722	TRIM58		39.5766	40.991	35.81	31.5991	37.4511	41.1189	37.2512	35.0528		2.9672	1.779	1.5045	2.984	2.5023	1.2551	1.6643	1.3464
ENSG00000238243	OR2W3		1.5062	1.572	1.4962	2.3936	2.4242	2.5531	2.5564	2.4598		0.34313	0.45659	0.40307	0.73028	1.0431	0.46338	1.0454	0.80713
ENSG00000177462	OR2T8		0.35277	0.23368	0.51082	0.31717	0.35126	0.75455	0.67714	0.88161		0.31115	0.11084	0.28383	0.25852	0.21417	0.20451	0.20298	0.21612
ENSG00000203663	OR2L2		0.12733	0.10421	0.21898	0.22159	0.40668	0.32172	0.32509	0.22399		0.13243	0.085669	0.066845	0.23138	0.16681	0.16577	0.086598	0.16861
ENSG00000196071	OR2L13		0.13727	0.14847	0.21663	0.23878	0.92841	1.205	1.0246	1.3989		0.10823	0.099312	0.15375	0.21368	0.16781	0.40389	0.11715	0.26792
ENSG00000259823	LYPD8		1.5311	1.284	1.7815	2.2554	2.9292	3.7556	3.9393	4.2435		0.43174	0.33356	0.57176	0.31539	0.51711	0.48095	0.81633	1.1171
ENSG00000175137	SH3BP5L		80.0851	79.3269	77.0862	85.4278	91.0658	99.0017	103.5871	115.4647		6.4715	2.9438	1.8766	7.4587	4.081	5.3803	5.0043	1.8333
ENSG00000171161	ZNF672		50.6196	49.3951	52.2345	64.2848	69.2984	73.448	69.3306	50.2809		3.8279	4.8244	5.9201	4.595	0.97818	4.9276	2.9975	2.9238
ENSG00000171163	ZNF692		46.1202	52.8688	49.853	52.4837	49.7126	59.1039	60.4074	55.6739		2.6185	3.3411	5.9413	6.9081	10.0498	6.7838	5.3452	5.011
ENSG00000185220	PGBD2		20.304	20.4686	19.1066	18.6323	16.9395	19.1225	20.3257	21.398		0.97043	1.7971	1.6657	1.3325	1.6898	0.75973	0.8618	1.771
ENSG00000184731	FAM110C		0.34361	0.48613	0.7237	1.1203	1.135	0.72482	1.3412	1.3431		0.23087	0.13469	0.47231	0.67797	0.11187	0.14312	0.33885	0.30441
ENSG00000035115	SH3YL1		7.9154	9.2522	11.7195	20.4418	30.7982	34.4193	35.955	33.8386		1.5919	1.2067	2.0912	2.4111	8.0499	4.1772	4.6381	2.1056
ENSG00000143727	ACP1		99.8895	97.4552	98.0066	92.4095	87.0346	84.4976	79.4307	85.8284		3.3599	3.5489	3.8075	3.2339	3.9005	6.4961	2.4237	6.3901
ENSG00000233633	AC093326.1		0.23096	0.18359	0.11663	0.44633	0.61375	0.89183	0.90302	0.97589		0.14904	0.11285	0.16694	0.18597	0.32193	0.20257	0.33099	0.12355
ENSG00000151353	TMEM18		29.1162	31.5268	28.0087	25.4788	24.2848	23.1635	24.0414	27.5534		1.0746	2.9689	0.80311	1.2149	1.4662	1.7487	1.2023	1.5429
ENSG00000130508	PXDN		67.2995	63.6971	51.1119	37.8517	29.8595	23.293	20.5116	13.8358		5.1692	3.5995	3.5757	3.2521	1.5171	1.9806	1.4422	0.88773
ENSG00000032389	EIPR1		38.4268	37.1912	39.6463	35.407	33.529	27.1141	29.7158	34.0545		3.5226	2.3667	4.5236	2.298	2.2419	2.2127	1.8169	2.9618
ENSG00000171853	TRAPPC12		24.8323	26.4348	23.9741	24.6488	24.5164	22.9754	26.2324	27.1096		3.7154	3.6042	6.0954	3.9601	2.7184	2.8758	2.4719	1.5785
ENSG00000182551	ADI1		37.0398	35.907	38.7233	38.0658	36.5753	38.9312	40.6219	35.6006		2.5045	2.4143	6.0183	4.245	2.6385	5.1107	2.2552	1.6009
ENSG00000235078	AC231981.1		0.54374	0.4255	0.56742	0.88553	0.93368	0.65733	0.76184	1.0226		0.16033	0.22732	0.38853	0.31923	0.094356	0.1484	0.13783	0.77517
ENSG00000242282	AC108488.1		2.3351	2.7616	3.0116	3.8735	5.5559	6.0798	6.6248	8.9363		0.27652	0.55733	0.728	0.58923	0.63628	0.33599	0.96842	0.62735
ENSG00000171865	RNASEH1		49.247	49.7989	49.3112	38.2499	28.9706	27.5196	26.4439	33.603		2.9725	1.986	1.3361	1.2382	1.3979	1.2077	2.1893	4.0129
ENSG00000234171	RNASEH1-AS1		15.1345	14.8125	12.1353	8.5905	6.7174	6.1382	6.1367	9.4313		0.319	0.9969	0.51544	1.2441	0.85283	0.84046	1.0388	1.4064
ENSG00000171863	RPS7		908.0722	887.1114	893.9418	871.8616	861.4403	834.7709	872.2823	995.0019		32.6285	37.1395	51.117	37.1654	22.1658	46.4499	30.379	43.6077
ENSG00000231532	LINC01249		0.10363	0.26471	0.33699	0.82316	1.2557	1.6075	1.8803	1.9729		0.078188	0.32829	0.35654	0.39591	0.53582	0.12501	0.25929	0.27053
ENSG00000176887	SOX11		90.0245	89.3085	61.4977	22.8192	11.6996	9.4787	10.3098	15.8585		18.6958	12.5118	8.6364	8.0242	1.3333	1.3012	1.011	1.0457
ENSG00000134326	CMPK2		4.6812	4.9797	4.3887	4.5629	4.5552	4.4967	4.1081	4.2611		0.43976	0.61173	1.3649	0.10414	0.54101	0.87974	0.80694	0.59293
ENSG00000134321	RSAD2		0.13727	0.074463	0.15589	0.36825	0.85895	1.0763	1.2712	1.7232		0.10823	0.093265	0.11403	0.28395	0.29337	0.29889	0.27739	0.47997
ENSG00000271947	AC017076.1		0.21223	0.2739	0.10374	0.48484	0.49973	1.1405	1.5142	1.3108		0.17203	0.13643	0.13646	0.2496	0.21848	0.51356	0.29472	0.26375
ENSG00000228203	RNF144A-AS1		7.0191	7.2304	6.3903	6.2391	9.5014	16.3792	18.9833	16.0656		0.80044	1.0844	1.1249	1.2032	2.1858	2.1158	2.3458	1.963
ENSG00000151692	RNF144A		52.5438	48.3198	49.4136	51.7314	93.2487	157.9274	214.2353	261.8087		5.0643	3.2547	4.0979	6.1218	7.5263	12.079	15.5977	9.6512
ENSG00000272002	AC010904.2		0.20405	0.2245	0.15493	0.18587	0.43875	0.77294	0.88912	1.4397		0.066485	0.11608	0.055577	0.1173	0.15602	0.086272	0.21739	0.18388
ENSG00000235092	ID2-AS1		0	0	0.035941	0.24242	0.48274	0.93545	1.0926	1.2021		0	0	0.071882	0.1248	0.24677	0.36045	0.28823	0.28388
ENSG00000115738	ID2		1.1245	0.85728	1.5189	2.6875	5.8821	9.3349	12.8628	25.1588		0.62714	0.26098	0.44585	0.44587	1.362	0.64291	1.6513	3.9686
ENSG00000134313	KIDINS220		88.2059	93.5863	98.6892	119.7003	139.3966	143.9973	139.8117	132.045		5.7652	4.6013	6.9431	7.2979	6.1843	3.2981	6.1845	3.9555
ENSG00000143797	MBOAT2		41.851	41.5316	41.2028	33.6484	32.8471	30.3003	33.2859	30.2477		1.6998	3.6323	0.72294	3.35	0.92618	0.97725	0.73276	1.8329
ENSG00000151693	ASAP2		66.5267	67.3455	62.4411	57.1494	57.97	57.0967	53.8207	39.5003		5.6583	3.1708	0.81024	1.9942	0.84198	1.435	3.354	1.5602
ENSG00000119185	ITGB1BP1		93.7863	91.1038	82.8304	68.0881	59.5917	58.581	61.7906	71.8901		5.1549	7.7037	5.1613	1.4772	5.2443	2.2237	3.2948	5.4972
ENSG00000119203	CPSF3		134.1762	135.6658	139.415	133.8874	119.6499	109.2608	103.9071	107.6589		13.3019	4.2834	5.0289	6.17	6.0096	5.5138	5.2312	7.981
ENSG00000134330	IAH1		22.7926	22.2343	24.2869	29.9491	33.1031	33.7175	35.603	33.1147		0.9685	1.6863	2.2761	1.6765	0.93677	1.5604	0.33913	2.4041
ENSG00000151694	ADAM17		78.4675	80.5493	87.2971	109.5277	128.8119	146.3552	151.5466	173.369		3.5272	5.6158	3.6292	3.1783	4.1127	6.9059	4.3986	4.5503
ENSG00000271855	AC073195.1		0.54211	0.45951	0.6462	1.1066	1.4265	1.9166	1.5565	1.3515		0.30549	0.073961	0.46614	0.48162	0.1423	0.50743	0.28738	0.59944
ENSG00000134308	YWHAQ		536.0691	526.8305	509.0318	469.555	459.8979	471.1093	512.6439	516.9685		18.9271	12.6078	15.4943	7.2828	16.1206	7.5943	6.8638	9.556
ENSG00000240687	AC082651.1		0.086598	0.023921	0.20986	0.53495	1.909	3.5043	3.5455	1.4737		0.11466	0.047841	0.20358	0.29995	0.57162	1.0385	0.6285	0.73147
ENSG00000115750	TAF1B		32.9003	32.7162	36.462	35.4395	34.8093	34.3229	31.5967	34.5974		3.1952	1.2495	3.296	1.627	2.1359	3.6477	2.1128	2.8746
ENSG00000269973	AC010969.2		3.8697	4.2798	3.7722	4.2721	4.7439	4.7004	5.3072	5.5522		0.42508	0.29669	0.71516	0.83386	0.37717	0.70308	0.15139	1.1082
ENSG00000134317	GRHL1		3.0694	3.1276	3.6697	3.4853	2.5908	2.9134	3.7235	6.0531		0.52879	0.6664	0.89498	1.0419	0.47589	0.61242	0.87528	0.90696
ENSG00000260077	AC104794.2		0.23441	0.26628	0.43323	0.37357	0.33392	0.6186	0.49011	1.9434		0.20911	0.26216	0.48853	0.32132	0.22938	0.36301	0.27408	0.5889
ENSG00000172059	KLF11		8.455	7.9914	7.1608	4.1389	3.2082	5.0828	7.1744	18.7054		0.34035	0.67499	0.63656	0.93835	1.0324	0.23011	1.5695	2.402
ENSG00000171848	RRM2		258.8843	259.863	197.1056	79.6065	27.3288	10.6123	7.9796	8.2184		10.0824	10.6531	25.2025	17.3538	6.4011	1.8064	1.8748	0.93201
ENSG00000284681	AC007240.1		0.51192	0.60035	0.46199	0.24937	0.19519	0.098324	0.021217	0.11671		0.23368	0.40083	0.076249	0.14303	0.063363	0.071784	0.042434	0.13697
ENSG00000163009	C2orf48		1.2115	1.4973	0.99631	0.66047	0.6151	0.20974	0.16704	0.22332		0.30046	0.5015	0.61466	0.19493	0.42515	0.1611	0.054909	0.14751
ENSG00000115756	HPCAL1		231.7095	218.8904	167.16	92.8896	58.6362	60.2078	67.7397	69.4145		17.9178	14.1753	3.0802	5.7042	1.0813	2.9937	1.2245	1.0249
ENSG00000115758	ODC1		62.5821	58.7679	49.9907	34.4896	24.6823	19.7978	18.2329	34.5078		3.6953	3.3525	2.9178	1.7054	3.0699	0.57808	1.395	4.5718
ENSG00000115761	NOL10		106.4271	106.216	100.7784	87.1577	70.2291	62.8097	63.9491	70.4952		6.1628	2.672	4.4337	3.9173	6.0801	5.7433	6.9218	5.3286
ENSG00000243819	RN7SL832P		0.63919	0.5275	0.68127	1.2425	1.8978	1.7745	1.9222	1.2318		0.19969	0.26872	0.32821	0.27923	0.40381	0.3649	0.78712	0.59291
ENSG00000143882	ATP6V1C2		0.13236	0.28221	0.3297	0.29552	0.39976	0.28342	0.1573	0.32847		0.12634	0.17915	0.25895	0.27827	0.21792	0.33693	0.18894	0.15319
ENSG00000143870	PDIA6		413.3279	406.5741	398.1466	342.5167	284.0768	242.2246	211.4663	238.0437		1.509	11.1746	6.5699	7.7771	13.4802	11.8719	8.0902	16.0044
ENSG00000162976	PQLC3		1.5802	1.6222	2.2055	3.8837	5.7615	5.0128	5.272	6.6303		0.52431	0.33526	0.35388	1.1621	0.65118	0.49327	0.6738	0.54434
ENSG00000134318	ROCK2		325.5557	340.0472	366.5838	396.7767	398.8052	349.4845	281.4058	160.9961		20.6242	15.9981	12.1218	10.7964	13.3934	12.9464	13.4248	21.1948
ENSG00000169016	E2F6		37.3512	37.6019	35.8301	26.1349	22.0739	23.2267	23.5666	28.1209		2.4084	0.90129	1.5692	3.5653	1.393	2.6178	1.3739	1.6378
ENSG00000196208	GREB1		2.6285	2.8365	3.0452	4.3555	4.5044	6.0522	6.2687	7.7426		0.48193	0.52075	0.24246	0.98675	0.7297	0.42637	1.6135	2.3957
ENSG00000134324	LPIN1		78.9132	83.7325	79.9481	77.9311	79.2236	89.1616	99.8378	164.8391		9.9038	6.8435	4.1487	4.2268	3.4297	4.7256	5.1149	14.8224
ENSG00000224184	MIR3681HG		1.5738	2.0343	2.6371	1.8686	1.4056	0.48871	0.11294	0		0.43153	0.27155	0.23278	0.68063	0.41418	0.46163	0.22589	0
ENSG00000071575	TRIB2		158.1981	159.8874	162.3627	134.6127	87.4276	61.7985	40.4343	13.0325		11.6933	4.5759	4.2093	14.9286	4.634	6.7669	3.4273	1.2337
ENSG00000225649	AC064875.1		3.0835	3.397	3.7601	2.9089	1.1982	0.45009	0.15156	0.13395		0.33652	0.39338	1.0308	0.65667	0.56135	0.28096	0.091998	0.12708
ENSG00000162981	FAM84A		0	0.023921	0.12509	0.062009	0.47355	0.54701	0.50168	0.12095		0	0.047841	0.18029	0.072155	0.35918	0.22996	0.20622	0.086233
ENSG00000151779	NBAS		56.7703	55.3817	68.9468	83.7689	92.6314	97.7012	93.5041	97.8827		3.6417	6.3461	2.9798	5.0458	3.8526	6.2392	5.5909	3.9148
ENSG00000079785	DDX1		334.4595	336.2827	325.1288	286.3065	241.9994	215.7425	211.0781	208.0461		19.2281	7.4411	8.3386	19.0448	11.6265	11.0928	6.9902	4.5782
ENSG00000134323	MYCN		1.1587	0.80249	0.78384	0.25285	0.029668	0	0.03021	0		0.31306	0.31801	0.49865	0.24223	0.059337	0	0.060421	0
ENSG00000214842	RAD51AP2		0	0.15384	0.16372	0.15925	0.4978	0.58914	1.1621	1.2704		0	0.063164	0.13301	0.073446	0.47068	0.34585	0.3797	0.50016
ENSG00000163032	VSNL1		10.7699	12.0165	7.5081	4.8575	3.0774	2.3183	1.7839	2.0052		0.50359	2.4683	1.4185	1.3749	0.72189	0.59177	0.34745	0.49588
ENSG00000163029	SMC6		115.8743	117.0151	113.8056	101.5578	94.9527	91.0286	91.5046	96.6336		7.8102	7.1173	2.0281	5.4477	3.6006	4.926	4.1761	1.5176
ENSG00000178295	GEN1		55.2005	62.0761	55.1194	47.2279	39.4215	34.7607	35.0409	32.5955		4.183	3.9689	3.284	1.2711	3.132	1.548	2.1886	3.2889
ENSG00000170745	KCNS3		7.101	6.2487	8.7018	17.2903	29.9001	39.5994	44.7281	46.3629		0.52168	0.32652	1.953	2.9084	2.649	2.3562	2.3787	3.5304
ENSG00000240857	RDH14		15.6488	15.4923	16.8919	16.5627	16.5696	14.6344	17.4281	18.2527		2.114	0.5731	1.4822	1.5663	1.1619	0.69596	1.4942	1.909
ENSG00000236204	LINC01376		0.078365	0.074237	0.27156	0.6021	1.181	1.7633	1.6799	1.429		0.15673	0.049656	0.21662	0.20883	0.27838	0.30271	0.34957	0.43256
ENSG00000183891	TTC32		9.2506	9.6442	9.5911	12.6493	14.8961	14.3351	15.7769	13.9595		1.1546	1.1442	1.6761	0.76233	1.4138	1.3556	0.51831	1.6797
ENSG00000118965	WDR35		70.6303	74.1624	71.5449	71.4768	61.7176	55.2056	48.806	52.3865		1.8335	4.2032	4.0709	1.695	3.4622	3.6559	2.0913	2.4475
ENSG00000227210	AC079145.1		0.21228	0.20618	0.23143	0.19282	0.4372	0.5878	0.45474	0.53195		0.1559	0.089916	0.24071	0.14032	0.46573	0.25524	0.094424	0.097583
ENSG00000132031	MATN3		0.70052	0.60932	0.7566	0.71901	0.74781	0.4655	0.46768	0.69873		0.21166	0.13025	0.169	0.27929	0.12217	0.22376	0.26227	0.27387
ENSG00000068697	LAPTM4A		121.6779	119.7866	132.5824	149.2355	158.5109	163.4057	170.362	187.0673		4.6683	1.0085	2.7663	3.954	6.4238	7.9756	4.2328	5.59
ENSG00000115884	SDC1		74.1658	71.7534	55.0211	31.7475	18.6138	13.0342	13.9231	25.2606		7.3615	7.2619	3.1735	1.4457	1.5705	0.74678	0.44408	2.6016
ENSG00000055917	PUM2		208.6897	213.6334	212.9805	194.6527	184.5123	174.6545	178.2257	191.8337		10.3418	12.7579	9.8378	19.7333	4.3896	6.068	5.1707	2.4337
ENSG00000143878	RHOB		60.9264	59.6976	67.2234	69.7987	70.5534	73.2607	71.13	60.986		4.5648	2.6603	5.4466	6.1057	1.6435	6.5146	7.55	5.3719
ENSG00000118960	HS1BP3		24.1801	23.4499	24.4788	32.1507	34.1901	39.1062	39.6793	50.9799		2.4277	2.3498	0.93848	3.0395	1.054	2.0185	1.6307	4.0925
ENSG00000231948	HS1BP3-IT1		0.49477	0.38105	0.55424	0.3772	0.64238	0.66884	0.83844	0.66947		0.17043	0.21034	0.3462	0.11536	0.45513	0.23747	0.24206	0.13196
ENSG00000118961	LDAH		24.8745	27.4062	29.85	37.3083	45.788	45.5719	45.8503	48.5725		0.93948	1.7883	1.4586	0.83771	1.5237	0.5164	0.57184	3.7043
ENSG00000119771	KLHL29		9.1308	9.607	9.5388	8.9598	7.3083	5.5277	5.1852	5.2793		1.0357	0.90831	1.598	1.4185	0.4752	0.42909	0.49293	0.53296
ENSG00000283031	AC009242.1		0.10121	0	0.071882	0.12204	0.52992	0.53116	0.47356	0.39309		0.085442	0	0.14376	0.098696	0.51795	0.14873	0.42812	0.1375
ENSG00000119778	ATAD2B		28.3243	29.1955	32.7008	32.7761	35.5033	35.5741	34.5164	34.2992		4.7751	1.0347	2.9988	1.7442	1.7182	1.9632	2.0761	4.0551
ENSG00000173960	UBXN2A		52.0307	55.5344	58.0684	56.1414	61.6421	59.1603	61.9287	75.3578		2.7107	4.741	2.7667	4.2402	3.0283	1.7413	2.8388	1.5517
ENSG00000205639	MFSD2B		16.4796	15.4718	10.7985	7.3106	5.6554	4.8145	5.1265	5.0499		1.374	0.95697	1.5841	1.1994	0.72169	0.41866	1.8099	0.69339
ENSG00000163026	WDCP		39.6195	39.3846	38.9959	32.3099	27.8209	27.1866	25.3256	29.4417		0.74138	1.4873	5.5451	3.1565	1.8078	2.4145	3.1802	1.0816
ENSG00000119782	FKBP1B		1.3047	1.4287	1.2324	2.4221	3.2054	3.4901	3.3185	2.8043		0.29698	0.30611	0.19067	0.74603	0.62024	0.20473	0.42511	0.34973
ENSG00000115128	SF3B6		130.7184	130.1234	135.5485	131.8628	123.0663	122.3868	122.1758	121.7089		7.9498	0.62425	1.1224	2.2655	4.5593	5.2746	6.7607	3.9137
ENSG00000219626	FAM228B		1.4573	1.318	1.7359	4.1849	6.9493	10.2794	9.4497	8.9648		0.10445	0.49912	0.62632	0.81941	1.6394	1.3569	1.6298	2.4233
ENSG00000115129	TP53I3		30.0283	29.2646	39.5684	55.9206	70.3266	75.1396	77.6183	72.3447		2.4888	1.6058	4.5464	7.1313	3.4524	4.1263	6.5868	1.8806
ENSG00000176732	PFN4		0.88779	1.2911	0.95349	1.4884	1.8725	2.1472	2.5449	2.6633		0.5037	0.31515	0.16832	0.30997	0.98244	0.39851	0.90269	0.46896
ENSG00000198399	ITSN2		79.19	81.7765	84.6237	93.5975	94.1025	90.8831	91.7866	94.5884		7.0897	4.5713	2.9573	3.9754	1.4762	2.0605	2.714	6.8767
ENSG00000242628	AC009228.1		0	0.051875	0.056224	0.13114	0.25603	0.41687	0.18772	0.2813		0	0.060185	0.11245	0.11041	0.1632	0.10029	0.24272	0.22595
ENSG00000084676	NCOA1		34.125	35.1698	41.2944	54.849	60.302	62.7513	68.8016	74.4981		1.6083	1.779	1.2391	2.7538	3.9772	3.0609	6.9902	7.5051
ENSG00000184924	PTRHD1		25.0508	23.8616	23.8527	30.0768	27.7966	28.6626	29.9202	28.6511		1.4483	2.5876	1.7818	2.0086	1.2179	0.96693	1.3068	1.3907
ENSG00000138092	CENPO		54.077	54.5421	49.5792	31.019	20.5114	16.5759	17.134	18.2162		1.1459	4.1914	4.3173	2.2265	3.2003	0.82238	1.4706	2.1385
ENSG00000138031	ADCY3		79.0298	79.0878	66.8031	46.6024	35.0907	31.4829	31.562	35.7923		3.7278	2.829	4.5714	3.4912	0.57585	1.9619	1.0754	1.3767
ENSG00000271936	AC012073.1		4.5241	4.7732	3.9196	3.6226	2.6966	2.4214	2.8412	2.6831		0.40467	0.9509	0.51413	0.83894	0.45285	0.77295	0.27131	0.75303
ENSG00000115137	DNAJC27		5.7326	5.8282	7.2072	8.2894	9.0852	8.2624	8.8501	9.7635		0.99079	0.80313	1.2894	0.73648	0.68891	0.22905	1.0509	0.51703
ENSG00000224165	DNAJC27-AS1		0.15508	0.1981	0.21115	0.76628	1.3932	1.3361	1.3701	1.8256		0.052004	0.10431	0.09677	0.25546	0.57315	0.30051	0.37656	0.37287
ENSG00000084710	EFR3B		2.0022	2.2115	3.4085	5.1286	5.1927	4.494	3.7528	1.1233		0.55805	0.84655	0.37205	0.67034	0.89072	0.8982	0.73054	0.50164
ENSG00000119772	DNMT3A		11.742	11.1064	15.3384	25.4294	36.3077	44.6354	45.3845	36.4717		0.63807	1.721	1.5175	3.7823	4.7881	2.5619	3.6312	6.1386
ENSG00000138101	DTNB		9.0011	9.137	9.5453	9.5647	8.3865	6.1855	7.2235	8.5455		0.96127	1.5157	1.0636	1.1777	0.95826	0.77545	0.85198	1.8136
ENSG00000143970	ASXL2		143.1195	151.3219	153.2896	162.0094	171.252	169.0175	167.6691	158.7581		13.5157	6.6785	4.8853	3.7921	3.7494	7.5074	2.5875	8.9822
ENSG00000084731	KIF3C		83.8583	81.0848	67.7229	54.1576	48.2078	50.3715	56.2534	74.2799		4.3833	4.4639	2.2965	1.0507	3.0456	2.0709	2.2338	3.3416
ENSG00000084733	RAB10		207.9901	199.8565	200.5019	195.7859	199.5947	196.6053	197.3351	225.8963		6.2263	12.8082	12.9078	12.6858	10.6326	7.0539	3.8038	13.5974
ENSG00000157833	GAREM2		5.2424	5.8602	6.0311	4.6456	4.4711	4.7755	3.7231	4.4194		0.75968	0.64238	0.88647	0.52486	0.29409	0.93136	0.97597	1.451
ENSG00000084754	HADHA		223.6381	230.1887	243.3014	278.6872	283.2983	275.1786	276.2019	294.8231		9.5211	6.8097	8.8241	4.6015	7.1777	15.4273	9.8721	7.6387
ENSG00000138029	HADHB		125.6401	132.4418	145.0596	170.0659	200.8325	198.2125	204.8599	216.1065		7.6409	5.2218	2.8034	7.379	9.0923	12.0474	8.0007	10.9815
ENSG00000173567	ADGRF3		0.18362	0.15811	0.39525	0.41425	0.64087	0.65995	0.39843	0.59513		0.12617	0.13803	0.19807	0.21689	0.33306	0.42535	0.2862	0.2771
ENSG00000138018	SELENOI		206.6716	206.3128	197.7189	149.2611	113.721	97.1547	87.2103	92.1933		17.3095	11.22	28.7968	22.0151	8.0506	4.0428	6.6878	2.2908
[truncated: 16,264 more rows]
