# Supplementary material for: Mechanistic model of MAPK signaling reveals how allostery and rewiring contribute to drug resistance
Source: Mol Syst Biol. 2023 Jan 26;19(2):e10988. doi: 10.15252/msb.202210988 (PMC9912026; doi:10.15252/msb.202210988)
Supplement: Supplementary file 3 — Code EV1 [file MSB-19-e10988-s004.zip › marm2-supplement-main/MARM/data/DT2.csv]

			Mean RPM EGF addition on Vemurafenib (1uM) 24hrs pretreatment								Std RPM EGF addition on Vemurafenib (1uM) 24hrs pretreatment
			Time (h)								Time (h)
ENSEMBL ID	Gene Name		0	0.5	1	2	3	4	8		0	0.5	1	2	3	4	8
ENSG00000279457	FO538757.1		2.3996	2.1653	2.4203	2.5479	1.86	2.7025	2.0095		0.17445	0.53195	0.50844	0.33978	0.69495	0.78389	0.43267
ENSG00000228463	AP006222.1		0.20476	0.2984	0.20549	0.18967	0.23016	0.28033	0.45647		0.04077	0.060708	0.13714	0.074346	0.14286	0.18058	0.41618
ENSG00000237094	AL732372.2		1.015	0.78064	0.73583	0.88491	0.94402	0.85598	1.0443		0.30845	0.15897	0.58795	0.38787	0.50452	0.28896	0.34626
ENSG00000230021	AL669831.3		0.40971	0.50243	0.31761	0.54513	0.31956	0.56878	0.2473		0.25945	0.3831	0.14159	0.20991	0.075459	0.28523	0.11163
ENSG00000225630	MTND2P28		158.6562	152.2192	144.0358	145.7747	150.5563	155.5283	153.117		3.4004	2.6723	14.6751	9.2461	10.5923	12.3591	5.4569
ENSG00000237973	MTCO1P12		54.1418	52.8827	48.6048	47.7738	49.1651	46.2594	50.5854		5.3499	1.992	8.5658	7.2153	6.6824	1.1375	8.4712
ENSG00000229344	MTCO2P12		1.2442	1.3805	1.3088	0.85993	1.0202	0.95223	1.3347		0.25406	0.14332	0.37411	0.29729	0.53031	0.45655	0.41561
ENSG00000248527	MTATP6P1		412.9021	397.4355	391.6642	397.4417	399.1251	411.2886	413.0524		3.5874	9.2702	9.5322	21.3361	20.462	22.4588	8.9003
ENSG00000198744	MTCO3P12		0.87589	1.1331	0.98409	1.2715	0.8372	1.0344	1.4368		0.60664	0.33508	0.34289	0.24637	0.27257	0.26786	0.47609
ENSG00000228327	AL669831.1		3.7626	3.9194	5.174	4.1236	4.5701	4.6446	4.1		0.45027	0.62817	0.52249	1.1414	0.24062	0.93806	0.76799
ENSG00000237491	AL669831.5		3.4661	2.0195	2.5921	3.0416	3.2165	2.5789	3.6006		0.84897	0.45944	0.32924	0.32703	1.2193	0.2397	0.89519
ENSG00000230092	AL669831.4		1.1051	0.59973	0.61995	0.75641	0.47955	0.40875	0.61371		0.35316	0.19493	0.12344	0.32261	0.16531	0.13193	0.17107
ENSG00000228794	LINC01128		18.6152	19.3258	20.6339	18.865	20.4158	17.1549	15.769		2.5313	1.8612	0.49993	1.6604	2.2037	1.7451	1.4086
ENSG00000225880	LINC00115		0.73406	0.71458	0.49632	0.81059	1.0713	0.84246	0.8402		0.36684	0.40174	0.35792	0.46008	0.23342	0.29279	0.36406
ENSG00000272438	AL645608.7		0.57786	0.69541	0.30531	0.46605	0.38002	0.7177	0.65304		0.37778	0.4968	0.29086	0.19336	0.23295	0.45601	0.52634
ENSG00000230699	AL645608.3		4.1737	3.5557	3.7435	3.5587	3.1131	3.608	3.4337		1.0163	0.85136	0.80665	1.233	1.5504	0.67707	1.0282
ENSG00000223764	AL645608.1		4.3519	3.6257	4.2429	7.7527	9.6106	11.0551	6.9216		1.1021	1.125	0.9416	1.7718	3.4317	2.5458	2.1128
ENSG00000187634	SAMD11		14.1476	14.3854	15.5081	30.1041	38.5718	38.4652	14.6517		4.6284	2.5662	2.7438	6.8233	6.0021	4.86	1.4322
ENSG00000188976	NOC2L		144.9922	149.4894	148.35	171.3071	171.687	181.2544	185.6381		4.7017	6.9381	13.8628	1.918	10.8732	6.231	5.0741
ENSG00000187961	KLHL17		16.3597	16.7518	16.5632	18.7028	20.5286	21.1061	15.619		0.85311	1.9797	2.574	1.509	1.0675	0.57925	1.0213
ENSG00000187583	PLEKHN1		2.875	3.4035	3.5401	4.4834	4.7894	4.3768	3.6792		1.0922	0.41947	0.95952	0.63414	1.2942	0.76271	0.40455
ENSG00000188290	HES4		0.22426	0.26965	0.41082	0.30884	0.46004	0.50718	0.11942		0.23002	0.05839	0.35011	0.14235	0.24716	0.21864	0.1664
ENSG00000187608	ISG15		10.7461	13.6279	9.1187	9.1009	9.358	9.8776	8.4505		1.0993	5.9721	1.5444	0.48421	0.88875	1.7793	0.95439
ENSG00000188157	AGRN		429.2362	444.0677	416.5424	441.5138	441.4004	472.725	430.5397		16.5112	29.2889	47.8397	31.5282	41.171	27.1893	17.5544
ENSG00000217801	AL390719.1		4.1308	4.4491	5.8685	7.5455	9.1409	9.7329	5.4377		0.74493	0.60705	0.45071	1.2327	0.79315	0.84302	0.41439
ENSG00000273443	AL645608.9		0.73627	0.69379	0.93217	0.9019	0.88567	1.1072	0.64918		0.24118	0.14862	0.46395	0.49014	0.36268	0.56027	0.16498
ENSG00000131591	C1orf159		7.6228	8.2744	8.3614	7.6178	7.5442	8.3192	8.9904		0.88887	0.85161	0.38606	0.64823	1.0766	0.73217	1.835
ENSG00000078808	SDF4		131.1687	136.1978	134.284	140.9578	142.7369	146.9323	149.7703		7.4431	7.4617	18.3689	8.4738	7.5017	10.1127	12.6817
ENSG00000176022	B3GALT6		27.0989	29.0623	28.67	30.3392	28.6794	30.6723	33.2675		1.0358	1.2854	4.6345	2.8394	3.7069	2.5317	2.505
ENSG00000184163	C1QTNF12		2.6216	2.5337	2.7674	2.3022	2.9716	2.7655	2.8716		0.28734	1.018	0.47396	0.29564	0.96624	0.7824	0.70548
ENSG00000260179	AL162741.1		1.3353	0.62715	1.0568	0.68965	0.79883	1.0234	0.97915		0.51888	0.2724	0.46365	0.44298	0.19515	0.41727	0.43627
ENSG00000160087	UBE2J2		54.5067	53.002	57.8293	53.8903	55.8866	57.9615	56.674		4.854	4.8507	3.1836	2.6626	4.2818	2.9953	1.5098
ENSG00000230415	LINC01786		0.78667	0.5934	0.64172	0.37728	0.54687	1.1461	1.0728		0.14298	0.29843	0.29615	0.16874	0.1074	0.40296	0.5577
ENSG00000162572	SCNN1D		6.6559	6.4718	6.3965	5.0343	4.7696	5.0978	6.0704		0.90694	0.44974	0.95995	1.075	0.67998	0.70916	1.3637
ENSG00000131584	ACAP3		83.8116	82.2911	84.7736	90.7913	88.5647	95.4874	78.5151		3.9753	4.9934	12.2878	3.6889	6.4516	1.957	8.9228
ENSG00000169972	PUSL1		11.6323	11.6535	11.9105	11.6621	13.2012	12.6328	12.5193		1.1139	1.3304	0.78508	1.1828	1.5939	1.5328	0.4922
ENSG00000127054	INTS11		95.1977	86.8083	86.6479	86.8153	88.4793	94.1506	92.1043		2.9335	2.0866	8.146	7.6708	6.9465	4.5948	7.7366
ENSG00000240731	AL139287.1		3.0014	2.7202	2.9901	3.1775	2.7758	3.519	4.1262		0.79152	0.18307	0.31627	0.55065	0.83208	0.58004	0.55729
ENSG00000224051	CPTP		23.505	21.955	18.9901	20.0878	20.4566	21.915	22.9193		1.9472	2.1428	2.4308	1.2815	2.5158	2.3694	1.8509
ENSG00000169962	TAS1R3		1.7169	1.971	1.6243	1.5068	1.5751	1.9624	2.8154		0.76616	0.44444	0.69099	0.84772	0.56544	0.70912	0.72328
ENSG00000107404	DVL1		39.1471	41.8132	39.1106	41.357	42.3055	47.8939	39.3352		2.6794	3.9466	2.3201	4.0963	2.2962	1.262	2.8544
ENSG00000162576	MXRA8		0.60693	0.56142	0.62513	0.34473	0.65154	0.51127	0.47595		0.3132	0.24617	0.52585	0.16097	0.30065	0.2224	0.17435
ENSG00000175756	AURKAIP1		86.0909	83.7617	82.8537	83.1805	87.1235	85.7064	90.6833		7.0079	1.3572	11.0222	7.3219	6.2039	3.3542	5.9244
ENSG00000221978	CCNL2		462.4389	418.7862	419.636	401.1952	396.6674	418.6216	410.0538		38.4623	42.7751	5.5975	23.3923	56.7383	17.0004	36.4048
ENSG00000224870	AL391244.1		56.7109	48.3981	44.091	48.0145	51.1788	56.5572	61.7236		5.3909	5.0699	5.2795	1.4512	2.6748	2.423	2.8214
ENSG00000242485	MRPL20		81.4768	79.4409	83.2886	80.4518	85.3297	84.6884	93.734		3.8404	2.6046	12.3059	4.8466	5.2159	6.1397	3.8589
ENSG00000272455	AL391244.3		11.1009	10.4521	9.857	11.6274	12.4363	12.5879	11.2215		1.4641	0.91515	1.0089	1.38	1.2627	2.5361	1.4663
ENSG00000235098	ANKRD65		1.7941	1.7579	2.0047	1.7005	1.6679	1.9695	1.6224		0.71512	0.52674	0.40926	0.6666	0.72994	0.75389	0.48816
ENSG00000225285	LINC01770		3.9494	3.7694	3.3534	2.681	2.47	3.7483	3.7449		0.58629	0.64594	0.54341	0.25524	0.75447	0.32699	0.86746
ENSG00000179403	VWA1		10.9706	11.0297	9.1648	10.4374	12.231	12.1123	11.0854		2.1867	1.8751	1.7054	0.83326	2.039	0.3253	1.5383
ENSG00000215915	ATAD3C		0.42664	0.39421	0.30564	0.34875	0.50493	0.66012	0.49929		0.22388	0.17197	0.35191	0.19746	0.16994	0.24219	0.44765
ENSG00000160072	ATAD3B		20.7271	19.4951	20.2452	25.1354	28.5473	29.512	25.8506		1.963	1.5859	2.4176	3.2349	4.0123	4.4777	2.6584
ENSG00000284740	AL645728.2		0.67831	0.38863	0.64545	0.70225	0.83735	0.61938	0.53458		0.13333	0.17637	0.54929	0.20212	0.33643	0.28475	0.29534
ENSG00000197785	ATAD3A		25.652	26.5722	26.1908	25.3387	26.3171	27.7766	28.3443		1.6161	2.1122	3.1613	2.3002	2.1611	4.3762	0.39358
ENSG00000205090	TMEM240		0.82404	0.87262	0.64789	0.57786	0.50879	0.62403	1.0237		0.58044	0.3653	0.31225	0.20251	0.089638	0.29791	0.50963
ENSG00000160075	SSU72		99.4186	100.619	106.8558	104.295	104.2645	107.6146	106.2211		5.633	3.3993	9.5314	5.6588	4.0497	3.7887	4.3627
ENSG00000215014	AL645728.1		1.3803	1.169	0.97102	1.1542	1.3244	0.78898	1.3502		0.38612	0.22412	0.18717	0.27699	0.41831	0.46324	0.54157
ENSG00000228594	FNDC10		9.4543	9.7207	9.6767	10.8078	11.4105	10.9111	11.7559		1.6139	2.2934	2.0346	0.99685	1.3188	1.6734	1.8716
ENSG00000272106	AL691432.2		9.759	7.8826	9.5308	9.5505	9.6125	10.49	11.1397		1.5437	0.97286	2.2269	0.84536	2.0761	1.2917	1.2984
ENSG00000197530	MIB2		62.5686	59.7064	61.273	63.5106	59.1069	63.2621	60.0306		4.3392	3.8683	5.6719	3.8311	2.1508	2.8358	4.5424
ENSG00000248333	CDK11B		36.8122	38.123	38.9326	37.9113	37.8219	37.6366	37.7664		1.7871	2.6404	3.9889	3.6592	2.8448	3.6032	3.6348
ENSG00000189339	SLC35E2B		106.9419	100.3734	95.3973	93.5843	92.7322	96.1377	99.9834		1.8626	2.0349	8.4677	2.7762	3.6277	7.8708	3.9019
ENSG00000008128	CDK11A		5.2385	4.5103	4.877	3.8996	4.3046	4.9848	4.2798		1.1611	0.50237	0.74492	0.19955	0.89566	1.1732	0.93715
ENSG00000268575	AL031282.2		7.1253	6.0526	6.4063	6.0192	5.4939	6.7385	7.0856		0.56691	1.0584	1.3366	0.59737	0.83063	1.3086	1.1655
ENSG00000215790	SLC35E2A		5.217	5.0739	4.2772	4.4638	4.3555	5.0832	4.9554		0.83507	0.87978	0.76906	1.5323	1.1209	0.81318	0.44118
ENSG00000008130	NADK		53.1332	50.2569	50.7869	52.6885	51.004	50.3071	52.3691		2.147	1.2396	6.8081	2.972	4.115	1.5563	4.0425
ENSG00000078369	GNB1		284.5577	285.6183	293.4395	311.5282	312.5545	306.7806	273.7621		2.233	9.3438	8.4692	11.0033	10.4908	12.4898	9.1972
ENSG00000231050	AL109917.1		0.62256	0.41943	0.58539	0.5634	0.41596	0.61244	0.63034		0.20045	0.066643	0.16419	0.19807	0.13031	0.16897	0.40762
ENSG00000169885	CALML6		4.533	4.2283	3.9378	4.1202	4.2697	4.1202	3.6513		0.30005	1.0711	0.38453	0.48122	0.44854	0.62632	1.4778
ENSG00000067606	PRKCZ		18.1217	17.5183	18.2537	16.6379	16.4384	16.9883	17.2512		1.3684	1.4487	1.728	1.9402	1.9621	1.6234	0.88883
ENSG00000182873	PRKCZ-AS1		1.1151	0.86143	0.73085	0.62886	0.69429	0.53935	0.36098		0.47359	0.44036	0.41998	0.077919	0.22754	0.11287	0.22512
ENSG00000162585	FAAP20		37.8643	37.6297	39.2676	36.6556	35.211	36.0787	38.3532		4.5526	1.3787	4.5304	1.1669	5.8519	4.2714	4.2421
ENSG00000157933	SKI		81.3797	83.5275	101.1587	92.1636	82.7574	79.6077	74.464		4.8044	6.0507	3.5949	1.8889	5.2957	5.6823	4.6598
ENSG00000116151	MORN1		17.9681	15.9653	16.9699	16.8059	16.7679	15.4074	18.589		1.4238	1.426	1.0711	0.8188	1.1847	2.36	1.3989
ENSG00000269896	AL513477.1		3.0396	2.7658	2.5295	3.1551	2.091	1.8637	2.9214		0.59707	0.61371	0.6556	0.68748	0.28472	0.35471	0.66751
ENSG00000272420	AL513477.2		0.25279	0.55048	0.60866	0.40665	0.52802	0.68498	0.59501		0.20597	0.38759	0.22616	0.17425	0.21681	0.21817	0.41955
ENSG00000157916	RER1		224.6536	219.976	217.2413	212.1258	210.4423	215.5065	219.0795		16.0738	8.8798	5.7573	3.938	3.1851	1.6281	11.4013
ENSG00000157911	PEX10		20.6652	21.0514	20.4207	21.8952	22.3144	22.7847	22.2432		2.0667	1.2224	3.0665	1.2487	2.1274	1.6529	1.4436
ENSG00000157881	PANK4		7.7682	7.3626	7.8063	9.5392	8.2183	9.3337	8.7752		1.1195	0.82616	0.36317	0.57822	1.0992	0.63457	0.95593
ENSG00000157873	TNFRSF14		3.1901	3.2801	3.2382	2.5999	2.2073	2.6201	3.3957		0.56106	0.60827	0.48191	0.72732	0.5295	0.65839	0.5031
ENSG00000157870	FAM213B		1.7093	1.7847	1.6446	1.5635	1.7562	1.8436	1.6485		0.63192	0.5793	0.47897	0.28458	0.2585	0.51713	0.33705
ENSG00000162591	MEGF6		28.4829	30.008	24.7485	22.8293	21.5425	31.4035	26.6861		4.6398	4.0245	1.1367	1.9428	2.7561	4.0477	8.57
ENSG00000238260	AL513320.1		0.99126	0.23751	0.62906	0.4129	0.50836	0.49096	0.64739		0.41076	0.16541	0.49339	0.19892	0.093834	0.25593	0.18212
ENSG00000158109	TPRG1L		55.213	57.3678	52.7761	52.2652	54.7419	48.5333	54.5276		4.7185	3.8869	2.5275	2.1496	2.5772	3.712	2.8806
ENSG00000116213	WRAP73		48.7971	42.3828	45.8426	47.917	48.6525	53.0909	53.0332		2.157	2.9273	5.3561	2.643	3.4846	4.5691	2.5314
ENSG00000078900	TP73		1.6626	1.1409	1.2723	1.8099	2.8984	2.5723	1.6542		0.68385	0.32366	0.095614	0.33683	0.83091	0.48246	0.64891
ENSG00000227372	TP73-AS1		22.2725	22.5775	22.4547	19.735	19.811	20.7685	23.4502		1.0846	3.1572	1.7609	1.8888	2.9445	0.65047	2.253
ENSG00000130764	LRRC47		79.6461	79.9269	80.9331	82.3853	85.9479	89.2822	87.0716		3.3924	4.4887	9.1343	3.3048	6.4265	5.9326	5.4286
ENSG00000116198	CEP104		47.7794	50.9551	49.5698	44.3438	43.7298	48.6128	50.9064		4.3314	2.375	2.2243	2.1112	2.0081	1.3572	2.4882
ENSG00000169598	DFFB		13.5987	14.3983	13.0537	11.8373	13.5034	15.3565	15.5408		0.91432	1.2475	0.86138	1.1744	1.3945	1.5756	1.3608
ENSG00000198912	C1orf174		16.1369	13.5622	13.3492	13.5897	13.8079	14.4869	13.5844		1.3925	0.88241	1.4346	0.7819	1.4884	1.0895	1.676
ENSG00000236423	LINC01134		1.9397	2.0352	1.9381	1.7689	1.3083	1.8434	2.1151		0.55144	0.42072	0.41527	0.1173	0.22099	0.99756	1.152
ENSG00000196581	AJAP1		5.1449	4.6077	5.6115	12.1484	14.0527	14.5148	4.241		0.85772	1.1618	0.92891	4.379	2.6207	2.495	1.1376
ENSG00000131697	NPHP4		25.3824	23.5537	22.9185	24.0242	24.9068	23.8824	23.4071		1.4323	0.82011	1.6204	2.7684	3.3825	2.4533	0.62703
ENSG00000069424	KCNAB2		44.164	47.0525	43.8947	45.6342	42.0033	39.4049	37.7958		0.55765	3.6496	2.9131	2.3143	3.352	2.7297	4.8146
ENSG00000116254	CHD5		0.58689	0.72018	0.78167	0.35303	0.4509	0.43837	0.34899		0.29414	0.42281	0.07746	0.14138	0.10306	0.14114	0.14006
ENSG00000116251	RPL22		284.0945	273.3723	278.3733	268.425	280.8161	272.0447	283.7865		12.9101	9.7756	6.7305	5.5308	10.5601	5.5015	6.981
ENSG00000226944	AL031847.1		0.77104	0.33819	0.63076	0.53096	0.80569	0.62056	1.0753		0.082011	0.26204	0.28725	0.40202	0.17678	0.43809	0.09299
ENSG00000158286	RNF207		20.4769	15.9486	14.7443	16.7139	17.6813	21.7759	21.6111		2.1407	2.4093	0.99995	2.0652	3.4671	0.68458	2.7247
ENSG00000116237	ICMT		96.3834	97.1161	94.0653	99.1829	97.1519	102.5441	104.335		1.8535	6.5009	6.7255	5.7084	0.77169	2.3586	3.1295
ENSG00000225077	LINC00337		0.87755	0.48048	0.62072	0.72537	0.54772	0.41111	0.71158		0.36664	0.29293	0.12939	0.37375	0.35841	0.1464	0.24366
ENSG00000158292	GPR153		7.4269	8.1314	8.2782	12.0934	14.8645	13.9982	12.1271		0.52947	1.4516	0.92646	2.147	1.1305	2.387	2.1057
ENSG00000097021	ACOT7		52.6405	51.3055	51.4634	58.2266	58.6412	57.4613	55.9893		2.9028	3.16	5.1377	2.2463	3.4705	3.9027	4.3348
ENSG00000069812	HES2		0.66672	0.95651	1.3613	1.2091	1.1194	1.8403	0.79176		0.13234	0.27445	0.44187	0.28949	0.39058	0.11007	0.30408
ENSG00000187017	ESPN		27.0832	29.0972	26.9926	24.8371	26.3755	28.8304	25.6316		2.6046	1.4832	1.7159	0.9966	1.6963	2.3581	2.9848
ENSG00000215788	TNFRSF25		17.4865	18.758	17.767	16.5002	17.971	18.8526	16.7193		3.6104	2.3631	2.1714	2.4174	3.1315	1.6824	2.6499
ENSG00000171680	PLEKHG5		79.3121	77.3759	77.8475	75.8583	74.8619	78.458	72.7099		3.3889	4.0658	5.8379	3.8543	8.5286	6.9972	6.5197
ENSG00000162408	NOL9		36.3828	36.5781	36.0357	34.4546	32.0359	33.0224	38.9507		2.9937	1.651	3.4311	3.6741	3.351	0.8045	1.2637
ENSG00000204859	ZBTB48		21.5453	24.7471	20.6524	18.1	19.6618	22.9644	24.8357		0.91325	1.8032	4.3522	0.99294	2.5751	1.9165	2.0653
ENSG00000162413	KLHL21		217.7141	236.4469	217.352	233.5629	264.2599	264.0607	231.9402		7.961	8.9664	24.7899	12.3665	21.5725	11.4634	6.765
ENSG00000116273	PHF13		33.4394	30.0269	38.784	50.2726	34.3232	28.9712	28.5391		1.5735	3.4296	4.1056	1.8936	1.5375	1.4218	4.1113
ENSG00000041988	THAP3		15.196	13.6417	13.0669	13.7551	13.0118	13.862	15.4581		2.7675	1.2537	2.3016	1.06	0.65621	2.0566	2.2651
ENSG00000007923	DNAJC11		82.3914	79.8535	80.3843	83.5953	86.5495	90.4208	92.5051		5.7672	1.3727	7.4061	2.8251	2.2042	4.3053	1.7106
ENSG00000237436	CAMTA1-DT		0.91048	0.63747	0.74855	0.5123	0.64626	0.89579	0.89152		0.49497	0.29741	0.23964	0.20338	0.22903	0.15511	0.46874
ENSG00000171735	CAMTA1		22.6066	23.3257	24.613	23.7214	25.2358	23.8992	23.8249		1.6815	2.7472	1.061	0.82164	2.8652	3.6058	2.2034
ENSG00000049245	VAMP3		147.9968	146.0173	149.6413	145.9413	148.0224	146.5887	142.2539		3.1443	6.1158	4.9782	9.9842	6.2272	3.1214	11.1367
ENSG00000269925	Z98884.2		0.8426	0.86025	0.64425	0.3342	0.64255	0.60616	0.65175		0.16172	0.37278	0.25256	0.28908	0.131	0.26369	0.42308
ENSG00000049246	PER3		11.942	13.2236	11.228	10.7142	9.2883	7.966	7.4663		0.82749	1.9049	1.0811	2.0859	1.0976	1.6744	1.1823
ENSG00000049247	UTS2		0.030908	0.23529	0.26045	0.060797	0.26167	0.16214	0.14883		0.061816	0.2088	0.10878	0.12159	0.18079	0.15577	0.22239
ENSG00000049249	TNFRSF9		1.9851	1.7947	2.2598	2.1502	1.7689	2.535	1.876		0.49754	0.52856	0.48793	0.16936	0.23018	0.1653	0.74088
ENSG00000116288	PARK7		189.2434	185.6794	193.9225	194.6978	194.3184	199.0493	205.3283		4.1836	8.8573	18.468	13.9398	7.6205	13.2813	11.4647
ENSG00000284747	AL034417.4		0.94912	0.84549	0.8826	0.88726	0.50507	0.55604	0.67822		0.59931	0.25297	0.074032	0.61171	0.20003	0.23009	0.38773
ENSG00000116285	ERRFI1		58.5944	126.8338	178.1614	85.1729	48.4676	54.7448	51.2232		9.1969	32.4921	24.5041	1.4702	2.2147	5.0721	5.3213
ENSG00000162426	SLC45A1		2.3819	3.0714	2.7385	2.8925	2.9492	2.892	2.1807		0.93853	1.0517	0.56585	0.21579	0.49084	0.41726	0.57853
ENSG00000142599	RERE		185.1875	185.4276	173.8158	164.9576	150.6976	146.9179	175.7265		7.8491	14.0094	4.7423	3.4266	7.3687	6.5311	11.6276
ENSG00000074800	ENO1		1054.675	1072.5862	1071.1743	1161.4788	1184.6956	1198.4345	1253.564		54.867	66.4624	96.0341	22.0537	41.4284	35.1098	16.1508
ENSG00000236269			0.41339	0.20699	0.51107	0.30744	0.3368	0.29211	0.22451		0.16976	0.10584	0.39563	0.2503	0.32402	0.28285	0.15552
ENSG00000230679	ENO1-AS1		0.52305	0.50878	0.7674	0.60946	0.64869	0.4462	0.80237		0.34508	0.10805	0.19581	0.54223	0.21812	0.16519	0.44135
ENSG00000142583	SLC2A5		0.55836	0.82649	0.80616	0.48367	0.4827	0.59367	0.40624		0.23031	0.44805	0.42101	0.33395	0.093738	0.21939	0.45433
ENSG00000180758	GPR157		9.9309	9.8205	9.2632	9.579	10.8938	11.2622	8.7717		1.7344	0.38243	1.1009	1.509	0.9312	0.92101	0.39825
ENSG00000228526	MIR34AHG		29.5122	22.3139	19.4301	16.2264	18.3541	23.0312	24.0514		4.2333	3.0954	1.0566	1.079	3.8628	0.9546	4.5495
ENSG00000234546	LINC01759		3.7316	3.7822	3.9523	3.2395	2.7464	3.0586	3.378		0.82877	0.65116	1.2716	1.2958	0.41935	0.74658	0.41021
ENSG00000049239	H6PD		220.0564	220.1219	215.3833	217.8784	214.7721	214.9058	225.6269		8.4034	4.2175	14.2947	6.8533	7.3945	6.5179	9.3326
ENSG00000171621	SPSB1		24.602	26.5121	21.3756	16.1234	18.524	20.9406	25.6657		1.9397	2.219	2.0012	1.5483	2.0379	1.7928	3.3891
ENSG00000284652	BX323043.1		1.26	0.87307	0.90977	0.86319	0.58895	0.86791	1.1377		0.30275	0.14685	0.36402	0.39459	0.37576	0.27932	0.10689
ENSG00000284693	AL928921.2		5.2681	5.3976	4.8967	2.9021	3.2903	3.6264	4.0347		1.0639	0.52978	0.95872	0.58006	0.90177	0.75931	0.64069
ENSG00000171612	SLC25A33		12.5077	16.0489	16.3593	13.4865	13.0045	11.006	13.6631		2.0416	1.5842	1.4261	1.8066	2.4963	0.46857	1.5391
ENSG00000231181	AL954705.1		0.42332	0.72783	0.20504	0.32572	0.24911	0.20642	0.36245		0.16693	0.43501	0.33864	0.24427	0.18067	0.24045	0.25947
ENSG00000188807	TMEM201		20.463	21.0021	20.5251	24.9702	26.6645	27.3891	24.6175		1.3863	1.8022	1.8154	0.97751	2.3517	3.3012	2.2686
ENSG00000171608	PIK3CD		15.172	15.3276	13.6686	14.3138	18.0196	19.2148	10.3957		1.9543	1.3129	0.60716	1.5613	1.5925	2.4518	0.93403
ENSG00000231789	PIK3CD-AS2		7.3408	7.8128	7.2201	7.3259	7.4294	6.3024	7.1867		1.1602	0.26607	1.099	0.37105	1.3457	0.63211	1.1388
ENSG00000171603	CLSTN1		351.8634	340.7887	332.099	364.1036	367.1741	387.1819	382.0796		24.1778	20.1949	24.1717	19.6673	17.456	14.6989	9.1402
ENSG00000178585	CTNNBIP1		26.0924	26.4849	24.6746	25.3817	22.343	24.2277	22.2994		1.1418	0.61176	3.0521	1.0166	0.76364	1.5399	2.1139
ENSG00000162441	LZIC		35.6832	34.8597	34.3145	33.7377	32.136	30.3611	32.4958		0.84947	0.91782	3.277	2.2445	0.73731	2.5291	2.0723
ENSG00000228150	AL357140.2		0.52543	0.3979	0.36275	0.15861	0.19165	0.23213	0.20282		0.20579	0.28844	0.24446	0.16801	0.073825	0.056454	0.15452
ENSG00000173614	NMNAT1		19.454	16.61	17.68	14.5225	13.644	15.0174	17.4807		1.1539	0.6952	2.2067	1.1785	1.1045	1.3664	0.96091
ENSG00000130939	UBE4B		164.1145	161.9388	154.6456	148.6349	131.5985	133.9152	147.5067		5.3579	7.596	9.1713	7.2371	1.2186	5.3818	3.0228
ENSG00000054523	KIF1B		114.9513	117.7832	118.1691	145.1165	153.7031	126.6067	113.7364		3.3929	2.2859	7.3633	6.705	13.5958	5.9062	2.7787
ENSG00000142657	PGD		146.0946	146.7992	144.9129	154.4831	157.1163	161.7566	153.5925		4.2406	8.6045	3.6502	8.2737	2.9807	6.3034	8.7798
ENSG00000175279	CENPS		3.4153	3.7888	2.9556	2.8337	3.0071	3.4214	3.0298		0.5605	0.63793	0.41204	0.64294	0.3169	0.50602	0.75024
ENSG00000160049	DFFA		83.745	82.7673	79.825	78.0883	77.4757	76.7551	82.4306		2.3433	5.8087	4.793	1.6989	3.5801	1.2976	2.5634
ENSG00000142655	PEX14		20.0632	18.9931	19.3446	17.9059	18.2965	18.1823	18.042		2.0423	1.725	1.3503	1.4702	0.96641	2.3887	2.5146
ENSG00000130940	CASZ1		2.796	3.2225	2.6472	3.0117	4.6368	3.0193	2.894		0.84046	0.56902	0.66588	0.8308	0.60202	0.9013	0.72726
ENSG00000120948	TARDBP		102.0097	95.8396	98.1288	98.1238	103.753	105.0178	97.863		1.2197	2.5546	6.3132	5.4661	6.3274	7.1373	6.6595
ENSG00000009724	MASP2		0.69525	1.3372	0.81298	0.48238	0.53474	0.61801	0.52576		0.40561	0.88167	0.17996	0.31519	0.33345	0.31516	0.47017
ENSG00000271895	AL109811.3		1.8534	1.7472	2.1563	1.3903	1.3819	1.5919	1.4374		0.22671	0.6671	0.17157	0.4351	0.47855	0.62515	0.61349
ENSG00000116649	SRM		298.321	319.1269	294.8463	304.013	307.2455	304.9723	331.0279		9.0443	22.3364	45.7172	23.5579	36.3683	30.2678	16.7643
ENSG00000171824	EXOSC10		185.8657	174.5993	161.7477	156.0164	149.1927	152.0516	168.5941		9.1405	4.9727	10.7638	6.8462	3.9725	11.1984	3.5744
ENSG00000226849	AL109811.1		2.7317	2.6449	2.6537	2.3665	1.9293	2.6366	3.0762		0.58071	0.6254	1.0151	0.55164	1.0733	0.78202	1.2883
ENSG00000230337	AL109811.2		2.5311	1.8663	1.9304	1.6679	1.9255	1.5808	2.0729		0.95596	0.28379	0.31497	0.27442	0.96215	0.14266	1.0423
ENSG00000198793	MTOR		229.7029	219.8591	209.4857	208.1974	200.4933	202.142	233.1215		1.1506	8.7784	10.3834	2.1247	7.9057	6.6103	13.9402
ENSG00000171819	ANGPTL7		27.9714	26.5351	24.268	22.1113	20.3762	16.1373	20.9705		3.7741	3.2155	2.11	2.7755	1.1994	1.1061	2.1509
ENSG00000120942	UBIAD1		28.7622	29.8144	31.0929	30.2685	30.3737	34.3925	33.9193		1.6166	1.2795	2.4593	3.2697	0.67772	1.8872	2.882
ENSG00000116661	FBXO2		9.0592	8.9355	9.2421	8.127	8.927	7.8244	6.9762		1.9847	1.5126	2.6486	0.97973	0.3905	0.88524	2.0899
ENSG00000132879	FBXO44		22.6525	20.0941	18.4802	16.8122	15.3337	17.6155	18.2091		2.0725	3.075	1.2478	1.0386	0.83129	2.3765	2.1105
ENSG00000116663	FBXO6		7.4765	8.9224	7.7885	7.2817	8.2424	7.2549	8.5084		1.4559	1.2167	0.81105	0.69643	1.1693	1.3492	1.2343
ENSG00000116670	MAD2L2		14.098	14.476	15.7073	15.2834	18.3191	19.293	15.3791		2.4287	1.2445	2.1212	1.333	1.0557	0.96036	2.1016
ENSG00000177674	AGTRAP		22.8706	23.8483	21.043	21.6837	23.8984	25.1085	25.2257		2.0017	2.4895	2.3279	2.1509	1.0684	2.3191	0.39107
ENSG00000215910	C1orf167		0.41137	0.29722	0.23813	0.34446	0.25611	0.42699	0.26058		0.30214	0.15153	0.32194	0.10528	0.20966	0.2767	0.24545
ENSG00000177000	MTHFR		67.3439	71.1972	69.2771	64.5829	64.4015	67.8432	71.5012		2.4951	3.6849	3.882	5.6913	7.7207	4.8652	2.2754
ENSG00000011021	CLCN6		61.4859	58.0415	54.9269	55.6253	52.4906	51.9676	55.4964		2.0629	3.6372	5.4469	4.4939	4.3025	2.2113	3.5495
ENSG00000242349	NPPA-AS1		1.7325	1.696	1.442	1.3578	0.90618	1.3802	1.6322		0.68966	0.44317	0.85566	0.26733	0.42383	0.66147	0.49134
ENSG00000116685	KIAA2013		52.7876	52.0941	51.8415	53.9407	56.2488	57.1237	54.8695		2.8209	3.1916	7.6541	4.6106	4.0749	2.9529	2.4813
ENSG00000083444	PLOD1		199.4312	196.4519	195.112	212.4591	212.8399	221.8436	229.5048		14.1696	20.5011	25.6188	7.9258	14.7541	6.6815	3.1154
ENSG00000116688	MFN2		120.8071	129.7327	124.2252	125.6835	126.2904	126.0233	135.5758		2.8994	3.4605	7.311	7.3232	3.3144	6.6755	3.0523
ENSG00000116691	MIIP		11.3439	10.8912	11.7448	10.7914	11.3644	12.187	13.0022		1.7096	0.73085	1.6778	0.97558	1.3941	1.538	1.7115
ENSG00000120949	TNFRSF8		0.21838	0.15082	0.12419	0.1215	0.15072	0.20096	0.15062		0.10203	0.11307	0.093529	0.16538	0.17802	0.075102	0.17897
ENSG00000028137	TNFRSF1B		1.3428	1.3469	1.3987	1.6716	1.5938	1.5261	1.4036		0.45396	0.34534	0.22015	0.3772	0.61665	0.22848	0.31393
ENSG00000048707	VPS13D		141.6865	132.4667	127.3461	123.1286	114.1634	119.7244	132.6046		10.3251	6.4282	18.1319	9.2705	14.2267	3.8743	12.6879
ENSG00000162496	DHRS3		240.4646	249.1028	222.5114	189.3467	200.2441	238.1315	261.0173		62.1846	60.9516	46.1985	50.0337	57.9218	71.3095	72.7151
ENSG00000221340	RNU6ATAC18P		0.51919	0.47428	0.27537	0.25904	0.36107	0.5184	0.62175		0.38459	0.23841	0.3182	0.18285	0.18449	0.26285	0.2885
ENSG00000276830	MIR6730		0.14699	0.11986	0.10236	0.063406	0.11877	0.070174	0.093601		0.10468	0.096951	0.12903	0.073339	0.16384	0.14035	0.1872
ENSG00000272482	AC254633.1		1.339	1.4968	0.94554	0.92092	0.81593	1.2528	0.96693		0.35353	0.44907	0.21828	0.16188	0.53852	0.3569	0.63549
ENSG00000116731	PRDM2		95.5281	100.9011	98.4702	76.7533	79.8423	87.5781	88.6242		6.866	6.3066	5.4089	5.4246	6.9099	5.8163	5.6067
ENSG00000189337	KAZN		2.64	3.3696	3.1333	3.789	5.7721	6.2872	3.0995		0.43364	0.67192	0.29767	0.58637	1.2531	0.41896	0.79644
ENSG00000175147	TMEM51-AS1		2.1866	1.8631	1.7085	1.82	1.1339	0.79973	1.2797		0.43028	0.93013	0.52693	0.40853	0.57108	0.29594	0.95626
ENSG00000171729	TMEM51		11.2089	11.5828	10.5405	7.1993	6.3151	6.5725	10.5514		1.7518	1.5565	1.45	1.0451	0.37016	0.83435	0.61651
ENSG00000142621	FHAD1		1.1719	0.93129	1.2935	1.0788	1.2772	0.94045	0.65061		0.63441	0.23886	0.70397	0.25096	0.88631	0.17726	0.50293
ENSG00000228140	AL031283.1		0.48514	0.38641	0.50782	0.35303	0.36874	0.45539	0.31007		0.27435	0.10193	0.31256	0.14138	0.3021	0.30944	0.17281
ENSG00000142634	EFHD2		62.1691	63.3199	61.2268	60.6747	61.9483	59.4515	56.5505		4.7813	3.2131	4.711	5.0557	4.2792	6.5246	2.5298
ENSG00000132906	CASP9		20.2262	21.9706	22.8537	22.7905	22.9951	22.8646	21.1439		1.8784	1.8357	1.4064	1.3381	2.0325	2.0888	1.0835
ENSG00000116138	DNAJC16		65.1724	64.5899	57.8723	60.5891	59.7961	56.1444	58.135		3.6064	3.7261	2.209	1.1316	1.5981	3.8916	3.7729
ENSG00000197312	DDI2		55.713	61.0626	56.998	63.8034	65.9031	58.3013	57.2486		4.6481	1.5557	6.0476	3.7112	3.217	1.86	2.618
ENSG00000116786	PLEKHM2		124.4636	127.0405	122.3645	123.9754	120.1484	119.0801	132.9074		3.9157	6.0048	6.6754	4.7305	3.6962	2.995	5.2836
ENSG00000162461	SLC25A34		4.678	4.4747	4.3146	3.3364	3.4098	4.0067	4.6143		1.1827	1.2399	0.84471	0.74571	0.78148	1.3366	0.15968
ENSG00000162458	FBLIM1		7.7192	7.0384	7.598	5.7176	4.5587	4.8586	6.6449		0.57634	1.2165	0.96078	0.49885	0.71276	0.30382	1.323
ENSG00000233954	UQCRHL		2.6262	3.0751	3.0812	2.682	2.7717	2.7928	2.8785		0.40762	0.58706	1.0295	0.92183	0.59059	0.41036	0.38096
ENSG00000179743	AL450998.2		5.8624	5.1055	5.2707	4.0991	4.2631	5.1493	6.4247		0.36783	0.51078	1.1984	0.95575	1.2203	0.86064	0.38585
ENSG00000065526	SPEN		136.3652	134.6663	129.9438	142.3166	146.9783	145.862	139.4203		5.3861	1.9224	5.49	6.1257	4.9167	6.3997	5.2966
ENSG00000116809	ZBTB17		29.8116	30.2026	30.3248	31.8877	30.5703	30.9257	33.1052		2.1835	2.3295	4.9696	2.2978	1.0293	1.6365	3.1194
ENSG00000186510	CLCNKA		0.99714	0.75233	0.95734	1.0197	0.85386	0.68516	0.52976		0.17519	0.319	0.22119	0.62149	0.33738	0.24095	0.18248
ENSG00000185519	FAM131C		0.20274	0.32921	0.19342	0.34399	0.34879	0.43209	0.20857		0.098622	0.11232	0.066894	0.15193	0.21427	0.22884	0.045243
ENSG00000142627	EPHA2		64.9405	116.5921	146.4207	149.7513	174.8942	155.995	74.769		10.6329	7.2131	12.7728	5.0953	5.4623	4.7437	5.8559
ENSG00000227959	AL451042.2		0.77288	0.53914	0.6366	0.4793	0.53445	0.73694	0.65492		0.31143	0.20401	0.38928	0.18085	0.15537	0.20618	0.20048
ENSG00000142632	ARHGEF19		24.2066	23.5742	24.2265	21.9665	21.796	24.7947	22.6192		2.1194	1.8914	4.1974	1.979	2.168	1.9338	2.412
ENSG00000237276	ANO7L1		1.5923	1.6988	1.2209	1.5028	1.2758	1.2254	1.3629		0.27545	0.42068	0.30938	0.43098	0.42975	0.49278	0.39126
ENSG00000132881	CPLANE2		3.9549	4.4686	4.1358	4.1202	3.6123	4.5456	5.9945		1.0007	0.61245	0.46864	1.0839	0.44104	1.1281	0.67435
ENSG00000037637	FBXO42		34.8081	34.5025	30.0976	31.7204	34.6243	34.9481	33.6236		3.7803	2.6659	2.5133	2.4393	3.0463	2.5489	3.7004
ENSG00000055070	SZRD1		184.628	197.3841	201.5513	201.3166	203.98	206.6925	198.1348		7.4495	6.5377	16.8123	5.8259	8.7913	15.0567	5.0538
ENSG00000157191	NECAP2		83.2968	85.0623	85.6072	86.2962	83.1789	84.1342	86.3121		4.9524	3.5835	6.5828	1.797	2.6834	3.0257	4.3332
ENSG00000226029	LINC01772		1.6208	1.1314	1.6799	0.83895	0.70615	0.84723	1.0738		0.31889	0.24181	0.44642	0.31978	0.1795	0.44621	0.19474
ENSG00000080947	CROCCP3		12.9182	11.2504	12.147	11.4856	11.739	11.8975	11.6973		2.2969	2.0352	2.0815	1.7643	3.0085	1.0527	2.6871
ENSG00000261135	AL137802.2		0.33244	0.11795	0.24981	0.34017	0.060886	0.20487	0.40243		0.16791	0.16849	0.14937	0.22926	0.070476	0.17655	0.46814
ENSG00000219481	NBPF1		18.4226	16.1016	15.8745	18.3545	17.2963	18.8245	18.9556		2.4903	1.8707	1.983	2.0229	1.6224	1.6016	2.7798
ENSG00000215908	CROCCP2		30.0158	28.4156	26.8366	26.5218	28.1621	29.0373	27.5281		1.4886	1.7384	1.6501	2.1307	3.8679	2.1991	2.8613
ENSG00000186301	MST1P2		14.4494	12.9958	13.1959	12.9543	11.7071	11.1993	10.6704		0.82089	1.6272	0.54838	2.5826	1.7688	1.3853	2.0243
ENSG00000280114	AL021920.2		1.5516	1.1156	1.4095	1.3357	1.2001	1.5633	0.88715		0.71036	0.23029	0.50328	0.88455	0.25838	0.97802	0.20123
ENSG00000236698	EIF1AXP1		2.1268	1.8502	1.5589	1.5622	1.9105	1.6053	1.858		0.37622	0.44796	0.61341	0.36535	0.78252	0.12246	0.38018
ENSG00000268869	ESPNP		5.2521	5.0326	4.844	3.952	3.9446	5.713	4.6477		1.0709	0.34365	0.79815	0.37917	1.032	1.1181	0.96409
ENSG00000058453	CROCC		31.6347	30.2296	28.2276	26.2206	24.6281	25.3628	28.2433		3.0635	5.0651	1.1069	2.9495	4.9811	1.364	2.8308
ENSG00000186715	MST1L		4.5515	5.1375	4.4861	4.2048	3.9929	4.7197	4.562		0.79279	1.3897	0.6855	1.0213	0.67073	1.02	0.47316
ENSG00000238142	BX284668.5		1.2133	1.6689	1.453	1.4031	1.2482	1.0802	1.6832		0.26271	0.28114	0.38263	0.32071	0.36285	0.62154	0.65289
ENSG00000117122	MFAP2		31.5322	30.1474	29.8832	32.312	33.263	36.8877	31.1625		2.7259	1.7141	3.8489	1.7258	1.9467	3.3876	2.3104
ENSG00000159363	ATP13A2		36.1357	36.5275	33.1129	38.3425	37.5141	41.2302	43.5976		2.1708	2.7527	3.5276	2.9803	2.8061	3.1394	1.7295
ENSG00000117118	SDHB		89.2571	87.4766	89.0577	86.4427	85.8555	89.1172	92.6394		5.467	5.3083	2.5595	5.673	5.3237	3.182	5.9231
ENSG00000117115	PADI2		6.8906	8.6531	8.0156	6.7291	6.5039	7.187	4.7965		1.04	1.1597	1.2136	0.86702	1.4027	1.785	1.0173
ENSG00000142623	PADI1		0.55028	0.59458	1.2029	1.0545	1.1744	0.9502	0.86524		0.36557	0.23579	0.42617	0.31114	0.42378	0.43655	0.59647
ENSG00000142619	PADI3		0.52341	0.56834	0.48038	0.63035	0.6049	0.37466	0.50963		0.27848	0.19916	0.1808	0.16727	0.15166	0.3073	0.35492
ENSG00000159339	PADI4		0.37126	0.47899	0.42548	0.39154	0.3227	0.47054	0.3262		0.19428	0.091228	0.13358	0.44894	0.1741	0.16309	0.25646
ENSG00000179051	RCC2		298.9734	308.9875	324.1593	326.2433	318.1058	314.4628	315.3408		3.3224	10.6471	19.6795	12.3489	15.3529	9.0297	10.1658
ENSG00000074964	ARHGEF10L		38.9099	35.5703	35.8148	27.4192	23.7045	26.6199	31.6484		0.98342	1.3737	2.4134	4.5209	2.7305	2.7887	1.6657
ENSG00000117148	ACTL8		0.23715	0.56009	0.39852	0.37895	0.47071	0.54226	0.51289		0.28656	0.28837	0.12787	0.23869	0.18337	0.17759	0.13448
ENSG00000159423	ALDH4A1		14.5832	15.1541	14.2222	13.8319	14.7804	16.1372	14.261		0.97709	1.3116	0.9543	1.8976	0.80636	1.5349	1.5348
ENSG00000169991	IFFO2		36.7441	43.4832	46.4255	39.3081	33.4058	32.7132	30.8653		2.0597	3.5909	4.7463	3.0559	0.64949	2.0566	2.8154
ENSG00000272084	AL137127.1		1.0358	1.0863	0.45795	0.67185	0.61646	0.50836	0.77366		0.29447	0.47474	0.28672	0.2491	0.37237	0.099677	0.125
ENSG00000127481	UBR4		529.1946	497.0301	484.6716	538.09	492.2407	516.1208	509.3708		16.3993	2.9782	49.1455	32.8602	20.0114	25.2	40.3256
ENSG00000230424	AL035413.1		1.1016	0.80202	0.63234	0.78944	0.77646	0.78699	0.81487		0.47732	0.38343	0.33717	0.31792	0.33095	0.39812	0.28947
ENSG00000127463	EMC1		127.5443	127.5325	120.1951	129.65	132.3453	133.4804	139.6636		12.2949	10.8497	5.5791	1.6547	9.4226	4.4426	1.0604
ENSG00000053372	MRTO4		36.4899	35.6153	36.9511	41.1146	43.0571	46.0013	49.2351		4.7317	4.2298	4.2048	4.312	2.7674	4.5118	5.6883
ENSG00000211454	AKR7L		0.60104	0.47751	0.37296	0.35043	0.16028	0.47327	0.87755		0.266	0.24935	0.30216	0.080008	0.12463	0.099487	0.37996
ENSG00000162482	AKR7A3		0.7519	0.87189	0.72594	0.51296	0.77213	0.80486	0.87429		0.32152	0.21217	0.21149	0.34796	0.48927	0.54935	0.17097
ENSG00000053371	AKR7A2		45.5892	42.8775	46.1103	44.8823	47.2603	48.8056	47.3394		1.6666	4.4174	3.9714	3.7034	1.8075	0.66593	3.3284
ENSG00000040487	PQLC2		21.0699	23.0982	24.2363	33.9369	33.5891	29.5429	25.2983		2.7575	1.0865	1.0361	1.7518	1.8877	2.3236	2.8475
ENSG00000077549	CAPZB		192.0229	195.1661	196.7041	200.2094	195.7518	198.5105	195.5845		6.0513	4.0916	8.4665	9.5652	8.0231	5.4255	6.6377
ENSG00000173436	MINOS1		15.4397	13.8168	15.0102	15.1356	15.7595	13.9772	15.5059		0.89166	0.37672	1.4496	1.6613	1.039	0.5525	1.4355
ENSG00000226396	AL031727.1		2.0026	2.1354	2.5421	2.1583	1.7921	2.4404	1.8453		0.56052	1.1079	0.96222	1.3659	1.229	0.66752	0.43401
ENSG00000158747	NBL1		1.8771	2.19	2.6375	2.1216	2.5136	3.0142	1.9103		0.6283	0.81768	0.34885	0.4811	0.54266	0.4734	0.25521
ENSG00000162542	TMCO4		25.7068	25.6048	23.938	22.5511	21.262	24.0787	24.1694		0.75797	3.7776	1.3305	1.0261	0.51764	0.54929	2.5519
ENSG00000169914	OTUD3		18.2558	17.7574	17.8647	16.5037	18.8283	17.9405	16.8556		1.4875	1.9877	1.0109	1.6495	1.2629	2.2916	1.4892
ENSG00000162545	CAMK2N1		31.7707	33.9966	37.9181	44.5934	49.268	45.9253	29.3378		3.0205	3.6764	4.802	3.8988	4.5045	4.8476	2.8537
ENSG00000090432	MUL1		50.9912	53.6554	51.1929	58.7769	59.3515	54.1976	57.2763		2.6929	2.9532	5.6994	3.2832	4.5954	2.9519	2.1002
ENSG00000158825	CDA		0.75392	0.4184	0.65501	0.39928	0.40867	0.36838	0.66352		0.22248	0.05789	0.29683	0.23191	0.25933	0.23997	0.30532
ENSG00000158828	PINK1		74.88	75.9938	72.9876	78.4141	77.3776	82.8838	78.8108		3.1417	1.6699	3.9741	3.3544	2.8784	3.6825	6.0755
ENSG00000117242	PINK1-AS		14.5292	13.5698	13.3921	14.5134	14.1137	13.881	14.9149		1.9934	1.1674	1.5818	1.1662	0.90788	2.7157	2.7087
ENSG00000244038	DDOST		440.9384	444.7694	436.6708	459.1379	458.3968	473.2766	497.0417		35.2303	36.0286	50.8467	28.5511	43.3812	25.6238	19.5605
ENSG00000189410	SH2D5		1.2808	1.4902	1.3232	1.4229	1.4896	1.3984	1.6404		0.15533	0.71417	0.27039	0.58199	0.55782	0.49837	0.13807
ENSG00000127483	HP1BP3		314.0727	296.7949	303.6589	296.1088	292.508	280.747	273.9032		18.7542	16.9938	25.0168	16.8454	17.0869	11.945	16.8269
ENSG00000075151	EIF4G3		280.4549	273.5783	269.0189	269.8508	273.6775	272.7541	280.6972		14.5627	2.9693	13.1355	7.783	9.4938	4.1761	8.0852
ENSG00000117298	ECE1		97.4456	95.0895	96.9056	114.677	114.1621	113.8571	114.0649		5.099	6.0651	10.6709	5.2465	5.9224	5.5764	8.1945
ENSG00000227001	NBPF2P		1.5761	1.5054	1.7359	1.225	1.1734	1.3764	1.326		0.38925	0.45793	0.35432	0.122	0.41947	0.32345	0.40645
ENSG00000142794	NBPF3		19.5276	18.5981	19.5211	18.6513	17.1348	17.0239	19.7825		2.2457	1.1965	1.6423	2.3242	1.4131	0.87668	1.3331
ENSG00000162551	ALPL		0.29178	0.32906	0.27716	0.32357	0.25868	0.15941	0.17737		0.18864	0.14641	0.25727	0.18472	0.10965	0.1179	0.050265
ENSG00000076864	RAP1GAP		4.803	3.9318	3.6496	3.9183	4.0911	4.4172	5.3299		1.3864	0.85597	0.65481	0.77728	0.67275	0.45886	0.34706
ENSG00000090686	USP48		96.9876	88.6261	88.9485	79.7031	78.1432	80.6084	90.013		2.9757	5.3281	4.6268	3.0407	3.3967	2.4954	1.0379
ENSG00000142798	HSPG2		323.4054	319.7428	295.5626	331.5067	350.6062	389.1471	384.6576		19.2807	20.9369	22.5911	8.9396	15.8589	14.0463	15.1892
ENSG00000228397	LINC01635		0.51569	0.50775	0.28884	0.34633	0.33227	0.24524	0.61996		0.25515	0.19403	0.11195	0.19135	0.33015	0.1561	0.24302
ENSG00000218510	LINC00339		29.2553	25.9701	27.673	26.2885	24.5608	23.1874	27.3236		2.5137	2.7526	2.6039	3.1163	2.3381	2.683	1.5202
ENSG00000070831	CDC42		202.3685	206.6698	220.9821	211.1992	205.9516	205.3808	185.9196		4.4997	5.2742	16.4654	5.6245	6.584	5.4663	7.7464
ENSG00000184677	ZBTB40		115.3275	102.2794	107.7703	106.6064	101.5489	105.2723	109.2025		2.0363	4.4991	2.585	8.4955	10.9148	3.1477	8.5084
ENSG00000133216	EPHB2		9.8698	8.5371	8.1618	8.5282	10.963	11.3636	9.1585		1.9511	0.36002	1.3473	2.3101	1.8907	1.0616	2.2687
ENSG00000004487	KDM1A		140.2175	135.3335	134.3256	140.868	146.3674	147.164	143.8253		3.7893	6.6312	8.5502	7.5841	4.0951	5.9875	7.332
ENSG00000169641	LUZP1		135.0061	140.6401	155.5898	167.7753	157.0006	147.7608	131.4214		4.0319	4.5271	11.2116	7.0233	10.8803	6.5847	6.0421
ENSG00000179546	HTR1D		0.45589	0.29502	0.30311	0.67727	1.3367	1.2186	0.33318		0.24071	0.24864	0.14436	0.40587	0.21823	0.61111	0.32071
ENSG00000261326	LINC01355		10.1137	8.2416	10.3103	9.2926	9.829	9.9854	10.0007		2.1845	4.0368	3.2013	1.8701	4.4477	3.0648	2.2081
ENSG00000125944	HNRNPR		228.1964	219.7355	232.7349	228.1521	237.9218	232.9817	239.9878		7.6293	7.8763	11.632	10.8739	7.4638	5.4539	14.7598
ENSG00000125945	ZNF436		46.8182	40.6388	37.4145	47.0105	41.8409	41.2951	44.2228		3.315	4.3908	4.8206	5.0281	4.1786	6.9406	5.9469
ENSG00000249087	ZNF436-AS1		6.5768	3.2322	4.8993	5.2816	5.0452	4.9869	5.8359		1.533	0.55619	0.94	0.76241	0.986	1.2206	0.81715
ENSG00000204219	TCEA3		1.4613	1.6506	1.6398	1.5646	1.7843	1.5746	1.4143		0.40221	0.17597	0.28412	0.47115	0.56338	0.56115	0.5271
ENSG00000088280	ASAP3		17.4471	16.1814	13.95	12.2295	12.3035	12.4661	12.2456		1.2308	3.1979	1.409	0.63954	1.4703	1.3884	1.1806
ENSG00000007968	E2F2		0.29363	0.59061	0.45828	0.19349	0.48441	0.55028	1.7639		0.2559	0.38348	0.34047	0.085895	0.48732	0.2295	0.41883
ENSG00000235052	AL021154.1		0.4248	0.47295	0.75102	0.44684	0.59562	0.50326	0.67431		0.2094	0.2611	0.28027	0.17715	0.39892	0.30064	0.17851
ENSG00000117318	ID3		96.1659	86.8657	55.7404	74.9075	77.4025	77.1523	92.2351		4.5077	5.343	10.5566	4.9261	11.1013	6.7802	6.6152
ENSG00000142676	RPL11		1178.6783	1149.9928	1155.1709	1176.3803	1204.3169	1182.9862	1234.1516		52.3786	57.139	125.495	74.6474	57.7935	48.4459	64.5337
ENSG00000011007	ELOA		143.0211	149.2437	146.0541	140.9989	151.4449	147.6999	148.4307		4.2812	0.79493	5.3767	9.1215	5.4175	5.1028	3.5348
ENSG00000236810	ELOA-AS1		5.7527	5.2689	4.8313	4.2981	3.847	4.1701	5.2658		0.8094	0.78859	0.26374	0.85632	0.59317	0.74843	0.97118
ENSG00000057757	PITHD1		52.5076	47.7938	50.2324	46.3613	45.7045	48.3757	51.7788		1.2023	3.5006	4.9409	3.6983	3.5507	2.9342	2.2425
ENSG00000011009	LYPLA2		133.5624	142.0866	144.8904	149.8327	144.6342	150.8164	148.5071		6.7848	4.6081	14.0599	3.8159	10.9346	3.0462	6.781
ENSG00000117308	GALE		82.88	86.5882	89.4711	89.0933	84.8988	83.9269	86.0075		1.793	0.81866	5.9977	3.9209	6.2156	6.2678	6.7827
ENSG00000117305	HMGCL		45.9827	42.7765	41.6607	41.3051	40.4639	37.443	46.9785		2.932	2.92	3.6924	2.961	1.8862	5.4254	2.3147
ENSG00000179163	FUCA1		53.5707	53.3775	50.9455	47.0769	48.7662	48.4343	52.082		2.3698	3.7135	1.386	2.0994	2.4222	2.5735	4.0181
ENSG00000189266	PNRC2		84.3461	89.721	84.358	77.918	82.6397	77.1594	79.1393		5.1299	4.221	4.5512	3.9733	8.3609	9.4565	3.7672
ENSG00000188529	SRSF10		136.3279	128.425	136.2568	136.942	144.809	146.2113	128.0697		9.4021	11.4223	10.5673	2.0183	17.7596	11.7509	4.1483
ENSG00000142661	MYOM3		0.51384	0.77061	0.5354	0.642	0.56268	0.60032	1.1513		0.13031	0.40758	0.37698	0.37308	0.36157	0.22182	0.38853
ENSG00000142677	IL22RA1		2.146	2.1381	1.4751	1.724	2.0025	2.4348	2.2637		0.69132	0.43941	0.52805	0.25261	0.26942	0.50269	0.77966
ENSG00000185436	IFNLR1		4.6038	5.188	3.8947	3.7861	4.1999	3.5998	4.192		0.75981	0.98945	0.70992	0.64299	0.55839	0.78217	0.44027
ENSG00000001460	STPG1		18.7772	21.9653	22.2739	18.4565	17.9004	15.3208	19.65		2.5587	2.3758	0.74143	1.3093	1.0533	1.5835	0.97639
ENSG00000001461	NIPAL3		190.6416	193.6484	194.4774	174.2198	157.1916	157.2928	180.2172		5.6824	8.1586	9.8169	4.844	4.3239	8.231	7.6691
ENSG00000117602	RCAN3		45.2282	43.0884	39.0202	38.6227	39.2467	36.1523	37.4337		6.0144	4.193	3.8736	4.5432	1.3269	3.8617	0.85302
ENSG00000133226	SRRM1		101.5809	95.3913	95.6285	91.0784	90.979	91.9076	97.0645		5.9417	1.7125	2.0481	5.5572	4.0544	3.7767	4.2918
ENSG00000169504	CLIC4		725.4465	705.9042	778.1115	795.3341	813.1543	786.6674	748.6462		53.6747	41.6347	131.39	55.3406	94.8751	128.2093	40.2918
ENSG00000020633	RUNX3		43.9741	57.3184	63.0793	37.1526	31.715	34.8605	34.0925		2.6223	6.5168	4.5477	1.8382	3.8281	1.9685	4.8029
ENSG00000261025	AL445471.2		2.8877	2.9862	2.5653	2.9373	3.115	3.2217	3.1418		0.51651	0.87433	0.26452	0.45229	0.2398	1.0961	0.48854
ENSG00000117614	SYF2		134.1732	134.5847	136.6197	125.5944	128.6304	124.9652	126.9273		2.3378	5.2562	8.3453	5.7259	6.4038	1.769	6.2677
ENSG00000284602	AL031432.4		2.8303	1.2823	2.3385	2.1704	2.4532	2.9846	3.0182		1.0042	0.2336	1.0418	0.75635	0.50573	0.85246	0.79872
ENSG00000117616	RSRP1		204.4932	171.0228	152.8122	139.7226	152.5275	158.9908	159.7882		25.4165	20.6172	11.3268	18.5048	34.4411	21.6089	26.0329
ENSG00000183726	TMEM50A		108.1672	109.9937	112.0156	105.2431	109.7871	107.6684	106.4237		2.9635	0.59305	7.3974	1.6655	3.9576	2.122	1.391
ENSG00000188672	RHCE		1.1771	1.2207	1.2973	0.68424	1.4538	1.6077	1.3508		0.41258	0.2189	0.78266	0.29747	0.53636	0.2045	0.4757
ENSG00000204178	MACO1		35.9483	32.3301	32.6989	31.9682	28.999	27.3202	28.2137		1.3925	3.4408	1.3152	1.4206	0.67565	1.8112	3.7547
ENSG00000157978	LDLRAP1		48.0591	48.6242	46.6797	48.9755	51.8227	54.3677	51.787		4.0762	5.1419	2.5096	2.433	2.9356	3.4209	2.2546
ENSG00000225643	AL606491.1		1.6028	1.5744	1.7843	1.5588	1.4042	1.9282	1.4378		0.53392	0.609	0.43873	0.28915	0.11396	0.28669	0.32523
ENSG00000117643	MAN1C1		5.3218	4.9019	4.7394	5.1184	7.0395	6.4629	4.753		0.65773	0.63207	0.34844	1.1286	0.75617	1.0024	0.28286
ENSG00000162430	SELENON		215.299	228.5396	213.5149	229.987	237.6521	240.968	232.3846		17.1999	13.4016	18.5423	14.8315	24.3587	13.9733	6.0957
ENSG00000228172	AL020996.1		4.1092	3.252	3.462	2.4975	2.4057	2.2985	3.6999		1.2325	0.60272	1.4145	0.24287	0.39926	0.39251	0.86498
ENSG00000117640	MTFR1L		120.15	116.2403	115.1663	117.2495	111.7727	113.994	118.6197		2.2333	5.3594	4.6346	7.9713	8.0967	3.0421	9.0935
ENSG00000127423	AUNIP		3.8042	3.1762	3.0479	3.2727	3.5267	3.4059	3.9155		1.0201	0.91947	0.40593	0.86173	0.66753	0.60541	1.0571
ENSG00000236528	AL033528.2		0.45405	0.11677	0.13113	0.15311	0.2621	0.3074	0.18936		0.090782	0.13489	0.012129	0.11302	0.12558	0.097334	0.15699
ENSG00000182749	PAQR7		20.5822	19.5738	17.4848	18.7611	21.1908	20.6253	17.3553		2.9325	1.2406	0.94356	2.2626	2.1909	2.0479	2.5204
ENSG00000117632	STMN1		99.2389	95.9901	96.5327	85.3287	84.6385	78.2658	73.8579		8.9115	7.7954	5.2534	3.3185	6.1823	2.1554	4.7445
ENSG00000158006	PAFAH2		31.5855	32.397	30.7393	30.4126	31.1265	30.1757	34.2793		4.4306	1.7303	1.8293	1.8925	2.4751	1.5708	0.99061
ENSG00000158008	EXTL1		69.3584	72.8353	74.5888	69.9148	65.5665	66.9864	61.1801		4.4847	4.913	1.747	3.2035	2.7936	1.2311	10.4102
ENSG00000158022	TRIM63		0.24542	0.44849	0.25753	0.18136	0.1918	0.06216	0.16717		0.060874	0.29534	0.17902	0.15019	0.12809	0.071776	0.16982
ENSG00000175087	PDIK1L		16.3401	13.9524	12.3846	14.6182	15.2173	13.9455	15.9775		2.0055	1.7864	1.751	0.92473	1.0019	1.3995	1.5264
ENSG00000142684	ZNF593		12.401	12.9752	12.5832	12.7046	12.3033	14.3914	13.48		0.83202	1.3363	3.7956	1.0377	2.4961	1.7486	0.90188
ENSG00000142675	CNKSR1		0.71825	0.61022	0.89714	0.8121	0.58153	0.71423	0.46667		0.34687	0.61659	0.396	0.28905	0.32775	0.30437	0.28221
ENSG00000130695	CEP85		29.6691	29.7602	25.5597	25.6754	27.4429	29.4459	29.4354		4.0068	1.553	1.0149	1.2156	3.9441	3.0224	2.3681
ENSG00000142669	SH3BGRL3		416.1432	428.9484	429.2053	465.203	473.9975	482.7905	477.9407		13.6761	22.9839	34.8757	13.737	25.5678	15.6435	33.4796
ENSG00000158062	UBXN11		21.3452	21.2219	21.0734	23.1172	21.2807	24.0333	27.5482		2.3591	1.717	2.3168	2.5438	2.932	1.6309	0.99405
ENSG00000169442	CD52		0.54973	0.41265	0.52123	0.67139	0.50636	1.1572	0.85665		0.54981	0.2639	0.18354	0.20314	0.31125	0.75116	0.5997
ENSG00000117682	DHDDS		46.8835	45.3286	47.2235	45.3741	45.9721	46.6138	47.4451		1.5209	2.7014	4.1027	3.042	2.4337	2.6669	1.2702
ENSG00000225891	AL513365.2		0.58945	0.36664	0.39814	0.44134	0.44104	0.34485	0.39021		0.2781	0.3141	0.20006	0.16109	0.14963	0.19961	0.26517
ENSG00000198830	HMGN2		84.6388	79.7778	82.769	82.5245	82.1026	80.476	84.9094		1.7109	2.6941	5.94	4.596	1.6662	3.3988	4.0394
ENSG00000117676	RPS6KA1		31.4552	30.8812	33.6073	34.2487	32.1223	33.5674	30.259		3.4289	1.5555	1.5414	3.1051	1.2007	1.5073	2.4866
ENSG00000260063	AL512408.1		2.1041	1.553	2.4523	1.7918	1.4093	2.0387	2.4426		0.18819	0.22892	0.75584	0.44749	0.41807	0.18828	0.28377
ENSG00000117713	ARID1A		127.096	132.3258	109.6066	107.7451	124.3464	123.2218	133.8324		2.2933	3.1967	4.6574	9.0579	6.6575	8.5149	12.0206
ENSG00000060642	PIGV		31.8942	32.5968	31.1394	31.0427	28.8226	28.0503	34.7812		1.9343	2.7879	2.8356	2.0392	3.6259	0.67	1.6536
ENSG00000204160	ZDHHC18		19.1713	20.9209	19.4821	21.8064	22.1214	22.0128	19.1578		1.6852	2.0175	1.71	0.67205	3.18	2.3159	2.9869
ENSG00000175793	SFN		1.2128	2.0088	1.4031	1.716	2.2306	2.2857	2.1621		0.59716	0.31683	0.32889	0.4162	1.0278	0.38682	0.42351
ENSG00000142751	GPN2		82.0871	81.176	76.6967	73.4776	79.2315	86.4027	82.8361		2.6734	4.2254	4.3754	4.5614	3.0637	1.908	5.1622
ENSG00000198746	GPATCH3		21.5964	19.0038	19.3418	21.3139	21.4813	21.3353	22.8793		1.2781	3.5126	3.0597	1.9176	0.90855	1.7141	1.8134
ENSG00000090273	NUDC		81.5369	83.8443	83.4488	87.9871	91.3448	92.8829	96.9467		7.2576	2.5245	7.0616	2.8254	7.035	3.3047	4.4892
ENSG00000253368	TRNP1		26.8834	27.5727	28.8959	27.8498	28.7331	28.8674	27.6545		2.6786	2.5784	1.7445	2.8996	2.682	3.2798	3.0992
ENSG00000158246	TENT5B		5.1848	7.8155	6.634	3.7755	4.2765	4.7263	5.2735		0.68261	1.556	0.7558	0.6691	0.92377	0.35186	0.63587
ENSG00000090020	SLC9A1		30.762	32.6974	30.06	32.0386	30.0377	31.1578	31.7357		2.238	2.186	4.2167	2.2748	1.7312	1.3975	2.4258
ENSG00000225159	NPM1P39		0.36685	0.29604	0.10236	0.1519	0.22673	0.2117	0.17162		0.16961	0.11223	0.12903	0.14559	0.12795	0.18637	0.11617
ENSG00000142784	WDTC1		77.4899	83.1381	76.6773	84.6141	85.4828	86.7618	81.0091		2.8085	2.508	4.0614	5.1854	5.4434	5.4155	5.5842
ENSG00000186501	TMEM222		34.9288	36.8606	37.0613	37.5809	36.6743	36.9037	41.0501		2.8931	2.6574	5.8696	3.1485	4.1683	4.0568	2.8625
ENSG00000241547	ACTG1P20		1.3563	1.0855	0.8019	1.2367	1.2822	1.3464	1.722		0.15644	0.38566	0.41566	0.3619	0.22784	0.53658	0.2255
ENSG00000142765	SYTL1		7.6245	7.5159	6.5843	6.0472	6.2148	5.682	6.0667		1.2608	0.21212	0.95161	1.0806	0.89344	1.1401	1.9295
ENSG00000142733	MAP3K6		18.3961	20.0106	20.9547	21.1586	24.0986	25.7194	20.0522		4.2684	2.01	1.6565	2.0513	2.2182	0.65281	2.0913
ENSG00000181773	GPR3		1.6872	2.3363	3.2201	3.1199	2.1174	2.0941	1.5663		0.30646	0.78333	0.51429	0.63939	0.57761	0.69469	0.062666
ENSG00000158195	WASF2		149.219	149.2114	144.7561	149.4726	146.6181	144.8688	146.775		7.1857	4.0661	12.1223	7.7494	8.199	8.5466	5.7956
ENSG00000126705	AHDC1		42.7937	45.032	47.2351	54.1723	56.6723	48.901	40.2811		3.6481	0.82311	1.1447	2.9715	3.2949	3.3714	2.4018
ENSG00000000938	FGR		0.24726	0.38936	0.19303	0.25159	0.25625	0.17662	0.38506		0.12135	0.31003	0.06524	0.22229	0.15184	0.14167	0.20277
ENSG00000126709	IFI6		20.7763	29.425	21.4951	19.9765	20.4756	21.0033	22.9479		1.4039	15.9242	3.8493	1.3139	2.459	1.296	1.6516
ENSG00000009780	FAM76A		12.9918	13.6199	11.6723	8.3686	10.0784	11.1615	10.7491		1.0502	0.45363	0.70347	2.0169	1.0822	0.63915	0.92392
ENSG00000117758	STX12		74.7055	82.8836	87.8554	82.9888	77.4756	70.6011	69.9051		2.8851	2.9323	7.621	2.2949	6.9737	3.1746	3.5828
ENSG00000270031	AL020997.3		0.37476	0.73582	0.47106	0.46429	0.37517	0.36974	0.25502		0.1404	0.43732	0.28646	0.28929	0.28586	0.12399	0.23488
ENSG00000117751	PPP1R8		62.283	62.113	61.2195	67.1004	67.6693	66.0364	68.7121		4.4689	0.94314	2.9202	2.1577	5.7401	2.9651	4.3272
ENSG00000130775	THEMIS2		4.4286	4.2952	4.1739	4.6739	4.7875	4.5939	4.5765		0.56207	0.3612	0.53977	0.56545	0.50487	0.42631	0.65496
ENSG00000117748	RPA2		34.3374	32.9431	29.4669	28.8448	31.0147	30.1278	37.2499		2.803	1.7565	2.253	1.1565	2.4645	1.6473	1.0758
ENSG00000130768	SMPDL3B		0.52562	0.32803	0.45381	0.44469	0.40982	0.34659	0.32496		0.068527	0.048489	0.24587	0.23526	0.13367	0.1968	0.32801
ENSG00000158161	EYA3		75.1584	72.1733	73.0915	72.0659	69.449	72.8262	74.9747		1.3459	4.1939	6.1614	4.3336	2.8228	1.3007	3.0462
ENSG00000228589	SPCS2P4		0.7116	0.60651	0.84539	1.1094	0.92331	1.1577	0.88973		0.41861	0.29712	0.13706	0.16993	0.42909	0.25722	0.41516
ENSG00000169403	PTAFR		0.5532	0.30517	0.295	0.53655	0.15643	0.27231	0.58857		0.39642	0.16977	0.27845	0.05789	0.12321	0.12999	0.13927
ENSG00000126698	DNAJC8		104.4563	99.9673	99.1813	101.231	103.0871	97.1483	107.2277		4.4153	4.1551	3.5486	4.3815	6.4553	4.9992	6.9294
ENSG00000130770	ATP5IF1		62.8564	57.6327	58.1708	58.3747	58.2031	63.2863	62.5603		4.0301	1.1153	3.5462	3.6539	0.86823	4.681	2.8558
ENSG00000270605	AL353622.1		6.401	4.576	4.4696	3.3184	3.6292	4.8671	5.3149		0.86146	0.4174	0.936	0.85221	1.4698	1.5727	1.367
ENSG00000130766	SESN2		23.1942	23.7429	16.078	15.9101	18.4719	22.8649	22.4335		1.9727	0.53223	1.1779	1.6645	1.6955	1.3723	0.64613
ENSG00000130772	MED18		29.4591	30.9886	28.6564	26.3103	28.1493	28.271	31.5711		2.1804	2.3585	1.6165	1.7031	1.4956	1.6917	4.6512
ENSG00000204138	PHACTR4		80.6458	78.4519	77.0736	73.7433	74.171	71.5989	75.0765		2.502	4.2165	1.8132	3.1981	4.171	2.7326	5.0648
ENSG00000180198	RCC1		47.523	43.9584	44.5434	44.568	45.0756	49.0947	53.2858		2.5167	2.4499	4.4318	1.4634	1.7649	2.8325	1.2966
ENSG00000242125	SNHG3		34.3056	29.3218	28.2991	30.6653	37.9013	42.8979	36.8387		2.2072	2.6374	1.3622	2.6205	7.0257	1.4925	4.8941
ENSG00000200087	SNORA73B		1.2028	1.5801	0.40829	3.3191	0.92556	0.8897	1.3003		1.0981	1.0941	0.24729	3.5984	0.54692	0.26646	1.488
ENSG00000279443	AL513497.1		1.678	1.4195	1.5167	1.3398	0.79627	1.6152	1.2659		0.4397	0.56089	0.56703	0.93457	0.23772	0.39693	0.49831
ENSG00000180098	TRNAU1AP		21.5944	20.5268	20.5957	19.2559	20.1713	21.8524	19.6393		1.193	1.5535	1.3588	1.2647	1.1104	1.8229	3.1244
ENSG00000197989	SNHG12		20.0993	16.761	15.2929	18.6173	23.9103	22.734	23.2596		2.1257	0.87862	1.4183	2.3239	2.3194	2.1461	1.7874
ENSG00000221539	SNORD99		1.2536	1.0805	1.2737	1.3288	1.7886	1.403	1.0517		0.50339	0.2977	0.19973	0.11862	0.45545	0.18693	0.16928
ENSG00000120656	TAF12		37.6777	34.7775	35.1397	31.2535	32.9356	30.8741	36.8636		2.7745	3.4857	1.9911	1.5835	2.0159	0.82205	2.3981
ENSG00000229388	LINC01715		0.67831	0.74952	0.55661	0.77151	0.37402	0.86244	0.77793		0.47581	0.14998	0.1363	0.69715	0.16383	0.18295	0.26005
ENSG00000162419	GMEB1		22.2348	23.653	25.4216	20.9733	18.1313	18.8252	22.0042		1.6007	3.0375	3.0189	1.6243	3.156	1.1292	1.5512
ENSG00000198492	YTHDF2		107.0088	113.336	116.542	121.2988	114.8981	109.6223	112.357		1.7944	6.3525	5.4905	3.4991	3.2134	1.2436	1.6061
ENSG00000116329	OPRD1		11.3602	9.5733	11.6936	29.3266	28.8393	21.9313	13.246		2.6638	2.6108	1.3455	5.2075	1.0523	2.8059	3.1681
ENSG00000159023	EPB41		54.7628	50.0088	53.4304	47.4656	39.757	41.4133	45.6383		3.57	3.6954	4.2272	3.3064	2.9412	3.1847	3.3635
ENSG00000253304	TMEM200B		1.865	1.4795	1.3682	2.526	2.211	2.0618	2.1298		1.0126	0.56809	0.32313	0.81009	0.88061	0.79802	0.59931
ENSG00000116350	SRSF4		104.4579	95.8178	108.1049	98.0503	98.1463	104.3986	99.5605		1.1392	11.3508	8.3934	4.8346	11.5758	3.1335	7.8227
ENSG00000116353	MECR		12.3769	13.9502	12.8185	13.5805	13.3187	15.7118	14.7875		1.0544	1.7455	1.1121	2.7171	1.344	2.2481	1.0821
ENSG00000060656	PTPRU		5.9262	6.1454	7.195	6.844	8.5345	9.1252	8.2751		0.52735	0.87814	1.477	0.72532	1.1684	0.67944	1.0976
ENSG00000186056	MATN1-AS1		1.6339	2.3323	2.5036	1.8364	1.931	1.6858	1.9251		0.4924	0.55589	0.35851	0.65358	0.30292	0.82361	0.76037
ENSG00000162511	LAPTM5		0.62827	0.72092	0.50701	0.63726	0.63627	0.47755	0.56417		0.30306	0.17486	0.35454	0.32607	0.092317	0.1589	0.34001
ENSG00000223382	LINC01778		3.7292	4.137	4.6815	3.6945	4.0513	3.5981	4.3484		0.36505	0.46305	0.5611	0.51558	0.26299	0.66314	0.89297
ENSG00000162512	SDC3		86.8218	93.2435	105.7982	123.1456	123.1353	125.4195	110.3514		15.1919	8.782	18.6008	13.4637	9.1275	10.8562	6.9151
ENSG00000134644	PUM1		147.832	142.3391	142.2942	154.4353	149.4898	151.3285	145.3046		2.8924	4.1637	17.2996	8.4213	14.1743	7.4945	8.4654
ENSG00000084628	NKAIN1		1.3929	1.9758	2.2696	1.7572	1.6181	1.4053	1.3502		0.46324	0.29427	0.37601	0.21024	0.56075	0.36211	0.59193
ENSG00000060688	SNRNP40		39.587	39.2606	38.8677	40.7013	41.5148	41.8771	47.476		5.0229	1.554	2.0892	3.5086	3.1514	2.8819	1.9608
ENSG00000229447	AC114495.2		0.40216	0.21686	0.35625	0.31145	0.40311	0.23723	0.23797		0.17705	0.2584	0.1647	0.10438	0.45661	0.18485	0.087177
ENSG00000121766	ZCCHC17		82.9404	84.3696	85.8824	82.9029	75.8978	73.5878	86.8384		2.1922	3.1838	3.7396	5.4638	2.9528	3.0362	0.97967
ENSG00000168528	SERINC2		31.9755	34.6636	32.7405	35.8474	35.5236	41.2443	40.1434		3.29	3.2562	2.258	5.1136	6.0693	6.3621	7.4482
ENSG00000229167	AC114488.1		0.18563	0.38656	0.27064	0.221	0.27805	0.29274	0.35721		0.097139	0.23283	0.20796	0.16754	0.18611	0.21104	0.28706
ENSG00000142910	TINAGL1		20.8425	29.407	28.5872	29.3615	29.0923	30.8485	30.054		7.0508	8.1951	4.6894	7.0815	7.55	4.4403	7.1626
ENSG00000162517	PEF1		65.7603	66.7179	68.4332	68.8989	71.8176	69.8203	72.7928		5.326	4.2723	6.9055	2.583	4.5308	0.40652	3.2519
ENSG00000084636	COL16A1		620.155	576.7696	591.2576	561.9186	545.1899	573.8761	558.5283		10.8447	30.0517	69.3384	35.6246	70.8843	21.8473	27.5891
ENSG00000121753	ADGRB2		15.9357	16.3643	15.0221	19.7673	20.0579	21.2457	17.6358		0.42963	1.9979	2.8813	1.1613	2.2185	2.2732	2.4818
ENSG00000134668	SPOCD1		20.074	27.2384	38.4567	45.2631	41.69	37.241	25.1549		2.8264	3.7532	4.8635	10.2963	9.6678	3.9565	2.6895
ENSG00000184007	PTP4A2		156.2347	156.0264	169.7165	164.8262	167.9552	164.433	151.1833		8.247	7.1272	11.8958	10.7019	9.9646	6.1456	8.3066
ENSG00000121774	KHDRBS1		293.2826	293.1542	303.8608	289.7083	297.7141	282.3427	268.5184		14.2904	10.075	13.4761	12.1273	11.2008	11.3503	10.7243
ENSG00000121775	TMEM39B		23.6584	24.4256	25.0892	22.6886	24.5415	24.7984	23.9778		1.6291	1.571	3.3723	1.4388	2.3014	1.0347	2.3583
ENSG00000025800	KPNA6		106.2366	102.7722	104.6344	102.1272	111.6212	109.5065	112.1154		2.5424	3.379	2.0627	4.0984	4.8483	4.6324	4.3904
ENSG00000084652	TXLNA		193.2999	192.5164	196.8301	207.3209	215.2383	206.0506	208.223		6.0986	9.6273	11.013	10.3597	8.0385	11.6724	5.8577
ENSG00000160050	CCDC28B		33.4277	31.6536	31.9378	30.4901	30.6146	30.8066	34.0114		2.2145	3.0869	4.9915	2.2917	1.2931	0.6189	2.2602
ENSG00000224066	AL049795.1		6.1198	4.5339	5.3991	4.1207	4.5943	5.0662	5.9373		1.1836	0.58419	1.0531	0.56783	1.1469	1.0593	0.36235
ENSG00000160051	IQCC		7.6668	5.6987	4.723	6.5913	6.8001	7.0889	8.6756		0.82125	0.92925	1.089	0.93015	0.72541	1.3304	1.5361
ENSG00000160055	TMEM234		26.2088	20.2134	21.0138	22.1331	23.3446	24.1159	25.6414		2.5149	1.602	2.3779	1.9418	3.966	2.4225	3.5249
ENSG00000084623	EIF3I		370.1913	363.7074	364.7194	389.0758	393.5786	395.5309	421.5615		29.7562	32.1714	41.8744	19.1789	24.3165	22.6608	19.6769
ENSG00000220785	MTMR9LP		26.057	23.8785	23.3874	22.1943	19.5522	21.4872	24.2255		4.3849	3.3919	4.2374	1.3758	2.3649	2.115	2.444
ENSG00000183615	FAM167B		6.1317	5.7767	5.2973	5.9044	4.814	4.4925	4.3094		1.0323	0.95022	0.61224	0.92545	0.42589	0.25045	0.62998
ENSG00000116478	HDAC1		239.7927	235.056	234.6116	226.4446	227.5586	221.8119	218.06		13.024	3.0252	14.1965	6.5431	6.6922	11.2692	6.6391
ENSG00000175130	MARCKSL1		209.3968	218.5553	213.2696	203.2939	196.5979	207.3728	212.9541		20.7283	21.634	34.243	22.2076	30.0851	30.1473	22.3812
ENSG00000162526	TSSK3		0.9953	0.954	1.1926	0.72855	0.73938	0.91666	1.1949		0.57347	0.35477	0.46469	0.20035	0.35505	0.55067	0.65239
ENSG00000225828	FAM229A		23.5458	21.489	19.9533	19.662	19.5932	22.6762	22.4899		1.9818	4.0697	2.5741	2.494	5.6453	2.7719	3.48
ENSG00000160058	BSDC1		107.1421	104.88	104.4991	107.4871	100.8848	102.6646	101.4504		7.1064	2.9909	8.2958	7.6684	8.9165	2.2004	4.7791
ENSG00000273274	ZBTB8B		0.64538	0.53472	0.2696	0.40498	0.41196	0.16587	0.33713		0.48736	0.19005	0.1687	0.13345	0.23729	0.055712	0.3092
ENSG00000160062	ZBTB8A		3.8311	4.6004	4.2782	6.3057	9.0528	6.4225	3.3502		0.48833	0.43116	0.99223	2.0838	1.4205	0.92392	0.36046
ENSG00000176261	ZBTB8OS		32.1502	31.4983	31.4632	31.4799	30.572	27.3312	32.8077		4.5792	1.3921	1.2722	1.4315	2.4073	2.615	2.0087
ENSG00000162521	RBBP4		197.972	186.225	183.3857	174.8585	174.0474	172.0849	186.1881		5.2878	2.3306	8.5736	6.1607	7.2551	1.664	4.6042
ENSG00000162520	SYNC		120.9626	125.209	125.6915	140.7221	158.0622	165.0473	113.0037		14.3626	9.9365	8.2205	2.0119	8.8636	5.6039	5.7113
ENSG00000162522	KIAA1522		40.0129	39.2266	39.8051	49.7824	57.5786	62.2904	38.3533		1.1511	1.2638	2.9067	7.1013	6.5693	4.8971	3.4265
ENSG00000134684	YARS		125.1661	126.8581	126.7685	131.0264	135.7061	134.0745	147.9952		9.4182	3.9456	8.1034	2.9855	4.0278	6.7191	8.3141
ENSG00000116497	S100PBP		63.795	59.6239	58.7903	47.2576	46.9645	47.1283	52.2448		3.6172	6.3345	6.4133	1.5252	5.2817	3.305	2.4572
ENSG00000160097	FNDC5		0.34937	0.4995	0.45095	0.53916	0.29733	0.58666	0.3194		0.25551	0.2817	0.23548	0.086897	0.18926	0.36483	0.18224
ENSG00000121900	TMEM54		17.9408	17.2831	16.7739	17.8633	18.2977	19.3665	19.3811		1.4082	1.689	2.9355	1.2302	1.0551	1.9817	0.89824
ENSG00000116514	RNF19B		46.4222	48.3097	42.963	44.204	40.0903	41.1251	45.2102		2.1627	3.1263	3.1689	0.88135	2.6011	4.0799	2.5737
ENSG00000004455	AK2		173.317	171.1306	167.9945	172.0832	170.5487	178.6421	187.6363		13.361	3.3195	12.4648	5.9302	5.7359	8.9394	14.0117
ENSG00000142920	AZIN2		30.7076	29.4364	31.0769	24.2418	22.2262	23.5239	26.8066		1.6313	1.4101	1.3952	1.4924	3.5054	2.2777	1.5
ENSG00000278997	AL662907.1		1.6718	1.5386	1.5091	2.15	1.9068	1.6708	1.5206		0.6626	0.67242	0.27582	0.51215	0.30766	0.78485	0.37916
ENSG00000116525	TRIM62		26.7475	27.7829	28.3926	36.4434	34.5094	32.6624	26.7503		2.3228	1.4792	4.5168	0.97303	3.2119	1.713	1.0465
ENSG00000160094	ZNF362		31.8759	33.4511	30.8274	28.701	31.1404	28.7123	31.9084		2.5073	2.4916	2.4785	2.2384	3.9719	3.1246	3.7874
ENSG00000134686	PHC2		117.3073	149.8447	190.9253	176.4776	110.672	110.9047	116.4459		7.9661	5.9535	15.5153	9.7357	6.3165	5.9424	4.8172
ENSG00000222112	RN7SKP16		0.53573	0.97952	0.69028	0.18258	0.3445	0.50053	0.75055		0.2938	0.35296	0.43639	0.15457	0.32053	0.15683	0.40146
ENSG00000121903	ZSCAN20		14.0868	11.6912	9.337	9.678	10.7743	11.8009	14.9771		2.4072	1.6517	2.0488	1.1123	1.4741	1.6442	1.2409
ENSG00000121904	CSMD2		0.10431	0	0.15848	0.060797	0.13119	0.099611	0.029408		0.074883	0	0.19715	0.12159	0.11569	0.12169	0.058816
ENSG00000163866	SMIM12		34.55	33.9592	36.4588	40.287	41.3907	40.3606	37.8116		2.5394	1.9417	2.3106	1.6386	2.3636	0.60102	1.7807
ENSG00000188910	GJB3		3.8552	7.5206	13.6324	20.8611	16.9485	14.6791	6.41		0.6438	0.80322	2.2755	2.7917	1.7315	1.7052	1.3778
ENSG00000241014	AC114490.1		8.8485	9.0999	8.2261	7.2612	7.2152	7.6288	9.1484		0.89198	0.25923	1.4142	0.75386	0.70271	1.4856	1.2075
ENSG00000163867	ZMYM6		14.1258	13.4296	15.1294	12.7263	12.756	12.0148	12.2617		0.81037	1.9454	1.256	1.7573	0.76694	1.4962	3.1868
ENSG00000197056	ZMYM1		19.444	17.3122	16.0539	12.6193	15.2657	14.463	16.5968		3.8279	1.1483	1.9241	1.0984	2.6125	2.9763	1.9994
ENSG00000116560	SFPQ		325.498	321.7066	354.4031	374.4793	377.9387	371.1958	313.1004		19.1993	26.1105	25.983	17.133	37.745	16.8996	16.9054
ENSG00000146463	ZMYM4		101.5489	97.7501	97.4149	92.2091	91.8113	95.8705	97.2147		1.4527	4.8749	11.8433	3.3732	6.5769	4.381	1.8854
ENSG00000142687	KIAA0319L		257.3539	245.6034	237.4167	239.2713	231.6993	231.4602	243.1383		7.1636	8.3049	8.7134	7.8114	8.3209	3.5157	12.8423
ENSG00000020129	NCDN		118.8851	123.1381	121.8166	135.9163	135.8944	140.0597	145.3191		3.1436	8.3005	9.7884	4.676	8.7076	3.465	5.0412
ENSG00000116819	TFAP2E		0.92373	1.2761	1.2276	1.2818	1.2255	1.4663	0.85132		0.1636	0.6576	0.31987	0.49432	0.46374	0.18047	0.351
ENSG00000126067	PSMB2		140.1196	139.191	139.9496	140.9952	144.1329	143.7504	141.0769		5.4681	2.4712	6.3247	6.056	8.0055	4.2692	3.3492
ENSG00000142686	C1orf216		50.6583	49.3392	51.5349	56.6286	58.2715	50.1791	52.0046		1.4806	4.6478	5.9146	1.3425	4.5144	5.6935	4.3344
ENSG00000092853	CLSPN		2.4559	2.3837	2.3254	2.1312	3.0497	3.4063	5.3444		0.082643	0.5768	0.72915	0.8078	0.64292	0.81007	0.60264
ENSG00000232335	AL354864.1		0.071565	0.20567	0.061902	0.12393	0.031943	0.068808	0.081607		0.084155	0.14875	0.071966	0.09962	0.063886	0.08015	0.099315
ENSG00000134698	AGO4		39.6228	40.2233	39.9925	34.2014	32.7198	30.966	30.2475		2.0558	4.1951	4.9435	5.8013	4.1979	1.4366	1.7328
ENSG00000092847	AGO1		100.7357	92.9371	91.5369	97.6856	99.986	101.3319	99.5445		6.4527	2.5262	3.9807	5.7907	10.6022	5.9886	6.8855
ENSG00000126070	AGO3		76.3918	70.0257	70.3038	62.1026	63.1088	64.9871	63.9931		1.3698	11.0514	10.1006	5.4767	7.4773	3.8972	4.7851
ENSG00000116863	ADPRHL2		25.2762	25.7647	25.8124	28.1539	28.4059	29.5793	30.431		2.3621	1.5012	3.0044	1.9516	2.7633	2.021	0.62716
ENSG00000171812	COL8A2		2.8205	1.9371	1.9859	2.2381	2.1857	1.9014	1.7431		0.77868	0.54833	0.35813	0.39318	0.57792	0.74388	0.38386
ENSG00000054116	TRAPPC3		57.8741	62.5464	61.793	59.5998	59.2009	56.7066	60.6244		3.4604	4.4525	3.4926	1.8637	3.5961	2.6084	3.9231
ENSG00000116871	MAP7D1		110.0232	116.7611	112.6628	108.3324	106.9532	107.8179	104.4575		5.4434	3.2402	9.6451	2.6519	4.5592	3.9769	4.96
ENSG00000054118	THRAP3		216.6558	209.5183	206.7853	205.7329	217.2554	213.9152	213.4195		14.7405	8.6042	3.1749	8.7803	5.2994	1.9684	12.0918
ENSG00000214193	SH3D21		12.0756	9.644	11.1449	9.4916	9.3289	9.483	10.4632		1.6905	1.381	0.49085	1.4552	1.2322	1.9387	1.7718
ENSG00000142694	EVA1B		16.6336	18.5466	15.1594	18.2344	16.7398	15.3212	13.5434		3.4585	2.4332	3.2367	2.0766	2.4972	1.8712	4.1757
ENSG00000116883	AL591845.1		3.6407	4.0017	4.0263	3.398	2.8707	3.1144	3.4939		0.43098	0.36411	1.0416	0.41236	0.7316	0.5141	1.0806
ENSG00000196182	STK40		52.7116	63.8711	77.2174	72.7623	59.0796	56.86	56.7582		3.5119	1.8099	6.4679	9.0779	9.5909	8.0556	2.6121
ENSG00000181817	LSM10		23.8127	22.7554	23.8781	26.3634	26.3264	27.7058	25.5138		1.2225	2.8217	2.9802	1.6156	3.5696	0.64831	2.5851
ENSG00000116885	OSCP1		10.0276	8.4039	8.5731	6.8954	7.9258	8.6831	9.38		1.868	0.48813	1.4012	1.1066	0.55373	0.82031	1.7537
ENSG00000116898	MRPS15		49.802	50.0006	54.5962	53.3063	55.4117	51.9866	55.6413		3.4229	2.8814	3.7662	2.3739	2.8214	3.9013	4.0934
ENSG00000233621	LINC01137		7.6814	6.7171	7.7175	6.8956	6.6277	5.8151	7.0384		2.6864	1.7639	0.98673	1.2739	1.2909	2.0699	0.9407
ENSG00000163874	ZC3H12A		7.2033	13.2179	10.2852	9.2031	8.7347	8.4781	8.465		0.50947	2.0958	0.70718	0.64736	0.92976	0.98346	0.94095
ENSG00000163875	MEAF6		40.6294	36.3847	40.9398	40.0686	45.4741	39.8236	33.0422		4.4925	2.1673	3.0883	0.4788	1.2644	3.9231	1.6703
ENSG00000163877	SNIP1		38.8681	46.4513	44.8063	41.4556	41.6842	39.4452	41.6757		2.3709	5.0674	3.5962	3.9166	4.0526	3.4723	1.5415
ENSG00000237749	AL034379.1		0.7302	0.74732	1.2453	1.5019	0.88309	1.2233	0.83822		0.21184	0.13748	0.52993	0.52004	0.21335	0.32881	0.14997
ENSG00000134697	GNL2		83.0303	84.1938	91.9926	90.0709	90.62	92.8564	91.6003		5.8264	4.6587	5.0558	6.548	4.8957	6.8093	3.6983
ENSG00000116922	C1orf109		23.0918	21.6115	21.6905	21.2667	22.1457	23.4973	26.7411		1.1032	0.83014	1.1047	2.1198	1.8671	2.5487	1.4126
ENSG00000134690	CDCA8		4.5646	4.3069	3.4858	3.1562	3.9749	3.9413	5.5671		0.64448	0.81604	0.81026	0.24041	1.2289	1.6007	0.93818
ENSG00000185090	MANEAL		20.3809	21.7071	18.7489	24.5746	25.0825	25.9975	23.2688		1.6448	2.6086	2.0447	1.4056	2.2237	0.14612	2.9791
ENSG00000196449	YRDC		26.4522	38.7881	30.5254	30.6733	35.2731	32.6456	32.7656		2.9045	1.7659	5.7783	1.8264	2.6217	1.7629	2.9107
ENSG00000197982	C1orf122		63.069	63.0651	63.7968	64.8211	63.2969	67.1438	65.9939		3.9922	5.6872	11.9653	5.7748	5.7026	4.2344	6.5828
ENSG00000188786	MTF1		49.903	59.789	54.9112	47.9111	51.1462	49.8816	53.3589		0.82833	5.4571	5.7686	2.0574	2.0892	2.7413	2.4255
ENSG00000204084	INPP5B		38.9006	35.3079	36.3183	37.3619	32.6963	36.9218	37.6558		2.2955	2.2471	3.8719	0.71849	0.51619	2.6657	1.9762
ENSG00000183431	SF3A3		144.3764	137.7754	149.114	142.8494	153.0107	148.834	158.8275		6.6326	6.0034	4.884	2.3346	4.6605	5.9737	12.2139
ENSG00000183386	FHL3		14.8158	15.4395	18.2662	27.8628	26.3605	21.8202	15.706		2.4119	1.3664	1.1764	1.8613	1.5678	0.58448	1.3565
ENSG00000183520	UTP11		54.2338	52.8566	61.2457	55.7548	56.951	55.0925	54.5302		4.2569	2.9875	4.2026	3.605	1.958	5.5147	4.2276
ENSG00000116954	RRAGC		35.4795	34.8057	30.9911	28.9746	30.3214	29.637	32.3997		1.9531	3.8104	2.178	1.1012	2.2843	2.815	2.4621
ENSG00000228436	AL139260.1		2.45	2.3555	2.256	2.167	2.3042	2.045	2.8272		0.61107	0.33585	0.6231	1.1163	0.44119	0.7348	0.33894
ENSG00000214114	MYCBP		27.2685	25.8913	26.9274	25.6869	23.9153	22.793	26.0021		2.5796	1.3792	1.801	0.78042	1.092	1.2067	1.5352
ENSG00000158315	RHBDL2		1.5949	1.169	1.6949	1.4818	1.0809	1.2359	1.3414		0.63628	0.22412	0.26311	0.28596	0.47661	0.41662	0.67898
ENSG00000174574	AKIRIN1		83.4943	99.91	101.757	89.7672	81.4565	79.291	83.1404		5.4204	6.3656	6.0824	5.0681	3.2062	2.6375	3.2661
ENSG00000168653	NDUFS5		83.8522	84.7567	83.1764	86.8789	88.9139	84.0842	95.5693		4.4063	4.9865	5.6883	5.8	8.0735	7.1647	10.0322
ENSG00000127603	MACF1		430.5522	411.3082	445.9518	605.0575	622.392	538.5885	384.562		26.7508	16.4068	36.5226	39.0874	22.3524	20.2802	16.1568
ENSG00000183682	BMP8A		0.54457	0.50745	0.83806	0.85815	0.82192	0.92752	0.62336		0.30514	0.10455	0.14223	0.51104	0.10391	0.51014	0.3031
ENSG00000237624	OXCT2P1		0.18765	0.17367	0.1544	0.21316	0.37174	0.24151	0.3194		0.1388	0.21983	0.14031	0.2007	0.23965	0.20839	0.18224
ENSG00000182109			7.8469	7.69	7.3878	6.2005	6.04	6.2889	6.8136		0.63359	1.7833	1.1261	0.82299	0.47923	0.96448	1.5774
ENSG00000243970	PPIEL		1.6214	2.1097	2.1334	2.1491	1.8435	2.1293	2.3928		0.23248	0.54971	0.41502	0.6128	0.59837	0.81983	1.1093
ENSG00000090621	PABPC4		316.4152	307.9781	315.0602	309.9645	319.0301	321.0041	319.1676		19.4174	14.6152	7.2076	7.9692	9.6843	8.9849	9.0092
ENSG00000201457	SNORA55		0.37328	0.1806	0.29027	0.37934	0.5085	0.50481	0.45013		0.21877	0.072175	0.11407	0.14869	0.17527	0.21733	0.20392
ENSG00000116981	NT5C1A		0.2204	0.35472	0.15219	0.15554	0.43533	0.43973	0.40514		0.10565	0.29465	0.17822	0.22966	0.17926	0.089187	0.16368
ENSG00000116983	HPCAL4		0.4456	0.50392	0.54267	0.55501	0.47299	0.45879	0.60438		0.48082	0.32547	0.21565	0.27652	0.14681	0.22692	0.31753
ENSG00000084072	PPIE		47.9075	48.991	47.9948	46.8226	49.1354	51.2772	55.44		3.5171	2.5073	3.5238	2.1612	4.1861	2.1777	2.754
ENSG00000116985	BMP8B		23.9493	24.9553	30.8831	36.0593	35.6438	38.8416	30.7389		2.1539	1.9771	1.9443	2.6788	2.8183	3.3808	1.159
ENSG00000261798	AL033527.3		0.36739	0.2434	0.25532	0.24328	0.29347	0.55741	0.5321		0.19079	0.11021	0.083056	0.22704	0.21655	0.18689	0.15079
ENSG00000284719	AL033527.5		1.2529	1.2182	1.5181	1.0246	1.2966	1.1787	1.7173		0.76599	0.34788	0.32256	0.5128	0.40462	0.15351	0.87614
ENSG00000043514	TRIT1		36.3869	32.9786	29.92	31.5907	32.3372	32.94	34.9117		2.6651	1.4836	3.0615	1.3416	1.0932	0.96761	1.3742
ENSG00000116990	MYCL		0.61466	0.4445	0.28228	0.3383	0.38016	0.24934	0.5145		0.19611	0.16469	0.20409	0.16834	0.2761	0.2222	0.28198
ENSG00000168389	MFSD2A		6.7601	8.5491	8.3929	8.5167	6.9086	7.6278	6.0565		0.58464	0.88805	1.6045	1.4161	1.6744	2.3637	1.1014
ENSG00000228477	AL663070.1		1.0249	1.2456	1.1238	0.77414	1.2607	1.1399	0.86151		0.71452	0.55499	0.44298	0.31175	0.45912	0.22132	0.46635
ENSG00000131236	CAP1		387.7601	402.5476	405.9	417.2334	416.304	414.545	396.2645		16.6571	4.6435	13.1677	11.4307	15.1344	12.1568	6.5812
ENSG00000131238	PPT1		219.9713	212.6704	210.6211	201.9199	210.1185	216.1587	227.5674		12.7485	13.3607	7.5095	8.8853	12.3849	17.3862	10.565
ENSG00000117000	RLF		46.037	46.2068	53.6472	47.3631	44.5038	43.3298	43.4459		4.8379	3.255	6.0317	3.8728	2.0995	2.4791	2.2936
ENSG00000259943	AL050341.2		15.4659	15.0448	16.0045	13.4793	13.7157	13.5195	15.5024		1.8569	0.61792	0.6861	0.85399	1.9361	0.77482	0.5765
ENSG00000084073	ZMPSTE24		114.5009	111.6548	111.3582	116.1503	117.0674	110.5178	108.3535		5.8942	5.4481	10.3303	6.1727	10.5626	3.4327	6.1503
ENSG00000049089	COL9A2		77.0807	75.3067	75.9561	74.0898	75.922	80.5197	78.2461		5.7316	4.829	10.5516	2.7678	6.9388	7.0208	4.7562
ENSG00000084070	SMAP2		65.6957	68.4482	64.1724	70.7104	72.3878	68.8445	68.8818		8.3376	6.6968	7.0094	5.2746	7.7077	5.9359	6.2948
ENSG00000187801	ZFP69B		3.9875	3.9406	6.8176	8.3467	5.8868	4.4989	3.8172		0.44682	0.43566	1.6308	1.3127	0.82503	0.69503	0.98815
ENSG00000260920	AL031985.3		3.8274	3.9415	6.4032	7.9057	5.2707	4.7086	3.8189		0.49214	0.5078	1.2869	0.98853	1.0012	0.23172	0.62919
ENSG00000187815	ZFP69		8.8681	6.9953	6.6443	7.7696	7.0443	6.6889	7.3857		2.034	0.82814	1.5723	0.47501	1.0786	0.2196	0.78668
ENSG00000238287	AL603839.3		2.4357	1.8802	2.4855	1.7473	1.8244	3.0416	1.8476		0.58358	0.36563	0.69144	0.5143	0.51549	0.68713	0.46495
ENSG00000164002	EXO5		11.3259	10.8639	12.0183	11.7235	11.5407	10.4557	9.9852		2.1031	0.89545	2.3904	1.0894	0.85547	1.5239	0.69755
ENSG00000117010	ZNF684		3.2422	4.5636	4.1513	4.1615	4.1337	4.5688	5.1512		0.14969	0.94966	0.73763	1.0491	0.68797	0.88367	1.0642
ENSG00000117016	RIMS3		1.9729	2.0979	1.4578	1.6963	0.93045	1.3296	1.6248		0.69995	0.76566	0.40323	0.14237	0.17083	0.43111	0.40525
ENSG00000237899	AL031289.1		0.43159	0.21244	0.26843	0.27396	0.42509	0.23468	0.37932		0.5889	0.15075	0.25294	0.20055	0.22457	0.067574	0.2166
ENSG00000272145	NFYC-AS1		5.527	4.7099	4.7157	4.6989	5.3651	5.8912	4.9891		0.92945	1.2696	0.51459	0.52112	0.994	0.38361	0.51699
ENSG00000066136	NFYC		55.2249	54.3998	52.5864	49.3643	51.3759	52.2888	55.1444		2.1211	2.6631	0.5863	3.365	1.6131	1.1838	1.7228
ENSG00000117013	KCNQ4		1.2128	1.978	1.4531	1.2874	0.95583	1.2247	1.967		0.3881	0.24306	0.28905	0.27374	0.15793	0.51961	0.75745
ENSG00000179862	CITED4		5.3382	9.3825	7.2722	6.8299	7.5016	7.227	4.2743		0.49832	1.7523	0.93161	1.2448	1.9077	0.89619	1.4822
ENSG00000171793	CTPS1		38.2655	40.4467	39.3036	41.2642	46.0696	47.2992	49.897		4.483	4.6027	3.8594	3.6886	2.397	2.5016	2.7725
ENSG00000281207	SLFNL1-AS1		2.6397	2.2757	2.3958	2.3606	2.5274	3.5747	3.1178		0.60699	0.35879	0.89998	0.57423	0.52881	0.30664	1.2068
ENSG00000171790	SLFNL1		0.64704	0.38744	0.35113	0.35257	0.38059	0.066075	0.2161		0.21829	0.13827	0.14183	0.19804	0.17654	0.07659	0.076025
ENSG00000010803	SCMH1		29.1964	27.2052	27.8389	29.4378	29.1694	29.4909	26.3289		1.2646	2.4824	3.3068	2.9283	3.1783	1.7233	3.2141
ENSG00000204060	FOXO6		1.0216	0.74628	0.90911	1.0033	0.76089	1.427	0.56132		0.36292	0.22713	0.20653	0.55241	0.21127	0.43686	0.28801
ENSG00000229901	AC093151.2		1.2887	0.62304	0.6974	0.88642	0.79012	1.1544	1.3547		0.17456	0.18088	0.40923	0.2521	0.095079	0.47215	0.18407
ENSG00000127124	HIVEP3		24.195	23.7009	22.583	27.4527	62.6614	49.2294	29.259		2.4912	3.0317	3.2277	3.0996	7.7852	2.6628	2.3203
ENSG00000198815	FOXJ3		134.3262	135.7582	135.4447	131.4587	130.9762	122.3041	123.0742		4.8998	6.3074	7.7884	5.5424	8.1579	4.1935	5.6939
ENSG00000177181	RIMKLA		2.1882	2.5552	2.4592	1.8932	1.6446	1.5819	1.8371		0.5527	0.4286	0.46508	0.46358	0.53085	0.62296	0.27787
ENSG00000066185	ZMYND12		2.0892	1.3792	1.5209	1.4959	1.3307	1.1504	1.3755		0.38271	0.31287	0.36527	0.38771	0.1163	0.39042	0.17947
ENSG00000127125	PPCS		57.51	51.5445	53.773	49.2996	52.6755	53.5943	56.0679		4.1577	3.5685	3.2044	2.3564	0.87789	4.2896	2.4709
ENSG00000186409	CCDC30		3.6324	3.0223	3.3191	2.6589	2.6506	2.519	3.6414		1.0186	0.52421	0.46488	0.8859	0.2591	0.28475	0.7227
ENSG00000171960	PPIH		18.5299	16.779	19.4984	19.2339	19.8832	19.6354	21.813		1.451	1.0307	2.2809	2.1467	1.1399	2.1737	1.7684
ENSG00000065978	YBX1		474.1865	479.9608	492.9044	490.5248	511.1792	505.485	518.9512		13.891	4.1582	14.1836	22.7509	22.6904	28.0663	24.7284
ENSG00000117385	P3H1		89.155	85.8905	83.817	89.4648	89.0337	92.1717	95.2411		7.8565	5.6109	7.6772	6.0809	6.7969	7.7302	3.7251
ENSG00000164008	C1orf50		1.3956	1.0629	1.2999	1.3452	1.1419	1.4578	0.97377		0.50644	0.43082	0.23824	0.49445	0.10308	0.33776	0.50431
ENSG00000274386	TMEM269		0.76331	0.67729	0.73437	0.62886	0.4767	0.72446	0.75165		0.23933	0.50085	0.37754	0.077919	0.15048	0.3115	0.52325
ENSG00000177868	SVBP		9.9505	10.5645	10.1315	9.8509	9.9951	9.4579	8.9822		0.55682	1.2459	1.7964	0.69023	1.4182	0.74593	1.1787
ENSG00000164010	ERMAP		44.4333	38.1275	37.4618	34.3235	32.8881	32.5207	33.4847		2.307	2.1344	0.93438	2.9006	0.88992	1.1519	3.5335
ENSG00000228192	AL512353.1		1.7415	1.3501	1.0256	1.5673	1.1094	1.1215	1.3799		0.63311	0.2714	0.41164	0.22082	0.22184	0.26474	0.67941
ENSG00000164011	ZNF691		15.1859	11.8052	11.5734	11.6343	11.897	13.8127	14.5394		2.8759	1.4189	0.67196	0.75252	2.3475	1.6851	1.1656
ENSG00000117394	SLC2A1		249.8542	266.1766	274.9273	284.6717	313.5646	322.3612	253.5697		6.6009	11.354	14.8472	4.7204	19.6223	12.6931	5.18
ENSG00000227533	SLC2A1-AS1		3.2748	2.3686	2.4258	2.3414	2.3866	1.9901	2.4815		0.43069	0.44854	0.47238	0.56312	0.70942	0.41012	0.49645
ENSG00000117395	EBNA1BP2		52.5859	55.8421	57.6806	63.4452	68.9941	68.6501	68.5019		5.3847	3.0299	7.8809	5.0141	5.8285	3.7577	8.8939
ENSG00000243710	CFAP57		1.0763	0.9754	1.3109	1.1556	0.81878	1.0507	0.96136		0.14758	0.44473	0.15936	0.68977	0.25628	0.56758	0.54245
ENSG00000066056	TIE1		0.27467	0.30075	0.29617	0.4378	0.39001	0.36291	0.36493		0.19839	0.12264	0.077418	0.20323	0.13585	0.097239	0.16472
ENSG00000234694	AL139289.2		1.1189	0.78772	0.90878	0.84566	0.95693	0.8258	0.76291		0.42744	0.54248	0.2149	0.17637	0.50532	0.20994	0.37658
ENSG00000117399	CDC20		10.0397	10.3077	10.0468	9.4633	10.3179	11.7481	14.7219		1.1716	2.5965	2.3824	0.6785	1.2924	2.3537	1.6324
ENSG00000066322	ELOVL1		68.4373	69.2579	67.4725	68.8308	70.7223	75.3527	74.4868		2.002	6.4009	7.6525	4.7342	3.4143	3.7278	5.5953
ENSG00000159479	MED8		52.1614	48.2368	51.081	56.0026	60.5767	61.7969	63.0583		3.0601	1.524	2.9061	2.4419	3.4853	2.3194	5.014
ENSG00000198198	SZT2		142.8923	137.9625	140.0192	135.2162	128.3035	143.2313	158.8566		11.0836	5.5431	11.3545	12.0026	14.9547	4.5466	10.9802
ENSG00000229372	SZT2-AS1		0.44632	0.087867	0.25902	0.27965	0.31371	0.39818	0.38414		0.19682	0.11314	0.19187	0.10659	0.10039	0.083181	0.15049
ENSG00000178922	HYI		30.6419	29.1465	29.7438	28.6044	27.0074	30.2641	28.6936		2.8786	1.3595	3.1121	2.7907	1.854	2.9417	3.9705
ENSG00000142949	PTPRF		102.7961	100.4969	99.089	102.5195	101.0678	109.8538	102.5704		7.8114	5.1976	7.2927	11.076	6.0223	7.2493	12.6944
ENSG00000066135	KDM4A		120.8152	117.7679	105.3048	98.3552	96.8376	101.5907	123.3321		5.8401	3.1372	3.7241	6.6235	2.0626	4.1225	2.9958
ENSG00000236200	KDM4A-AS1		2.5431	1.82	1.6564	1.6281	1.3986	1.7862	2.5873		0.11325	0.50863	0.57691	0.21449	0.74157	0.46873	0.87563
ENSG00000126091	ST3GAL3		18.4604	18.4747	19.7507	19.0225	17.6243	16.8879	20.1879		1.6462	1.1249	0.62731	2.957	2.0268	1.5825	0.78202
ENSG00000117407	ARTN		3.8681	4.6365	4.6023	4.0382	3.5763	3.8681	4.6633		0.76875	0.38293	0.46854	1.1103	0.68245	0.84993	0.53244
ENSG00000237950	AL357079.1		1.3031	0.99867	1.1648	1.0846	0.82777	0.95101	1.515		0.77321	0.31434	0.82259	0.62546	0.15638	0.49232	0.34144
ENSG00000117408	IPO13		98.3923	99.8804	98.5803	100.6518	100.2905	107.7876	112.9016		8.7855	9.7848	12.4883	4.9848	2.2603	6.1847	2.9265
ENSG00000132768	DPH2		63.7375	63.7807	66.1167	74.2624	81.5875	83.9646	80.3548		4.0894	5.4708	8.0951	3.933	3.6696	4.9145	1.8252
ENSG00000117410	ATP6V0B		112.5667	113.8758	113.296	114.8815	121.1679	121.144	116.3224		3.1445	7.0884	16.7718	6.9094	9.2066	7.9677	9.1179
ENSG00000117411	B4GALT2		25.0027	25.1794	25.6583	26.1193	29.7268	27.9798	28.1119		0.76132	2.1055	3.8777	0.73508	3.3244	0.90938	2.5086
ENSG00000159214	CCDC24		16.9239	14.9215	15.19	14.8041	12.9404	12.8837	13.5096		1.9222	1.1302	0.34622	1.3416	0.59772	1.5567	1.2362
ENSG00000196517	SLC6A9		13.0602	11.8052	11.9634	11.9436	10.3224	12.0263	9.1777		2.1835	1.4951	0.53858	0.68585	0.52328	0.59546	0.93236
ENSG00000230615	AL139220.2		2.4851	1.6755	1.9427	1.9018	1.5786	1.4555	1.8644		0.52731	0.33394	0.41014	0.47972	0.44362	0.44348	0.59541
ENSG00000233514	AL356653.1		0.27467	0.18075	0.22512	0.21746	0.12748	0.12805	0.15637		0.19839	0.12102	0.16748	0.15511	0.1472	0.17548	0.14622
ENSG00000178028	DMAP1		52.4002	47.7778	50.3442	46.3488	46.7786	49.5035	48.0391		1.2133	4.9004	2.0573	3.8361	6.7065	2.0558	7.8903
ENSG00000117419	ERI3		41.4256	42.435	41.3384	44.5336	44.251	46.4027	47.7931		3.0328	3.3856	6.4257	1.2539	4.2394	2.4806	3.0926
ENSG00000187147	RNF220		60.6416	61.8789	63.6891	66.3641	68.9588	70.5697	67.9935		4.5565	5.8668	6.9357	3.4133	2.8752	5.3396	3.8658
ENSG00000126106	TMEM53		12.7419	14.3477	12.2693	13.5697	12.1946	13.4617	12.8222		1.4577	1.1972	1.4985	0.62954	0.79467	1.821	0.62144
ENSG00000198520	ARMH1		2.7541	1.8778	2.3853	2.2444	2.1887	2.2293	1.6499		0.73567	0.27799	0.45108	0.88351	0.67356	1.1718	0.37278
ENSG00000142945	KIF2C		11.0942	11.7981	10.9608	10.0238	9.4574	11.0197	13.0639		0.76972	1.2935	1.2904	1.4533	0.76811	1.2149	2.0481
ENSG00000225721	AL592166.1		0.42516	0.33584	0.50595	0.54419	0.81402	0.50189	0.85457		0.10466	0.23334	0.34993	0.23246	0.79761	0.045143	0.40917
ENSG00000142937	RPS8		1071.0599	1049.6946	1045.0572	1057.0135	1071.7422	1066.1459	1083.5229		20.0107	22.7056	87.8983	52.5939	62.233	62.5676	72.5437
ENSG00000200913	SNORD46		0.34587	0.27215	0.26739	0.21885	0.47342	0.32938	0.15816		0.12773	0.12278	0.11843	0.11111	0.087671	0.12136	0.11464
ENSG00000142959	BEST4		1.2071	0.8974	1.035	1.1177	0.77171	1.1748	0.84291		0.43822	0.13573	0.42261	0.35135	0.51221	0.15957	0.44611
ENSG00000173846	PLK3		4.1762	16.1044	16.991	8.3585	5.4882	5.7458	5.3659		0.56966	3.0539	2.1127	2.0944	0.88254	0.59554	0.29934
ENSG00000222009	BTBD19		57.183	63.3797	69.7268	62.5791	53.6028	53.9209	51.8242		3.2397	10.5028	3.9923	5.7687	3.9362	2.2244	5.176
ENSG00000117425	PTCH2		3.7984	4.1798	4.7033	2.9469	2.7052	3.4251	3.6599		0.38024	1.2658	1.1854	0.31028	0.24851	0.52974	1.1283
ENSG00000070785	EIF2B3		19.6388	18.5915	19.1413	18.7988	21.2411	20.936	23.0241		1.4133	1.257	1.1396	1.1799	1.8839	2.1939	2.2955
ENSG00000126107	HECTD3		62.9973	60.9298	61.1304	64.8035	64.5011	68.8625	65.9093		3.1131	0.96577	5.4713	4.3999	1.9139	1.7693	3.0273
ENSG00000126088	UROD		71.9666	65.9657	70.9609	78.2141	79.2113	78.1286	78.0725		2.5542	5.6848	9.3524	3.4034	4.6237	4.0615	5.165
ENSG00000162415	ZSWIM5		2.4814	2.3057	2.6854	2.3838	1.743	1.35	2.623		0.36305	0.66602	0.68982	0.54413	0.70689	0.28056	0.4393
ENSG00000281912	LINC01144		1.0742	0.56656	0.88254	0.9499	0.98148	0.81834	1.2386		0.31201	0.39533	0.30385	0.34316	0.2256	0.3602	0.4452
ENSG00000186603	HPDL		3.857	3.7574	3.7798	3.7496	4.9683	4.7694	5.4943		0.71164	0.66959	1.218	1.2678	0.90686	0.97542	0.53349
ENSG00000132781	MUTYH		14.1383	14.9763	13.6397	13.2293	14.2625	13.8988	14.7436		1.5272	2.1116	0.90671	1.1407	1.1642	0.68713	2.5944
ENSG00000132773	TOE1		17.9492	17.938	17.6529	17.8184	19.1026	19.5938	19.7865		2.4492	2.605	2.0888	2.5256	1.9975	1.5505	0.38735
ENSG00000070759	TESK2		15.7444	16.1985	14.088	13.4525	12.4495	11.0544	13.5835		2.1824	1.7032	1.77	1.1888	1.2822	1.4914	1.5377
ENSG00000280670	CCDC163		12.2765	9.5203	9.4243	7.6477	7.776	9.791	12.3273		0.76011	0.77872	0.72063	0.45188	1.8108	1.1037	1.7596
ENSG00000132763	MMACHC		36.4171	34.6747	27.8494	25.2502	29.1747	31.8263	40.686		3.6306	0.7022	1.514	0.66926	0.50898	2.4817	2.9943
ENSG00000117450	PRDX1		308.438	300.1122	304.2239	290.0637	303.3009	303.9349	313.6822		11.5351	14.5176	15.6214	8.9438	6.3706	4.9641	10.4774
ENSG00000117448	AKR1A1		42.5515	43.0049	43.5514	43.9678	44.6534	46.1945	53.4314		3.5497	5.1097	3.1923	4.1352	4.7379	0.57001	2.2373
ENSG00000132780	NASP		128.0762	124.0046	128.3991	113.8341	120.9049	119.4664	125.0135		6.4145	10.2592	8.3988	7.2775	8.228	6.1761	6.8287
ENSG00000159588	CCDC17		1.5294	2.1737	1.6621	1.0381	1.5409	1.7865	1.962		0.59971	0.40814	0.48567	0.249	0.47913	0.66074	0.32019
ENSG00000159592	GPBP1L1		126.1443	124.3094	124.5764	121.6501	124.6048	119.7068	123.6287		4.3531	4.8715	3.5054	3.7335	1.7288	3.7742	6.0444
ENSG00000225447	RPS15AP10		0.68604	0.44877	0.63666	0.67501	0.46128	0.70932	0.84469		0.27219	0.3648	0.20889	0.43776	0.31466	0.14723	0.44381
ENSG00000234329	AL604028.2		1.254	0.67079	1.0906	1.213	0.81321	0.87976	1.0807		0.091168	0.34168	0.33202	0.59707	0.30849	0.47179	0.37469
ENSG00000159596	TMEM69		56.5113	54.6028	51.0231	50.1546	52.6734	54.3642	52.4327		3.1441	3.6966	3.6222	1.0309	3.757	4.3796	2.8993
ENSG00000197429	IPP		32.2182	30.8668	28.8763	28.1727	25.1189	24.0145	29.2966		0.97726	4.8392	3.9865	0.98877	1.6881	0.15097	2.1831
ENSG00000230896	AL604028.1		2.3637	2.2569	2.3665	1.4161	1.9605	1.3198	2.1932		0.82491	0.74318	0.89807	0.18521	0.4316	0.33868	0.45155
ENSG00000086015	MAST2		52.1785	54.3346	50.7409	58.3839	58.8852	58.4885	55.7355		6.9954	1.1843	7.0658	4.6281	3.2685	2.5833	2.3071
ENSG00000117461	PIK3R3		31.7685	30.5578	37.6241	20.0483	21.2938	24.6255	34.5026		1.511	1.5436	1.9617	2.6327	0.79536	0.93242	1.3453
ENSG00000227857	AL358075.2		0.60307	0.80365	0.57232	0.53206	0.47984	0.57262	0.38446		0.27077	0.41134	0.26307	0.20617	0.077311	0.35528	0.26837
ENSG00000117472	TSPAN1		2.2441	1.6209	1.9803	2.0012	1.6795	1.7302	1.6508		0.52288	0.7736	0.34158	0.46486	0.23036	0.47229	0.75125
ENSG00000085998	POMGNT1		105.5815	108.3641	105.0168	112.8244	114.6574	115.278	109.4191		3.0808	2.9605	9.2815	4.3899	8.0892	2.4914	0.60803
ENSG00000171357	LURAP1		4.5795	3.7829	3.6344	4.4118	4.1534	4.962	4.1896		1.0436	0.81728	0.21247	0.97968	0.61313	1.06	1.1114
ENSG00000085999	RAD54L		1.189	1.1644	0.9933	0.74971	1.1442	1.5258	2.4505		0.52004	0.7754	0.31793	0.16212	0.25578	0.36437	0.34089
ENSG00000132128	LRRC41		146.2532	151.0399	151.3725	155.6669	155.6304	157.6206	153.5501		2.0744	5.9397	13.2533	4.0852	4.3748	3.6151	5.6496
ENSG00000173660	UQCRH		278.3409	273.54	279.7693	277.9831	285.4403	286.3393	294.306		6.1169	6.5141	11.1532	3.8459	12.0227	9.5023	13.5685
ENSG00000117481	NSUN4		48.7372	48.6802	47.3213	49.257	49.2448	53.7226	49.3951		3.051	1.217	2.5977	0.39848	0.93986	4.1078	1.3699
ENSG00000117480	FAAH		2.0824	1.7886	1.944	2.5868	2.0386	1.6518	1.5996		0.3815	0.45509	0.54395	0.57559	0.66705	0.41072	0.85152
ENSG00000232022	FAAHP1		0.2837	0.51613	0.33844	0.44544	0.54987	0.44893	0.44475		0.2366	0.32732	0.19292	0.25629	0.15764	0.21531	0.17988
ENSG00000079277	MKNK1		53.9057	53.4823	56.1407	55.1888	52.1216	54.1188	54.2509		5.1726	4.7352	4.5691	1.297	4.4427	0.80419	3.2849
ENSG00000142961	MOB3C		26.132	30.9961	31.6845	29.8715	27.9527	25.2587	24.5152		4.3601	1.172	2.5333	3.6313	4.8767	3.1895	2.4261
ENSG00000123472	ATPAF1		92.7712	88.7004	88.2251	82.0753	83.1133	85.0641	83.583		4.1092	9.4027	4.9395	4.6071	2.8324	5.1916	3.5456
ENSG00000159658	EFCAB14		142.7379	140.7238	135.4903	138.1776	138.3376	138.277	131.6271		2.0387	2.6118	7.5655	2.3423	1.6132	6.6881	4.1633
ENSG00000186377	CYP4X1		1.965	1.7129	1.9432	1.344	1.6466	1.7148	1.1881		0.32259	0.47644	0.7307	0.4428	0.40486	0.89842	0.48992
ENSG00000225506	CYP4A22-AS1		1.8784	1.7351	1.1203	1.2125	1.4479	1.2434	1.8238		0.1794	0.086893	0.26103	0.37605	0.69805	0.60011	0.17063
ENSG00000224805	LINC00853		0.89503	0.97658	1.0226	0.87933	1.017	0.8001	1.1041		0.32028	0.4693	0.59278	0.14697	0.023027	0.16298	0.38966
ENSG00000123473	STIL		17.6925	16.9242	17.8464	17.1725	15.7283	17.2904	18.296		1.0306	1.1368	2.2924	1.2494	1.0931	0.62961	2.0203
ENSG00000162368	CMPK1		197.1287	187.4805	203.0162	187.1514	188.1492	172.5166	174.2522		15.7474	8.0215	16.3953	8.747	6.8191	14.1471	6.5018
ENSG00000225762	LINC01389		0.89337	1.1042	0.89731	1.3101	1.3211	1.3134	1.0972		0.36776	0.18621	0.4366	0.37856	0.38053	0.66125	0.18751
ENSG00000237424	FOXD2-AS1		1.4267	2.0634	1.5397	1.5734	1.53	1.4471	1.4254		0.42998	0.55196	0.14468	0.35307	0.85267	0.40978	0.5962
ENSG00000186564	FOXD2		2.0226	3.6489	3.6573	2.0343	2.9217	2.2396	2.0429		0.82131	0.39079	0.59164	1.0752	0.47645	0.80084	0.6377
ENSG00000269113	TRABD2B		1.152	0.93205	1.1273	1.0667	1.286	1.3883	1.0113		0.3216	0.51235	0.16255	0.53213	0.29011	0.39749	0.43448
ENSG00000242267	SKINT1L		1.3973	1.1284	0.88987	0.66233	0.96978	1.2316	0.83734		0.56401	0.63145	0.5731	0.25517	0.31187	0.1915	0.13753
ENSG00000272491	AL109659.2		1.85	1.2065	1.6891	1.2793	1.2153	1.7129	1.9258		0.49174	0.31827	0.53569	0.83907	0.59049	0.2612	0.48345
ENSG00000132122	SPATA6		41.3855	39.4262	39.9757	40.3496	41.726	45.4458	47.0702		3.287	2.4559	2.888	1.3347	2.3392	0.96468	3.5997
ENSG00000235105	AL356968.2		0.33999	0.43935	0.43606	0.34072	0.56529	0.41251	0.27097		0.2802	0.38759	0.22831	0.26493	0.41119	0.42087	0.15637
ENSG00000162373	BEND5		1.8563	1.4408	1.9882	1.7277	1.3596	1.5311	1.5628		0.38983	0.33538	0.42987	0.51958	0.41792	0.46965	0.22077
ENSG00000185104	FAF1		58.0577	60.6375	61.3475	55.531	60.2011	59.3784	62.1976		2.1305	6.5362	2.8248	0.35689	1.7522	1.9732	4.6967
ENSG00000123080	CDKN2C		131.6229	124.9452	117.3943	116.9507	119.2666	124.5404	138.8551		2.5421	6.4063	8.045	9.214	10.7679	6.1602	9.2064
ENSG00000123091	RNF11		84.4328	91.2372	101.0706	93.8723	90.5077	80.4778	79.8245		7.4701	0.1622	13.1738	5.4821	4.7778	8.7793	2.3084
ENSG00000085831	TTC39A		1.3563	2.1855	2.0023	1.4877	0.91717	1.4873	0.95144		0.4974	0.6187	0.66533	0.47971	0.34401	0.32788	0.40987
ENSG00000085832	EPS15		137.6033	140.4918	139.864	117.3461	112.2937	118.6125	133.5973		5.9529	5.6743	15.0242	6.0803	5.2882	5.1009	8.9918
ENSG00000227070	AC104170.1		0.49232	0.6049	0.61521	0.85042	0.559	0.71497	1.1929		0.25751	0.30461	0.075387	0.16995	0.31134	0.36878	0.68851
ENSG00000227742	CALR4P		5.4929	4.9098	5.3509	4.5353	3.5121	4.1907	3.7719		1.0146	1.0522	0.61038	1.6475	0.37828	0.52539	0.81193
ENSG00000117859	OSBPL9		186.6623	175.4999	175.1343	159.1814	164.0948	156.3252	164.6711		7.7498	5.8148	3.9748	7.0656	5.21	3.6146	9.0463
ENSG00000078618	NRDC		265.6803	245.5342	253.2514	235.5682	229.4305	224.2004	244.8363		5.5013	11.778	20.591	8.2624	5.5645	5.5962	3.9219
ENSG00000266993	AL050343.1		2.2265	2.485	2.5198	1.557	2.0586	1.855	1.8138		0.38012	0.53434	0.53522	0.61371	0.80867	0.26356	0.25157
ENSG00000169213	RAB3B		12.7151	13.3755	13.2467	11.526	10.3372	8.6231	6.3129		3.1076	4.1804	2.4304	2.5209	0.66588	0.52271	1.5574
ENSG00000117862	TXNDC12		79.1645	79.6856	80.6545	80.6012	79.2166	82.6557	82.2156		6.289	3.9686	1.7726	4.7361	2.089	4.9427	3.0558
ENSG00000198841	KTI12		22.767	21.4673	21.1327	23.7619	24.3552	24.5836	23.4827		2.1667	2.6363	2.5231	2.6248	0.65858	1.3898	0.97403
ENSG00000134717	BTF3L4		52.8044	50.3541	57.4021	50.4692	53.1989	49.474	51.7035		4.7556	5.5112	5.8849	2.7127	3.1689	4.1247	4.162
ENSG00000157077	ZFYVE9		45.4809	44.0117	44.5022	41.7927	44.5751	45.7921	43.4115		3.3977	2.1984	3.4113	1.7929	1.7119	2.8833	1.9182
ENSG00000154222	CC2D1B		153.4039	149.6572	152.1558	140.9944	139.4031	141.0332	149.0021		9.8979	7.19	16.8286	3.3087	4.2804	9.5715	6.2014
ENSG00000224680	PLA2G12AP1		1.0021	1.3777	1.3826	0.85116	0.88295	0.85487	0.94588		0.41521	0.54232	0.23724	0.28638	0.17403	0.49784	0.45964
ENSG00000085840	ORC1		6.4178	6.0276	5.4379	5.5222	4.4888	5.9154	9.4519		1.1053	0.24268	0.31128	0.80278	0.63907	1.5697	1.0628
ENSG00000134748	PRPF38A		102.6538	107.3339	113.5961	103.8273	101.0373	101.4386	106.1339		7.3004	8.167	7.6842	4.3514	5.8736	2.5363	6.1474
ENSG00000134744	TUT4		87.4267	86.1961	84.1112	78.3259	85.1485	86.6875	77.2278		8.9968	11.5854	14.1586	7.7474	5.7379	4.7265	3.9084
ENSG00000116157	GPX7		5.6379	6.8665	6.0477	6.4924	6.6686	5.4563	6.3642		0.65059	0.81264	1.3076	0.90364	1.0084	0.90805	0.78167
ENSG00000162377	COA7		45.775	46.7238	46.8425	52.2245	53.0758	50.7258	53.9131		1.6093	2.002	2.4016	6.0528	2.536	3.5411	7.0809
ENSG00000162378	ZYG11B		78.1806	78.8224	73.6357	72.9814	73.4447	71.6112	69.1276		2.6743	4.8092	8.9152	2.6096	2.309	4.0465	3.8629
ENSG00000228929	RPS13P2		1.9829	2.3334	1.9761	1.4443	1.6338	2.6718	2.1119		0.9238	0.67499	1.0221	0.64273	0.7423	1.0958	0.26062
ENSG00000121310	ECHDC2		70.5978	63.8669	66.4671	61.067	60.7613	65.1276	60.1671		9.787	14.7584	1.5606	10.4207	12.9556	4.005	8.5294
ENSG00000116171	SCP2		144.7183	135.9518	140.5885	129.9368	130.1792	131.3675	133.0916		1.9747	3.9639	6.5437	7.1246	3.754	7.5435	7.7001
ENSG00000157184	CPT2		57.8521	58.0576	53.1863	53.6507	52.9666	53.7692	65.1461		0.54267	4.8216	4.4199	3.9184	3.9226	3.3271	3.85
ENSG00000236723	AL606760.2		0.52359	0.51275	0.78134	0.16216	0.56668	0.57325	0.44962		0.041484	0.27123	0.32634	0.16711	0.38198	0.14593	0.17653
ENSG00000162384	C1orf123		40.5357	39.0266	38.674	37.0602	39.001	39.935	42.4571		0.78729	3.8564	2.1555	1.3733	1.7261	3.7084	1.06
ENSG00000162385	MAGOH		34.3735	32.0219	34.945	32.6844	34.3577	33.1871	35.1186		1.1639	2.0034	1.3212	1.7409	2.2523	3.0544	2.5194
ENSG00000226754	AL606760.1		3.0816	2.1535	1.737	1.9021	1.6453	1.8433	2.3378		0.29357	0.24858	0.28206	0.54666	0.45061	0.3929	0.31302
ENSG00000157193	LRP8		32.0336	32.4151	30.746	35.0478	36.6708	38.0776	35.6764		2.1869	1.6494	3.2386	3.4436	2.5468	1.5697	1.9018
ENSG00000225675	LINC01771		0.90239	0.50862	0.57431	0.76211	0.47699	0.6979	0.9689		0.43837	0.25762	0.36896	0.20521	0.15122	0.41605	0.58649
ENSG00000174332	GLIS1		0.89431	1.3512	1.093	0.75046	0.84458	1.366	0.80219		0.29695	0.59276	0.24111	0.24173	0.24845	0.46609	0.18012
ENSG00000058804	NDC1		47.4219	44.5404	43.0726	43.4293	43.7915	42.7826	49.5548		2.6575	2.1547	2.0937	1.0812	1.4902	2.2296	0.74031
ENSG00000058799	YIPF1		28.4771	27.6859	29.0749	26.628	27.0417	26.1506	27.2936		1.5781	0.76252	1.5452	2.3212	2.1694	1.7735	1.2004
ENSG00000081870	HSPB11		22.4639	22.8452	23.4352	20.9642	20.9163	20.6258	21.1785		1.5104	0.90976	2.7056	1.1674	1.0609	1.3069	2.128
ENSG00000116212	LRRC42		23.2217	21.883	25.3137	31.4366	32.8353	28.1785	21.826		2.8188	0.62845	2.1604	2.2116	2.8037	1.2799	2.6985
ENSG00000116209	TMEM59		429.2393	413.0894	424.5363	402.3298	404.3054	387.2631	397.3194		16.3046	3.2011	7.4689	18.7751	19.4508	12.5819	11.4865
ENSG00000280378	AL353898.3		0.72045	0.47516	0.46224	0.44041	0.60119	0.83345	0.95397		0.27513	0.25031	0.10637	0.1144	0.20564	0.20839	0.63752
ENSG00000116205	TCEANC2		43.51	37.4156	31.9365	30.25	32.6457	34.999	42.1044		2.5231	2.0061	1.4488	2.8549	3.412	3.6536	1.8949
ENSG00000215883	CYB5RL		9.616	10.3642	10.3269	8.7333	7.3278	9.8845	11.1348		0.58494	1.1727	1.0797	1.4425	1.1551	1.0002	1.4635
ENSG00000116221	MRPL37		84.9038	82.2766	79.3206	84.7099	86.0924	86.5531	89.1228		3.0798	2.754	3.9742	5.8897	1.4531	3.7724	3.8944
ENSG00000157216	SSBP3		44.8682	47.7677	46.6284	42.4385	38.8174	38.2399	39.7493		3.7759	2.6381	3.0014	1.594	0.96693	1.4997	2.9629
ENSG00000198711	SSBP3-AS1		0.47485	0.4865	0.46489	0.31574	0.42663	0.39782	0.42825		0.35861	0.29303	0.26861	0.24985	0.41575	0.16451	0.25826
ENSG00000162390	ACOT11		0.25903	0.63423	0.55557	1.0074	0.54001	0.52915	0.63769		0.10478	0.19572	0.2829	0.22753	0.15308	0.14917	0.27538
ENSG00000243725	TTC4		0.77288	0.74982	0.99207	0.79859	1.0044	0.76837	0.80357		0.10173	0.17992	0.28217	0.37938	0.23298	0.43389	0.46206
ENSG00000162396	PARS2		10.9507	10.0417	8.3086	10.7377	11.0584	11.1314	12.1776		1.8411	1.4056	0.80914	1.5772	0.3287	0.91546	1.5927
ENSG00000116133	DHCR24		131.2285	129.7381	129.5692	173.8856	206.362	232.0971	248.5024		15.0437	8.8618	8.2031	22.2018	21.7679	22.686	25.2572
ENSG00000233203	AC096536.1		0.17202	0.27067	0.32235	1.095	0.91889	0.96375	0.36604		0.14367	0.18125	0.16478	0.50954	0.33047	0.39072	0.30259
ENSG00000162402	USP24		187.0016	183.0491	178.6686	176.7445	175.7924	185.2593	180.1005		1.1973	3.5333	9.8489	7.2051	4.4641	9.0305	4.8313
ENSG00000234810	AL603840.1		1.1009	1.2036	1.1237	1.3187	0.82564	0.88302	1.0036		0.41596	0.25536	0.4567	0.23704	0.22326	0.33889	0.30799
ENSG00000260971	AC119674.1		1.1325	0.92762	0.57884	0.79271	0.64284	0.82296	0.89942		0.37211	0.33531	0.29812	0.27823	0.28767	0.41109	0.35096
ENSG00000162407	PLPP3		83.1296	83.9217	70.7201	54.8362	62.6586	73.1921	80.2813		7.9677	5.5057	5.6298	4.4057	3.6412	2.6056	6.1068
ENSG00000225475	AC099789.1		0.31146	0.18383	0.19199	0.38465	0.36135	0.34504	0.21036		0.30735	0.16479	0.17088	0.18549	0.25138	0.17209	0.11475
ENSG00000162409	PRKAA2		12.5902	13.4684	11.5905	9.5213	10.0961	9.2433	11.4637		2.0259	2.1249	3.1269	1.2822	1.2583	1.3112	1.1051
ENSG00000173406	DAB1		3.9302	4.4647	4.3113	3.6097	4.7892	8.931	6.2848		1.3343	0.44896	0.53561	0.63846	0.7695	1.5199	0.96124
ENSG00000162600	OMA1		39.6845	39.4998	40.5886	37.1135	32.0068	28.3977	36.4674		2.2507	6.0447	5.3265	1.8415	1.5746	1.156	1.5264
ENSG00000162601	MYSM1		118.4591	106.041	121.6921	111.9331	107.0368	105.8863	104.8657		3.6821	13.4152	20.3324	8.2736	19.2885	8.6564	12.8211
ENSG00000283445	AL136985.3		1.4874	1.3973	1.2644	1.0933	0.80022	1.1455	1.3849		0.30653	0.4774	0.40298	0.58036	0.45396	0.18688	0.52181
ENSG00000177606	JUN		377.1995	392.128	293.1243	378.8557	338.9962	340.7447	374.865		17.3552	6.6493	20.5522	21.3632	24.6124	36.078	33.3268
ENSG00000234807	LINC01135		0.65513	0.47678	0.33007	0.28347	0.1888	0.29839	0.49934		0.29613	0.24356	0.1435	0.05665	0.064217	0.12272	0.48564
ENSG00000232453	AC105277.1		0.73074	0.75777	0.92526	0.5717	0.51121	0.27013	0.41029		0.25349	0.27001	0.21737	0.17064	0.14894	0.20519	0.33734
ENSG00000237352	LINC01358		0.92742	1.0708	0.83559	0.70057	0.96964	0.67733	0.84203		0.27894	0.25511	0.25642	0.1696	0.43147	0.25561	0.65782
ENSG00000172456	FGGY		14.2453	15.7278	14.4577	14.3323	12.3693	13.5779	12.2691		1.2239	1.6402	1.4841	0.78294	0.36178	1.1988	1.5435
ENSG00000134709	HOOK1		0.50594	0.17839	0.30415	0.25783	0.12148	0.16195	0.27097		0.21033	0.06391	0.21797	0.11904	0.14059	0.11746	0.15637
ENSG00000134716	CYP2J2		1.8339	2.4177	1.6453	1.9192	1.826	1.9021	2.439		0.31685	0.70726	0.24367	0.67387	0.42265	0.59686	0.72298
ENSG00000231252	AC099792.1		0.80545	0.74541	0.66961	0.90115	0.70387	1.0258	0.55916		0.2621	0.23522	0.3604	0.29147	0.14391	0.29048	0.15128
ENSG00000162599	NFIA		6.7328	6.1979	6.6158	5.7085	4.2961	4.6035	6.4527		1.7006	1.0272	0.70902	0.8316	1.1227	0.94086	0.63816
ENSG00000237928	NFIA-AS2		0.14295	0.20891	0.20179	0.24692	0.13076	0.15941	0.58903		0.099706	0.1769	0.14846	0.1664	0.10407	0.1179	0.70067
ENSG00000162604	TM2D1		39.5911	39.942	39.1715	37.8003	37.9733	37.2808	35.9564		2.415	2.4697	2.2911	2.0531	1.0784	1.1017	3.0426
ENSG00000132849	PATJ		11.5548	10.5405	10.8322	10.6087	9.8164	8.7342	8.777		3.1247	2.3203	1.6626	1.3072	1.3987	1.4082	2.1824
ENSG00000162607	USP1		48.2744	47.5765	46.8537	42.1865	44.6054	44.3583	48.0352		1.5415	5.238	2.5145	1.4499	4.7665	1.617	2.3971
ENSG00000116641	DOCK7		143.1533	132.7503	130.8602	125.0458	108.539	105.5405	108.6728		8.1486	6.0797	13.0283	3.7693	3.4548	4.9873	3.9815
ENSG00000235545	AC103923.1		1.4939	1.8366	1.3298	1.687	1.2803	1.11	1.3818		0.83755	0.31205	0.80181	0.42223	0.46352	0.5879	0.47675
ENSG00000125703	ATG4C		19.5176	19.5395	20.3743	17.2494	17.0667	16.4061	19.8336		1.6527	1.5349	3.3198	0.96393	0.92196	0.9066	3.6491
ENSG00000229537	LINC01739		9.4437	9.8848	9.2634	7.7198	9.1537	10.0228	9.7388		1.8642	0.95044	1.414	1.2702	1.1652	1.3829	1.2307
ENSG00000224209	LINC00466		0.63729	0.81939	0.861	0.82785	0.9803	0.5327	1.0391		0.23236	0.3139	0.37381	0.25473	0.68622	0.1603	0.23587
ENSG00000230798	FOXD3-AS1		15.6951	15.0423	15.1773	15.5755	16.6804	15.3416	14.3693		1.7386	2.5229	2.7236	1.124	1.4541	0.55627	1.5621
ENSG00000187140	FOXD3		76.7742	74.6476	61.1809	105.2074	93.7842	78.7852	69.5781		4.7896	3.6959	8.6408	10.445	12.1004	13.8237	10.9683
ENSG00000088035	ALG6		34.8939	32.7547	34.0097	30.4604	30.6201	28.3254	31.1365		2.4123	2.5373	3.4153	1.0385	2.4441	1.9858	0.73333
ENSG00000142856	ITGB3BP		22.315	20.3678	22.3172	21.0081	19.7215	18.4796	22.2517		0.77073	1.2926	1.6776	1.2028	1.2893	1.6769	2.6825
ENSG00000203965	EFCAB7		26.8995	23.5653	24.0132	20.6136	18.8628	20.0182	23.5075		1.45	2.3779	3.4845	1.6094	1.8192	1.8582	2.8833
ENSG00000116652	DLEU2L		3.5207	3.2102	3.0013	2.488	2.1978	2.3131	3.0496		0.14782	0.21613	0.59284	0.21059	0.72142	0.9849	0.49876
ENSG00000079739	PGM1		88.1205	91.2961	84.8495	84.4702	84.1092	87.5752	85.972		5.3134	3.4659	5.3891	5.092	3.4878	3.6278	7.9851
ENSG00000185483	ROR1		3.1695	4.0544	3.6756	3.6154	3.4661	3.6748	2.9912		0.5815	0.58007	0.76768	0.33793	0.7616	0.80246	0.35512
ENSG00000158966	CACHD1		11.9718	11.2153	11.4929	9.834	10.0509	10.7504	10.4624		1.5688	1.464	2.2584	0.65746	1.4654	1.6827	2.6462
ENSG00000162437	RAVER2		30.4537	29.5279	28.5529	25.5398	24.7045	24.4241	26.8409		4.8486	3.799	2.9185	3.261	2.7193	1.5586	1.2327
ENSG00000162434	JAK1		171.2033	167.3957	168.4753	168.7059	171.4347	164.0817	149.1793		10.5546	8.8881	18.2177	7.4891	2.8119	6.4751	7.1518
ENSG00000226891	LINC01359		1.0073	0.71296	0.77986	0.76885	0.71024	0.86551	0.67395		0.51806	0.2534	0.049422	0.62205	0.38983	0.566	0.36696
ENSG00000162433	AK4		13.4405	11.6719	11.7598	13.9408	17.9853	17.9578	13.9612		1.338	2.247	1.9811	2.0193	2.8384	2.041	1.2874
ENSG00000116675	DNAJC6		50.1886	52.8238	48.1415	47.1749	63.7073	66.3538	52.8932		3.6324	6.3454	5.7434	2.9454	2.1439	3.8886	2.8418
ENSG00000213625	LEPROT		61.327	66.4762	74.6286	78.8512	71.8441	66.5941	60.9628		0.43718	8.6814	9.6951	3.0446	6.3393	3.213	2.7977
ENSG00000116678	LEPR		8.6264	8.0654	7.9876	8.3815	7.797	7.759	6.779		1.1381	1.8985	2.6976	0.61432	1.5173	1.6466	0.59565
ENSG00000184588	PDE4B		24.5707	25.7081	22.7718	18.2394	19.5686	16.3929	25.7164		4.4456	8.2153	3.9463	2.4295	2.7989	0.82641	4.8289
ENSG00000152763	WDR78		1.7761	1.4147	1.5086	1.002	0.85087	0.91164	1.279		0.33386	0.23232	0.63497	0.23083	0.32484	0.21069	0.31773
ENSG00000198160	MIER1		71.1519	72.8287	78.2881	70.74	69.099	62.1926	65.2323		6.8167	6.717	14.2554	4.7768	8.8778	9.4739	7.7949
ENSG00000116704	SLC35D1		64.9338	67.8339	61.533	62.3273	59.0132	61.4449	59.5522		3.4193	5.212	5.5699	1.4996	3.7451	2.3501	0.31311
ENSG00000142864	SERBP1		398.0619	391.1479	408.5999	397.6667	411.6663	395.6297	413.7742		15.5677	14.4257	21.471	16.2038	19.7803	16.6941	15.9615
ENSG00000116717	GADD45A		17.6746	25.3343	22.776	15.4965	16.2537	16.0366	17.3883		2.0179	1.8796	1.8536	2.6498	1.2135	0.99772	3.8086
ENSG00000172380	GNG12		390.1331	379.7327	418.7501	474.0028	442.1261	416.3541	361.9922		11.7372	21.0318	43.5846	9.9055	28.9676	33.0401	12.5227
ENSG00000232284	GNG12-AS1		0.84372	0.6198	0.32268	0.54579	1.0437	0.59231	0.56422		0.48267	0.36556	0.24694	0.27563	0.31258	0.24587	0.2389
ENSG00000162595	DIRAS3		0.6704	0.80084	0.32417	0.54009	0.72523	0.52402	0.33194		0.34415	0.38048	0.06023	0.095981	0.30326	0.36049	0.25883
ENSG00000116729	WLS		91.2402	91.9673	94.2477	93.1326	94.6321	88.4376	85.0033		3.8472	2.653	5.6667	3.3846	3.1805	6.5765	6.0188
ENSG00000116745	RPE65		5.7731	7.5405	7.9908	5.323	5.0033	4.7664	3.705		1.1777	0.79039	1.6759	0.67151	0.84091	0.4756	0.91816
ENSG00000024526	DEPDC1		3.2598	2.7318	2.7234	1.909	2.6349	3.0411	4.1489		0.70691	0.43211	0.21769	0.55219	0.73568	0.49935	0.89195
ENSG00000233589	AL138789.1		0.25701	0.12575	0.19524	0.40171	0.28163	0.16369	0.28659		0.17183	0.18101	0.13234	0.19795	0.18314	0.19282	0.17596
ENSG00000234264	DEPDC1-AS1		0.11995	0.093611	0.056778	0.063406	0	0.19058	0.036943		0.16792	0.12178	0.11356	0.073339	0	0.15895	0.073887
ENSG00000033122	LRRC7		4.4653	3.775	3.5501	3.7281	3.4541	2.9772	3.5728		1.0856	0.77234	1.0365	0.38067	0.35822	0.57196	0.71975
ENSG00000066557	LRRC40		25.9747	26.0095	26.9827	23.052	23.6357	23.3096	25.2119		2.7228	1.0593	2.7893	1.9318	0.92451	1.8915	1.2976
ENSG00000116754	SRSF11		449.8358	400.9323	454.537	390.0859	383.8665	391.2777	378.5126		33.7642	41.1748	41.2863	35.8216	70.168	51.8397	45.7069
ENSG00000118454	ANKRD13C		65.9835	65.545	70.501	61.6613	69.2212	67.7825	60.294		3.6656	4.4871	8.6158	3.9857	7.8982	4.3154	2.2672
ENSG00000197568	HHLA3		23.1205	22.4624	21.8133	21.7752	22.3599	24.9087	21.4454		2.4874	1.5778	1.5917	1.9221	2.3543	2.3011	2.4496
ENSG00000116761	CTH		14.1554	13.7413	13.9827	11.3725	13.4169	12.1435	13.6219		0.43833	1.547	1.553	0.58744	1.3346	1.0028	2.3403
ENSG00000271992	AL354872.2		0.39039	0.45069	0.27781	0.36609	0.53145	0.36993	0.22184		0.065755	0.24756	0.25518	0.28874	0.19367	0.21557	0.15247
ENSG00000132485	ZRANB2		236.4382	221.3123	243.5519	223.0507	220.7164	208.694	223.1531		19.4298	8.4897	30.2958	11.9225	29.8037	24.1626	19.4682
ENSG00000207721	MIR186		1.7439	1.106	2.1906	1.7967	1.4941	1.262	1.1544		0.55319	0.3005	0.97302	0.22757	0.7878	1.1376	0.5681
ENSG00000229956	ZRANB2-AS2		2.2826	2.5245	1.8716	1.797	1.483	1.1806	2.0037		0.75698	0.83638	0.73825	0.42423	0.38671	0.52917	0.41139
ENSG00000172260	NEGR1		72.5465	69.3792	72.5989	67.4409	66.2406	64.365	54.7229		5.6333	6.6016	9.433	5.2938	6.3635	6.2704	3.1803
ENSG00000225087	AL583808.1		0.50796	0.59089	0.56576	0.52275	0.50821	0.74049	0.88361		0.139	0.31086	0.23001	0.31907	0.092509	0.089785	0.30298
ENSG00000162620	LRRIQ3		3.4685	3.3757	3.3803	2.9553	2.2489	2.8579	3.4665		0.46465	0.92201	0.64724	0.46309	0.46358	0.35923	0.80387
ENSG00000254685	FPGT		26.113	25.2067	27.024	23.1049	22.2185	20.0314	23.9677		2.7731	2.4538	3.4247	0.66018	1.4759	1.9018	2.5621
ENSG00000259030	FPGT-TNNI3K		0.77656	0.59312	0.487	0.88277	0.47941	0.20369	0.68116		0.25075	0.4221	0.22357	0.3693	0.1251	0.085525	0.39878
ENSG00000116791	CRYZ		22.2573	24.39	23.7651	22.587	22.3074	21.6066	20.4813		1.6124	1.7639	4.3775	2.859	1.5636	1.3264	1.2022
ENSG00000162623	TYW3		69.3745	66.9181	65.7774	61.8406	66.718	64.3235	70.0924		1.7058	2.1083	5.5976	2.0791	6.1671	1.7192	4.2364
ENSG00000162624	LHX8		1.4845	1.909	1.424	2.4307	1.6402	1.6503	1.1397		0.34122	0.59634	0.69721	0.54574	0.44685	0.82048	0.36853
ENSG00000137968	SLC44A5		17.1665	15.3489	17.4909	14.5469	11.8584	12.4323	12.0369		1.1062	2.8045	3.9355	1.6319	2.3788	0.41253	2.6628
ENSG00000230863	AL096829.2		0.44026	0.35781	0.46406	0.34828	0.067024	0.30622	0.43395		0.22711	0.090726	0.16449	0.12817	0.077595	0.28962	0.39534
ENSG00000117054	ACADM		96.7271	96.4361	98.6198	92.958	92.4783	88.1044	86.7721		7.9521	5.1821	12.5617	7.9861	4.5892	7.5573	6.617
ENSG00000137955	RABGGTB		95.769	95.1777	94.3801	95.5595	102.4967	103.7338	105.7243		3.0056	3.1793	3.8769	4.6657	8.9237	3.1475	5.1811
ENSG00000057468	MSH4		0.48698	0.35987	0.22837	0.52248	0.2521	0.27915	0.13863		0.19409	0.097803	0.066161	0.48155	0.27306	0.26492	0.17158
ENSG00000184005	ST6GALNAC3		15.8696	14.4309	15.5984	14.8994	15.4072	14.4856	10.7067		1.4908	1.969	1.1698	1.9632	2.067	0.85436	1.253
ENSG00000226415	TPI1P1		0.59848	0.75292	0.66543	0.47248	0.47912	0.55246	0.64472		0.30791	0.30174	0.30371	0.19052	0.19184	0.2697	0.16781
ENSG00000117069	ST6GALNAC5		1.8282	1.946	1.8385	1.2255	1.4223	1.0597	1.1567		0.92926	0.2393	0.35162	0.28365	0.46643	0.25827	0.62635
ENSG00000142892	PIGK		66.5105	62.4855	65.6424	58.1288	62.5637	61.8968	61.4646		2.4133	3.9027	7.3984	3.2901	3.621	2.8486	3.5794
ENSG00000226084	AC113935.1		0.84831	0.6071	0.70267	0.64854	0.54087	0.80571	0.62515		0.17268	0.32239	0.31327	0.28052	0.21213	0.51887	0.39253
ENSG00000154027	AK5		6.7436	6.3472	7.2114	6.9504	6.6196	7.74	9.577		1.1158	1.3382	0.56234	0.36785	1.4016	1.4193	2.3406
ENSG00000036549	AC118549.1		127.2891	125.3396	117.381	98.0089	115.7257	120.9482	120.0571		3.4173	6.6198	5.1317	2.7139	4.5786	5.4498	4.5107
ENSG00000077254	USP33		167.5936	162.0655	164.4766	149.7487	144.0392	142.7643	146.6575		11.2418	4.789	10.7012	3.9617	4.731	6.5525	7.0224
ENSG00000180488	MIGA1		41.6533	42.8727	42.1156	39.3578	38.7374	39.1261	36.8806		5.4541	3.3203	6.7043	1.4169	3.8739	0.50367	3.098
ENSG00000235927	NEXN-AS1		0.55432	0.59104	0.39671	1.1059	0.88296	0.61872	0.57083		0.47128	0.29557	0.19723	0.36179	0.47144	0.23297	0.048307
ENSG00000162614	NEXN		7.6302	7.1919	5.4152	5.7072	8.9962	7.3555	7.3041		1.287	0.81403	0.84143	1.2835	1.9454	1.3375	0.20013
ENSG00000162613	FUBP1		129.539	102.7161	111.0634	118.4651	123.8848	134.9435	122.0674		8.484	4.2841	10.0728	11.0141	19.1439	11.5891	7.2494
ENSG00000162616	DNAJB4		30.763	29.2673	30.12	34.2107	31.8803	27.596	30.5427		2.2116	1.7238	5.6429	5.61	3.7931	3.5426	4.3883
ENSG00000122420	PTGFR		2.0749	1.8825	1.5068	0.91737	0.82735	1.0918	1.1244		0.27138	0.19422	0.34816	0.16279	0.29999	0.32544	0.5168
ENSG00000137959	IFI44L		5.8982	7.9357	5.0647	5.0359	4.3167	4.6038	5.7687		0.86464	6.9643	0.70561	1.1457	0.35654	0.91953	1.2718
ENSG00000137965	IFI44		29.1663	28.0178	24.9411	23.3511	24.5791	23.6151	27.029		4.4207	5.7406	1.0488	1.2098	1.2205	1.4849	3.453
ENSG00000162618	ADGRL4		10.1432	9.2781	10.9502	11.3669	11.2536	10.8238	10.1677		0.48874	0.4706	1.4684	0.77334	0.27274	0.84953	1.4124
ENSG00000117114	ADGRL2		88.5908	89.9764	82.072	82.1966	94.4415	91.5493	81.8967		6.8313	3.1444	10.4336	7.7019	3.7445	8.6491	3.474
ENSG00000137941	TTLL7		32.4311	30.6587	29.8604	30.4305	30.6717	28.8119	30.5039		4.7719	1.5242	2.3291	2.6572	0.86406	3.2912	6.095
ENSG00000271576	AL359504.2		2.4277	1.4979	1.6042	1.8195	1.8144	1.9095	1.6248		0.54067	0.35027	0.25856	0.48341	0.64576	0.46184	0.40525
ENSG00000142875	PRKACB		89.9865	88.9743	88.4549	87.0403	79.9721	76.0776	69.7612		2.4786	6.8274	8.0792	4.7903	4.6386	2.029	4.6055
ENSG00000203943	SAMD13		1.2328	1.6211	1.0588	1.4465	1.0044	0.5813	1.158		0.083121	0.53363	0.27549	0.56842	0.23298	0.52829	0.51564
ENSG00000117133	RPF1		38.93	41.8381	42.5783	40.8716	43.3621	39.7708	40.1203		5.7174	2.839	1.4615	2.6146	1.8854	2.5345	2.0953
ENSG00000174021	GNG5		53.1505	55.376	57.7438	60.6155	59.1368	58.9846	54.7679		1.0152	1.2727	2.3937	2.998	1.6507	2.9792	3.5504
ENSG00000122432	SPATA1		0.64502	0.41605	1.0605	0.97696	0.61746	0.57853	0.8004		0.24868	0.10709	0.35867	0.16942	0.26832	0.19889	0.13971
ENSG00000117151	CTBS		30.0325	28.0668	29.9123	28.5083	30.4944	27.5386	27.5247		2.8447	0.91442	2.7344	1.5641	1.793	2.8405	2.1757
ENSG00000117155	SSX2IP		74.5545	70.6244	66.566	64.9811	60.2457	58.4972	60.2392		9.7412	5.4738	8.6516	6.5435	5.5882	4.313	2.1196
ENSG00000171517	LPAR3		35.1034	35.2579	30.626	29.164	27.7232	27.4807	34.9868		4.0609	4.3688	2.7151	2.0243	2.7587	2.269	3.1259
ENSG00000153898	MCOLN2		8.1685	7.6604	7.7737	7.591	7.6916	7.6507	7.1169		0.58079	1.246	0.84503	1.5217	1.294	0.85098	0.95125
ENSG00000162643	WDR63		1.5158	1.4286	1.5921	1.3566	1.4202	0.80246	0.87677		0.68641	0.31998	0.25885	0.1706	0.38738	0.15478	0.31545
ENSG00000055732	MCOLN3		34.245	32.3605	34.4412	38.532	41.4865	38.3128	33.3861		6.0364	7.5733	7.4552	7.9379	11.4423	6.0741	5.9662
ENSG00000280099	AL603750.1		0.36151	0.17824	0.11356	0.89545	0.34308	0.43619	0.44801		0.10503	0.063351	0.22711	0.35128	0.27258	0.25512	0.30423
ENSG00000097096	SYDE2		4.0204	3.1464	3.499	7.5389	5.6614	3.2873	2.493		0.89509	0.22258	1.1539	1.3073	0.76555	1.073	0.62367
ENSG00000162642	C1orf52		20.5748	19.6663	22.148	18.1527	20.4309	20.0862	18.1207		2.0042	1.5862	2.9848	0.32531	1.1581	1.1918	0.78221
ENSG00000142867	BCL10		19.2233	29.0859	32.5094	22.9852	18.9522	17.4919	18.6877		0.72783	2.2055	2.277	2.6538	1.0689	2.6395	1.9307
ENSG00000153904	DDAH1		10.0772	9.0853	10.0372	16.8381	22.4257	23.6811	10.3322		1.432	0.93348	1.7093	1.5898	0.584	1.5867	2.1035
ENSG00000282057	AC092807.3		1.1073	0.85849	1.1016	1.4462	1.418	1.1907	1.1078		0.21334	0.32056	0.53442	0.53563	0.42764	0.49111	0.31528
ENSG00000142871	CYR61		27.9494	162.4408	84.5587	111.3837	95.0207	56.6907	33.3298		7.4903	5.3576	12.3753	1.6713	14.4548	6.7394	7.1264
ENSG00000117174	ZNHIT6		30.7239	30.8078	31.9383	31.1156	31.8077	34.2536	31.1708		2.4825	3.4859	1.1642	2.1709	2.0672	2.7683	3.4371
ENSG00000171502	COL24A1		41.4721	35.6193	38.4406	33.6088	30.4762	26.4777	23.5928		5.5899	4.5714	6.2599	7.3643	6.9726	4.3725	6.0933
ENSG00000122417	ODF2L		48.2786	45.7675	46.3431	39.9721	37.4682	36.3246	41.5965		4.1403	6.2731	6.011	3.8258	5.8791	3.9837	3.2658
ENSG00000261737	AL049597.2		1.9669	1.7283	1.3805	1.5108	1.3076	1.2895	1.6035		0.33919	0.47022	0.53318	0.49026	0.11829	0.38121	0.62569
ENSG00000097033	SH3GLB1		115.5399	110.2079	111.9795	101.4214	97.2787	93.8906	98.6526		2.9913	3.1469	11.6414	2.6009	3.2273	3.4544	5.7675
ENSG00000183291	SELENOF		109.9485	110.3738	108.7471	108.0339	108.8151	103.1339	106.5701		5.3055	3.4767	4.6599	7.2323	8.9201	5.8913	5.5155
ENSG00000153936	HS2ST1		71.4675	66.6612	72.6892	66.0412	57.7	51.1709	53.332		2.8901	1.4676	9.6338	3.0748	1.6007	4.0924	2.5132
ENSG00000267272	LINC01140		1.2919	0.92202	1.4596	0.9252	0.53758	0.60815	0.80017		0.50918	0.38047	0.29494	0.28609	0.12907	0.1083	0.45805
ENSG00000143013	LMO4		93.9294	94.5744	95.8678	77.2344	69.2513	63.4971	80.7697		6.4274	7.7268	6.2295	3.6563	3.3818	3.2978	5.7122
ENSG00000237505	PKN2-AS1		0.7692	0.54062	0.92365	0.38465	0.30757	0.47246	0.51795		0.2469	0.15582	0.47678	0.18549	0.21576	0.26902	0.21239
ENSG00000065243	PKN2		97.7581	98.8433	99.6053	88.0787	83.5505	82.2458	91.2518		2.5537	6.0586	14.1281	1.8991	5.3029	3.6396	5.3578
ENSG00000241975	ELOCP19		1.626	0.79966	0.71221	0.80314	0.90547	0.62821	1.0793		0.58289	0.48216	0.44341	0.32823	0.29021	0.33946	0.22079
ENSG00000137947	GTF2B		34.2766	37.4204	36.9125	35.5905	35.8357	36.052	38.3306		2.3236	1.2587	2.9627	1.2521	2.4646	2.1883	2.5151
ENSG00000137944	KYAT3		28.6264	26.2657	26.6294	24.5731	24.7443	25.7285	27.1695		2.2025	1.7019	2.4861	2.2659	2.6915	2.1271	1.32
ENSG00000213516	RBMXL1		53.0874	57.7275	59.1943	51.2239	54.6953	51.7531	55.5587		1.2486	3.3242	7.0358	2.9809	1.6645	2.2607	7.2416
ENSG00000117226	GBP3		3.6721	3.5672	4.5839	4.253	4.1734	3.7557	3.7649		0.60322	0.82688	0.27599	0.48574	0.88746	0.56779	0.58429
ENSG00000117228	GBP1		16.7625	23.7383	26.8519	23.1567	22.8079	20.4301	17.1582		0.63732	4.0676	1.8024	1.0755	2.8386	2.0344	1.9726
ENSG00000234518	PTGES3P1		1.7952	1.4883	1.683	1.0374	0.88266	0.86374	1.4371		0.61486	0.38091	0.47527	0.56929	0.17201	0.65577	0.61138
ENSG00000162645	GBP2		60.8113	56.769	55.0758	49.5741	46.2789	43.2135	47.5927		5.1013	4.3379	8.9162	3.2261	5.9379	3.275	2.1438
ENSG00000197147	LRRC8B		2.6908	2.5207	2.9506	3.2746	4.6626	3.5742	4.1399		1.0495	0.50197	0.62209	0.55825	0.47738	0.71081	0.90969
ENSG00000231999	LRRC8C-DT		1.1824	1.1625	1.1733	1.3636	1.103	1.2439	1.5511		0.13853	0.18511	0.046796	0.38705	0.35951	0.29511	0.53848
ENSG00000171488	LRRC8C		11.8837	11.0172	10.2091	9.6793	11.2609	11.1993	11.6309		1.3009	0.9172	1.312	0.77106	1.4922	1.153	1.7545
ENSG00000171492	LRRC8D		87.8822	82.5792	79.7791	72.7657	80.9952	93.6662	89.7149		6.8727	3.9897	1.4789	3.1434	4.2759	1.7581	4.857
ENSG00000228175	GEMIN8P4		1.849	1.8887	2.1543	1.427	1.8666	2.467	2.0831		0.20729	0.35524	0.98755	0.33142	0.46447	0.41957	0.67005
ENSG00000162664	ZNF326		49.5695	44.9924	48.1246	44.5467	46.7236	47.9606	48.5909		3.6074	2.6934	3.1238	2.5539	4.8994	2.3205	3.1823
ENSG00000233593	AL590094.1		1.69	2.0603	1.0842	1.624	1.6459	1.587	1.4453		0.5289	0.40621	0.57226	0.33618	0.56851	0.80783	0.26586
ENSG00000122482	ZNF644		99.7251	99.4398	111.9676	96.2121	96.3583	92.6141	93.8882		3.3955	2.064	17.5222	2.595	4.883	7.975	5.4523
ENSG00000162669	HFM1		3.1967	3.0208	2.4114	2.1818	2.5178	2.5377	2.4221		0.62366	0.29919	0.535	0.58854	0.68403	0.77694	0.40098
ENSG00000097046	CDC7		26.6741	25.3371	21.7684	16.7466	16.1571	16.292	25.3832		1.4702	1.9917	2.7582	1.9374	1.267	1.6122	3.5497
ENSG00000069702	TGFBR3		12.718	13.0343	11.6846	11.7625	16.2581	16.5214	14.8776		1.2522	0.27028	2.2147	0.6169	1.4349	2.1542	1.5946
ENSG00000172031	EPHX4		6.8846	6.8177	6.0959	6.4788	6.8407	5.8471	6.3282		1.1652	1.6209	1.2127	0.93218	0.69167	1.1865	1.3964
ENSG00000174842	GLMN		20.6464	20.6999	22.2152	20.0979	16.7658	18.7767	21.6287		2.3591	2.2306	1.205	0.51987	1.6851	2.8609	2.2573
ENSG00000122484	RPAP2		46.3991	46.7841	45.8419	42.1907	35.5885	40.4106	42.6106		5.5733	4.3347	6.8789	1.1418	4.6035	3.3114	1.9983
ENSG00000162676	GFI1		0.63986	0.53518	0.66135	0.89808	0.85715	0.58363	0.57373		0.42786	0.29572	0.32426	0.50748	0.28941	0.22678	0.54435
ENSG00000067208	EVI5		43.16	43.1452	42.6806	41.4076	49.4013	47.1261	41.6156		3.3785	1.8747	3.0438	2.6408	5.8376	2.1847	3.8839
ENSG00000122406	RPL5		670.3028	633.1051	644.6647	629.0054	645.603	646.1268	675.8587		12.2341	6.7354	21.6189	24.1027	30.4325	14.677	37.9963
ENSG00000154511	FAM69A		7.2025	6.599	6.9646	7.5567	6.3603	6.4381	4.4901		2.0376	0.67082	1.4811	1.0761	1.1869	0.61782	0.6495
ENSG00000143033	MTF2		18.0465	19.873	19.5076	17.4531	16.7346	17.967	16.9573		1.7682	2.3809	2.3941	1.1084	2.0868	2.4885	1.1351
ENSG00000117500	TMED5		92.2333	95.5631	97.637	92.5217	92.7429	90.4369	87.0383		12.5174	8.5082	20.442	9.6037	10.1059	18.9959	3.8193
ENSG00000122483	CCDC18		5.8655	5.4831	5.2049	5.551	5.7587	5.8697	6.552		0.59549	1.281	0.5032	0.62232	0.79179	0.84386	0.67634
ENSG00000223745	CCDC18-AS1		54.1419	41.6278	45.6783	41.0925	37.6086	42.7482	41.3654		6.1972	5.7727	6.4409	5.2125	9.4994	3.7221	7.165
ENSG00000117505	DR1		60.4162	63.799	67.7007	62.498	62.5282	59.7076	56.0776		3.654	3.547	5.9023	3.1238	3.3691	4.631	1.8398
ENSG00000137942	FNBP1L		45.136	44.4366	42.6382	33.591	32.9524	35.2529	44.3279		1.1128	4.8969	4.4217	2.3166	3.5346	3.6054	1.5737
ENSG00000137936	BCAR3		47.7585	50.8174	48.6557	43.0186	39.2058	47.2001	55.0987		5.0203	1.6066	4.0499	2.5256	1.0925	2.9834	3.5474
ENSG00000260464	AL049796.1		1.6672	1.5104	1.6463	1.9121	1.8619	1.8102	1.6623		0.42201	0.60999	0.19536	0.46526	0.33916	0.28245	0.24737
ENSG00000067334	DNTTIP2		70.0287	71.6635	74.3036	74.1145	76.5489	77.8758	75.6008		4.3602	5.6858	2.2252	1.7539	4.2052	4.196	7.3236
ENSG00000023909	GCLM		43.0302	44.5051	47.4175	40.2622	37.7137	32.4335	36.9867		2.3222	2.1607	6.5327	4.9159	1.2178	1.8206	1.9211
ENSG00000137962	ARHGAP29		52.3005	54.2958	58.6343	109.2787	126.4781	102.5849	57.0813		11.1019	16.2633	20.4677	41.6745	44.0077	31.3775	15.2446
ENSG00000117528	ABCD3		80.7922	73.7328	76.5265	70.4578	74.5218	74.7312	75.6806		4.0145	2.4464	6.2511	3.351	7.6626	5.3696	2.1329
ENSG00000117525	F3		1.2602	1.6371	4.1294	3.5959	2.7454	2.8278	1.2669		0.21505	0.4455	0.67286	0.41341	0.61932	0.35884	0.44117
ENSG00000224081	SLC44A3-AS1		1.6723	1.8784	1.3532	1.8263	1.5621	1.4528	1.7894		0.77275	0.49153	0.2941	0.59585	0.50984	0.45907	0.39398
ENSG00000143036	SLC44A3		1.5476	1.5669	1.3535	1.7105	1.4371	1.3578	1.6714		0.30826	0.61492	0.91813	0.21982	0.53266	0.49675	0.17161
ENSG00000117519	CNN3		272.5543	281.6349	328.0531	390.4585	449.8315	438.7373	332.2728		34.0912	23.991	12.6411	26.7616	21.704	10.0688	32.9821
ENSG00000235501	AC105942.1		1.1979	1.6196	1.2336	1.4647	1.3554	1.2488	0.70303		0.29857	0.361	0.49434	0.32216	0.457	0.18113	0.43482
ENSG00000172339	ALG14		11.3764	11.6535	12.6672	11.7997	12.0056	10.7117	11.9135		1.481	2.0438	1.7898	1.5767	1.2051	0.45325	0.83051
ENSG00000152078	TMEM56		7.4878	7.4538	7.726	7.96	7.463	6.6526	6.1475		1.0283	0.76691	3.0925	1.7819	1.0599	0.76142	0.74191
ENSG00000271092	TMEM56-RWDD3		0.41357	0.44789	0.67854	0.35518	0.47641	0.52487	0.32799		0.3375	0.24222	0.10476	0.17695	0.042073	0.20215	0.19857
ENSG00000226026	AC092802.1		2.8995	2.8173	2.0478	2.7366	1.6661	2.0112	2.856		1.0983	0.80746	0.5378	0.5076	0.21426	0.48789	1.062
ENSG00000122481	RWDD3		4.4373	4.6284	4.7118	3.829	4.3158	4.1228	3.4574		0.7792	0.65126	1.2196	0.54396	0.91478	0.9174	0.71827
ENSG00000228502	EEF1A1P11		8.8627	8.644	8.7778	9.3468	8.9815	9.3079	10.3279		1.8192	1.8041	2.6001	1.043	1.1336	1.2015	2.5164
ENSG00000137970	RPL7P9		4.5618	4.7538	4.9518	5.5302	5.5068	5.287	4.5113		1.4081	0.43102	0.4109	0.9684	1.1409	1.1884	0.51914
ENSG00000117569	PTBP2		21.201	19.604	21.8609	20.2831	18.2201	17.7295	18.2311		2.1491	1.5908	2.0178	1.9513	2.0277	1.4168	1.4206
ENSG00000188641	DPYD		80.3319	79.8354	77.8348	77.8942	74.5096	73.1637	78.6379		6.3226	5.5599	9.0531	5.6665	2.8685	7.1268	3.7044
ENSG00000269998			1.7023	1.4628	1.7311	1.5005	1.3751	1.4974	1.4547		0.62271	0.26561	0.52024	0.70689	0.13032	0.54112	0.43719
ENSG00000259946	BX005019.1		0.72634	0.47664	0.55253	0.67065	0.66221	0.32683	0.57102		0.13767	0.076838	0.10877	0.41402	0.10475	0.2353	0.29187
ENSG00000225206	MIR137HG		8.016	7.152	7.9672	8.2431	8.7957	6.7966	5.7854		0.78183	0.39204	2.6878	1.9804	1.8082	1.2826	1.2673
ENSG00000162627	SNX7		51.1385	49.4647	50.2056	48.9919	50.4274	45.9148	44.2685		4.1756	4.1186	6.3998	3.6246	3.8171	2.335	3.324
ENSG00000117598	PLPPR5		0.54237	0.8716	0.72412	0.841	0.80554	0.64479	0.64114		0.34906	0.50332	0.19891	0.53182	0.17585	0.23047	0.28758
ENSG00000117600	PLPPR4		11.4943	11.782	9.9121	9.0824	5.3276	4.8725	9.0201		3.0712	2.4553	2.5502	1.3862	1.5485	1.189	3.4695
ENSG00000156869	FRRS1		15.251	15.7932	15.2851	15.2812	15.0015	13.2352	15.6168		0.56869	0.4963	1.3635	1.0906	0.88664	1.7051	1.1538
ENSG00000162688	AGL		88.0764	87.6961	90.1738	81.915	75.7891	78.2262	85.6306		4.7905	2.3721	12.0659	5.0549	5.3646	6.6421	2.4148
ENSG00000228084	AC118553.1		1.7268	1.2884	0.9919	1.2209	1.3814	0.89206	1.6124		0.47365	0.238	0.23348	0.31125	0.22866	0.19875	0.48529
ENSG00000117620	SLC35A3		26.1556	22.7486	27.5837	23.0668	22.0418	22.4973	23.9662		3.364	0.66868	7.3126	1.4109	4.5511	3.5763	2.1152
ENSG00000156875	MFSD14A		2.2038	1.8774	1.8041	2.1344	1.5626	1.6433	2.1817		0.65857	0.4625	0.49792	0.34227	0.40626	0.5225	0.24344
ENSG00000156876	SASS6		8.7885	9.2493	8.2369	7.1808	6.7627	7.4178	8.5656		1.9746	1.1253	0.98219	0.91206	0.37006	1.5671	1.2346
ENSG00000122435	TRMT13		48.9095	43.7617	45.783	43.1455	49.0796	48.2398	48.5621		3.6529	4.3512	7.3662	2.6473	4.91	5.1918	6.1682
ENSG00000122477	LRRC39		3.0665	2.3018	2.6218	1.6895	1.7388	2.2787	2.3471		0.29916	0.17495	0.43098	0.63643	0.42064	0.53592	1.0821
ENSG00000137992	DBT		68.2375	61.6592	58.256	47.8646	54.9362	55.9651	63.6457		7.4087	2.8389	9.2117	3.854	2.0842	3.9631	3.8413
ENSG00000224616	RTCA-AS1		2.1409	1.5198	1.7859	2.1689	1.8115	1.8646	2.2005		0.1535	0.66069	0.58196	0.26609	0.56856	0.49028	0.55229
ENSG00000137996	RTCA		66.5772	61.1749	65.3901	60.9859	60.0223	57.8962	62.7825		1.5877	2.8676	5.4107	2.4716	3.8374	3.6213	3.754
ENSG00000079335	CDC14A		12.093	12.1487	12.2487	10.0531	11.408	9.3715	10.5718		0.58588	0.74339	1.5852	1.7792	1.7834	0.9805	1.6597
ENSG00000162694	EXTL2		90.3498	84.1551	90.3322	83.2555	79.9761	77.7687	80.0798		2.7804	3.1935	4.3459	3.3024	3.6573	2.2908	3.1451
ENSG00000273204	AC104506.1		0.56205	0.6562	0.54086	0.44022	0.31913	0.19039	0.54519		0.30607	0.18636	0.18022	0.37431	0.22055	0.15828	0.45026
ENSG00000162695	SLC30A7		79.0034	81.2297	94.3814	81.8155	83.4646	77.2375	75.2357		3.2504	5.37	14.6527	4.703	2.1064	7.5514	2.6637
ENSG00000117543	DPH5		45.5953	43.2662	41.5021	40.0154	39.3497	38.1144	43.1425		4.7765	3.3519	1.3707	1.894	4.1024	1.8744	3.1631
ENSG00000233184	AC093157.1		6.1043	6.2271	5.7166	5.1689	4.4282	4.0778	6.4168		1.2948	1.1467	1.1513	0.83359	0.34096	0.4951	0.52222
ENSG00000170989	S1PR1		3.2966	2.9474	4.6037	5.9018	5.4628	4.3415	3.2422		0.3193	0.6385	1.7602	1.0993	1.6874	1.4174	0.17565
ENSG00000183298	RPSAP19		2.2036	2.1281	2.0675	1.9515	2.5739	2.2627	2.1356		0.55924	0.049159	0.32736	0.44895	0.51914	0.50906	0.78266
ENSG00000118733	OLFM3		0.19704	0.38464	0.39054	0.45132	0.34608	0.728	0.52727		0.2116	0.38977	0.22164	0.19376	0.19678	0.36925	0.24471
ENSG00000060718	COL11A1		4.1197	3.5497	3.9849	3.7314	3.8312	5.3671	6.4834		2.1395	1.5922	1.2588	2.0533	1.1218	1.1838	1.3731
ENSG00000185946	RNPC3		51.2226	36.7307	37.3773	44.8012	49.8222	50.9023	42.7522		3.2194	2.9062	2.1698	7.0416	8.5293	1.5385	3.8202
ENSG00000240038	AMY2B		5.2225	3.7886	3.4377	4.0626	3.7659	4.0432	3.4149		0.46955	0.61651	0.30533	1.0611	1.4221	0.5596	0.72801
ENSG00000215869	AC092506.1		0.44632	0.27112	0.38172	0.31145	0.21717	0.26038	0.27671		0.19682	0.18153	0.20944	0.10438	0.15903	0.23625	0.075837
ENSG00000198890	PRMT6		43.0573	42.8367	46.8749	49.2833	52.068	49.3423	44.4783		5.3204	1.9327	1.1326	4.6507	2.8332	1.5438	1.4853
ENSG00000162631	NTNG1		13.3692	13.6047	13.2405	11.1519	10.2734	9.8558	6.5438		3.6099	3.9409	3.635	3.6763	1.9813	1.417	2.0366
ENSG00000134215	VAV3		10.91	10.4752	8.7942	5.3086	7.1603	6.4022	10.3301		3.405	3.971	0.77746	0.9604	1.7722	1.688	2.7368
ENSG00000085491	SLC25A24		55.8655	59.6544	60.5057	61.8403	61.7001	56.1758	46.6664		3.6982	2.7333	6.5731	4.6934	6.2635	5.299	2.6916
ENSG00000280186	AL359258.3		0.45149	0.41236	0.38828	0.3729	0.29119	0.57598	0.4521		0.40019	0.27446	0.082478	0.26617	0.13692	0.2756	0.31247
ENSG00000196427	NBPF4		0.47907	0.78578	0.70368	0.5731	0.44176	0.62658	0.51468		0.091566	0.37396	0.20893	0.11188	0.14033	0.51571	0.10779
ENSG00000186086	NBPF6		2.8649	2.6882	2.8994	2.4672	2.587	3.2884	3.2898		1.075	0.77767	0.62007	0.76778	0.44249	1.0423	0.50437
ENSG00000162636	FAM102B		21.2916	21.433	19.224	20.5152	21.6326	18.4611	16.5458		2.0407	1.7575	3.3166	0.72456	1.0216	0.98912	1.4735
ENSG00000162639	HENMT1		10.6065	11.0238	12.2787	10.1183	9.5318	7.8601	10.0984		1.0783	1.1407	1.5218	1.3931	1.6756	1.2695	1.6174
ENSG00000134186	PRPF38B		97.8081	99.7406	97.4763	91.0169	93.5488	92.1663	85.9662		7.6169	8.9577	7.128	4.5486	7.2763	6.0409	3.1059
ENSG00000116266	STXBP3		75.7987	72.7989	77.7327	68.5794	66.7406	61.5996	64.4933		5.0354	3.6818	6.0569	2.4503	5.2699	5.6444	2.3934
ENSG00000162641	AKNAD1		4.3543	4.5068	4.307	3.1891	3.0205	3.3697	3.0381		1.0197	0.72273	0.65429	0.11791	0.64683	0.92501	1.035
ENSG00000121957	GPSM2		38.2719	36.3065	35.7596	37.6914	36.2694	36.1733	37.5649		3.1052	3.7487	1.4275	4.0092	1.1154	1.6569	1.0536
ENSG00000121940	CLCC1		47.7146	44.9614	45.0831	41.0395	40.01	39.942	41.0318		1.8016	1.7117	2.2164	2.6814	2.5505	2.9009	2.3337
ENSG00000085433	WDR47		31.0009	32.0845	28.2941	24.9439	26.7384	27.0251	28.4218		1.8645	3.182	1.4681	1.8568	1.8523	1.915	1.5538
ENSG00000244716	BX679664.3		0.48239	0.5337	0.51104	0.5607	0.2909	0.4319	0.4051		0.38359	0.19492	0.20075	0.18141	0.1363	0.14554	0.49437
ENSG00000197780	TAF13		46.4092	53.3564	61.7864	55.8233	52.525	49.7774	49.3141		2.8671	3.8682	7.1795	1.9012	3.1488	2.8282	4.1094
ENSG00000273382	AL356488.3		6.418	5.0399	5.064	5.1403	5.3819	5.1936	4.7466		1.0312	0.85537	1.375	0.14307	0.993	1.5314	1.3973
ENSG00000215717	TMEM167B		49.4706	43.9854	44.0458	39.6939	46.3354	42.1385	46.2765		1.7831	3.4941	2.6359	3.47	2.8564	1.5416	2.6775
ENSG00000116299	KIAA1324		2.1393	2.8274	2.2805	3.4482	3.7896	3.3959	3.6613		0.36843	0.51216	0.09533	1.135	1.1133	0.31754	1.2327
ENSG00000031698	SARS		139.6511	137.4018	140.588	142.8115	143.0838	145.1627	143.5142		3.1274	3.9282	5.6193	3.5066	3.8185	5.5065	3.6768
ENSG00000143126	CELSR2		194.2171	202.5837	181.0011	184.6923	174.7059	178.1438	172.0246		0.95576	8.2615	5.8225	10.2904	10.6674	15.349	12.2153
ENSG00000134222	PSRC1		15.2926	13.5278	12.2112	11.0188	10.3416	10.2481	13.3874		1.8395	1.2668	0.65248	0.5437	0.71652	1.0677	1.1231
ENSG00000221986	MYBPHL		0.49803	0.26758	0.2314	0.15311	0.25868	0.2643	0.50628		0.32234	0.14063	0.30352	0.11302	0.10965	0.30636	0.13048
ENSG00000134243	SORT1		218.1003	219.7548	212.2877	197.2128	191.9841	187.6254	182.4468		4.8822	9.6217	10.0092	5.3379	8.2453	3.8543	5.2119
ENSG00000143106	PSMA5		115.833	114.5203	116.3063	120.6537	117.923	124.6428	121.8798		6.9644	2.618	13.2492	1.4992	5.7874	6.0086	5.7438
ENSG00000143028	SYPL2		11.2539	12.4288	11.1246	12.3248	10.5734	11.3913	9.9295		1.6036	1.4828	1.3531	1.1605	0.76012	1.1144	0.89993
ENSG00000162650	ATXN7L2		25.6079	25.0942	27.595	28.2195	24.4348	24.7196	25.5907		2.3487	1.192	2.5938	2.2076	1.0156	2.4312	2.9209
ENSG00000174151	CYB561D1		30.5629	29.4871	27.6423	32.2891	33.4568	31.5497	30.8715		2.1913	1.8512	1.4117	0.97585	1.7916	1.5628	3.4928
ENSG00000181754	AMIGO1		20.594	19.1682	17.4871	19.4347	19.6085	20.495	22.6203		2.3127	1.816	0.47626	1.8003	0.94933	2.5683	3.1694
ENSG00000065135	GNAI3		121.316	126.7532	135.0519	126.9845	123.1147	107.9932	110.5559		5.1641	3.7656	9.8943	5.2323	2.1662	8.0085	5.577
ENSG00000116337	AMPD2		80.4977	76.5293	74.0776	76.721	79.264	77.6531	85.918		4.5292	4.8831	10.1262	5.81	5.2504	6.6901	4.5789
ENSG00000168765	GSTM4		38.8062	40.4143	38.6821	37.4848	38.1744	36.4331	38.7957		1.9441	2.3717	2.7912	1.7115	2.951	2.862	4.0998
ENSG00000213366	GSTM2		13.2506	11.4205	10.2446	8.7445	9.8552	9.0901	10.4975		1.6772	3.1322	1.6871	2.5688	1.9839	1.3224	1.4569
ENSG00000134184	GSTM1		15.6126	15.5397	13.9546	14.5813	15.3563	15.5105	14.8268		0.79866	1.6228	1.3493	1.9935	0.94121	0.93717	2.6154
ENSG00000134201	GSTM5		0.48294	0.50509	0.69469	0.46307	0.63241	0.51346	0.3296		0.11047	0.16027	0.16746	0.35874	0.30917	0.27439	0.24465
ENSG00000134202	GSTM3		21.9081	20.8491	19.9822	21.8206	21.6106	20.8264	22.8372		1.0272	2.0286	1.522	1.8295	1.8117	2.2566	1.4288
ENSG00000184371	CSF1		12.4667	14.4845	11.2884	11.4932	13.3005	12.9171	12.1112		1.1335	1.1323	1.054	0.9867	1.2787	1.1791	2.1572
ENSG00000168710	AHCYL1		198.5289	187.1989	195.3137	199.2387	198.7024	200.2293	195.0208		3.7089	4.9844	11.535	9.5311	7.0976	7.0598	6.8067
ENSG00000143093	STRIP1		43.7667	39.6538	40.8257	43.6692	43.92	45.9406	42.6424		2.4394	2.1916	2.7783	1.1925	3.3526	2.2721	3.2525
ENSG00000258634	AL160006.1		15.1001	15.2264	14.0749	12.9686	14.1968	13.3996	14.1315		0.68952	1.4975	1.3639	1.0061	2.8309	1.8125	0.73741
ENSG00000258673	LINC01397		0.60271	0.38155	0.69525	0.71837	0.77199	0.33174	0.60135		0.51526	0.30039	0.31462	0.25677	0.50012	0.11142	0.33787
ENSG00000186150	UBL4B		0.48091	0.47796	0.39075	0.41207	0.40639	0.33702	0.31958		0.1676	0.18497	0.29247	0.26264	0.12439	0.24931	0.11638
ENSG00000197106	SLC6A17		0.26492	0.23678	0.18279	0.22128	0.3515	0.29074	0.30377		0.18764	0.13128	0.19238	0.11834	0.12331	0.30512	0.35103
ENSG00000116396	KCNC4		0.45019	0.35324	0.44118	0.65329	0.79598	0.71223	0.41534		0.064216	0.18133	0.25137	0.1903	0.11139	0.16806	0.12388
ENSG00000227963	RBM15-AS1		0.43509	0.26655	0.19524	0.38483	0.45718	0.23195	0.34632		0.49318	0.23472	0.13234	0.22121	0.20059	0.11559	0.17428
ENSG00000162775	RBM15		22.627	22.117	20.5027	24.0147	21.574	20.4855	22.0736		1.4992	0.7412	2.4786	1.6503	1.0097	1.9587	1.0287
ENSG00000224699	LAMTOR5-AS1		3.7034	2.4001	3.213	3.4368	3.3185	3.2858	3.3838		0.71038	0.91586	0.52547	0.76741	0.55757	0.85085	1.0563
ENSG00000168679	SLC16A4		118.7114	109.8535	109.8137	103.2116	102.5736	98.8759	100.7109		6.1185	7.4199	12.761	7.239	6.8812	7.3194	4.7566
ENSG00000273373	AL355488.1		3.3346	1.7301	2.7971	2.9414	2.8278	3.0376	3.6611		0.37037	0.36677	0.48377	1.054	1.1942	0.89207	0.80874
ENSG00000134248	LAMTOR5		54.609	54.3605	58.5682	59.0497	59.1277	57.9267	60.0485		1.5548	3.4816	1.9229	2.3279	2.4728	4.5476	2.4143
ENSG00000177301	KCNA2		3.3308	3.0314	2.7069	4.7158	5.7571	4.1381	2.3002		0.89595	1.5378	1.1199	1.05	1.1147	0.47386	0.81003
ENSG00000261654	AL360270.2		1.1033	1.3991	1.4133	0.93955	0.87044	0.70185	1.1776		0.58625	0.44824	0.28448	0.62257	0.5042	0.40354	0.53813
ENSG00000121931	LRIF1		36.2501	41.1226	42.3399	31.568	31.5758	32.957	33.8811		2.5302	0.83197	6.8416	0.77283	3.4669	3.5805	3.288
ENSG00000156171	DRAM2		39.5355	36.5833	35.8353	35.7821	32.979	32.855	33.2463		2.162	3.7856	3.3343	3.889	3.0691	2.8478	1.9015
ENSG00000134255	CEPT1		45.495	43.2423	39.4101	35.6691	38.7415	36.4829	37.5109		2.6327	4.3439	2.6136	2.8714	4.1886	2.3533	3.3007
ENSG00000064886	CHI3L2		12.9923	11.6064	11.3346	10.2096	10.1892	8.7906	9.9962		1.5728	1.6601	1.6084	1.8502	1.1045	2.2174	1.0384
ENSG00000173947	PIFO		0.88033	0.80865	0.66669	0.82087	0.43162	0.75208	0.67827		0.44121	0.39106	0.25015	0.29493	0.34445	0.30827	0.24862
ENSG00000085465	OVGP1		2.3225	2.2817	2.5438	1.7072	1.9347	2.1664	1.3401		0.38585	0.47013	0.82104	0.52846	0.23061	0.38986	0.55505
ENSG00000260948	AL390195.2		1.6425	1.8132	2.4071	1.1574	1.4816	1.8348	1.645		0.37066	0.61222	0.62236	0.2643	0.34583	0.67687	0.37158
ENSG00000243960	AL390195.1		0.4169	0.47664	0.60842	0.28459	0.38701	0.39135	0.56996		0.31325	0.076838	0.41729	0.20796	0.1292	0.19265	0.25917
ENSG00000116455	WDR77		32.7806	32.6852	34.2353	34.5838	38.0657	36.5938	38.4149		2.4758	2.7573	2.7907	3.4795	3.62	4.0939	1.7092
ENSG00000116459	ATP5PB		197.4204	196.6238	197.222	195.0122	199.8164	198.0583	205.8792		7.995	6.1258	8.421	8.3936	12.7098	3.0069	13.1203
ENSG00000143110	C1orf162		0.7245	0.41354	0.61995	0.44442	0.46742	0.85516	0.52971		0.29319	0.24169	0.12344	0.17217	0.23156	0.51739	0.48549
ENSG00000116473	RAP1A		79.6039	80.4702	88.4972	89.2259	96.2294	86.3756	80.5652		2.4235	3.9952	11.5137	4.4999	1.0655	3.1384	2.0225
ENSG00000231346	LINC01160		0.33815	0.26965	0.46004	0.56882	0.51165	0.74233	0.58462		0.19635	0.05839	0.23786	0.25134	0.34724	0.45089	0.20774
ENSG00000197852	INKA2		36.6456	61.5239	78.6177	54.1459	31.5466	29.1029	32.7281		4.3868	5.5212	7.1438	8.9279	3.1325	2.1325	1.6468
ENSG00000227811	INKA2-AS1		1.237	1.2515	1.4983	0.71474	1.2335	0.84796	0.83408		0.38238	0.19483	0.79377	0.47786	0.45823	0.34556	0.17733
ENSG00000064703	DDX20		35.5155	37.8955	42.0032	39.7114	36.2264	34.9058	34.0431		3.4179	2.4402	3.7838	1.5346	0.63929	2.2262	1.8572
ENSG00000171385	KCND3		0.6382	1.2748	0.92836	0.82793	1.4541	1.3372	1.355		0.44967	0.60888	0.63148	0.69739	0.64521	0.65734	0.91529
ENSG00000143079	CTTNBP2NL		55.136	57.2564	77.1379	69.4325	50.4386	45.9084	53.0459		2.2469	4.4635	5.5549	4.028	2.4547	2.9467	4.103
ENSG00000134245	WNT2B		6.1273	5.869	6.7652	7.1277	5.7408	5.42	4.403		2.0688	1.8388	1.2728	1.552	1.4575	1.1162	1.0904
ENSG00000007341	ST7L		14.4429	14.1737	13.9691	13.3657	13.705	14.1159	15.5328		0.86114	1.7289	2.1604	2.3992	1.5744	1.9555	3.0716
ENSG00000116489	CAPZA1		252.3975	248.2468	266.2099	255.0445	246.1959	241.4826	245.4811		11.3042	7.0253	19.6521	9.5519	5.8457	6.1777	7.0401
ENSG00000155363	MOV10		138.1521	133.7516	130.188	132.4962	129.9133	131.934	129.8632		4.9723	5.7332	6.5393	3.9992	5.4592	6.3552	8.9973
ENSG00000155366	RHOC		89.5605	96.2649	102.5577	100.168	95.7248	98.1742	91.5145		8.0476	1.9835	10.7825	3.3842	10.9241	10.2297	4.5948
ENSG00000184599	FAM19A3		0.11609	0.23294	0.38685	0.47603	0.94912	0.68279	0.39039		0.08071	0.26906	0.13379	0.13485	0.59172	0.30988	0.25046
ENSG00000155380	SLC16A1		109.3589	114.4356	122.3253	125.9412	131.8267	131.8914	116.3788		3.6931	3.1661	10.3822	2.6933	2.4738	5.9404	3.4162
ENSG00000226419	SLC16A1-AS1		9.8151	7.5528	8.876	9.1614	9.3647	8.9886	10.229		0.87884	1.0006	1.1631	0.7436	2.8825	0.84141	1.8185
ENSG00000238198	AL357055.3		0.3731	0.46986	0.31535	0.18612	0.12463	0.2243	0.19083		0.18446	0.37676	0.21656	0.060444	0.10449	0.20947	0.17115
ENSG00000198799	LRIG2		40.1225	34.8145	31.8039	33.0156	33.7232	37.0385	35.3264		1.3359	3.8134	3.3932	1.6802	2.3557	2.5134	3.9916
ENSG00000081026	MAGI3		19.4508	19.5439	18.8554	18.0006	18.9737	18.3112	17.0201		1.1927	1.4779	1.9199	1.2633	2.899	2.0009	1.4712
ENSG00000116793	PHTF1		75.5211	70.8894	72.915	69.8539	66.9914	62.0391	68.7064		5.7268	4.7577	3.7743	3.2317	4.8906	4.4019	2.5262
ENSG00000232450	AL133517.1		0.70702	0.60033	0.82114	0.63958	0.41596	0.31471	0.73115		0.35937	0.19733	0.38492	0.39608	0.13031	0.29233	0.30258
ENSG00000081019	RSBN1		27.0125	26.7039	27.4619	27.8958	25.9866	23.5612	25.3866		0.81374	2.1298	4.49	3.9563	1.9651	1.2541	1.8033
ENSG00000134242	PTPN22		1.2321	1.5554	1.3927	1.2281	0.78317	1.1269	1.5224		0.44031	0.33378	0.46948	0.23488	0.35923	0.27265	0.40456
ENSG00000188761	BCL2L15		0.30908	0.21597	0.51142	0.33924	0.34565	0.30722	0.56473		0.098144	0.19725	0.27793	0.1688	0.095946	0.1403	0.40601
ENSG00000134262	AP4B1		29.4984	29.8569	31.9802	32.872	31.9812	32.7864	31.6785		2.929	0.84583	2.1936	2.6911	1.8545	2.8535	1.2202
ENSG00000118655	DCLRE1B		7.6071	7.3365	7.094	7.3477	7.9514	6.5408	6.6397		1.1887	1.1686	1.3781	1.3841	0.68005	0.34807	2.1016
ENSG00000163349	HIPK1		64.5586	63.9951	63.272	59.9513	54.1503	53.42	54.3399		2.1711	4.3082	4.6001	4.4153	2.0428	2.4083	6.0905
ENSG00000116774	OLFML3		4.4369	4.6622	5.8469	5.2749	5.6621	4.6741	5.5751		1.2881	0.7968	1.163	1.3022	1.3585	1.2746	0.88634
ENSG00000134207	SYT6		1.4803	1.4119	1.6223	1.1206	1.08	0.65654	0.69674		0.45875	0.44188	0.32841	0.53367	0.30617	0.29766	0.43461
ENSG00000197323	TRIM33		83.911	83.9227	79.8484	76.5786	77.0634	74.3671	74.0297		4.1097	4.0371	12.5673	0.57041	7.0037	6.8731	4.392
ENSG00000116752	BCAS2		39.4078	41.8711	43.092	39.9383	40.6863	36.5026	40.7875		2.8686	2.2263	2.9286	2.51	2.5248	1.5864	5.0562
ENSG00000175984	DENND2C		2.0064	1.2536	1.4666	2.5748	3.7991	2.374	1.6596		1.3006	0.21551	0.60966	0.48132	0.34559	0.87537	0.24946
ENSG00000213281	NRAS		182.9661	188.066	199.9249	181.8525	178.4232	161.0096	161.0881		10.0568	6.5559	20.9312	11.1155	8.4826	9.9183	2.6934
ENSG00000009307	CSDE1		849.1938	815.6912	820.9536	806.8973	812.316	803.8084	818.5151		23.3863	17.7968	60.5253	19.466	27.6557	14.6531	10.2013
ENSG00000052723	SIKE1		85.2026	84.799	84.8162	78.2569	76.3166	75.5794	78.6192		3.7094	1.4333	10.9401	2.7319	3.7841	6.6368	4.9346
ENSG00000134198	TSPAN2		0.29583	0.74407	0.62954	0.48881	0.84244	0.72383	0.69977		0.19384	0.19625	0.29351	0.33673	0.42156	0.28525	0.27099
ENSG00000173218	VANGL1		59.5039	61.3081	56.1487	59.2423	58.7784	62.088	56.2232		2.1103	2.3158	3.3473	1.5079	2.7348	6.2856	4.818
ENSG00000118729	CASQ2		0.4903	0.65827	0.58748	0.18585	0.58495	0.3929	0.84093		0.3163	0.20162	0.23211	0.15603	0.352	0.29479	0.25301
ENSG00000177551	NHLH2		0.47503	0.29942	0.44142	0.27899	0.28733	0.31933	0.38988		0.24329	0.15117	0.22935	0.21341	0.26283	0.31827	0.19375
ENSG00000163393	SLC22A15		9.2287	8.1761	8.9396	7.3976	7.4499	7.4233	6.8438		0.47676	1.3496	1.6293	1.144	0.8065	1.4793	0.74937
ENSG00000163399	ATP1A1		654.5161	708.586	781.9227	849.447	828.7884	810.6278	813.9197		15.1869	21.5896	32.9518	42.8204	42.1286	20.2071	30.6394
ENSG00000203865	ATP1A1-AS1		3.8101	3.7575	3.1604	2.7587	2.9846	2.6995	4.0713		1.0104	0.60175	0.40921	0.78015	0.64978	0.76816	0.32107
ENSG00000212385	RNU6-817P		0.23918	0.32479	0.32417	0.34688	0.3227	0.4062	0.13863		0.27649	0.1704	0.06023	0.11606	0.1741	0.2037	0.17158
ENSG00000224950	AL390066.1		1.5695	1.3555	1.3431	1.6486	2.0374	2.1654	1.5591		0.28678	0.29889	0.52158	0.76365	0.94302	0.62984	0.65421
ENSG00000116815	CD58		16.9981	20.2795	22.5884	23.7342	24.6619	24.7568	21.206		3.122	1.213	3.5266	1.455	1.63	1.5454	1.9475
ENSG00000177173	NAP1L4P1		0.3341	0.20876	0.73035	0.4516	0.34893	0.48265	0.45123		0.11857	0.26229	0.42439	0.23467	0.10975	0.3017	0.40593
ENSG00000143061	IGSF3		34.1656	37.4994	42.9895	44.0938	36.7447	32.7654	38.2738		1.9716	2.6321	1.6777	2.1988	2.9134	3.3921	4.3359
ENSG00000134247	PTGFRN		189.108	186.5098	168.8741	164.0443	154.7711	162.4014	171.7347		12.162	17.4767	12.8255	6.8544	4.8463	14.7524	18.9795
ENSG00000134256	CD101		2.6362	2.9215	2.5652	1.9289	1.8187	1.605	2.7289		0.72134	1.5332	0.49493	0.22766	0.28422	0.87207	0.45431
ENSG00000236137	AL445231.1		0.57786	0.30384	0.23427	0.28889	0.19836	0.29447	0.38557		0.14854	0.169	0.13751	0.28326	0.14967	0.14697	0.34968
ENSG00000116830	TTF2		26.4489	28.0587	25.4196	23.7879	26.4101	26.1184	32.0227		0.99681	2.0657	0.65123	2.726	1.6454	2.2368	0.87222
ENSG00000134253	TRIM45		12.0294	11.061	11.7493	13.8534	14.9927	15.6358	13.4849		1.2474	1.5232	2.2907	1.2672	2.7722	1.2592	2.6101
ENSG00000134258	VTCN1		0.60675	0.59635	0.88221	0.65805	0.66221	1.3733	0.85269		0.15935	0.25049	0.12869	0.12269	0.10475	0.6094	0.44079
ENSG00000271427	AL358072.1		0.52561	0.41472	0.30966	0.57646	0.41539	0.96597	0.4288		0.3416	0.24431	0.23894	0.25829	0.24232	0.1836	0.21474
ENSG00000198162	MAN1A2		191.9416	183.807	187.5372	194.769	199.735	196.9472	195.2895		5.7356	6.7518	20.2481	3.2621	9.6856	10.7409	7.9761
ENSG00000183508	TENT5C		5.6624	6.1448	5.1762	4.0349	3.4586	4.1657	5.1032		0.67752	2.15	2.1741	1.2913	1.2923	1.6901	2.0389
ENSG00000196505	GDAP2		24.0065	23.6253	24.5561	23.8305	22.2565	21.9915	23.4808		2.3161	1.0606	2.6845	1.1378	3.538	2.6889	1.9483
ENSG00000065183	WDR3		103.3999	103.1257	104.1207	114.5474	127.5927	124.7463	120.8601		8.1529	7.9648	5.2285	11.923	9.761	7.3899	6.3829
ENSG00000155761	SPAG17		1.2453	1.1017	1.5637	1.3091	0.62984	0.80501	0.79626		0.56742	0.2199	0.67832	0.3492	0.14714	0.17137	0.23728
ENSG00000092607	TBX15		0.26272	0.29722	0.15848	0.22174	0.27877	0.36819	0.25502		0.20629	0.10729	0.19715	0.12644	0.2481	0.26291	0.23488
ENSG00000116874	WARS2		26.9557	23.6629	24.3123	25.6501	24.0767	26.3318	27.8145		3.241	2.6974	1.2008	2.6	1.3889	0.99681	3.1638
ENSG00000231365	AL359915.2		20.1237	18.8701	19.8342	18.2144	17.0331	16.3194	21.0841		2.1014	0.82823	2.4189	1.2184	1.3856	0.59944	1.5697
ENSG00000226443	GAPDHP32		0.93092	0.55876	0.48661	0.85993	0.78741	0.81661	0.63701		0.36649	0.38272	0.31258	0.29729	0.23148	0.63964	0.42119
ENSG00000239873	GAPDHP27		0.65239	0.41324	0.36423	0.732	0.5534	0.68379	0.51289		0.60752	0.38991	0.23685	0.43665	0.40438	0.29059	0.13448
ENSG00000240244	GAPDHP33		0.79386	0.80879	0.71757	0.97117	0.70329	0.53872	0.98668		0.34557	0.26067	0.059221	0.2504	0.087708	0.33917	0.35309
ENSG00000260941	LINC00622		3.1351	3.6893	6.1231	6.706	3.9557	3.6132	2.3645		0.81218	1.1848	2.008	0.91336	1.068	0.59711	0.38549
ENSG00000143067	ZNF697		25.3084	29.1267	46.4787	44.4936	28.2782	26.9503	23.0288		3.1294	1.4244	7.8199	3.2903	1.3036	0.73285	2.3127
ENSG00000092621	PHGDH		60.3085	61.0895	58.9358	62.9156	58.0304	62.8992	62.7603		1.9928	3.7839	4.5023	2.9729	1.2193	1.841	5.9552
ENSG00000134240	HMGCS2		2.1981	2.3462	2.173	2.1798	1.9349	2.0918	2.1926		0.57004	1.1522	0.73968	0.75199	0.26936	0.65826	0.87089
ENSG00000261662	AL359752.1		2.632	2.6339	2.8397	1.6003	1.9922	1.6107	2.9503		0.97879	0.33835	0.43281	0.23371	0.3165	0.73926	0.60696
ENSG00000134250	NOTCH2		766.8892	757.7817	709.7934	655.4213	553.8907	555.5435	681.524		29.6784	13.1379	77.2105	42.841	37.3802	28.8549	44.7589
ENSG00000265808	SEC22B		61.777	57.9922	60.9768	55.2884	55.292	57.3683	60.443		1.4952	3.0952	4.0763	4.5663	2.4926	3.7339	3.0793
ENSG00000223804	AC244669.1		0.85181	0.92924	1.0341	1.0869	0.78374	0.96279	0.94482		0.27111	0.11253	0.33573	0.32361	0.43052	0.38591	0.59012
ENSG00000270231	NBPF8		8.6363	8.3219	8.1943	9.1648	8.3138	8.8221	8.2477		0.71778	0.64874	1.3299	1.7756	1.3596	0.80468	0.38039
ENSG00000275131	AC241952.1		10.4751	8.2485	8.3913	6.7854	6.5471	7.4124	8.4911		1.2767	0.80708	0.8721	0.91112	0.72825	0.72935	1.5012
ENSG00000273136	NBPF26		9.0942	7.9023	8.0169	8.1445	8.8712	8.2055	9.0481		0.81994	1.0072	0.98566	1.2706	1.8352	1.0982	1.1827
ENSG00000281741	AC241377.3		0.28994	0.33819	0.39951	0.31676	0.2869	0.39168	0.34899		0.060326	0.29137	0.41958	0.22076	0.31767	0.4448	0.14006
ENSG00000226067	LINC00623		2.1886	2.031	2.0877	2.0675	1.8952	1.7513	1.7141		0.77907	0.26477	0.6033	0.36684	0.97012	0.67781	0.61436
ENSG00000234998	AC244453.3		0.78375	0.86703	1.046	1.0408	0.8443	1.278	1.1719		0.47273	0.38651	0.37184	0.21875	0.289	0.66293	0.57801
ENSG00000223345	HIST2H2BA		1.9512	0.85612	1.1255	0.99766	1.1551	1.2506	0.91192		0.32558	0.59332	0.45295	0.44517	0.44669	0.53828	0.40749
ENSG00000213244	HIST2H3DP1		0.45643	0.50642	0.38789	0.42065	0.6397	0.65347	0.35437		0.32823	0.097175	0.080665	0.28881	0.11713	0.27158	0.29252
ENSG00000188610	FAM72B		2.1759	2.872	3.1209	2.8282	2.4898	2.0011	2.01		0.61396	0.38471	0.89864	0.78393	0.45476	0.73182	0.35661
ENSG00000171943	SRGAP2C		10.6142	9.9156	11.2905	18.7227	13.9529	11.2521	10.1036		1.25	1.1896	1.074	1.3566	1.1686	1.631	1.9641
ENSG00000227082	AC244021.1		1.5244	1.5159	1.9214	1.6704	1.5117	1.2292	1.1155		0.45842	0.46621	0.12646	0.28228	0.49709	0.49445	0.33816
ENSG00000272583	AL592494.3		0.50059	0.42282	0.27963	0.26044	0.35807	0.53735	0.33681		0.21357	0.17016	0.23192	0.1632	0.15201	0.23279	0.24683
ENSG00000231752	EMBP1		1.4063	1.8291	1.1062	0.87633	1.4085	1.2327	1.535		0.3004	0.45919	0.11927	0.34494	0.55637	0.70517	0.36416
ENSG00000277702	AC239859.6		0.33815	0.17942	0.29143	0.24898	0.19193	0.2592	0.3982		0.19635	0.067479	0.22392	0.22422	0.1296	0.13142	0.54969
ENSG00000263513	FAM72C		0.59332	0.76987	0.78989	0.78665	0.58138	0.79172	0.32105		0.21894	0.42478	0.37865	0.39982	0.27304	0.30158	0.35509
ENSG00000270872	SRGAP2D		0.91821	0.78283	0.89556	0.94338	0.85343	1.0542	0.49736		0.3412	0.37152	0.56167	0.36586	0.21699	0.30792	0.44804
ENSG00000232527	AC245595.1		0.71677	0.576	0.38095	0.66094	0.83587	0.76793	0.58857		0.19356	0.24279	0.13791	0.10875	0.44748	0.16255	0.13927
ENSG00000266338	NBPF15		34.8222	33.6494	33.1561	30.4163	31.4294	32.4398	32.2978		1.2159	2.2456	2.8543	2.4655	2.47	3.1133	1.8617
ENSG00000196369	SRGAP2B		10.5807	8.5379	8.963	12.7321	10.3884	8.5344	8.7752		1.958	0.62566	0.23021	1.2538	1.685	1.1471	1.6723
ENSG00000215784	FAM72D		1.3233	1.9571	2.3373	1.7669	1.5512	1.4226	1.2944		0.48141	0.59436	0.57519	0.33536	0.16959	0.28573	0.64085
ENSG00000272419	AC241585.2		3.0768	1.9986	3.9906	2.3043	2.4676	2.2872	2.8539		0.89037	0.46861	0.70104	0.72222	0.80001	0.6401	0.76786
ENSG00000281571	AC241585.3		0.89835	0.6254	0.96545	0.59277	0.60219	0.44247	0.78101		0.14343	0.15764	0.57766	0.18315	0.31963	0.14943	0.277
ENSG00000162825	NBPF20		5.2021	5.6005	6.8209	4.7641	5.7666	5.0552	5.5481		0.94278	1.0405	1.1008	0.64244	0.403	0.47849	1.2923
ENSG00000270722	RF00003		0.11995	0.089192	0	0.76418	0.16356	0.061976	0.21698		0.16792	0.11092	0	0.91673	0.20436	0.12395	0.19767
ENSG00000272150	NBPF25P		1.5255	1.7212	0.92261	0.88893	1.2299	1.1358	1.6138		0.62072	0.48012	0.33209	0.4853	0.86972	0.28678	0.73725
ENSG00000117262	GPR89A		5.2067	5.0353	7.0151	4.4134	4.7646	5.4435	5.6664		1.1066	0.45471	1.1102	0.23954	0.38491	1.4211	0.5436
ENSG00000174827	PDZK1		1.4181	0.94605	1.5064	1.2044	1.1426	1.5741	1.8552		0.55142	0.55601	0.34356	0.19548	0.2712	0.16718	0.69377
ENSG00000265491	RNF115		89.6094	85.4229	83.9104	82.7013	82.1036	79.5366	80.0759		4.0088	6.1012	2.2389	3.2979	3.0704	2.7258	3.4461
ENSG00000186141	POLR3C		58.5529	55.472	59.5587	60.4184	61.5038	57.6366	61.7774		5.7145	3.5313	2.2009	1.7328	2.45	3.0692	2.5956
ENSG00000186364	NUDT17		17.4911	15.9666	15.1901	15.2623	14.8734	13.1438	15.5909		1.0846	1.5178	0.41441	2.736	2.0352	1.7226	0.80127
ENSG00000131788	PIAS3		74.7641	70.2243	67.4549	61.1545	59.9263	60.1286	65.7704		4.0014	2.3516	5.0602	3.437	2.948	2.9302	0.95921
ENSG00000143127	ITGA10		14.5975	16.5736	20.4555	17.7443	15.3423	14.3605	11.6547		1.7471	2.3465	2.1826	1.7366	1.9453	1.0451	0.80764
ENSG00000131779	PEX11B		41.2014	40.8137	39.9584	37.7598	37.9601	38.3881	40.5816		1.777	4.111	2.3839	1.5967	0.87774	1.9321	2.499
ENSG00000265241	RBM8A		85.7794	92.1774	93.3585	84.7523	88.8766	86.5717	89.8427		4.4085	2.9207	2.6393	5.2319	9.4244	2.8483	4.2586
ENSG00000211451	GNRHR2		1.2893	1.0143	0.69657	0.72463	0.81307	0.87035	0.991		0.29072	0.33624	0.36791	0.45893	0.3253	0.65486	0.45083
ENSG00000271601	LIX1L		87.0385	86.5104	86.3106	73.8643	72.1511	65.2627	72.8765		4.7743	1.9321	4.7485	3.7167	4.6805	2.1885	2.4462
ENSG00000272031	ANKRD34A		15.3126	13.363	10.8041	12.3802	11.7411	11.6641	14.442		0.89234	1.216	2.2497	0.83338	1.3463	1.1317	0.3096
ENSG00000121851	POLR3GL		34.4606	34.1797	34.4113	29.6061	30.4005	27.299	29.3902		1.5046	0.78121	1.5517	1.1172	1.978	2.3635	4.0126
ENSG00000265972	TXNIP		477.1016	362.557	179.626	244.5092	269.9134	290.7688	334.8343		76.6846	7.4831	4.3745	26.0282	25.4467	37.7554	30.5711
ENSG00000233396	LINC01719		4.7988	4.6993	4.1772	3.2406	3.363	3.5407	5.8467		1.5891	1.0707	1.5591	0.57589	1.0618	1.1824	1.0948
ENSG00000271425	NBPF10		3.9842	2.8088	3.2087	1.8533	2.6551	2.8727	3.0386		0.58236	0.50508	0.85907	0.42498	0.72708	0.27416	0.56059
ENSG00000264343	NOTCH2NL		0.66286	0.51452	0.41776	0.24859	0.22688	0.46854	0.42288		0.26169	0.22429	0.28789	0.18008	0.075144	0.22738	0.042517
ENSG00000268043	NBPF12		18.3463	17.2167	16.2093	13.4432	15.7442	15.5355	15.4595		1.8367	1.5823	1.2137	1.3401	2.1333	0.82608	1.3901
ENSG00000131791	PRKAB2		73.7696	64.5086	63.9135	74.0605	79.7035	74.5511	61.485		6.8641	3.0956	3.5955	4.734	6.8177	2.7905	4.9811
ENSG00000237188	AC242426.2		4.3339	4.1683	4.5466	3.8098	3.1959	2.8277	4.6622		0.3944	1.1652	0.89911	0.68179	0.57052	0.36161	1.2628
ENSG00000131781	FMO5		7.0856	7.7472	7.3805	6.4635	6.132	5.6517	6.129		0.61792	0.48013	1.227	0.79772	0.66782	0.87667	0.99922
ENSG00000180867	PDIA3P1		8.4211	7.4242	7.4487	6.8265	5.187	5.4703	7.1279		1.2855	1.1862	0.9069	1.2385	0.25226	0.47642	1.2664
ENSG00000226015	CCT8P1		1.2354	1.1324	1.4814	0.62383	1.1961	0.70222	1.2199		0.4959	0.33742	0.3544	0.23803	0.34237	0.4185	0.56044
ENSG00000131778	CHD1L		61.0102	57.3424	60.6172	64.415	67.3361	67.7278	65.3496		3.2395	0.93968	3.3043	2.3289	4.312	1.0734	2.5019
ENSG00000116128	BCL9		91.6299	99.5179	88.8943	76.0261	68.4143	77.4954	88.1944		6.8848	5.2636	8.8197	3.8718	3.9468	3.1856	6.6456
ENSG00000162836	ACP6		55.2788	49.8402	64.779	72.4518	60.6001	58.7612	56.0333		3.7471	2.6914	7.9677	9.3124	7.7145	4.2486	6.5143
ENSG00000265107	GJA5		2.3188	1.6384	1.7265	1.0937	1.1808	1.902	1.6652		0.68989	0.56136	0.87973	0.66763	0.50562	0.67362	0.93759
ENSG00000188092	GPR89B		6.3019	5.582	7.1807	6.4113	6.0032	5.5143	6.3389		0.57839	0.71237	1.1172	0.38061	0.90297	0.72998	0.74759
ENSG00000273059	AC239803.2		0.35912	0.20699	0.508	0.30958	0.25239	0.1727	0.21482		0.25395	0.10584	0.2739	0.23999	0.099268	0.13321	0.29447
ENSG00000274372	AC239803.3		0.82845	0.54621	0.85704	0.56881	0.51164	0.77775	0.81419		0.34448	0.23863	0.37773	0.30319	0.041097	0.49944	0.22533
ENSG00000263956	NBPF11		12.796	10.9775	10.696	9.3972	10.7285	10.5685	11.5055		1.0454	1.2349	1.7185	1.4255	1.7743	2.409	0.83264
ENSG00000274020	LINC01138		7.4789	6.6462	7.3925	6.4762	6.8516	7.573	8.052		1.8917	1.0879	0.82714	0.90063	0.99422	0.4827	1.582
ENSG00000231551	AC245100.4		2.9705	3.1688	2.5901	1.5928	1.6386	2.4168	2.9832		0.92772	0.44517	0.76025	0.58387	0.43672	0.52777	0.27283
ENSG00000280649	AC245100.8		2.0524	1.7354	1.7653	1.3967	1.7324	1.3609	1.4184		0.49154	0.35334	0.4701	0.49397	0.30831	0.47389	0.043566
ENSG00000270629	NBPF14		15.1566	13.9023	14.7419	12.9758	11.7989	13.1361	14.7342		1.8561	1.1787	1.1723	1.1202	1.1732	1.1007	2.0297
ENSG00000178104	PDE4DIP		44.7796	43.286	41.2686	38.0757	36.4763	35.3965	40.0535		3.3657	3.2701	3.1475	2.8837	4.4227	1.0774	0.26212
ENSG00000269713	NBPF9		21.5312	21.0966	20.3887	20.2068	18.7658	18.9287	17.7052		2.2783	1.6478	1.491	2.6969	1.1373	1.2246	1.0774
ENSG00000274265	AC245297.3		0.42867	0.78063	0.86723	1.1854	0.92218	0.50153	0.84359		0.21147	0.08719	0.25078	0.41839	0.36505	0.20681	0.19107
ENSG00000215861	AC245297.1		3.7284	4.7559	4.9631	4.2087	4.0541	4.904	3.3016		0.82041	0.85975	0.87695	1.3366	1.0133	0.94019	0.39817
ENSG00000271383	NBPF19		12.9903	11.8184	11.8046	8.5766	10.655	10.0357	11.1554		1.561	1.6373	0.77455	0.77617	1.0946	1.374	3.3443
ENSG00000277147	LINC00869		9.24	7.5637	7.3918	5.5588	6.065	5.5641	7.4187		1.5258	0.48492	0.94053	0.93254	0.79043	1.5453	1.0924
ENSG00000203814	HIST2H2BF		3.8392	3.8529	3.6968	3.9349	3.3128	3.7372	3.5336		0.60139	0.87493	0.75926	0.60583	1.3597	0.40525	0.41579
ENSG00000233030	AC243772.2		0.97894	0.98335	1.0083	0.50755	0.53773	0.6138	0.98852		0.57108	0.32657	0.37837	0.1828	0.12959	0.26319	0.45903
ENSG00000270882	HIST2H4A		0.45755	0.44347	0.20036	0.4226	0.41153	0.30504	0.37127		0.244	0.1849	0.088923	0.30413	0.33451	0.13042	0.34204
ENSG00000220323	HIST2H2BD		0.37476	0.17603	0.13664	0.569	0.34208	0.43154	0.3386		0.1404	0.11743	0.11077	0.22304	0.17358	0.14363	0.20357
ENSG00000261716	AC239868.1		45.938	37.7523	37.4757	31.9234	29.5023	35.029	30.9678		7.767	8.973	6.8463	4.9065	5.0466	2.6922	5.6286
ENSG00000272993	AC239868.3		7.6797	5.6924	6.8908	4.9361	5.6255	6.0314	5.9285		0.89783	1.1234	1.3451	0.23839	1.7781	0.60345	1.2018
ENSG00000203819	HIST2H2BC		0.93681	1.1554	1.1646	0.95319	0.72867	0.88268	1.0933		0.38609	0.38911	0.61094	0.33334	0.31343	0.33064	0.63743
ENSG00000184678	HIST2H2BE		34.3508	33.7033	32.2959	27.3183	28.6437	25.5819	34.537		1.0837	2.0675	1.7018	2.7085	1.8022	1.8453	1.8633
ENSG00000178096	BOLA1		1.9165	1.6652	1.5132	1.7345	1.419	1.4314	1.6192		0.29959	0.44519	0.85786	0.27379	0.44043	0.67887	0.57048
ENSG00000159164	SV2A		69.9372	71.5162	65.9075	67.0766	60.6633	58.204	61.8845		2.0484	3.9335	2.5102	1.5767	3.8669	2.5802	4.5664
ENSG00000143368	SF3B4		104.2839	113.6601	114.6966	115.4299	110.2855	113.0469	115.8562		2.1528	4.468	2.8034	3.1883	3.642	2.7655	4.9222
ENSG00000014914	MTMR11		48.4015	43.2879	51.0893	48.9697	46.1328	47.1395	40.9261		4.6686	7.7643	6.6225	8.1478	6.9503	3.4989	5.3784
ENSG00000264522	OTUD7B		171.6128	164.7732	190.7162	236.5749	210.1695	204.5046	179.7764		5.8215	2.3949	12.8394	13.8495	8.3622	1.3218	9.8524
ENSG00000136631	VPS45		117.9397	111.3521	113.2153	102.5166	106.9158	101.8536	110.5604		3.9668	5.5794	5.0576	3.9427	0.53868	4.557	6.4421
ENSG00000023902	PLEKHO1		19.8375	20.6994	23.2424	26.7589	26.3973	23.1039	18.3001		1.6236	1.1824	3.769	0.91093	1.5796	2.6604	0.88546
ENSG00000143401	ANP32E		45.5861	42.5836	46.1188	44.9924	44.4529	40.6936	42.3586		4.2125	2.1275	6.8974	3.5067	3.8723	2.4421	2.4526
ENSG00000117362	APH1A		252.3765	257.1626	254.4312	264.9807	253.4531	245.5688	256.5533		17.977	10.5395	26.436	6.9828	12.2416	7.0153	9.7445
ENSG00000118292	C1orf54		5.6122	5.6142	5.3104	4.7514	5.1457	3.7273	4.8148		0.94904	0.40474	0.71674	0.90194	0.68717	0.5005	0.70683
ENSG00000159208	CIART		0.88272	0.64412	0.72082	0.60826	0.41267	0.92597	0.23044		0.27901	0.57904	0.18974	0.19311	0.038608	0.33436	0.19317
ENSG00000266472	MRPS21		110.0289	102.4336	104.9365	102.9863	107.852	108.8016	112.8253		3.4595	2.2502	8.3334	3.9781	6.0642	2.1626	4.4207
ENSG00000117360	PRPF3		69.0774	63.5824	68.3242	68.8439	67.4872	68.8783	71.7622		2.2938	5.1188	7.0702	3.6345	5.8349	3.9623	3.1146
ENSG00000163125	RPRD2		132.4969	132.9587	120.8327	116.1763	113.0735	121.4842	130.9718		4.3575	5.8967	8.8451	3.7575	5.9864	5.0799	3.4127
ENSG00000143374	TARS2		55.9099	53.7103	55.1878	57.4453	55.0407	56.048	62.1248		0.60924	2.1992	5.0394	3.4271	3.1949	3.7966	4.2154
ENSG00000143369	ECM1		60.2909	70.6304	67.7043	70.0127	63.9304	69.9068	61.2597		1.7965	2.7919	5.536	4.0657	3.9352	3.002	4.3408
ENSG00000228126	FALEC		0.50225	0.29398	0.77334	0.41504	0.3485	0.53698	0.61651		0.24911	0.21578	0.41486	0.21529	0.047453	0.11194	0.41918
ENSG00000237781	AL356356.1		0.88326	2.0708	1.7025	0.67381	0.61756	0.48978	0.73258		0.21726	1.2401	0.22505	0.3173	0.3701	0.26198	0.18962
ENSG00000143382	ADAMTSL4		54.1086	51.8135	48.7687	50.3451	55.1386	57.6869	59.0935		9.5577	7.2947	3.3755	7.8877	10.1442	5.6135	12.283
ENSG00000203804	ADAMTSL4-AS1		1.4727	3.0584	2.5149	1.222	1.0061	0.95319	1.3398		0.41533	1.2063	0.6739	0.49729	0.57598	0.27268	0.33481
ENSG00000143384	MCL1		371.153	847.7534	830.3823	430.6988	352.1217	332.3531	360.9934		21.7159	113.9057	95.701	9.1945	20.982	26.4625	11.2516
ENSG00000143420	ENSA		206.9289	200.8993	214.6651	209.1925	210.8754	202.5601	208.9026		5.4738	12.1129	7.2159	9.2635	9.3042	4.0081	9.9663
ENSG00000143457	GOLPH3L		57.8259	58.2164	54.1449	45.3313	45.5811	50.6348	59.5977		2.2892	2.0566	2.6792	2.4591	1.8903	4.9767	6.7934
ENSG00000163131	CTSS		9.6167	9.4182	8.9697	9.2525	9.4329	8.4434	8.6677		1.2758	2.1248	1.1566	1.8173	0.72061	1.3587	2.0512
ENSG00000143387	CTSK		55.5389	56.0848	51.6922	55.2494	51.6621	49.4027	53.2877		3.3092	3.2397	2.9653	3.6676	2.7466	2.2742	1.0024
ENSG00000143437	ARNT		83.0088	79.666	77.685	77.6288	79.5905	80.8374	81.2235		3.3389	5.0319	3.4414	6.164	5.9217	3.7092	1.2911
ENSG00000224800	RPS27AP6		0.30355	0.38892	0.26265	0.53058	0.79896	1.0265	0.58411		0.17446	0.2005	0.11399	0.12385	0.58701	0.41718	0.22274
ENSG00000283324	CTXND2		0.79054	0.67197	0.59662	0.39901	0.62641	0.84711	0.94918		0.22194	0.3806	0.26716	0.27907	0.25379	0.17804	0.6471
ENSG00000143379	SETDB1		140.7172	126.5622	126.3767	123.8288	122.8076	129.3781	133.8601		2.8539	3.0646	3.3026	7.194	9.5863	8.4852	7.7215
ENSG00000143418	CERS2		287.205	295.8994	292.0507	300.2912	295.5766	296.1078	271.3589		10.2224	8.2973	8.8742	2.6258	9.5949	5.3483	3.1375
ENSG00000259357	AL590133.2		0.58779	0.56201	0.42912	0.31676	0.35164	0.43619	0.24785		0.27095	0.38954	0.14734	0.22076	0.16317	0.25512	0.29598
ENSG00000143412	ANXA9		4.7156	4.5448	4.6697	4.2511	4.938	4.1548	3.9687		1.1543	0.77415	0.79057	0.46911	0.18926	0.48925	0.12919
ENSG00000143409	MINDY1		80.3467	82.1353	75.6921	69.4141	58.3432	54.5388	77.97		3.8883	3.5293	3.7571	2.4378	2.5055	3.5405	9.1001
ENSG00000143363	PRUNE1		65.8636	65.7039	59.2587	46.8262	48.9369	50.8828	62.5229		2.4765	3.4711	3.9865	4.4758	2.5248	2.0838	3.9658
ENSG00000163141	BNIPL		0.78263	0.79008	0.43177	0.43752	0.49608	0.58038	0.58154		0.11588	0.6376	0.34577	0.21165	0.2292	0.34884	0.42228
ENSG00000143443	C1orf56		22.5949	21.2216	19.5524	18.1057	18.4746	17.1441	19.8168		2.5089	1.9996	1.1085	1.8002	0.63126	1.3411	1.777
ENSG00000197622	CDC42SE1		290.4172	331.8106	344.6198	297.3742	273.3498	278.0202	296.3433		11.4781	4.6423	16.2792	9.3672	9.222	7.7442	8.2645
ENSG00000213190	MLLT11		46.07	50.0345	45.9264	43.3211	40.7469	35.9514	41.1651		6.3129	5.0065	2.299	2.9068	3.4721	1.7953	2.7916
ENSG00000143458	GABPB2		21.8826	20.6528	22.7144	18.8076	16.0604	14.6793	22.5654		3.8065	3.4946	2.5763	3.4229	1.0681	1.0881	3.5233
ENSG00000261168	AL592424.1		0.97526	0.78681	0.78751	0.60491	0.83763	0.77557	1.2287		0.29706	0.46149	0.45818	0.43999	0.2071	0.14997	0.30117
ENSG00000143434	SEMA6C		17.6524	18.914	18.0782	15.306	13.6167	15.1348	16.4294		1.8919	1.8435	3.053	1.4889	0.40558	2.3471	2.5471
ENSG00000163156	SCNM1		55.9638	52.7757	53.5755	52.7699	54.8254	56.7986	54.6559		3.4655	2.5137	4.3633	2.3268	3.4039	3.7355	2.2865
ENSG00000163155	LYSMD1		21.1216	20.1653	17.7231	17.3706	20.5806	18.9264	19.5336		2.1309	1.4519	1.3561	1.8661	2.7112	1.2984	2.0055
ENSG00000163159	VPS72		54.2261	53.6366	52.4321	52.2927	52.0007	53.6585	53.6618		2.5459	3.1814	4.1762	2.8029	2.6322	4.8661	1.8973
ENSG00000143398	PIP5K1A		188.3635	194.8579	186.9328	187.0986	214.2536	214.8362	192.8999		7.6685	12.3408	7.6001	4.5051	5.8739	6.3756	8.6661
ENSG00000159352	PSMD4		243.282	235.1205	239.0893	242.1673	239.4763	243.5466	253.5416		8.9652	10.6019	24.8619	6.5995	12.4072	5.7321	6.2132
ENSG00000232671	AL391069.2		1.8226	1.7158	1.8934	1.6571	1.1615	1.0498	1.9508		0.32369	0.35736	0.79858	0.34589	0.38872	0.70687	0.23065
ENSG00000143373	ZNF687		67.4057	70.2836	64.3573	66.0077	61.5014	65.5833	71.3719		4.1315	3.3381	7.0195	2.5048	4.3775	2.6776	5.1666
ENSG00000143393	PI4KB		158.6454	163.0422	161.1258	172.2752	164.7538	171.8032	174.1235		5.7089	8.9633	12.0034	4.3853	5.8548	2.4529	7.62
ENSG00000143390	RFX5		285.3539	276.1002	271.1121	259.7107	260.9738	255.3342	283.6409		4.4895	6.4457	2.737	5.3372	5.5825	4.5266	11.0815
ENSG00000237976	AL391069.3		2.9835	3.0217	3.7745	2.7691	3.2902	2.7462	3.0064		0.65487	0.22395	0.90167	0.53594	0.2875	0.49598	0.29348
ENSG00000143416	SELENBP1		0.9037	0.98128	0.70059	0.64435	0.63299	0.7146	0.50982		0.62595	0.40954	0.30449	0.35815	0.52031	0.22791	0.39545
ENSG00000159377	PSMB4		503.2519	505.0868	514.4167	528.9185	548.2655	549.2685	565.8385		13.4023	25.654	47.9635	11.7835	14.9687	5.4519	5.7049
ENSG00000143442	POGZ		192.9966	186.8536	195.8703	201.0233	187.8994	184.5028	175.0681		7.4514	11.7695	9.6891	14.3401	15.8453	3.3357	9.5359
ENSG00000143375	CGN		3.2821	3.391	3.6116	3.685	3.3165	3.9066	3.6484		0.56995	0.37918	0.93674	0.34627	0.88716	0.91521	0.41889
ENSG00000143367	TUFT1		25.6467	39.2662	50.4292	40.6956	34.6302	32.7907	28.2853		1.8342	6.9114	2.7333	3.2554	3.2928	1.8727	2.4709
ENSG00000143376	SNX27		90.311	86.2999	84.2668	81.6755	80.5757	80.4347	84.7419		3.091	5.3215	3.0136	2.8521	5.1438	3.496	3.1127
ENSG00000143436	MRPL9		68.6806	63.0846	63.7229	66.6998	68.909	70.3169	66.3719		2.0463	4.7578	1.8143	3.3135	2.3686	2.4055	1.194
ENSG00000143450	OAZ3		0.77086	0.95254	1.6202	1.3983	0.76103	1.2508	0.84111		0.1588	0.32366	0.23349	0.43618	0.11148	0.33506	0.38197
ENSG00000182134	TDRKH		16.0579	17.8556	17.2794	16.2904	16.6677	16.9404	17.7424		0.93601	0.84296	1.3906	1.8781	1.9381	0.91393	1.5243
ENSG00000203288	TDRKH-AS1		1.9014	0.99749	1.0833	1.4084	1.5594	1.4514	1.8474		0.51587	0.31509	0.42582	0.54019	0.36659	0.36013	0.89758
ENSG00000225556	C2CD4D		0.26254	0.74967	0.81215	0.3217	0.19493	0.13762	0.36493		0.13808	0.063114	0.37382	0.23445	0.085359	0.1603	0.16472
ENSG00000234614	AL450992.2		0.73995	0.65164	0.82681	0.90805	0.82049	0.48029	0.97303		0.20402	0.2226	0.396	0.36023	0.49127	0.27398	0.38787
ENSG00000159445	THEM4		125.8754	120.0272	126.2905	92.9889	87.4119	86.1809	100.2587		7.9081	8.6936	5.3615	5.9927	6.9465	0.99363	9.4994
ENSG00000197747	S100A10		842.6227	811.8791	813.8417	794.884	834.6416	823.9886	841.2653		40.7605	26.0308	74.2178	48.5948	62.5996	49.1019	47.8665
ENSG00000163191	S100A11		143.256	153.4672	151.059	162.5172	165.5011	178.2302	163.575		4.2127	9.4717	10.9166	5.8528	8.9152	9.6094	3.7698
ENSG00000159450	TCHH		3.9556	5.122	4.996	5.0005	4.9283	4.4736	4.4748		0.65046	0.76105	0.97893	0.5819	0.51537	1.3248	0.87183
ENSG00000237975	FLG-AS1		39.0597	38.4663	39.3067	35.3698	35.2596	33.7313	37.703		2.4021	3.7523	2.0019	3.9758	2.9991	1.1292	3.0259
ENSG00000143631	FLG		25.9918	29.6136	28.957	40.675	67.2057	104.6465	48.2472		11.4879	11.8576	11.2896	9.307	6.7986	8.3821	12.9618
ENSG00000163216	SPRR2D		0	0	0	0	0	0	0		0	0	0	0	0	0	0
ENSG00000238279	BX470102.1		1.1888	0.97153	1.1561	1.1322	0.48841	0.36073	0.90223		0.27419	0.48006	0.24621	0.59496	0.27112	0.20782	0.24648
ENSG00000197956	S100A6		1234.2025	1306.672	1340.5894	1383.8307	1475.7637	1442.4361	1528.5558		53.9643	72.7131	189.3903	49.9092	83.2701	64.4827	55.9847
ENSG00000196420	S100A5		0.31699	0.38611	0.38419	0.60284	0.47728	0.45588	0.37155		0.13998	0.16989	0.21739	0.27165	0.33131	0.27743	0.40126
ENSG00000196154	S100A4		253.5887	238.982	246.2253	247.2194	263.7774	261.6693	263.1333		25.656	20.2386	42.3684	11.2109	18.5011	8.0585	11.1332
ENSG00000188015	S100A3		18.676	18.5157	20.899	19.5349	21.2771	22.8385	20.2252		2.9982	2.4881	4.596	1.6893	3.8465	1.3547	2.9777
ENSG00000196754	S100A2		8.4126	9.8028	10.5217	10.3983	13.2822	13.3383	16.0079		2.7474	1.9038	1.4681	0.59341	0.89064	1.1496	1.7104
ENSG00000188643	S100A16		112.6884	121.8699	138.223	154.2255	167.8265	181.4013	172.2792		6.6285	7.9647	13.9881	10.7403	6.9549	6.5451	4.0553
ENSG00000189171	S100A13		72.6873	70.7844	78.245	79.2792	87.6958	90.4816	98.6043		2.9078	2.4527	5.2557	3.669	2.5997	1.3292	4.2503
ENSG00000160678	S100A1		60.6687	59.6569	62.4981	64.6732	66.0666	67.4356	71.6553		9.1126	16.0666	15.4266	9.8217	9.8114	14.6959	11.5753
ENSG00000272030	AL162258.2		2.1853	2.4122	2.0254	1.9314	1.6112	1.4234	1.8551		1.0133	0.66642	0.95953	0.5148	0.42751	0.33439	0.42552
ENSG00000160679	CHTOP		140.6204	141.4538	145.7134	139.8723	140.8475	143.1275	150.305		5.2044	2.9188	10.6811	4.4254	1.7553	1.3962	9.8523
ENSG00000143553	SNAPIN		50.7235	46.0218	49.2858	46.4403	49.3303	49.0528	49.0789		2.4491	2.9457	3.3825	0.55995	1.1899	2.6489	2.7643
ENSG00000143621	ILF2		187.0671	181.2396	190.5309	200.6819	208.95	208.1405	207.4099		10.742	3.1202	12.2411	3.8961	9.0952	6.106	8.205
ENSG00000169418	NPR1		0.52211	0.34986	0.33332	0.47435	0.57852	0.56014	0.38952		0.21457	0.28034	0.19166	0.12125	0.18384	0.15277	0.17107
ENSG00000143624	INTS3		126.871	116.6699	121.8223	115.2903	108.7831	108.4438	104.6694		1.7007	8.9493	4.4317	10.5897	11.4158	7.8511	13.3941
ENSG00000143554	SLC27A3		4.2384	2.9727	3.721	3.3444	3.3397	3.8105	3.8722		0.69846	0.37881	0.38807	0.97346	0.57274	0.72502	0.93336
ENSG00000143614	GATAD2B		13.9881	14.9528	12.7643	17.8097	17.3246	14.901	13.6276		2.6043	2.1154	0.77727	2.5044	1.8339	1.3428	1.0964
ENSG00000284738	AL358472.5		0.94269	0.62849	0.3654	0.42735	0.43504	0.36819	0.61531		0.28618	0.17392	0.14532	0.35886	0.27426	0.26291	0.18989
ENSG00000198837	DENND4B		149.5726	152.9218	148.005	143.331	132.128	138.1628	145.4176		2.3073	4.0104	14.0813	6.3752	8.0868	8.5202	10.7234
ENSG00000160741	CRTC2		72.8736	74.6688	73.0166	74.5866	70.8088	73.0887	77.9922		4.9629	3.2479	6.6302	3.0062	3.8891	4.4472	6.3829
ENSG00000143570	SLC39A1		222.934	222.9674	211.9936	208.4111	207.179	203.9632	217.821		7.1251	7.1959	13.4855	6.6428	13.5421	12.0241	10.8426
ENSG00000282386	AL358472.4		1.9347	1.7035	1.2132	1.4366	1.4648	1.3573	1.6476		0.57139	0.382	0.39915	0.44328	0.12603	0.36492	0.57845
ENSG00000273026	AL358472.3		1.2264	1.0174	0.78862	0.84462	0.68149	0.77166	0.69527		0.38337	0.39012	0.14878	0.73097	0.29894	0.047098	0.55588
ENSG00000143578	CREB3L4		25.9787	24.4803	24.0036	22.3951	20.953	16.9514	23.4801		0.63112	1.4859	1.6365	0.98963	0.64219	1.5524	1.1416
ENSG00000143543	JTB		138.8999	142.4888	135.2557	140.9901	137.4478	135.7041	148.2665		6.6131	6.3185	12.4337	3.1408	8.2663	6.5932	4.2803
ENSG00000272654	AL358472.2		4.8133	3.2073	3.6213	2.9561	3.6027	3.8303	5.5995		0.76645	0.26102	0.53484	0.69629	0.66036	0.80742	0.63942
ENSG00000143545	RAB13		342.8442	330.3233	330.5681	327.2437	328.0419	310.9976	330.1875		16.3222	16.8492	32.5539	27.4344	18.587	20.0583	18.085
ENSG00000177954	RPS27		852.2481	835.7357	848.2173	841.2072	867.1502	869.7552	911.9067		58.9663	37.9971	62.2145	14.3293	51.5323	38.4563	62.2625
ENSG00000143549	TPM3		286.0895	284.1047	301.9157	301.6856	307.2974	313.9113	302.3233		10.0945	7.4932	8.3208	4.8259	6.6037	7.4255	12.8902
ENSG00000143612	C1orf43		314.273	323.2256	322.2811	309.7063	304.4286	305.3482	323.8807		8.272	7.1753	4.7358	10.9141	14.3208	13.9229	11.4321
ENSG00000143569	UBAP2L		338.2672	352.0007	344.2541	355.4105	348.9827	361.3319	371.2707		11.569	12.5418	23.668	4.1236	8.4997	19.6725	10.5346
ENSG00000143575	HAX1		104.9918	101.2836	102.2048	108.0158	107.7694	102.4295	117.154		1.9683	2.7299	8.3141	5.1313	1.6631	3.679	6.3011
ENSG00000143515	ATP8B2		299.9947	311.3474	295.897	300.631	309.4929	315.8323	269.7206		8.5711	16.8851	17.9264	8.1769	12.6534	24.7586	8.8199
ENSG00000228013	IL6R-AS1		0.91565	0.90934	0.49939	0.94199	0.29376	0.51519	0.53945		0.26035	0.60871	0.23431	0.20431	0.20173	0.20838	0.34268
ENSG00000160712	IL6R		148.8112	157.0351	155.4586	148.7274	110.8668	97.0661	105.3013		7.8448	7.7836	11.2381	8.8162	10.1038	10.0814	11.314
ENSG00000169291	SHE		2.7048	2.3992	2.7536	6.4625	6.6784	5.4075	3.6802		0.84203	0.64379	0.99981	2.0066	0.2462	0.84369	0.34127
ENSG00000160714	UBE2Q1		159.0365	163.6729	165.0072	164.2949	158.7171	156.5533	154.8095		4.4941	1.4314	8.4739	3.6774	9.0626	5.9192	2.0119
ENSG00000160716	CHRNB2		2.975	2.9652	3.0908	2.7974	3.2458	2.821	2.076		0.92141	0.40758	0.54916	0.71227	0.2237	0.51782	0.41705
ENSG00000160710	ADAR		451.7871	445.2227	427.6762	464.3753	469.2606	476.8733	478.9003		16.4854	31.7627	7.3227	12.2921	3.2879	14.5273	8.8844
ENSG00000143603	KCNN3		71.3795	66.7191	62.8429	64.3388	60.011	62.7251	61.0163		8.8864	9.4278	4.884	5.9629	3.6781	2.5695	2.5277
ENSG00000163344	PMVK		31.1955	33.7334	33.4174	31.3266	30.7235	28.3264	33.9282		1.7796	1.5121	5.901	2.4187	1.1701	3.8364	4.7638
ENSG00000163346	PBXIP1		176.1669	168.9433	167.2265	156.3238	153.6492	151.8108	161.4296		7.0987	3.6275	9.0549	5.362	8.2355	5.1654	6.7092
ENSG00000163348	PYGO2		121.2546	122.265	109.934	101.7466	103.5074	111.5329	128.6118		4.6272	2.5585	5.2522	7.8825	6.688	2.5653	4.9828
ENSG00000271380	AL451085.2		3.27	3.6084	3.4635	2.6656	3.06	2.6948	3.8335		0.76672	0.46019	0.68642	0.47702	0.18686	0.88071	1.1814
ENSG00000160691	SHC1		309.5159	335.026	326.4385	333.7037	321.1087	307.9333	304.1785		3.4251	7.3495	19.158	12.3805	4.0055	9.7952	21.45
ENSG00000173207	CKS1B		8.6982	7.451	7.513	6.8229	7.2023	7.1307	8.1088		0.94196	1.4016	0.22304	1.7186	0.28586	1.0682	1.5917
ENSG00000160688	FLAD1		41.168	40.7878	40.5184	40.8349	42.1388	43.5467	47.3316		1.4887	3.669	7.3789	3.142	2.715	0.6039	1.9413
ENSG00000160685	ZBTB7B		41.0292	46.3	40.3156	41.8693	41.6195	40.3437	39.4448		3.8426	2.4158	3.1538	3.2918	2.3319	4.0292	5.378
ENSG00000163354	DCST2		3.5603	2.9332	2.8083	2.9432	2.6895	2.523	1.9415		0.98824	0.78147	0.30129	0.75005	0.50365	0.66005	0.77371
ENSG00000232093	DCST1-AS1		0.85217	0.68922	0.72299	0.8368	0.70715	0.75681	0.8707		0.1599	0.11061	0.5304	0.28754	0.38151	0.25224	0.25077
ENSG00000143537	ADAM15		84.4922	91.8265	87.101	97.8917	98.5841	99.7416	101.078		3.0134	5.4394	9.3263	5.6375	6.1364	7.5416	3.08
ENSG00000243364	EFNA4		6.496	6.1942	4.5235	4.7265	5.0033	5.7449	6.4769		1.5011	1.1083	0.74015	0.64493	0.8881	0.28744	0.3066
ENSG00000143590	EFNA3		2.6408	2.1894	2.6634	2.1834	2.0048	2.8119	1.5932		0.3988	0.35265	0.52746	1.202	0.21693	0.45935	0.55915
ENSG00000169242	EFNA1		56.5719	50.2036	38.2108	56.8386	53.2481	43.0612	58.828		4.6589	1.3609	2.7712	3.1172	4.0189	2.7471	1.4222
ENSG00000169241	SLC50A1		118.393	112.6841	105.2519	102.046	102.6712	100.5391	114.8838		6.2915	2.6553	6.6725	5.7936	6.662	3.5936	7.9642
ENSG00000179085	DPM3		30.5181	33.8045	35.7664	33.4039	34.9445	36.2954	36.2123		1.9541	1.7288	4.764	3.937	3.8784	1.2873	4.5883
ENSG00000163463	KRTCAP2		11.6769	9.6209	9.5986	10.7806	9.5565	10.3019	10.9552		0.90113	2.1022	1.1733	1.9469	2.1471	1.297	1.8128
ENSG00000163462	TRIM46		16.8488	13.0137	9.9631	11.6334	14.3177	13.043	14.6577		2.9024	0.45003	1.69	2.0209	4.0645	0.88697	2.1464
ENSG00000185499	MUC1		64.675	63.3945	62.2833	58.3662	54.7522	55.5288	50.1917		5.8607	9.2199	2.5912	5.1266	6.8413	4.2201	8.1441
ENSG00000231064	AC234582.1		11.1527	11.9514	10.0165	9.8062	8.9098	9.6338	12.3909		1.479	1.503	0.98104	1.9166	1.4834	1.2281	3.1377
ENSG00000169231	THBS3		181.6132	162.26	161.0527	159.6745	151.3193	157.2148	162.4508		6.1418	7.6115	13.747	5.6363	11.0864	4.6589	11.4488
ENSG00000173171	MTX1		23.8652	24.9436	24.139	23.5926	24.7241	22.9934	26.102		2.3927	0.28472	1.5152	2.0488	2.7797	1.0588	1.291
ENSG00000236263	AC234582.2		0.50796	0.49729	0.5399	0.65805	0.61756	0.76704	0.52636		0.139	0.34555	0.33724	0.12269	0.35067	0.54988	0.17547
ENSG00000160766	GBAP1		1.1732	0.7246	1.1191	1.5032	0.92646	1.0112	0.73672		0.66196	0.20406	0.43956	0.34187	0.33719	0.28515	0.19766
ENSG00000177628	GBA		61.1382	62.6235	59.3683	61.3928	55.0884	57.1227	63.7307		2.7208	6.263	3.2126	3.6921	4.0701	2.1173	6.4546
ENSG00000160767	FAM189B		23.9715	24.4533	22.5572	22.9089	22.9001	21.1411	24.6027		3.1285	3.6801	3.4638	1.5514	2.4995	1.6231	3.3936
ENSG00000116521	SCAMP3		69.6889	73.5957	71.3567	68.9397	72.2966	71.3095	71.2919		2.6807	5.3439	5.2814	4.899	3.8575	1.5259	3.614
ENSG00000176444	CLK2		28.9006	26.0482	27.2291	22.6729	25.6784	26.6807	27.8862		1.4449	1.9293	2.9909	2.213	3.2149	2.2053	2.4172
ENSG00000143630	HCN3		0.73258	0.35649	0.47526	0.38082	0.25625	0.32683	0.21036		0.26858	0.21503	0.27771	0.10612	0.15184	0.2353	0.11475
ENSG00000160752	FDPS		88.007	82.1332	84.3137	92.8135	90.8645	93.0153	98.092		2.6246	2.9335	3.0289	3.915	5.5943	1.2734	1.3031
ENSG00000225855	RUSC1-AS1		16.3066	10.998	10.1436	8.7016	9.0906	9.8736	11.4379		1.0239	0.82917	1.475	1.3211	1.5531	0.22412	2.5741
ENSG00000160753	RUSC1		47.6513	52.4387	47.2923	45.4064	40.2745	43.4562	45.5483		0.76756	2.0794	5.3517	1.0593	4.1862	1.7809	3.7294
ENSG00000116539	ASH1L		267.9402	258.9192	239.8167	229.6009	223.0866	244.7094	248.4941		5.2712	7.9517	26.5931	8.4824	13.4349	7.5176	7.4361
ENSG00000235919	ASH1L-AS1		5.4707	5.1782	5.1368	4.7448	4.6001	4.9942	5.2328		0.63429	1.0302	1.1233	0.68738	0.57749	1.2427	1.382
ENSG00000125459	MSTO1		13.9964	13.7278	13.0617	17.0533	16.1377	18.333	17.699		2.5732	1.6098	1.928	0.43466	2.4497	2.0213	0.84799
ENSG00000246203	AL353807.3		1.4046	0.91466	1.4333	0.97762	1.0943	1.0453	1.23		0.21172	0.47687	0.20389	0.24223	0.43899	0.41556	0.54201
ENSG00000163374	YY1AP1		60.5857	60.0159	62.1378	58.6016	61.8986	61.4763	63.3033		4.8309	2.6281	6.1214	2.7351	2.6592	2.3262	3.7223
ENSG00000132676	DAP3		152.7673	147.9896	151.9382	142.1108	155.8359	154.0329	162.8384		1.9845	1.068	2.3476	3.984	2.9613	7.0315	5.5339
ENSG00000203761	MSTO2P		8.6855	6.4184	7.1078	7.8371	8.106	9.4289	9.793		1.7137	0.86031	1.8129	1.4021	0.90886	1.4111	0.87941
ENSG00000116580	GON4L		125.497	118.305	121.4809	120.3071	116.0803	121.6732	121.6726		3.7762	1.6707	6.8892	2.1387	6.7817	3.2793	6.2752
ENSG00000132718	SYT11		381.7301	377.4666	383.139	390.2189	377.7625	360.0493	344.7113		23.2361	27.8313	11.3185	33.0398	35.514	16.8649	31.7806
ENSG00000143622	RIT1		86.5353	92.4656	84.2158	67.9275	71.1572	75.1869	86.7945		6.1661	3.7878	3.1871	1.8835	1.9752	4.8381	2.4383
ENSG00000132680	KHDC4		215.8314	179.1057	201.4526	177.3021	198.819	205.0984	194.9058		9.2798	15.925	10.054	14.3432	34.4937	9.3902	25.4326
ENSG00000207475	SNORA80E		0.40603	0.47546	0.43424	0.41543	0.31899	0.24406	0.29394		0.13537	0.14927	0.15579	0.28666	0.24332	0.31209	0.31428
ENSG00000116584	ARHGEF2		109.9719	154.2537	191.6141	138.7175	89.5222	85.0761	99.2726		3.5742	22.8155	7.8782	5.0018	7.0139	4.1593	4.192
ENSG00000273002	AL355388.2		0.5948	0.47428	0.61852	0.50242	0.43519	0.37093	0.63769		0.28528	0.15412	0.16174	0.32346	0.20698	0.13654	0.27538
ENSG00000163479	SSR2		478.4227	473.6626	481.5755	499.7155	508.2735	509.7446	538.6551		32.3583	23.2056	56.2683	28.99	33.5621	24.7606	26.1326
ENSG00000160803	UBQLN4		43.0198	43.4055	43.9967	46.3783	46.3927	46.5641	43.5192		4.1377	0.72858	2.92	5.8674	4.4845	2.2947	3.2872
ENSG00000116586	LAMTOR2		49.3389	46.7851	48.4621	52.6897	51.6181	50.2326	55.8524		4.0402	3.1975	6.1716	3.3715	5.7814	3.1909	5.1935
ENSG00000254726	MEX3A		13.1332	12.3539	12.2605	14.4013	15.3955	11.6832	9.8898		1.738	1.2993	1.2921	1.7898	1.2392	2.1355	0.81363
ENSG00000160789	LMNA		1139.7982	1327.5933	1383.9057	1396.3835	1439.4829	1473.2349	1345.8619		72.4158	82.0556	175.9506	101.8359	115.0584	92.3537	63.7678
ENSG00000196189	SEMA4A		0.62036	2.7798	5.994	2.4605	1.2956	1.1272	0.73851		0.26978	1.151	1.8138	0.23123	0.79996	0.5589	0.23121
ENSG00000160785	SLC25A44		117.6031	132.9479	135.662	135.1704	132.9451	135.7507	136.1081		5.5534	6.8167	6.9059	3.6812	10.1945	4.0301	4.6572
ENSG00000160783	PMF1		17.4951	19.9818	18.778	19.3805	18.5285	17.7558	20.446		0.29694	1.3049	3.1259	2.096	1.5332	1.6918	1.9104
ENSG00000242252	BGLAP		0.37862	0.47324	0.61488	0.44247	0.57824	0.67404	0.57658		0.058858	0.30134	0.38288	0.22165	0.17455	0.21168	0.15072
ENSG00000160781	PAQR6		82.9866	76.7712	81.8088	78.4679	74.1874	81.3277	85.2595		7.4724	7.4922	9.01	6.8725	12.4786	3.919	9.6297
ENSG00000198952	SMG5		276.3057	254.1645	258.4873	269.8706	272.5854	283.6695	286.922		11.3066	6.2053	21.9543	30.5507	27.9701	17.1922	29.091
ENSG00000163472	TMEM79		9.0045	8.8809	7.5916	7.5502	8.152	9.7331	10.764		0.95667	0.54487	1.385	1.1664	1.8224	1.3548	1.4979
ENSG00000198715	GLMP		208.7842	215.7776	204.0871	213.377	207.0526	206.632	218.1279		12.4596	18.6972	17.7674	6.723	14.2908	9.8366	0.61137
ENSG00000163468	CCT3		296.1699	290.2348	294.6486	304.994	318.1736	324.9175	343.7135		8.3326	11.0402	28.2767	10.7355	14.9648	14.0691	8.8649
ENSG00000163467	TSACC		1.4026	1.1954	1.2601	1.2274	0.75061	1.3338	1.2885		0.30795	0.167	0.48535	0.37878	0.48349	0.28923	0.51766
ENSG00000125462	C1orf61		0.33797	0.26728	0.32313	0.25877	0.092829	0.19704	0.12875		0.12594	0.1963	0.1678	0.19776	0.12143	0.059727	0.10274
ENSG00000236947	AL139412.1		1.4317	1.4051	1.2548	1.3391	0.66521	1.0746	1.6284		0.20242	0.32967	0.46277	0.57028	0.28351	0.49964	0.60145
ENSG00000116604	MEF2D		61.3869	83.818	90.1385	79.1246	64.6865	60.676	60.0601		3.6284	2.4072	7.7056	4.2051	5.487	4.3341	1.9066
ENSG00000183856	IQGAP3		5.618	6.8315	6.3047	7.5791	8.2945	9.0219	13.1003		0.94736	1.0343	0.97879	0.91353	0.91964	1.5539	2.1009
ENSG00000163382	NAXE		94.2109	100.9232	96.7834	97.1617	104.2447	103.4472	105.4948		7.8478	9.976	15.2441	4.0353	4.7899	1.3251	2.8796
ENSG00000160818	GPATCH4		87.448	91.1517	93.6601	102.2904	111.0227	113.5479	119.738		10.2025	6.5506	10.1947	3.9108	4.8412	7.2331	9.9898
ENSG00000272971	AL365181.4		0.37292	0.39083	0.63005	0.25307	0.12463	0.068623	0.38506		0.27785	0.1163	0.46928	0.017735	0.10449	0.07998	0.20277
ENSG00000272068	AL365181.2		73.2873	78.6329	88.2746	76.7597	65.3847	57.9903	66.1948		3.6942	10.9908	3.8817	3.7126	3.7176	3.103	5.8619
ENSG00000132692	BCAN		0.60491	1.2043	1.1404	1.3263	1.0619	1.031	1.1766		0.25744	0.36443	0.46857	0.61707	0.238	0.47496	0.4349
ENSG00000272405	AL365181.3		105.0707	107.8374	125.6804	123.3538	107.6753	95.3364	108.7265		5.2712	3.446	5.8408	4.544	7.6996	4.8897	5.4211
ENSG00000229953	AL590666.2		17.9942	18.8158	22.2607	21.7361	16.4455	16.0068	20.2049		0.717	1.2555	2.5415	0.58231	1.5668	1.6161	2.4161
ENSG00000132688	NES		87.7153	95.3807	106.8081	123.8408	124.3205	117.9395	90.4401		11.3749	5.8436	13.8134	9.4845	10.4959	12.7058	12.0044
ENSG00000143320	CRABP2		2.537	2.9659	3.3355	2.0295	2.5319	2.3721	2.6593		0.29856	0.69201	1.2431	0.33033	0.78483	1.2169	0.51919
ENSG00000223356	AL590666.1		0.38451	0.74496	0.7394	0.53394	0.54058	0.4329	0.523		0.16852	0.38737	0.15185	0.14357	0.035955	0.18483	0.4816
ENSG00000143319	ISG20L2		83.6918	92.5195	93.5321	93.217	94.1247	94.3316	98.6775		2.7324	5.2981	3.9928	2.6426	2.77	5.2161	2.2499
ENSG00000143303	RRNAD1		52.8919	51.514	50.9565	50.9554	48.0516	48.5674	50.4773		2.422	0.38904	5.9374	4.6855	3.63	2.275	3.4609
ENSG00000143314	MRPL24		57.644	57.5797	56.5262	60.0118	61.179	63.1134	71.6071		1.6718	4.988	6.9375	3.2999	5.105	3.7729	5.662
ENSG00000143321	HDGF		391.837	375.2305	383.5273	415.9725	436.1725	440.7515	430.7367		26.8177	23.6948	32.4319	6.9274	13.8544	8.1253	8.9264
ENSG00000143294	PRCC		80.8626	76.1602	74.0319	78.9585	80.987	83.8965	83.1957		2.3734	4.6611	5.9231	3.5561	5.8207	3.7568	5.7656
ENSG00000187800	PEAR1		0.098428	0.15435	0.067801	0.18733	0.43533	0.22585	0.036943		0.11704	0.16262	0.1356	0.11858	0.17926	0.21515	0.073887
ENSG00000132694	ARHGEF11		140.4809	133.5474	138.8021	153.6203	139.7339	138.0804	149.759		9.3911	7.5572	5.9619	5.3313	7.4057	3.8535	13.1363
ENSG00000224520	KRT8P45		0.33024	0.29486	0.26596	0.21419	0.25868	0.23878	0.23977		0.25357	0.14288	0.16036	0.26906	0.34452	0.07945	0.096721
ENSG00000117036	ETV3		71.811	117.958	102.8892	76.42	68.7794	66.9593	68.5879		4.286	2.4061	4.236	4.8406	2.5722	3.5856	6.3411
ENSG00000183853	KIRREL1		265.7019	262.094	261.0257	287.0799	320.8196	320.7149	249.3765		19.6142	10.1806	20.576	10.3083	5.3764	13.136	7.9786
ENSG00000227295	ELL2P1		0.15472	0.1806	0.39119	0.34688	0.19493	0.44402	0.20264		0.13552	0.072175	0.18851	0.11606	0.085359	0.23939	0.19011
ENSG00000158473	CD1D		2.8606	2.558	3.1809	2.8349	3.0837	3.2083	3.022		0.64767	0.526	0.18656	0.75895	0.85847	1.0017	1.1349
ENSG00000163565	IFI16		266.382	274.803	255.8286	233.6158	216.0986	188.3762	241.4222		27.8246	26.6715	30.3233	9.7319	12.3755	13.1181	11.2541
ENSG00000163568	AIM2		24.7032	23.7425	26.2346	24.7251	22.9858	20.2536	23.5984		2.8694	1.4924	0.43296	1.4987	2.169	1.0675	2.598
ENSG00000162706	CADM3		12.5003	13.5724	12.7879	13.9946	13.2288	12.5596	13.4119		1.4575	0.79115	2.0741	1.0822	0.96351	2.2014	1.462
ENSG00000213088	ACKR1		0.72634	0.69276	0.54196	0.44395	0.44776	0.73949	0.48615		0.13767	0.17273	0.34416	0.086994	0.13457	0.24798	0.2887
ENSG00000158716	DUSP23		11.8149	11.4167	10.9936	12.4145	12.7598	14.0302	11.94		1.1973	1.0923	1.6545	0.69274	1.7186	1.3089	1.862
ENSG00000188004	SNHG28		2.659	2.465	1.9934	1.8031	2.1908	2.3534	2.385		1.0356	0.37699	0.4895	0.5935	0.70671	0.72455	0.61798
ENSG00000272668	AL590560.2		1.7811	1.9621	1.3546	0.80027	1.1395	1.3168	1.0851		0.6982	1.1388	0.3789	0.65184	0.35909	0.38596	0.5658
ENSG00000213085	CFAP45		0.40989	0.57349	0.58274	1.1598	0.50521	0.87655	0.5667		0.20986	0.19733	0.13926	0.3938	0.12136	0.26259	0.24363
ENSG00000158710	TAGLN2		351.0437	362.1228	371.9698	393.9019	406.382	415.2386	405.3655		35.4879	24.2392	51.259	21.3834	33.7391	25.433	19.5046
ENSG00000085552	IGSF9		0.2434	0.175	0.30636	0.45132	0.22645	0.23231	0.28264		0.10949	0.14845	0.27587	0.19376	0.18909	0.11671	0.18955
ENSG00000224259	LINC01133		0.15858	0.21362	0.33403	0.27871	0.060741	0.29292	0.28512		0.14839	0.12689	0.32238	0.10515	0.070293	0.21171	0.2031
ENSG00000177807	KCNJ10		8.7985	7.8853	7.2041	6.0526	4.581	4.5603	6.0136		2.7037	1.4923	1.128	0.20676	0.59516	0.61489	0.49818
ENSG00000260766			14.9412	14.9519	14.0393	11.6288	11.5246	12.6192	14.3015		1.8271	2.2634	1.3234	0.30834	1.8998	1.2705	1.5237
ENSG00000143315	PIGM		58.3322	58.1114	55.8561	54.8909	48.7133	48.2655	56.0123		2.8928	1.8729	7.995	3.2395	2.8669	1.5271	1.4875
ENSG00000162729	IGSF8		33.2885	37.2927	34.9439	37.4021	39.1536	39.1309	35.6353		3.0154	4.148	5.5711	3.1651	2.5806	2.3102	1.9088
ENSG00000018625	ATP1A2		0.28994	0.057203	0.12458	0.1864	0.38673	0.96305	0.6467		0.060326	0.11441	0.14497	0.16067	0.11672	0.28704	0.16407
ENSG00000143318	CASQ1		0.64282	0.6621	0.48777	0.65329	0.48584	0.91193	0.94023		0.38609	0.25682	0.16507	0.1903	0.21801	0.48633	0.32229
ENSG00000227741	AL121987.2		1.2426	1.2359	1.3112	0.91671	0.73538	1.2718	0.90209		0.19491	0.56192	0.51608	0.33203	0.19798	0.52627	0.28249
ENSG00000162734	PEA15		218.5036	235.2449	240.1957	260.9003	278.1961	277.6318	256.5525		11.2114	18.0039	18.8371	9.4014	21.0819	4.7194	18.9199
ENSG00000132716	DCAF8		120.7902	110.0315	117.4134	109.9901	110.9477	116.7199	116.7288		4.6608	8.9528	2.914	9.3191	13.6288	6.6539	13.201
ENSG00000162735	PEX19		94.9579	92.6376	90.1681	88.9609	89.7666	87.7548	92.7984		4.5357	3.0159	0.21534	4.23	2.7962	4.2689	2.1157
ENSG00000122218	COPA		703.5267	684.4682	686.61	725.3101	707.893	719.5251	731.2329		19.7728	16.7138	29.7466	16.853	22.4471	18.8345	9.3344
ENSG00000202078	RF00019		0.59993	0.71783	0.36358	0.43631	0.53773	0.4421	0.31007		0.91593	0.082859	0.13981	0.20674	0.12959	0.14843	0.17281
ENSG00000162736	NCSTN		352.6967	355.7007	347.3991	351.8895	355.3052	350.3858	359.3367		10.8774	21.8219	19.1814	17.2403	20.0474	14.6307	8.0953
ENSG00000171786	NHLH1		1.9496	2.9506	2.2209	1.5493	1.5024	1.5573	1.6202		0.13147	0.54583	0.85866	0.36497	0.31603	0.64466	0.63944
ENSG00000162738	VANGL2		20.0666	19.5221	19.5934	14.9111	15.4132	15.809	15.2274		2.8102	1.6981	1.586	1.6929	0.54836	1.7599	1.1398
ENSG00000026751	SLAMF7		1.7476	2.4394	1.7736	2.455	1.6664	2.3729	2.4785		0.6195	0.83587	0.79406	0.83725	0.61861	0.91409	0.70695
ENSG00000213080	AL354714.2		0.14295	0.53178	0.34925	0.54511	0.22059	0.28033	0.17718		0.099706	0.26648	0.18774	0.53581	0.054264	0.18058	0.28146
ENSG00000158764	ITLN2		0.35949	0.38081	0.51146	0.44489	0.25839	0.35863	0.47361		0.31008	0.29528	0.36432	0.18086	0.23065	0.26532	0.24364
ENSG00000158769	F11R		22.4781	21.615	21.4858	18.172	18.7401	18.0604	21.6347		3.24	1.843	2.5436	1.3318	1.6898	1.5108	2.4203
ENSG00000215845	TSTD1		0.35912	0.327	0.64652	0.48638	0.31642	0.45588	0.21303		0.26249	0.10186	0.22117	0.35909	0.22047	0.27743	0.25313
ENSG00000158773	USF1		74.4544	66.608	68.198	69.137	69.6542	75.65	76.87		5.1959	1.4983	9.3322	3.9877	3.3142	2.991	5.8416
ENSG00000186517	ARHGAP30		0.32251	0.41692	0.5839	0.48835	0.33651	0.41706	0.16983		0.25299	0.21963	0.30533	0.42655	0.26616	0.335	0.14764
ENSG00000143217	NECTIN4		1.6966	1.1345	1.3177	1.3647	1.0459	1.6188	1.3919		0.44747	0.46976	0.46088	0.34337	0.076207	0.18683	0.58839
ENSG00000143256	PFDN2		49.8027	52.2804	56.1603	60.0858	58.213	57.371	56.7408		3.0012	1.3005	1.6675	1.9494	3.3232	4.9294	0.73706
ENSG00000158793	NIT1		78.1864	73.6168	72.1887	70.7558	67.4679	67.6243	72.486		2.0786	3.4818	5.3237	4.017	3.2949	4.6722	6.1311
ENSG00000158796	DEDD		67.122	69.711	66.3919	71.443	72.0961	69.2265	70.605		3.0522	2.8194	4.6739	1.8962	1.4044	2.6803	4.6042
ENSG00000143222	UFC1		189.6162	180.7021	181.0337	182.6208	176.3543	179.1196	192.6294		9.1715	7.1227	11.5696	7.734	8.4127	3.1602	3.3144
ENSG00000143258	USP21		71.0224	61.4141	55.7972	57.7071	55.672	59.7124	65.9057		1.914	2.8785	2.8528	5.1278	3.4046	3.2179	4.4692
ENSG00000143224	PPOX		33.7869	29.0312	29.4786	27.0194	26.8484	29.1695	32.0294		3.2947	1.8407	2.3795	1.3903	3.2489	2.0318	4.8489
ENSG00000158850	B4GALT3		51.2222	54.4637	51.2101	53.307	50.3177	49.6567	54.8192		1.9615	2.9982	4.7018	2.7461	4.3441	2.3886	1.2392
ENSG00000158859	ADAMTS4		1.2501	1.3475	1.0122	0.94851	1.3223	1.3402	1.3348		0.12659	0.12838	0.44261	0.31291	0.48326	0.57732	0.35519
ENSG00000158864	NDUFS2		264.4834	263.6345	268.0768	266.0052	270.3517	269.2952	283.403		7.4382	7.106	11.7335	6.0186	7.333	6.7571	8.1446
ENSG00000158869	FCER1G		0.49178	0.38596	0.42509	0.15927	0.15628	0.23878	0.35473		0.54508	0.25757	0.17113	0.12142	0.16087	0.07945	0.10053
ENSG00000158882	TOMM40L		30.1844	27.9786	29.7485	31.143	29.4739	28.3647	32.3577		2.5866	3.1997	3.5661	1.8051	1.0932	2.0348	2.8316
ENSG00000158887	MPZ		31.381	26.7455	27.7815	28.8341	30.1352	32.6535	40.5868		10.2308	9.4567	8.9929	7.2651	5.3705	5.6466	9.9662
ENSG00000143252	SDHC		216.6347	208.1541	208.567	204.9619	203.3299	202.6543	211.9937		13.2307	10.3359	18.1792	11.778	9.071	5.1727	9.7251
ENSG00000283696	AL592295.4		1.887	1.6054	1.4035	1.648	1.4013	1.4583	1.1775		0.52778	0.54631	0.27149	0.4933	0.36008	0.52621	0.40914
ENSG00000215840	AL592295.1		0.58725	0.44789	0.48738	0.51539	0.47999	0.70285	0.27078		0.2584	0.10542	0.16278	0.29066	0.16675	0.1118	0.26465
ENSG00000143226	FCGR2A		2.3045	2.3087	2.0755	2.7178	2.4766	1.817	2.904		0.75228	0.97316	0.25889	1.0596	0.74367	0.2068	0.68394
ENSG00000173110	HSPA6		0.14111	0.061772	0.1205	0.062195	0.12206	0.035087	0.091809		0.13513	0.071419	0.16119	0.072087	0.16421	0.070174	0.11892
ENSG00000072694	FCGR2B		0.29731	0.21479	0.26265	0.48332	0.29419	0.32155	0.23885		0.27899	0.21896	0.11399	0.41579	0.20272	0.22785	0.33279
ENSG00000132185	FCRLA		33.9349	32.5975	34.2959	34.4634	31.7826	33.9685	40.5345		3.5118	2.2	4.211	2.0935	1.2632	3.5899	3.6985
ENSG00000162746	FCRLB		4.0397	4.0677	4.3129	4.5678	4.7552	3.8465	4.0021		0.47456	0.93978	0.39505	0.65997	0.80669	0.9418	0.74441
ENSG00000081721	DUSP12		42.3221	37.531	41.8591	40.0651	40.9141	39.3661	40.7159		2.1554	1.8864	1.6455	3.1889	1.5062	1.6267	1.1755
ENSG00000118217	ATF6		149.3485	142.6317	137.3211	146.0666	146.6578	145.1398	144.5732		4.8585	4.9058	8.8688	2.777	4.8323	6.7548	5.5277
ENSG00000229808	AL391825.1		0.66874	0.27333	0.46075	0.21746	0.19465	0.45761	0.37426		0.20024	0.18505	0.29417	0.15511	0.16324	0.21059	0.12992
ENSG00000162745	OLFML2B		6.0431	6.6358	6.833	5.653	4.9601	5.5041	5.2181		2.0542	1.0603	1.3935	1.0364	1.1079	1.6315	0.71644
ENSG00000198929	NOS1AP		4.5674	4.7763	4.2179	3.7265	3.9564	4.2558	3.5359		2.0026	0.75555	0.64841	0.82567	1.6073	0.68481	0.88951
ENSG00000239887	C1orf226		12.1514	14.8978	13.0148	12.3044	10.0787	11.6489	12.1652		1.6014	0.69927	1.8434	0.59016	0.55263	1.0928	0.97677
ENSG00000198574	SH2D1B		0.83231	0.84564	1.2621	1.4402	2.0255	1.4188	1.651		0.28918	0.21318	0.59583	0.60364	0.86018	0.40518	0.60931
ENSG00000152332	UHMK1		312.1459	323.5607	323.3244	312.482	298.2499	289.7369	285.5942		26.8257	11.5003	53.7261	23.808	29.0805	24.2221	5.8523
ENSG00000117143	UAP1		61.6944	68.2446	86.0032	100.5258	93.8185	83.661	74.12		2.9756	3.6696	8.0193	4.7699	4.5489	2.3707	4.3228
ENSG00000272574	AL596325.2		0.58541	0.92954	1.2504	0.99661	0.46728	0.70695	0.5723		0.11052	0.26487	0.62961	0.93583	0.17828	0.37903	0.32196
ENSG00000162733	DDR2		322.0473	304.9739	305.1229	290.619	268.6481	253.0224	284.387		20.0946	12.3744	28.2587	18.488	17.1109	18.6768	12.1216
ENSG00000132196	HSD17B7		11.5422	11.4194	10.2159	9.0836	9.459	9.4941	11.3962		1.0499	0.7137	1.3241	0.63933	0.22855	1.1246	1.5642
ENSG00000117152	RGS4		0	0.14964	0.13444	0.22743	0.13091	0	0.097552		0	0.058553	0.18958	0.13803	0.10454	0	0.066293
ENSG00000143248	RGS5		2.422	2.3224	2.6917	2.2328	1.6172	1.8284	2.4438		0.59969	0.89774	0.73874	0.56158	0.63301	0.344	0.30842
ENSG00000232995	RGS5		2.4945	1.743	2.1436	1.9256	1.9279	1.8482	2.0879		0.60441	0.20822	0.71667	0.19009	0.58077	0.54045	0.61876
ENSG00000143228	NUF2		2.5806	3.71	2.6605	2.085	3.2363	2.635	4.2966		0.59181	0.788	0.72627	0.73121	0.79127	0.56883	0.99135
ENSG00000185630	PBX1		72.884	68.8775	69.5148	59.3285	56.9958	52.5815	60.2746		8.2385	10.1436	11.4469	3.2224	3.558	5.4131	4.3014
ENSG00000143171	RXRG		8.369	8.5413	8.1585	9.1037	9.2991	8.7497	12.5728		1.7931	1.0595	2.1291	0.9717	1.2102	0.96183	1.4808
ENSG00000143198	MGST3		42.188	38.9893	40.0129	42.5194	41.2261	42.3033	40.108		2.3753	1.6307	1.8268	2.3193	1.0545	2.8193	1.8243
ENSG00000143149	ALDH9A1		113.2784	113.5437	116.7689	111.3518	111.972	106.2838	110.6278		6.8272	4.1096	2.6429	4.8428	4.8093	3.1755	3.6013
ENSG00000143183	TMCO1		204.6007	202.1125	214.1315	209.9176	212.6667	201.6312	212.7874		7.1958	5.2764	9.3262	12.9162	14.897	12.1657	9.1167
ENSG00000224358	AL451074.2		2.6765	2.4531	2.3643	2.7757	2.2784	2.2228	3.7529		0.7207	0.25205	0.69386	0.79543	0.76706	0.22436	0.74125
ENSG00000143179	UCK2		25.6696	25.8487	23.7592	28.3324	35.7034	32.4042	31.4528		1.9122	3.0379	3.1151	2.582	5.5019	3.5527	2.4107
ENSG00000188859	FAM78B		66.1372	69.9016	61.7961	53.6536	45.7088	46.7079	62.9634		3.1664	1.9328	5.8969	2.3162	2.677	2.898	1.4301
ENSG00000229588	AL390115.1		0.26474	0.56834	0.44615	0.43201	0.5343	0.30212	0.59087		0.27136	0.2378	0.2981	0.26525	0.11453	0.20538	0.45446
ENSG00000143157	POGK		91.6072	94.5883	97.5425	105.1368	102.7362	95.8722	89.5746		3.224	1.6635	6.4084	4.6634	3.494	4.2751	2.3639
ENSG00000152382	TADA1		19.0549	18.3085	16.9627	20.1599	21.335	17.5233	19.9976		2.1029	0.74292	1.5658	2.1758	1.1689	1.5757	4.046
ENSG00000225171	DUTP6		0.50814	0.56333	0.4945	0.2956	0.47342	0.27386	0.35473		0.24894	0.23565	0.35662	0.23201	0.29554	0.12312	0.10053
ENSG00000143195	ILDR2		3.3998	2.5856	3.1713	5.3653	7.5876	8.6439	4.2252		0.512	0.38551	1.0344	1.3439	1.5711	1.3293	0.47497
ENSG00000231605	LINC01363		0.08868	0.028602	0.13075	0.094741	0.089829	0.15549	0.036943		0.1114	0.057203	0.1101	0.11786	0.11204	0.18679	0.073887
ENSG00000272205	AL451050.2		0.40198	0.27303	0.43061	0.2514	0.12806	0.21034	0.15421		0.18795	0.21431	0.21074	0.1832	0.10483	0.19051	0.23659
ENSG00000143190	POU2F1		56.1895	53.1201	53.664	51.4084	58.0195	54.203	50.5941		3.9169	0.8637	5.6955	2.8952	4.4937	3.2311	2.9648
ENSG00000198821	CD247		0.22022	0.20699	0.09762	0.13129	0.26196	0.29056	0.060608		0.26557	0.10584	0.066172	0.11106	0.27642	0.22715	0.070046
ENSG00000143162	CREG1		123.9125	117.7742	115.7863	114.421	111.3645	112.3722	117.3554		9.2224	9.8234	7.4496	3.1291	5.1741	3.9141	3.8445
ENSG00000197965	MPZL1		39.7397	37.9654	34.3061	35.5383	35.1397	40.8236	37.2828		2.0117	1.5472	3.7169	3.3873	1.3857	1.1333	3.6033
ENSG00000143158	MPC2		32.8242	29.3493	31.5376	30.2355	30.5296	29.5103	30.6085		0.84511	1.7203	2.4125	0.4507	2.6816	1.9825	2.2441
ENSG00000143164	DCAF6		106.2752	101.8622	106.7412	104.9305	107.5134	104.6621	99.4156		6.6711	7.6353	3.2447	6.1643	3.6964	6.0345	4.0058
ENSG00000143147	GPR161		34.9352	33.9959	30.7779	28.5103	30.0979	27.9995	23.1558		3.1471	3.181	4.5943	1.6294	4.9292	0.62802	2.2499
ENSG00000143155	TIPRL		113.701	116.0002	119.7037	109.2133	111.0077	109.8199	115.179		3.1326	3.5602	8.25	1.4461	6.5958	5.6119	5.4209
ENSG00000213064	SFT2D2		129.8181	123.9476	128.303	158.275	167.708	160.489	132.9254		3.013	7.723	14.9976	10.0082	18.6826	14.2231	4.5925
ENSG00000143178	TBX19		7.0849	6.7304	6.8785	6.6997	7.2181	7.224	7.7213		1.6037	1.0192	0.81182	1.2552	1.7163	2.0827	1.151
ENSG00000143184	XCL1		1.2987	1.3132	1.1193	0.89601	0.88852	1.076	0.84428		0.37915	0.40839	0.35892	0.32054	0.18765	0.42366	0.29652
ENSG00000143153	ATP1B1		263.4563	247.3015	238.3526	245.323	260.9466	266.1261	252.1506		24.7796	36.2657	22.6033	27.377	20.4267	14.4748	30.7747
ENSG00000143156	NME7		44.7609	41.7666	44.1217	41.5028	43.3735	46.0672	45.8057		4.1421	2.9414	1.5952	3.5549	2.5615	3.4184	3.852
ENSG00000117475	BLZF1		80.0534	82.779	89.2657	82.2112	76.6448	74.5985	78.6763		7.3668	2.9567	5.6034	2.011	4.9865	3.9443	2.6117
ENSG00000117477	CCDC181		6.2292	5.948	5.4291	3.869	4.6768	5.5666	6.2587		0.86192	1.2973	0.99378	1.6183	0.7797	0.93003	0.83693
ENSG00000117479	SLC19A2		36.7497	37.23	41.9331	44.0645	42.7996	43.2266	36.637		5.045	1.5947	3.8994	3.8517	3.4648	2.7559	2.8084
ENSG00000234604	AL021068.2		0.46362	0.32891	0.26084	0.25093	0.28134	0.36055	0.32353		0.28829	0.22275	0.11073	0.14251	0.10769	0.14943	0.15082
ENSG00000213062	AL021068.1		1.7702	1.8849	2.3686	2.1118	2.1535	2.2856	1.9232		0.33845	0.68638	0.28159	0.31609	0.87099	0.54073	0.28698
ENSG00000000460	C1orf112		9.9801	10.915	11.5152	10.9264	9.4743	10.4752	11.6552		1.5871	0.57201	2.2717	0.46494	0.97096	0.85473	2.4259
ENSG00000171806	METTL18		13.1533	14.3287	15.5905	12.9741	13.7465	14.4039	14.2878		0.63796	1.1881	1.2543	2.1926	2.2285	1.5023	1.8955
ENSG00000000457	SCYL3		42.1697	40.2128	35.1741	35.7425	35.0721	36.0764	39.343		2.4684	1.8896	1.3068	1.2662	3.6771	2.4157	3.9803
ENSG00000075945	KIFAP3		97.0678	88.5137	90.7889	84.9977	87.3536	84.9814	86.194		6.5431	5.0033	1.8282	6.407	4.5807	1.9169	5.9442
ENSG00000231407	AL354732.1		1.0959	0.96918	0.98221	0.93704	0.99219	0.82477	0.75932		0.45885	0.31187	0.44592	0.18661	0.69831	0.36924	0.1957
ENSG00000120370	GORAB		29.7676	26.2979	31.2756	26.2926	25.8635	26.1014	27.9941		2.8784	1.0282	1.4807	1.1486	3.8719	1.8362	2.265
ENSG00000116132	PRRX1		138.1564	124.502	122.4335	123.8578	115.9138	104.1985	103.9219		3.2542	4.6639	10.5048	11.312	4.5016	7.2843	8.5083
ENSG00000271811	Z97200.1		0.51623	0.14625	0.43302	0.34782	0.1858	0.27523	0.38147		0.21476	0.11134	0.41085	0.11948	0.10787	0.3206	0.20036
ENSG00000076258	FMO4		3.7104	2.9045	3.9156	3.4813	2.845	2.7417	3.6534		0.68841	0.37783	0.42797	0.47423	0.45284	0.4232	0.73974
ENSG00000117523	PRRC2C		513.403	521.4514	508.0622	529.1379	507.7175	510.1679	506.7162		22.5446	21.9285	28.8079	8.6846	28.2378	17.0403	24.6882
ENSG00000230364	RPL4P3		0.67225	0.8629	0.91093	0.7374	0.6682	0.59977	0.831		0.25897	0.16903	0.31227	0.23817	0.21018	0.3315	0.331
ENSG00000117533	VAMP4		29.6231	27.129	34.8325	29.0006	24.7816	23.4625	24.2529		1.1733	3.0159	5.4683	1.435	1.9528	0.88744	2.686
ENSG00000010165	METTL13		76.5169	79.5947	81.5305	93.6811	91.6302	93.1016	84.5024		10.087	9.9389	7.3377	4.9191	3.5076	8.1005	5.5218
ENSG00000197959	DNM3		19.0142	18.6641	20.9697	20.7819	18.074	24.7685	21.347		2.4846	2.2809	1.124	0.89598	2.168	0.93178	1.6129
ENSG00000135845	PIGC		45.0267	42.0569	42.4851	41.7754	43.5157	43.6066	43.4115		2.1575	1.7011	1.4779	1.9502	2.0611	2.4582	3.8115
ENSG00000094975	SUCO		103.479	106.8366	105.9813	86.0448	90.5267	85.1028	91.4128		1.4505	5.1519	9.5869	4.4429	8.4457	5.542	3.5268
ENSG00000230849	GOT2P2		1.233	1.4439	1.1974	1.3554	1.1997	1.0378	1.7195		0.33576	0.48485	0.36068	0.075415	0.22876	0.62181	0.43846
ENSG00000117586	TNFSF4		4.3778	3.7622	3.9654	2.8112	2.5152	2.3707	3.7609		1.2096	0.43219	0.71539	0.68934	0.73291	0.66347	0.51158
ENSG00000203739	AL645568.1		1.499	1.1043	1.3196	1.504	0.85701	1.0189	1.1693		0.91912	0.34306	0.44991	0.43383	0.20004	0.36319	0.22206
ENSG00000117592	PRDX6		277.3792	260.9661	268.7472	271.7352	287.1041	283.1551	301.3144		6.6504	4.7343	11.8427	7.6543	10.4324	12.0356	12.8541
ENSG00000183831	ANKRD45		2.1755	2.1899	1.8638	1.0921	1.89	1.4265	1.7342		0.38563	0.27719	0.37125	0.48009	0.26402	0.25442	0.48999
ENSG00000076321	KLHL20		59.0421	63.4309	63.4992	59.7398	57.6159	57.2135	58.9573		3.8483	2.7084	3.8109	1.7046	3.6109	5.1867	2.8777
ENSG00000225591	BX248409.1		1.1855	0.90152	0.8717	0.92967	1.0837	1.1973	1.0114		0.70253	0.17052	0.41024	0.3198	0.15881	0.28747	0.15658
ENSG00000120334	CENPL		16.4158	15.5217	13.5377	14.3156	13.3011	13.9511	15.2167		2.015	0.33946	0.62968	2.6174	0.35967	0.45894	0.56747
ENSG00000117593	DARS2		78.0078	76.3689	68.0334	72.0332	73.9921	72.8639	83.9154		1.8731	5.9991	3.5058	2.1701	3.6046	3.6725	6.7433
ENSG00000270084	GAS5-AS1		0.9701	0.71886	0.6422	0.72807	1.0206	0.834	0.75753		0.26154	0.090091	0.40518	0.35946	0.1778	0.1177	0.12627
ENSG00000234741	GAS5		456.3753	435.691	439.0832	435.3155	454.341	458.1739	463.9712		10.7379	15.9443	17.4141	16.9844	18.1329	20.8971	14.7651
ENSG00000185278	ZBTB37		80.4874	73.0663	73.0517	57.9392	54.5321	59.0924	62.601		7.3624	7.1476	8.8308	7.4691	6.7315	4.0977	3.9358
ENSG00000135870	RC3H1		53.6987	54.1846	50.2173	47.7479	48.2772	41.8621	47.2992		5.8282	3.6764	6.9603	3.5109	4.3445	2.138	3.3309
ENSG00000152061	RABGAP1L		28.129	27.94	26.6865	24.4799	22.0531	21.6801	25.8254		1.9628	0.54347	3.0688	2.2613	1.7215	1.3466	1.2563
ENSG00000116161	CACYBP		98.8101	97.0835	100.1087	96.8303	99.5277	93.8111	103.1909		4.632	4.3324	3.8637	2.5478	4.2092	7.3862	6.4611
ENSG00000120333	MRPS14		48.0706	42.45	43.8077	42.6268	40.0569	44.5017	47.4242		4.8832	1.7816	2.1654	1.9804	1.8135	1.8962	2.5738
ENSG00000235750	KIAA0040		4.7482	5.3873	7.3848	7.9568	6.0793	5.5391	4.9927		0.73962	0.34404	2.0506	1.6653	1.9825	0.88935	1.478
ENSG00000143207	COP1		67.4138	67.7885	68.4239	62.5973	68.204	66.793	66.857		0.41516	4.3875	3.392	2.7327	4.4038	2.3865	1.9183
ENSG00000116183	PAPPA2		0.30944	0.20464	0.16873	0.15572	0.060886	0.10626	0.10922		0.27407	0.14522	0.20289	0.052192	0.070476	0.14242	0.12687
ENSG00000237514	PTP4A1P7		0.56205	0.71474	0.78933	0.72882	0.53601	0.83242	0.62253		0.30607	0.28751	0.37448	0.094506	0.43316	0.67638	0.40385
ENSG00000152092	ASTN1		7.4304	6.5135	5.8706	6.8903	6.2765	6.2033	6.4338		1.9881	1.6278	1.7396	1.972	2.229	0.27789	1.9967
ENSG00000198797	BRINP2		2.8935	3.5113	3.3422	3.025	2.1825	1.8744	2.4745		0.69358	0.76253	1.2078	0.6117	0.5302	0.38187	0.040494
ENSG00000242193	CRYZL2P		14.2702	16.236	14.8222	14.2239	12.8899	12.4916	13.9242		2.9055	1.6857	1.6619	1.1497	2.3699	1.7184	1.2655
ENSG00000224687	RASAL2-AS1		4.4161	4.2793	5.4599	5.758	4.9679	4.3322	4.3491		0.61556	0.20043	1.2505	1.1897	0.45534	1.0042	0.46352
ENSG00000075391	RASAL2		138.0625	127.5954	125.8507	137.1771	248.8901	278.6991	141.8225		12.8749	4.7865	6.7701	9.819	42.9127	18.8513	14.9663
ENSG00000213057	C1orf220		8.1094	4.5865	6.9063	7.5032	7.9664	8.4205	7.8015		0.74143	0.1187	1.7512	1.4058	1.1878	1.765	0.37759
ENSG00000273062	AL449106.1		1.029	1.0784	0.76228	0.66867	0.53745	0.75378	0.76373		0.5481	0.41883	0.2541	0.48454	0.17483	0.24587	0.54571
ENSG00000116191	RALGPS2		133.3661	132.866	139.8382	116.8124	119.9816	127.7094	122.3657		9.1428	7.7851	17.1302	8.6725	18.9308	16.1269	11.8709
ENSG00000116194	ANGPTL1		1.3351	1.7298	2.676	3.3493	2.3444	3.2224	1.8703		0.45948	0.79633	0.47554	0.6858	0.77533	0.69811	0.51245
ENSG00000116199	FAM20B		163.4589	163.4483	152.7304	150.4133	153.4183	151.261	154.1566		11.5443	3.1573	10.5351	2.0196	4.2705	3.5271	16.4556
ENSG00000186283	TOR3A		74.5259	69.6958	69.4575	66.7522	71.8373	70.5493	76.4499		1.8369	5.5627	7.9359	4.0449	6.6104	2.745	2.5172
ENSG00000143322	ABL2		284.3893	382.9222	570.3767	486.6469	399.4832	333.1708	292.2944		29.1753	17.0212	60.2209	15.178	21.1608	22.6302	27.087
ENSG00000057252	SOAT1		108.1408	108.2486	109.7928	103.3794	98.2877	97.0516	94.0434		2.0251	3.7153	9.6981	4.8156	6.2086	1.5625	4.2435
ENSG00000162782	TDRD5		1.6547	1.3342	1.4972	0.88221	0.53131	0.91067	1.2327		0.34597	0.44729	0.37591	0.079054	0.31488	0.57137	0.52731
ENSG00000169905	TOR1AIP2		177.6444	179.1822	192.5579	180.7376	183.4111	174.5885	182.8732		6.3568	8.0386	15.3839	8.6642	6.5091	5.6344	8.612
ENSG00000272906	AL353708.3		0.96237	0.60106	0.8708	0.79578	0.84815	0.90828	0.57548		0.28539	0.10682	0.34222	0.1681	0.23355	0.28363	0.401
ENSG00000143337	TOR1AIP1		261.0545	251.6972	245.4872	226.5193	230.1767	225.9842	233.2145		9.9393	3.1758	9.8214	6.486	6.322	9.7735	10.4282
ENSG00000260360	AL353708.1		0.4833	0.50569	0.41771	0.41402	0.22402	0.10135	0.22024		0.28355	0.31892	0.20341	0.22282	0.067738	0.13323	0.19036
ENSG00000135837	CEP350		142.4067	141.173	133.0799	128.8277	121.6647	122.4528	132.8534		3.0065	6.2077	17.5202	6.5564	2.5385	4.541	7.0956
ENSG00000116260	QSOX1		157.7567	160.6076	164.283	174.5588	175.9629	182.1168	184.2659		9.949	16.2265	25.0008	2.5004	11.3188	8.2709	2.2264
ENSG00000121454	LHX4		3.7468	3.6305	4.4708	4.8174	4.5884	5.8944	3.7821		1.3505	0.84386	0.80526	0.30755	1.1835	0.49144	0.78657
ENSG00000230124	ACBD6		78.0938	74.0763	75.9711	71.1859	68.7413	71.5484	76.0808		3.9737	1.8917	3.6812	3.8725	3.3365	0.91312	3.4406
ENSG00000143324	XPR1		93.2274	89.5118	91.2575	92.9255	90.9203	85.8101	89.2748		1.2495	5.8103	8.7363	4.3915	2.4719	4.4812	4.436
ENSG00000135835	KIAA1614		0.36115	0.38421	0.17198	0.1906	0.32627	0.31726	0.38019		0.24117	0.19713	0.13305	0.17311	0.15861	0.29034	0.16008
ENSG00000243155	AL162431.2		2.5114	2.9825	3.0189	2.3211	2.7427	2.8115	3.4005		0.49496	0.61472	0.3931	0.78346	0.37685	0.70073	0.6597
ENSG00000232586	KIAA1614-AS1		2.9362	2.8049	2.6661	3.4423	2.9178	2.3607	2.9631		0.64935	0.81053	0.74027	0.74984	0.58883	0.36857	0.65456
ENSG00000135823	STX6		66.6562	68.7018	74.0808	75.3617	69.6762	60.9521	62.213		3.8655	5.1932	5.585	4.0734	2.8738	3.4895	0.54745
ENSG00000153029	MR1		92.2738	87.7115	82.4856	79.6014	68.2475	66.0068	76.045		5.6884	4.9612	6.5223	1.8432	4.9275	4.7583	6.8241
ENSG00000162783	IER5		16.3449	30.6803	21.9224	14.3792	17.3188	17.2224	15.2288		0.25056	3.772	2.5194	1.1792	1.4975	2.1812	1.2798
ENSG00000198216	CACNA1E		0.70868	0.66371	0.52414	0.73573	0.38687	0.48165	0.82705		0.3051	0.24739	0.1179	0.25872	0.19561	0.25246	0.68713
ENSG00000179930	ZNF648		0.58155	0.72667	0.60336	0.39546	0.55611	0.97243	1.132		0.16457	0.33518	0.35559	0.29638	0.37222	0.18092	0.57404
ENSG00000224810	AL355482.1		0.38855	0.45363	0.45381	0.31648	0.57538	0.27368	0.36406		0.22282	0.13727	0.24587	0.076545	0.082556	0.12292	0.090395
ENSG00000135821	GLUL		33.5371	34.5892	33.9364	34.86	30.3647	29.8274	27.5162		1.1927	3.7308	3.058	3.0502	3.8867	2.2474	2.4956
ENSG00000135828	RNASEL		45.2181	43.5538	43.4539	38.9591	38.4334	38.5059	42.956		3.884	2.1061	2.6601	3.5637	3.4997	0.68773	1.836
ENSG00000143333	RGS16		47.6573	57.6569	29.4313	30.319	29.6191	31.2097	38.0572		8.7725	15.6303	9.6463	7.132	7.9175	9.1041	11.1789
ENSG00000261504	LINC01686		1.5515	1.2912	1.0402	1.18	1.1027	1.2505	1.7282		0.32974	0.47905	0.20551	0.64562	0.41163	0.43822	0.61349
ENSG00000135824	RGS8		60.0811	57.0453	59.7599	55.6348	42.1066	37.7828	55.9211		8.3386	7.2451	8.7187	8.5982	4.3229	5.1273	11.9111
ENSG00000135838	NPL		18.2523	16.4992	17.2045	13.7485	13.0743	14.3188	14.2093		2.5044	2.365	2.8147	1.8295	1.7454	2.305	1.3312
ENSG00000135829	DHX9		274.6771	272.7365	276.5856	275.8049	274.4146	284.423	287.3344		10.3272	4.3034	2.2084	10.7927	7.1636	14.0879	10.6582
ENSG00000135862	LAMC1		1164.047	1132.0887	1124.726	1234.154	1216.6686	1237.1403	1300.0365		87.1019	91.935	42.2184	55.4679	67.0354	43.4192	28.2874
ENSG00000058085	LAMC2		1.8087	1.8392	1.4666	1.8498	1.944	1.9745	1.6117		0.69415	0.46994	0.32159	0.2633	0.24737	0.30013	0.69333
ENSG00000157064	NMNAT2		7.9773	7.168	7.3812	6.887	8.141	8.524	8.7754		1.009	1.8887	1.7322	0.76331	1.1694	2.1513	2.2562
ENSG00000232860	SMG7-AS1		1.0255	0.99203	1.1322	1.0682	0.79583	1.6697	1.3482		0.44371	0.26394	0.36195	0.27439	0.1512	0.54636	0.65161
ENSG00000116698	SMG7		232.8142	224.2208	211.8844	212.9345	214.8474	216.8122	226.4165		12.3591	4.7568	7.6592	5.9725	4.7467	9.0574	6.1091
ENSG00000162704	ARPC5		238.1924	243.0457	257.4846	247.7276	249.3961	246.8708	226.2878		7.0306	6.0903	10.7216	8.0027	11.2337	4.984	9.2048
ENSG00000143344	RGL1		38.3474	42.4706	40.86	36.2959	29.6391	30.3263	39.791		3.1136	1.2839	1.1616	1.5184	1.5568	1.0507	3.2555
ENSG00000198756	COLGALT2		6.8411	8.3855	7.2833	6.9263	5.3402	5.4169	8.7313		0.74408	0.76491	0.67243	0.79967	0.4172	1.9676	0.70825
ENSG00000198860	TSEN15		48.104	48.0259	48.0396	44.7307	46.5004	47.0238	47.8983		5.8652	1.235	1.9186	3.8568	3.7081	1.6167	1.2102
ENSG00000116667	C1orf21		61.8257	59.21	59.4872	53.4535	43.7073	39.2834	52.6772		10.3395	6.6067	3.9382	9.377	6.0755	4.5636	6.6966
ENSG00000116406	EDEM3		255.2	250.5062	253.3094	238.0523	233.5015	235.5668	234.7846		6.3818	2.8125	23.7441	4.2753	10.6682	3.7359	4.5506
ENSG00000135842	FAM129A		238.7059	224.8695	216.8257	211.0392	288.2637	353.0819	306.4443		5.535	18.2148	3.2603	4.8304	10.7177	7.9933	19.1303
ENSG00000260976	LINC01633		0.73627	0.20891	0.45309	0.15199	0.32913	0.20506	0.42949		0.24118	0.1769	0.24865	0.30398	0.19032	0.14452	0.28264
ENSG00000121481	RNF2		36.0991	38.9516	37.8279	42.635	44.2368	39.0636	34.8169		4.3899	0.54372	4.5372	3.7592	2.1758	3.2431	2.0484
ENSG00000121486	TRMT1L		71.3895	70.5198	61.9857	54.2985	54.1004	55.5234	67.9541		7.1264	4.3108	5.1427	1.1768	6.8232	9.2254	4.0556
ENSG00000116668	SWT1		22.6565	22.1205	21.8293	15.2856	17.2549	15.7918	18.2272		3.2281	4.2066	2.9919	2.5651	0.52525	2.3558	1.9507
ENSG00000279838	AL356273.3		0.97414	0.78181	0.52718	0.40198	0.59776	0.32783	0.65175		0.35394	0.099613	0.30154	0.30956	0.25142	0.14857	0.56022
ENSG00000116679	IVNS1ABP		94.1485	96.2541	96.2988	92.0523	88.4233	86.4339	87.1644		4.3899	4.29	3.6832	2.416	3.2097	4.6557	2.863
ENSG00000273004	AL078644.2		0.14111	0.24134	0.095802	0.26017	0.10225	0.097247	0.12875		0.13513	0.17219	0.064654	0.22246	0.13388	0.065271	0.10274
ENSG00000143341	HMCN1		372.2902	349.8844	324.3775	355.2687	330.5212	329.8386	322.6168		22.1761	5.5523	59.1729	27.5759	29.5846	23.3977	9.7276
ENSG00000116690	PRG4		0.32215	0.59796	0.36027	0.18994	0.60104	0.23723	0.53141		0.35645	0.36665	0.17204	0.074433	0.14252	0.18485	0.35552
ENSG00000047410	TPR		474.0844	454.1035	450.5009	441.2063	431.7364	430.5669	458.5478		7.2621	2.5712	27.9455	4.07	18.9382	5.8035	10.123
ENSG00000157181	ODR4		53.0728	49.5746	51.5358	46.0832	47.7203	45.3586	53.9101		5.8836	4.4125	3.4408	2.8872	5.0524	1.9642	3.1832
ENSG00000262180	OCLM		0.47925	0.56142	1.2956	0.89052	0.90861	0.47737	0.79842		0.33112	0.24617	0.21136	0.16031	0.29467	0.12171	0.28604
ENSG00000229739	AL596220.1		0.48828	0.23765	0.3681	0.48332	0.27263	0.41266	0.33911		0.39097	0.18726	0.36393	0.41579	0.28141	0.21517	0.19386
ENSG00000073756	PTGS2		1.2063	8.2424	4.3473	1.05	0.86943	0.80575	1.0164		0.33312	1.1161	1.0239	0.42729	0.20154	0.26865	0.58851
ENSG00000116711	PLA2G4A		24.5564	25.6276	25.3514	26.876	23.5947	18.6098	20.0586		1.3729	2.6714	4.2555	2.3317	2.726	2.9518	2.59
ENSG00000231599			0.25131	0.44567	0.73073	0.18752	0.31642	0.39172	0.44994		0.13114	0.18763	0.50605	0.15295	0.15784	0.19418	0.27174
ENSG00000238054	AL691515.2		0.16227	0.09258	0.20897	0.15433	0.12177	0.19294	0.16749		0.15496	0.12151	0.27054	0.1526	0.14095	0.15729	0.19606
ENSG00000232212	LINC01701		0.43289	0.74408	0.6032	0.59977	0.5751	0.46817	0.33465		0.12729	0.15553	0.40221	0.35921	0.24547	0.17521	0.14741
ENSG00000162670	BRINP3		3.329	2.6378	3.0666	2.878	1.6346	0.96032	2.6357		0.81785	0.73389	0.84522	0.4798	0.30897	0.28302	0.60909
ENSG00000237457	LINC01351		0.68236	0.32479	0.5139	0.44824	0.154	0.56697	0.24459		0.42244	0.24871	0.13495	0.23919	0.1437	0.22667	0.31425
ENSG00000228020	HNRNPA1P46		1.8089	1.2577	1.293	0.95728	0.63027	0.97143	1.0154		0.97323	0.43365	0.24844	0.35518	0.29589	0.13785	0.28258
ENSG00000232498			0.58173	0.73819	0.76734	0.50681	0.50279	0.59128	0.70712		0.22253	0.45503	0.35061	0.2448	0.24094	0.41258	0.13972
ENSG00000231767	AL136454.1		2.4066	2.2272	2.5958	2.1765	1.9482	2.4354	2.0869		0.5531	0.65249	1.8263	1.3631	0.83732	0.56463	0.78962
ENSG00000116741	RGS2		8.9413	9.7216	18.0206	20.9854	16.1487	12.9331	7.5383		1.0594	1.0041	1.2724	3.1867	0.47989	2.5166	1.7115
ENSG00000116750	UCHL5		64.2736	64.027	63.2469	64.8211	66.2367	65.8432	69.3122		2.6913	3.584	2.5486	2.1921	3.0226	3.1688	9.774
ENSG00000116747	TROVE2		132.365	130.2244	138.6304	127.5323	121.5286	111.4134	110.9197		6.983	6.5685	15.4878	2.3781	2.4492	6.6728	5.2738
ENSG00000272579			1.8359	1.4097	2.3251	2.6398	2.0696	1.7877	1.291		0.16854	0.31697	1.2286	0.5207	0.51557	0.8347	0.39999
ENSG00000023572	GLRX2		19.3381	21.3804	23.0644	23.8772	26.8859	22.6821	20.7038		0.84731	1.608	1.711	2.6503	2.2571	2.051	3.5973
ENSG00000134371	CDC73		109.188	109.1565	115.5069	115.1709	111.5387	105.9184	100.02		4.0991	2.9636	8.3138	7.1218	6.09	4.9485	5.9136
ENSG00000162630	B3GALT2		13.5485	12.0521	12.1265	11.8404	15.3067	15.7065	14.9183		2.1616	2.1912	2.1122	2.5033	1.6875	0.4713	1.7625
ENSG00000233057	EEF1A1P14		0.87297	0.86644	1.0509	0.89294	0.79569	0.83655	0.93062		0.26556	0.083613	0.2704	0.29458	0.28008	0.13802	0.32273
ENSG00000162687	KCNT2		13.1243	12.6302	13.9613	12.6698	12.6803	11.6805	10.2853		2.6349	1.6234	2.1414	1.8963	1.2819	2.1134	1.8216
ENSG00000000971	CFH		4.0083	4.1841	3.5573	3.3199	2.9349	3.3754	4.8378		0.72572	1.219	0.63939	0.59932	1.0051	1.2382	1.4447
ENSG00000116785	CFHR3		2.7788	2.3544	2.4296	1.5452	1.4699	1.2924	1.871		1.087	0.86302	0.64701	0.7891	0.39052	0.26573	0.5682
ENSG00000066279	ASPM		17.2136	15.6363	14.7979	11.4472	10.8215	12.5898	17.8497		1.4409	1.4177	0.68855	1.5622	0.65328	1.3908	0.94086
ENSG00000177888	ZBTB41		63.8323	68.3089	63.7954	52.6446	51.7864	47.7321	54.4244		3.9948	5.111	11.2593	2.8126	4.8779	5.1305	4.3822
ENSG00000134376	CRB1		0.34974	0.51068	0.33007	0.64696	0.56696	0.13507	0.54864		0.019132	0.18381	0.1435	0.34909	0.30513	0.10259	0.36455
ENSG00000213047	DENND1B		25.9789	26.1919	25.6929	21.9308	27.2335	24.0191	21.4966		1.8187	2.3041	5.3921	1.5361	1.7531	1.6439	1.1319
ENSG00000203724	C1orf53		6.6222	7.1562	6.6161	6.9233	7.0879	6.7925	7.1066		1.3653	1.0194	1.2415	0.43593	0.34107	0.70798	0.72871
ENSG00000143355	LHX9		14.8625	14.3612	11.8287	9.6404	13.1511	15.414	9.1359		3.1793	1.9771	0.87416	0.72192	1.4215	3.4118	2.7192
ENSG00000151414	NEK7		102.1806	102.8418	113.3435	108.2553	107.1611	105.8542	89.9067		11.8208	4.9946	22.1628	6.7588	10.9227	10.7592	2.6619
ENSG00000081237	PTPRC		1.4238	1.0762	1.4067	0.66261	0.54673	0.46954	1.0792		0.42486	0.3107	0.29556	0.29018	0.25047	0.16978	0.77073
ENSG00000229989	MIR181A1HG		0.87737	0.77047	0.77947	0.75017	0.83501	0.69875	1.0969		0.31731	0.26285	0.11702	0.35173	0.41024	0.12047	0.64009
ENSG00000116833	NR5A2		8.3138	10.5301	8.7315	6.3113	9.2099	13.5456	9.4468		0.88482	1.855	0.64046	0.78508	1.4674	2.3015	1.2207
ENSG00000162702	ZNF281		58.6337	72.4988	70.5361	70.698	61.9553	60.5378	59.6773		3.7955	4.953	8.5427	3.734	1.6825	3.3371	1.2516
ENSG00000118193	KIF14		4.9449	4.9173	5.1268	3.5886	4.2386	4.0817	4.4237		1.0234	0.66411	1.0232	0.94981	1.2273	0.6888	0.27967
ENSG00000118197	DDX59		45.0751	50.8662	56.1211	45.5857	44.7532	46.3503	45.8872		1.2091	3.4886	3.6837	1.0982	3.4639	1.852	2.3907
ENSG00000260088	AL445483.1		0.955	0.56317	0.50436	0.98432	0.79984	0.87865	0.64164		0.52997	0.29735	0.34618	0.18994	0.37258	0.37614	0.18611
ENSG00000118200	CAMSAP2		213.5422	217.9357	237.8734	222.3562	190.5153	177.7024	190.4196		3.6636	7.7294	38.1968	3.6838	10.68	9.4578	10.6069
ENSG00000163362	INAVA		6.3499	7.155	4.7099	3.6892	4.6137	6.174	7.1964		0.45172	0.90332	1.2277	0.51229	0.52499	1.3867	0.7106
ENSG00000116852	KIF21B		7.9939	7.3239	7.4555	7.5672	7.6008	9.2172	7.4522		0.55157	0.89372	1.5075	0.75554	0.80869	2.4211	1.4851
ENSG00000229191	AL358473.1		0.30706	0.23545	0.10093	0.15955	0.21788	0.16195	0.39347		0.13027	0.16811	0.12848	0.070146	0.1803	0.11746	0.039117
ENSG00000116857	TMEM9		70.9043	66.289	70.0962	68.0509	68.04	69.662	73.7326		5.6195	4.321	7.6138	3.3986	5.724	3.7885	2.6055
ENSG00000163395	IGFN1		0.89521	0.74186	1.0699	1.2895	0.82493	0.87322	1.0647		0.51438	0.35117	0.40301	0.54489	0.39073	0.68682	0.35657
ENSG00000159166	LAD1		0.53536	0.68482	0.90339	0.85891	1.9245	2.5816	2.3613		0.082228	0.29099	0.35945	0.20054	0.48564	0.76112	0.72704
ENSG00000174307	PHLDA3		82.8863	95.7007	92.1398	100.9904	115.8837	123.8391	95.4705		2.4996	6.2053	13.9742	2.2392	7.0582	3.7193	2.2909
ENSG00000159176	CSRP1		200.7537	220.2574	207.806	210.1837	210.7909	218.6254	214.1472		10.5227	4.2599	19.8138	3.8673	3.8118	7.005	9.1513
ENSG00000224536	AC096677.1		1.7783	1.9934	2.4226	1.4326	1.6681	1.3387	1.8265		0.76702	0.49906	0.52988	0.74116	0.49023	0.49487	0.31212
ENSG00000223396	RPS10P7		4.4728	3.6071	3.6724	2.6198	2.3082	2.5721	3.8412		1.3071	0.88993	0.87673	0.59198	0.9459	0.68249	0.79331
ENSG00000134369	NAV1		169.4671	164.9846	151.5069	198.5048	211.5141	188.4123	142.8162		14.1313	9.7721	11.1265	5.8766	16.1064	10.6006	7.5955
ENSG00000231871	IPO9-AS1		1.0919	0.59443	0.88772	0.6436	0.78588	0.65362	0.93559		0.1312	0.40334	0.1654	0.27396	0.38579	0.29575	0.49357
ENSG00000235121	AL645504.1		1.8493	1.6216	1.2144	0.81311	0.7777	1.0573	1.9865		0.29797	0.26541	0.4298	0.18376	0.31841	0.39923	0.41955
ENSG00000198700	IPO9		236.3021	225.702	218.5161	222.6572	218.746	223.5987	243.5939		15.7568	3.4806	11.1444	2.8563	4.5542	2.6654	4.694
ENSG00000198892	SHISA4		89.6147	89.4817	90.6861	97.5345	94.4291	102.7407	103.6975		3.8751	8.0571	8.609	5.2348	8.2372	2.0679	4.7226
ENSG00000223774	AL513217.1		5.0518	4.6518	4.6215	4.6618	4.5048	4.7725	5.0455		0.72682	1.1252	0.098976	1.0462	1.3781	0.41161	1.302
ENSG00000163431	LMOD1		0.54071	0.35751	0.2782	0.34278	0.54643	0.68937	0.83128		0.20039	0.16334	0.20251	0.14662	0.32939	0.36151	0.41011
ENSG00000134375	TIMM17A		90.692	88.1917	91.5987	89.5942	96.1368	93.9461	96.8997		2.5427	4.2196	2.485	3.1227	6.6079	4.8597	4.0627
ENSG00000176393	RNPEP		214.1885	213.3301	209.9665	214.6011	214.1676	214.0179	214.2597		2.5087	4.7391	7.646	11.4252	5.1166	4.0498	11.9198
ENSG00000163435	ELF3		0.50005	0.88104	1.0993	0.53487	1.1171	0.82662	0.5032		0.3513	0.55748	0.45596	0.21338	0.68765	0.48138	0.30591
ENSG00000170075	GPR37L1		0.21986	0.23427	0.13808	0.28674	0.2752	0.33566	0.050407		0.24994	0.16481	0.11545	0.2008	0.20262	0.16191	0.10081
ENSG00000143862	ARL8A		31.4757	34.689	32.5077	33.0987	33.1446	30.9602	30.581		1.4249	2.1615	3.2764	2.712	2.0466	0.55563	1.9305
ENSG00000243323	PTPRVP		2.2016	2.0796	1.6622	1.5777	1.2952	1.6027	2.2598		0.75613	0.45778	0.42006	0.72028	0.52949	0.21567	0.53838
ENSG00000133067	LGR6		3.5336	3.8147	3.7622	4.8936	4.3307	4.1835	3.7758		0.54878	0.71219	0.87266	0.16652	0.35752	1.1736	0.79571
ENSG00000077152	UBE2T		10.2612	9.8608	8.8648	8.4618	7.4831	8.2591	10.9348		0.9345	1.549	1.0095	0.94471	1.5575	1.0481	1.6897
ENSG00000077157	PPP1R12B		64.2204	59.605	59.8405	52.8289	50.4577	52.1776	55.0189		5.8225	3.2312	1.7602	3.8469	1.6106	2.5262	2.9241
ENSG00000236439	AC099336.2		4.7267	4.1647	4.421	4.2435	3.1609	3.3417	2.9939		0.5126	1.1342	0.69724	0.70094	0.43995	0.77243	1.0378
ENSG00000143858	SYT2		0.66304	0.51452	0.60761	0.71764	0.47613	0.44228	0.3682		0.40701	0.22429	0.40153	0.16769	0.2114	0.10898	0.20748
ENSG00000117139	KDM5B		230.6354	228.3177	240.7875	292.2495	310.4773	281.7808	232.6995		6.4654	2.6267	19.044	13.428	13.0699	6.5273	4.4585
ENSG00000235449	AC098934.3		6.2348	6.4728	6.9776	5.6981	5.0114	5.9017	4.5114		1.4903	0.39673	0.72817	0.74639	0.33293	0.81906	0.74298
ENSG00000228288	PCAT6		3.608	3.5324	3.9573	3.3898	3.524	4.5593	4.4055		0.85175	0.4527	0.92611	0.65422	0.19527	1.4185	1.1168
ENSG00000214796	AC098934.1		0.76277	0.69128	0.74364	1.0899	0.96993	0.97443	1.0308		0.42499	0.23499	0.52242	0.27124	0.36066	0.45824	0.21562
ENSG00000234996	AC098934.2		0.7771	0.21495	0.34049	0.36488	0.36078	0.46936	0.63273		0.31433	0.18648	0.23515	0.26689	0.2776	0.13515	0.28486
ENSG00000183155	RABIF		32.8259	32.8787	31.9066	32.0859	30.8531	30.1962	31.0055		1.7973	1.0927	0.98271	4.3706	2.8104	1.4479	1.3927
ENSG00000117153	KLHL12		116.4668	109.372	110.1968	98.6853	95.5994	94.7336	110.4819		1.4671	3.5313	4.6023	2.4209	7.8423	2.1916	5.7642
ENSG00000159346	ADIPOR1		179.9038	190.4372	179.524	183.1248	180.4128	184.0556	178.0743		2.897	6.5102	6.5133	10.7875	11.5316	8.7648	3.4357
ENSG00000159348	CYB5R1		39.0987	37.4009	34.8177	33.7655	32.3693	34.6784	39.8359		1.8542	3.5963	5.8098	1.1929	1.5637	2.3515	4.015
ENSG00000163444	TMEM183A		51.5356	50.1393	48.4289	46.9392	48.7597	50.401	48.2008		2.1441	3.2103	4.6534	2.1371	2.2838	2.9661	0.75358
ENSG00000143847	PPFIA4		23.6518	21.7935	22.2686	20.8989	22.1237	27.5962	25.5768		1.3838	1.4669	3.0946	2.1777	2.666	2.7864	3.571
ENSG00000163485	ADORA1		4.6055	4.9935	4.4382	3.5337	4.4282	5.1539	5.1151		0.62448	0.65526	0.91326	0.67072	0.70407	0.73239	0.62994
ENSG00000159388	BTG2		38.4731	46.6426	23.8914	25.6559	33.2336	33.1893	32.4745		2.8138	3.6758	1.4937	2.2477	1.8536	2.0709	3.5594
ENSG00000188783	PRELP		70.8467	68.9881	62.5774	60.5166	53.0455	58.0372	50.9181		7.6567	3.8449	4.8771	6.1807	2.0439	6.4912	8.6507
ENSG00000058668	ATP2B4		711.588	715.1426	682.0083	701.2453	660.5987	671.0908	623.598		80.3978	78.5778	56.957	45.0752	50.4033	51.3395	30.585
ENSG00000221643	SNORA77		0.19686	0.057203	0.062289	0.25756	0.24968	0.1347	0.55797		0.23408	0.11441	0.072487	0.19694	0.13445	0.10205	0.38062
ENSG00000058673	ZC3H11A		0.77472	0.60194	1.1379	0.79027	0.67164	0.55585	0.7091		0.30425	0.26616	0.10584	0.42346	0.16915	0.25057	0.2439
ENSG00000257315	ZBED6		2.2848	1.7499	1.7027	2.4243	1.873	2.2312	1.6972		0.97931	0.63371	0.58255	0.91614	0.49927	0.69312	0.47291
ENSG00000182004	SNRPE		98.9311	98.7038	104.6147	99.9376	102.2957	93.8406	104.1077		2.853	2.416	3.9005	4.4016	4.3564	3.3974	9.0461
ENSG00000176754	LINC00303		0.073406	0.26611	0.2502	0.12272	0.070452	0.10389	0.068144		0.088524	0.17311	0.1499	0.095747	0.1409	0.070075	0.079242
ENSG00000143842	SOX13		42.4353	46.4104	42.3199	41.5723	40.1736	38.4509	42.814		4.7865	1.4077	4.7525	4.1476	3.4437	7.5416	2.9779
ENSG00000143845	ETNK2		23.7272	22.5934	21.6758	23.2204	22.8797	22.2019	17.936		1.1265	0.99584	1.9949	1.7015	1.7661	3.6702	1.4029
ENSG00000174567	GOLT1A		0.36096	0.66299	0.85543	0.53515	0.56938	0.50544	0.66783		0.22954	0.1706	0.3921	0.22616	0.13513	0.28471	0.40857
ENSG00000143850	PLEKHA6		0.96035	0.7718	0.72043	0.63511	0.9594	1.2619	1.0001		0.36328	0.25756	0.2444	0.20846	0.15255	0.6165	0.40002
ENSG00000158615	PPP1R15B		207.0021	262.3524	239.1865	222.4279	212.3091	204.3327	202.5013		4.9796	6.0492	14.5362	3.9871	9.0712	6.1163	3.8769
ENSG00000133056	PIK3C2B		27.7405	31.1687	25.1092	18.4411	24.0226	28.6863	28.5209		1.9152	1.4895	2.3747	1.3758	2.0672	0.76647	1.9649
ENSG00000198625	MDM4		96.73	86.3541	92.3194	75.2508	73.0867	78.0228	84.0583		1.1389	8.6206	8.3181	7.2492	12.3215	2.8686	1.5816
ENSG00000240219	AL512306.2		1.4111	1.1086	1.1139	0.86758	0.54753	0.73521	0.85614		0.98991	0.47377	0.33147	0.42304	0.45854	0.22056	0.31392
ENSG00000163531	NFASC		17.3336	15.0413	15.2527	15.0869	15.8707	17.7856	18.377		3.3052	2.3293	2.7607	3.4906	2.6098	2.5196	1.3957
ENSG00000184144	CNTN2		0.60491	0.61138	0.40972	0.22007	0.2842	0.50581	0.36314		0.14292	0.37771	0.19147	0.060871	0.33802	0.13998	0.23163
ENSG00000174529	TMEM81		2.3459	2.7858	2.1857	2.1252	2.6674	2.8425	3.4449		1.0906	0.44246	0.38449	0.32523	0.83394	0.58389	0.44654
ENSG00000117222	RBBP5		65.9985	66.032	67.3976	66.7104	66.5516	65.1405	66.1137		3.5082	1.7758	3.8769	3.7845	2.1161	2.2201	1.8599
ENSG00000133059	DSTYK		90.5944	88.2952	78.2133	94.8448	96.639	85.6944	80.2764		2.8549	3.799	4.3784	4.2931	5.287	4.5992	3.2465
ENSG00000133069	TMCC2		28.2264	31.5068	23.2357	18.381	17.8292	22.4407	23.6269		2.0392	2.5268	3.8602	2.0198	1.7411	2.5704	4.0026
ENSG00000163545	NUAK2		4.9495	11.1451	12.1587	14.5875	14.3771	9.5228	7.434		0.85961	1.0344	1.6378	1.3581	0.94045	2.4299	0.84949
ENSG00000162873	KLHDC8A		5.0812	5.129	4.9457	5.5313	9.4313	13.6337	10.9952		1.2202	0.5967	1.4925	1.3731	2.0706	2.2179	2.346
ENSG00000186007	LEMD1		10.4183	10.6922	11.5709	12.2401	10.9261	11.9108	9.1288		1.6387	1.5799	1.9153	1.2101	0.93805	1.8788	0.58316
ENSG00000281406	BLACAT1		5.2709	6.0963	5.4667	5.2262	6.1833	5.4191	4.9389		0.63854	1.3058	1.1628	0.96335	0.53553	0.16418	1.1402
ENSG00000117266	CDK18		38.4326	40.9427	38.4281	35.5918	37.3414	37.5508	39.3786		2.5356	1.7962	4.753	1.3412	0.69532	1.1662	3.4047
ENSG00000174514	MFSD4A		0.41137	0.33362	0.55661	0.40264	0.1888	0.59877	0.52369		0.18822	0.13206	0.1363	0.16602	0.064217	0.22734	0.19284
ENSG00000158711	ELK4		138.514	142.6457	163.5824	151.7777	133.3208	121.9159	125.2353		7.1742	9.0276	21.5029	5.6033	9.5714	8.2651	8.0659
ENSG00000158715	SLC45A3		20.127	22.7979	21.0349	19.3135	18.3015	22.6074	19.3584		0.63733	2.7544	3.251	1.0802	1.5914	2.4664	1.0778
ENSG00000069275	NUCKS1		422.8579	415.9818	412.251	397.8269	399.1158	388.5409	420.915		3.6838	11.0453	32.0376	9.9435	13.5045	18.7338	22.6798
ENSG00000117280	RAB29		86.8413	87.5471	86.6014	77.4397	78.2904	72.9107	83.7687		5.3626	5.8917	3.8527	2.7175	1.7599	2.6077	1.405
ENSG00000133065	SLC41A1		103.6808	107.2612	102.7042	102.6165	103.6066	102.5808	95.8205		3.5693	3.347	7.2659	4.5865	2.1666	2.3203	2.1954
ENSG00000276600	RAB7B		49.0461	42.4734	88.2148	182.2057	175.8918	144.2037	86.3401		4.6398	4.6722	6.5919	7.3037	8.918	4.931	3.766
ENSG00000196188	CTSE		0.040657	0.031989	0.10236	0.16216	0.31913	0.21015	0.41268		0.081314	0.063978	0.12903	0.16711	0.32045	0.16116	0.15061
ENSG00000196550	FAM72A		3.6096	4.505	5.1339	4.2984	3.1065	3.2558	3.0731		0.97796	0.74284	0.68772	0.99882	0.44373	0.60142	1.1219
ENSG00000266028	SRGAP2		203.5424	189.5149	179.4663	278.6428	243.8442	199.7034	182.481		8.1774	0.42481	11.3794	20.2602	6.9186	6.5951	5.6805
ENSG00000263528	IKBKE		17.9864	17.8179	17.854	17.614	15.1903	17.9865	19.2695		1.5094	1.5489	2.884	1.4771	1.3541	1.6664	1.1967
ENSG00000266094	RASSF5		6.0613	5.7733	7.3816	5.3559	6.1788	6.1718	5.7454		1.6432	1.0809	2.2665	0.92536	0.92014	1.2588	1.6091
ENSG00000143486	EIF2D		128.8113	121.3006	119.1362	119.7214	123.6899	127.4116	130.5084		3.7885	2.3864	1.8183	8.738	6.7343	6.7246	8.9709
ENSG00000143479	DYRK3		15.0233	19.7649	21.637	20.6267	16.2125	14.1474	13.1365		1.4445	1.6662	2.5974	1.6844	1.1704	2.2767	0.76885
ENSG00000162889	MAPKAPK2		64.8553	71.3122	91.5214	103.8395	101.2685	95.5101	66.8527		1.1578	4.8566	3.4009	2.4407	1.9739	5.2017	5.2278
ENSG00000162892	IL24		4.3046	15.0767	19.375	16.1832	10.0487	8.1295	5.9512		0.84192	1.6766	1.8477	2.6241	2.3234	1.0777	0.72089
ENSG00000162894	FCMR		1.2637	2.1672	3.2154	3.8851	3.4323	3.2876	2.4659		0.028801	0.61356	0.54286	1.1989	0.63914	0.31561	0.60998
ENSG00000182795	C1orf116		0.36501	0.6192	0.53799	0.69153	0.63713	1.0171	0.3784		0.14461	0.36352	0.32545	0.30294	0.37244	0.55193	0.18057
ENSG00000123836	PFKFB2		82.1357	82.5166	81.8879	73.6133	71.4067	74.8531	77.1713		3.5883	6.9579	7.6985	6.6967	5.876	3.5167	3.0843
ENSG00000180667	YOD1		27.1817	34.1402	29.9946	35.342	33.0807	27.7265	28.299		1.8843	2.4906	3.8528	2.7997	3.2528	1.9531	2.754
ENSG00000196352	CD55		14.0351	17.0967	30.0072	30.8892	26.1729	22.1539	21.1264		2.9368	2.2163	4.1867	0.63727	1.7451	1.0009	1.392
ENSG00000117335	CD46		273.6436	261.1653	263.6246	243.1838	237.9454	238.9426	232.5072		21.2957	13.8564	27.795	13.6368	17.3876	12.1493	9.3898
ENSG00000203709	MIR29B2CHG		1.1182	0.94487	0.31171	1.6587	1.2138	1.1763	1.2062		0.57721	0.52598	0.21118	0.97152	0.59871	0.07058	0.23673
ENSG00000284237	AL356275.1		0.22444	0.11883	0.43424	0.063406	0.28448	0.25647	0.27492		0.30703	0.13722	0.15579	0.073339	0.15882	0.20306	0.064597
ENSG00000076356	PLXNA2		7.0072	7.9536	6.6829	8.0711	8.0429	8.593	5.8605		0.68605	0.92719	1.4031	0.68363	0.78882	1.0535	1.6331
ENSG00000224260	AL023754.1		0.17202	0.24561	0.15848	0.19255	0.18851	0.36974	0.27492		0.14367	0.18633	0.19715	0.13594	0.16013	0.12399	0.064597
ENSG00000196878	LAMB3		47.637	47.3178	51.0497	55.4806	50.4537	55.6499	47.9012		9.5378	9.7379	5.382	9.3261	9.5357	8.6796	7.7958
ENSG00000162757	C1orf74		9.8024	9.1259	9.4563	8.4792	8.076	7.9956	9.442		0.77804	1.2465	0.23118	1.6005	1.5625	1.1416	1.3243
ENSG00000117595	IRF6		0.90756	0.83445	0.89136	0.68584	0.48313	0.64498	0.83247		0.44015	0.13966	0.19345	0.20703	0.15242	0.25217	0.19305
ENSG00000117597	UTP25		79.102	80.486	78.4126	87.5084	92.6254	82.1176	70.9658		3.7155	1.8412	4.4626	5.0872	6.2481	1.6424	3.805
ENSG00000143469	SYT14		70.396	68.052	70.8362	52.8818	51.5769	53.6556	54.4493		10.5405	7.044	18.0805	3.0641	7.6299	6.3351	5.8762
ENSG00000203706	SERTAD4-AS1		8.4587	9.4229	8.8703	11.0606	12.1224	10.9125	10.3784		1.7543	1.0942	0.89871	1.9244	0.74275	1.0403	0.41384
ENSG00000082497	SERTAD4		181.8251	225.6927	191.5858	113.9703	166.2397	202.7012	160.445		12.7592	4.994	7.2255	10.3792	8.9745	6.4548	6.6276
ENSG00000054392	HHAT		40.9814	38.3195	40.3852	36.5264	36.3864	32.237	32.1741		5.6194	5.6693	5.1472	1.9652	0.96721	3.8711	1.8867
ENSG00000143473	KCNH1		1.4688	1.6958	1.4437	1.6171	2.287	2.3338	1.4275		0.48514	0.53794	0.38965	0.49108	0.11193	0.56343	0.49802
ENSG00000226986	AC092017.1		2.95	2.4934	3.0374	3.3977	2.9849	2.9612	2.823		0.7517	0.32743	1.3955	0.60032	0.66946	0.67362	0.30337
ENSG00000117625	RCOR3		95.3779	84.0915	78.504	63.7885	77.0991	78.8642	78.9943		3.4582	6.08	7.4421	3.4566	10.9279	7.4278	7.8009
ENSG00000082512	TRAF5		25.825	24.7369	26.0966	25.6492	26.5536	22.8982	22.6858		3.2454	2.8837	2.1211	4.7138	3.8363	1.2657	1.2176
ENSG00000153363	LINC00467		12.8151	12.2707	13.1704	11.5416	11.3796	11.5158	12.6132		0.56538	2.1305	1.075	0.75873	1.3641	1.1255	1.5079
ENSG00000236809	SNX25P1		1.6225	1.3759	1.3179	1.6979	1.7621	1.8636	1.7267		0.51136	0.11662	0.60736	0.6085	0.28616	0.63611	0.28895
ENSG00000170385	SLC30A1		83.7747	96.6023	110.3209	98.3466	95.1734	80.5536	75.3059		6.9467	7.7692	15.4561	7.2441	9.5366	13.4265	6.9028
ENSG00000117650	NEK2		2.4233	2.4556	2.1227	2.1123	2.1609	1.4812	2.8404		0.35588	0.71641	0.57919	0.72288	0.44197	0.15019	0.49198
ENSG00000123684	LPGAT1		281.1797	282.7388	279.0666	253.1719	237.5674	227.0028	230.2		14.2283	9.1612	35.5007	5.4392	15.5882	7.549	9.8115
ENSG00000143493	INTS7		98.2686	95.977	98.9758	92.1314	83.7937	87.8471	96.0401		5.4163	1.8037	6.2056	2.3603	5.4836	4.1419	5.5611
ENSG00000143476	DTL		3.4545	3.4404	3.9447	2.9713	3.8457	5.3106	10.5032		0.93255	1.2509	0.7845	0.71572	1.2435	1.2576	0.83293
ENSG00000220749	RPL21P28		0.4178	0.41723	0.32456	0.32385	0.31956	0.68582	0.55636		0.23186	0.14897	0.063162	0.18083	0.075459	0.26852	0.44588
ENSG00000226251	AL451060.1		1.0551	1.3268	1.1476	1.1576	0.74594	0.48723	0.47002		0.55317	0.31904	0.64268	0.26287	0.49686	0.23212	0.18394
ENSG00000066027	PPP2R5A		65.3328	68.6381	65.8255	70.2332	75.118	67.5238	67.5592		6.1629	3.4563	1.9101	4.6855	5.9009	3.188	3.071
ENSG00000065600	TMEM206		33.6344	29.362	28.0601	27.2629	28.9506	27.8336	28.6728		1.2178	1.4641	2.0921	2.7069	3.5484	2.3936	0.47258
ENSG00000117691	NENF		52.3077	52.8326	55.9132	56.0113	60.4235	58.8534	57.5335		6.1188	4.2843	11.8526	4.1134	3.9632	1.3047	2.4131
ENSG00000228067	LINC01740		0.57566	0.65355	0.27368	0.39546	0.24954	0.28133	0.48955		0.2224	0.26288	0.29324	0.29638	0.084503	0.33015	0.3509
ENSG00000260805	AC092803.2		2.714	2.1283	2.0589	2.0506	2.3217	1.6268	1.8294		0.50568	0.61173	0.39193	0.33956	0.62272	0.51048	0.33984
ENSG00000162772	ATF3		113.272	176.5937	120.1206	90.9288	111.8092	108.8448	121.1359		22.9836	5.2662	20.997	12.8725	13.6772	20.3658	22.8512
ENSG00000123685	BATF3		1.0453	1.7638	1.3988	2.1116	1.9798	2.1473	2.0091		0.1114	0.19391	0.2091	0.83492	0.58514	0.6146	0.34861
ENSG00000117697	NSL1		28.9039	28.4336	28.5268	25.0111	23.4068	24.809	25.2111		2.2084	2.1047	1.6983	2.3517	0.90968	1.2173	2.1168
ENSG00000203705	TATDN3		18.1627	16.8219	17.4693	14.6737	15.2632	13.3867	15.3119		1.5319	2.3347	0.8	1.6356	1.4151	0.41955	0.733
ENSG00000198468	FLVCR1-DT		5.4309	5.114	4.9469	4.6728	4.7021	4.9179	5.4157		1.195	0.90376	0.19146	0.8156	0.98888	0.39687	1.8484
ENSG00000162769	FLVCR1		33.9242	31.6124	34.0238	30.681	31.7428	30.7216	31.1536		1.7336	2.517	3.4166	1.9222	3.9836	2.6295	2.5814
ENSG00000143494	VASH2		1.7139	2.2063	1.9105	1.5295	1.2088	1.3465	1.6506		0.44961	0.84603	0.88171	0.50852	0.47599	0.73875	0.98658
ENSG00000174606	ANGEL2		75.1273	77.8277	75.4337	64.3969	61.8054	64.7401	72.4356		2.7096	6.9129	9.8857	3.3839	5.3298	3.9152	2.5596
ENSG00000136643	RPS6KC1		93.8846	92.5925	86.2809	83.5807	87.6972	87.5889	87.4954		3.2321	8.3775	5.1198	2.9048	7.1084	4.2467	2.3393
ENSG00000230461	PROX1-AS1		4.5499	3.4534	4.021	4.4887	2.8556	3.4968	3.1175		0.4553	0.97942	1.7938	1.2742	0.9275	1.0249	0.67553
ENSG00000117707	PROX1		27.5507	46.1257	57.2711	20.5033	16.316	18.2332	20.2057		4.2316	10.0708	12.6544	0.7823	2.1285	1.7917	1.2942
ENSG00000274895	AC011700.1		1.2507	1.3724	1.8121	1.65	1.1036	1.1383	1.1763		0.31351	0.24299	0.68397	0.25111	0.4992	0.21902	0.50093
ENSG00000143499	SMYD2		57.2725	53.6581	55.6575	56.6357	55.927	52.7918	48.4945		2.5621	2.3742	1.8803	3.2448	4.2962	4.7709	2.4392
ENSG00000152104	PTPN14		219.4753	210.5334	204.2314	297.5195	273.2015	230.3417	210.8113		11.8386	9.0355	18.0598	4.2111	8.5449	3.8788	10.923
ENSG00000117724	CENPF		46.8483	47.9343	42.1729	38.0603	38.5371	35.5141	46.7033		3.4667	2.4916	1.4694	4.3469	4.3192	3.2966	6.5313
ENSG00000082482	KCNK2		3.7093	4.5926	4.3118	3.6248	2.6089	3.6757	5.0935		0.38462	1.1815	0.76093	0.66206	0.62382	0.6006	0.68933
ENSG00000136636	KCTD3		185.2745	182.2983	179.078	196.1747	192.2574	177.1183	164.0508		14.9475	6.2846	13.1212	10.42	12.2673	9.913	3.511
ENSG00000042781	USH2A		0.34974	0.60076	0.65832	0.64676	0.52459	0.36291	1.0687		0.019132	0.25948	0.30475	0.40448	0.28372	0.097239	0.29057
ENSG00000196482	ESRRG		4.2114	4.5157	5.0039	3.4499	2.7588	2.0516	4.2505		0.99494	1.2485	0.26965	0.55562	0.43467	0.85214	0.42041
ENSG00000092978	GPATCH2		50.8455	48.9614	56.2328	54.9694	49.3842	47.7359	48.1936		4.1307	1.2327	3.71	1.5688	1.7602	2.2136	0.81969
ENSG00000162814	SPATA17		5.9731	5.3164	4.5913	3.7006	4.2106	3.6833	4.4087		0.8796	0.99724	0.80825	0.76949	0.4004	0.90638	0.32772
ENSG00000067533	RRP15		45.9711	47.2284	50.2972	47.6901	54.0955	49.501	49.1267		3.5213	2.7284	3.9097	4.2971	1.393	1.0938	2.8459
ENSG00000232480	TGFB2-AS1		0.29196	0.29825	0.19816	0.18706	0.22102	0.33566	0.22364		0.11914	0.059726	0.13652	0.12575	0.11127	0.16191	0.18206
ENSG00000092969	TGFB2		12.1368	12.3449	11.3906	11.7697	12.7846	11.2386	11.8033		3.1947	0.74333	2.5383	1.7777	1.6444	1.6755	1.6173
ENSG00000143353	LYPLAL1		25.2515	28.3232	30.1191	26.0124	23.214	23.3576	28.4163		3.0646	4.2555	3.7436	1.2177	0.75338	2.2982	1.8932
ENSG00000277007	AC096642.1		1.4628	1.147	1.4628	0.86442	0.68444	0.98946	0.9684		0.34134	0.841	0.83612	0.38936	0.27899	0.34731	0.43802
ENSG00000215817	ZC3H11B		0.83101	1.0479	0.77148	0.72724	0.55644	0.58381	0.7692		0.33539	0.23824	0.23958	0.37782	0.36264	0.22709	0.16645
ENSG00000196660	SLC30A10		0.8851	0.98512	0.83497	0.67018	0.73266	0.57207	0.58232		0.35452	0.18239	0.32757	0.19992	0.11092	0.1813	0.26067
ENSG00000136628	EPRS		456.7741	432.1817	418.5547	403.2558	404.2995	395.4804	444.4986		11.4898	11.5799	6.9521	14.9696	12.4076	17.1975	24.0731
ENSG00000162813	BPNT1		77.7115	79.5381	78.6005	71.3019	68.5915	69.166	78.5357		3.9552	3.183	2.7862	5.485	3.3132	2.9284	3.8991
ENSG00000067704	IARS2		273.1956	265.7538	258.9062	249.9847	249.0967	241.0462	245.2634		12.4757	9.9286	15.5996	4.7863	2.6584	5.3042	10.7279
ENSG00000232134	RPS15AP12		0.25903	0.1806	0.39054	0.25241	0.32642	0.39837	0.38575		0.10478	0.072175	0.22164	0.23858	0.1899	0.16661	0.24373
ENSG00000118873	RAB3GAP2		136.0508	136.3982	138.378	136.7771	137.1936	131.4305	135.4819		2.6312	3.2622	11.6161	6.8835	5.924	5.4493	4.1519
ENSG00000218283	MORF4L1P1		0.23918	0.24119	0.49537	0.27275	0.42238	0.36546	0.29679		0.27649	0.14226	0.24119	0.23948	0.19578	0.15829	0.19865
ENSG00000116141	MARK1		13.4189	12.9296	13.7969	14.6619	14.5222	11.429	12.4194		1.37	0.76913	0.97032	2.5644	0.80565	1.3694	0.72474
ENSG00000117791	MARC2		3.0869	3.4246	3.1616	2.9568	2.7902	3.0223	3.0324		0.59027	0.94962	0.56736	0.65134	0.66809	0.3863	0.36018
ENSG00000136630	HLX		2.3718	1.3325	1.2978	2.6017	2.1829	1.3984	1.3179		0.57303	0.4972	0.16133	1.0391	0.65763	0.33684	0.49596
ENSG00000143507	DUSP10		60.1769	74.6724	92.9188	69.7161	50.7864	42.7503	52.0175		3.4806	6.9546	6.698	8.1147	5.8218	6.4353	9.7431
ENSG00000236230	AL356108.1		0.97634	0.48474	0.499	0.66868	0.47284	0.98455	1.0771		0.34962	0.23032	0.25827	0.50612	0.20727	0.39305	0.11555
ENSG00000143512	HHIPL2		4.2106	4.1047	3.7885	3.981	3.5411	4.2826	3.6411		1.347	0.65586	0.62264	1.5137	0.68023	0.76175	0.9262
ENSG00000143498	TAF1A		9.9821	8.9834	10.6867	8.6486	10.6122	10.8471	9.9359		0.98564	0.54164	2.5484	1.0815	0.77186	0.46557	1.787
ENSG00000225265	TAF1A-AS1		1.9082	1.5224	1.2129	1.4054	1.311	1.5483	1.4595		0.6892	0.31366	0.64563	0.39578	0.1205	0.53107	0.20015
ENSG00000154305	MIA3		160.7392	157.6529	147.9126	142.6156	145.8045	150.9018	156.2492		6.5745	2.974	8.9548	3.3697	8.107	2.6836	6.9124
ENSG00000272750	AL592148.3		2.0716	2.1844	2.8063	2.1283	2.7275	2.083	2.1271		0.55891	0.59953	0.91671	0.4769	1.011	0.55326	0.54461
ENSG00000186063	AIDA		27.4077	26.0158	25.8877	30.0444	28.7025	29.6944	24.0723		3.289	1.1642	2.5824	3.4996	1.2489	2.9038	1.3366
ENSG00000162819	BROX		133.5377	130.401	134.0763	123.7603	114.3287	105.6364	116.4057		7.9496	5.4158	16.5499	3.8741	8.0367	9.2584	12.6418
ENSG00000228106	AL392172.1		7.9503	8.3788	8.5247	10.2027	9.411	8.749	8.5009		1.1753	1.1084	1.8519	0.82918	0.9539	1.1436	1.3024
ENSG00000154309	DISP1		25.6437	24.9336	22.0996	20.5183	19.378	20.7358	22.755		5.3041	1.7524	2.5081	1.0711	2.0439	2.8449	3.1042
ENSG00000187554	TLR5		4.2114	4.9083	4.0649	2.7631	2.5391	2.423	3.9871		1.1304	0.38591	0.81837	0.2032	0.22732	0.65204	0.93921
ENSG00000143502	SUSD4		0.36923	0.66107	0.50413	0.52871	0.35493	0.76328	0.67358		0.21612	0.30389	0.30375	0.29161	0.13455	0.24801	0.43355
ENSG00000203697	CAPN8		0.54916	0.49816	0.58456	0.54867	0.43505	0.5625	0.28029		0.2421	0.37592	0.21879	0.24927	0.2248	0.42317	0.26021
ENSG00000162909	CAPN2		445.8755	421.3012	439.3368	470.9651	464.3127	459.7244	443.2741		9.9274	10.3891	6.1067	9.9537	11.0842	12.086	8.2714
ENSG00000143514	TP53BP2		93.6028	95.5438	96.1329	87.8786	84.5107	89.1458	87.3627		3.4302	1.7958	6.9758	5.4616	4.1486	4.7422	1.6698
ENSG00000272645	GTF2IP20		19.1695	15.1169	16.4304	13.7778	13.1097	14.3562	15.6182		2.5765	3.3494	1.9188	0.69575	2.4331	2.8907	4.5349
ENSG00000185495	AC138393.1		16.2929	10.6753	12.608	11.9395	11.1052	13.7718	13.1785		2.2264	2.2219	2.4749	2.3992	3.0726	0.93493	3.6413
ENSG00000278467	AC138393.3		1.1668	0.96226	0.74027	1.1707	0.8918	1.335	1.1894		0.46138	0.13507	0.36084	0.28146	0.17167	0.73313	0.42789
ENSG00000143756	FBXO28		146.8889	156.9582	176.0729	153.0658	144.2214	137.4244	139.5374		6.5014	3.6189	21.7127	4.0488	14.0419	9.2625	7.5928
ENSG00000143753	DEGS1		92.0931	95.5099	98.3063	99.6534	107.4443	98.1896	92.4203		3.9969	5.2615	4.8703	2.2825	2.5323	5.511	6.6023
ENSG00000143748	NVL		34.4509	31.7218	29.9548	30.9547	31.9732	34.9332	35.8359		1.3397	2.6676	2.8609	1.7725	2.5694	1.0475	1.556
ENSG00000143771	CNIH4		56.4569	57.7121	55.4897	57.1556	59.1413	54.8853	58.6373		3.2472	1.2877	2.1499	2.851	2.143	4.7572	2.0092
ENSG00000162923	WDR26		412.8381	425.9647	448.8424	408.5289	379.3498	370.6736	392.4918		11.888	24.5848	28.1662	3.4969	10.2038	12.8936	12.3506
ENSG00000143786	CNIH3		6.1206	5.7727	6.778	9.2852	6.9689	5.131	5.6314		0.82865	1.024	0.80861	1.7142	1.5262	1.1665	0.85978
ENSG00000233384	AC096537.1		0.27431	0.53914	0.38893	0.70802	0.48541	0.2253	0.54717		0.077064	0.20401	0.26352	0.50278	0.22958	0.21379	0.15896
ENSG00000229400	AL596330.1		4.6982	3.5476	3.3025	2.4712	2.2766	3.2983	4.0824		0.65084	1.0184	0.82934	0.41245	0.91495	0.38351	0.29319
ENSG00000185842	DNAH14		28.5884	25.7863	26.3272	25.1521	23.5417	21.974	25.2152		2.7703	3.7007	4.1723	1.5911	3.4184	1.2927	2.0416
ENSG00000143815	LBR		77.3044	73.3016	78.2454	83.5294	80.4679	74.2841	69.4798		6.7503	4.1189	9.3696	2.819	3.5373	7.5037	4.9171
ENSG00000234476	AC092811.1		1.4168	1.4659	1.4435	1.7732	2.0252	1.8421	1.9408		0.38137	0.4701	0.36061	0.50184	0.53806	0.68319	0.21701
ENSG00000154380	ENAH		419.7101	427.1202	443.3384	438.0497	405.8861	357.7612	368.0103		18.6703	20.0531	57.8774	33.0017	23.6857	30.7737	14.9722
ENSG00000227496	AC099066.2		2.5578	2.9716	2.99	2.8782	3.1712	3.4229	3.1708		0.92627	0.74221	0.83031	0.47232	0.41867	0.74072	0.77751
ENSG00000143742	SRP9		158.3321	154.2724	162.967	148.5001	148.8431	136.2285	145.7945		8.728	10.3145	14.1623	8.5864	9.3138	17.427	13.1533
ENSG00000143819	EPHX1		55.5366	52.5512	53.218	52.1303	50.8944	50.7934	56.4246		5.8361	5.6054	7.1352	8.6402	4.4895	8.4943	5.9319
ENSG00000242861	AL591895.1		13.2274	11.1553	12.6757	10.2779	9.3698	8.8434	9.335		1.7418	2.1458	0.92632	1.3624	1.7199	1.7914	0.86124
ENSG00000196187	TMEM63A		203.7025	187.4561	183.3956	173.6901	148.5708	155.6805	179.3775		3.4322	5.3251	11.437	22.5099	11.704	7.3341	23.9889
ENSG00000143811	PYCR2		70.62	69.4753	71.0597	67.199	66.3271	70.3078	75.2245		2.9764	5.3581	7.5428	2.4314	2.3972	3.8377	6.2862
ENSG00000143751	SDE2		60.6768	78.585	75.467	59.2333	56.2704	57.2356	61.4113		3.7758	4.8833	1.0211	3.6688	3.0802	2.1952	1.7457
ENSG00000272562	AL512343.2		0.46196	0.69393	0.99988	0.44563	0.56282	0.50854	0.70299		0.14272	0.46338	0.43864	0.14506	0.18928	0.10056	0.39629
ENSG00000163041	H3F3A		111.9563	112.2788	110.2016	121.3516	121.6325	118.6661	121.3031		2.1718	9.744	7.2022	5.9242	8.9047	7.1061	7.7918
ENSG00000225518	LINC01703		1.339	1.4053	1.119	1.3998	1.2653	1.0753	1.3778		0.59047	0.40092	0.30179	0.3747	0.48872	0.41745	0.9316
ENSG00000182827	ACBD3		124.3641	129.3588	136.7206	131.8287	119.7662	117.1016	121.0514		3.4781	9.3138	12.5345	3.0659	5.2297	6.1095	7.4136
ENSG00000183814	LIN9		8.376	7.6147	7.74	5.5995	7.0491	7.2797	8.615		0.93516	1.4827	0.58104	0.61682	0.8201	1.3382	1.3426
ENSG00000143799	PARP1		334.0633	329.4549	325.1088	316.2701	323.7461	326.368	347.1891		23.4994	16.3068	17.431	9.7873	19.0578	16.2544	8.6076
ENSG00000203685	STUM		1.536	1.6199	1.9894	1.7066	1.9446	1.4963	2.6924		0.27674	0.2918	0.66077	0.51946	0.27096	0.66401	0.68443
ENSG00000143772	ITPKB		44.0637	45.6625	44.073	43.7395	42.6533	39.2258	46.4806		2.5816	1.6459	2.7856	1.0321	3.0005	1.4922	5.2186
ENSG00000143801	PSEN2		34.3901	37.4655	35.6771	38.4735	40.2738	43.3387	39.9648		2.1395	2.3	3.454	1.395	2.762	1.2015	2.0113
ENSG00000163050	COQ8A		79.1907	78.8502	73.3791	68.7217	69.1078	70.1217	86.1673		2.3409	6.4557	2.1013	4.1452	7.4876	5.1863	3.8971
ENSG00000143776	CDC42BPA		196.5758	197.2756	186.5422	187.0442	210.3748	213.2247	184.2038		13.4991	12.0877	18.0796	12.2239	11.1612	12.63	17.8102
ENSG00000181450	ZNF678		18.5739	19.9046	16.4403	15.5136	15.9529	15.9843	15.1684		0.77436	1.6743	2.1552	1.8177	1.5515	0.8943	2.8074
ENSG00000143740	SNAP47		69.0743	63.9431	64.3223	60.7581	56.1555	59.056	67.0218		2.6843	2.431	3.5135	2.5483	3.3143	4.5867	3.8258
ENSG00000081692	JMJD4		31.5416	34.8459	33.5908	33.2178	32.7976	35.2423	39.463		2.8025	3.6481	5.1828	1.6643	2.1635	3.1104	2.6874
ENSG00000143816	WNT9A		4.9815	6.4116	5.9925	6.4916	8.6513	8.6016	6.2913		0.72981	0.15454	0.59158	1.8076	1.7818	1.2617	1.7646
ENSG00000143761	ARF1		338.6097	350.5296	349.6644	364.1583	372.7573	371.6071	378.7974		9.389	18.0727	31.1862	13.2988	21.1875	15.9078	5.7965
ENSG00000143793	C1orf35		15.3678	13.5819	13.7284	12.8759	12.7028	15.2011	15.06		2.3223	1.7695	2.4996	2.1894	1.3973	1.5628	0.91487
ENSG00000162910	MRPL55		23.561	20.7424	20.4798	20.5178	20.6846	22.3589	24.2013		2.1213	1.7919	1.698	1.6323	0.93066	0.91046	2.653
ENSG00000143774	GUK1		104.5666	112.897	108.5188	111.674	110.8246	112.0532	112.8637		4.6369	7.1982	16.7273	5.7432	12.9746	6.8883	5.6667
ENSG00000198835	GJC2		4.6592	4.9526	5.1537	5.1764	4.2652	3.2804	3.6186		0.89843	1.2733	0.69073	0.33763	0.39118	0.52516	0.69243
ENSG00000203684	IBA57-DT		0.27431	0.24458	0.29617	0.35425	0.30114	0.26976	0.55034		0.077064	0.17512	0.077418	0.17279	0.28856	0.025783	0.37034
ENSG00000181873	IBA57		26.0685	27.3023	26.8954	24.6962	25.9064	26.7491	27.2226		1.4961	2.4184	1.1463	1.616	1.8934	2.0625	3.5378
ENSG00000162913	OBSCN-AS1		1.4339	1.1684	0.91224	0.97536	1.0541	1.1212	0.51041		1.0822	0.5409	0.4595	0.41335	0.50476	0.91544	0.27408
ENSG00000154358	OBSCN		13.2846	11.7264	12.0894	12.7915	11.9701	12.0118	9.2446		0.43736	1.4136	1.2238	1.5563	2.2308	2.0261	0.97108
ENSG00000154370	TRIM11		37.6736	44.1606	36.4752	36.8462	38.9375	39.966	39.0703		1.2102	2.1905	6.0835	3.1546	3.442	1.5683	6.4522
ENSG00000231563	AL670729.1		0.53721	0.66077	0.42548	0.42567	0.53687	0.55619	0.78138		0.14422	0.12891	0.13358	0.35416	0.21064	0.57274	0.33483
ENSG00000181218	HIST3H2A		19.4556	18.8247	19.2994	18.1164	17.6887	18.8652	17.7688		2.9763	0.64207	3.4883	1.5045	1.9023	1.8171	1.8507
ENSG00000196890	HIST3H2BB		1.3653	1.345	1.2004	1.1812	1.7357	1.4218	1.1992		0.71106	0.21982	0.46394	0.60162	0.31741	0.50216	0.3018
ENSG00000279306	AL139288.1		0.25131	0.11765	0.22363	0.16337	0.22045	0.18308	0.17737		0.13114	0.096805	0.15216	0.16669	0.11691	0.22262	0.050265
ENSG00000168159	RNF187		121.8979	122.8482	121.9341	127.4826	126.5028	130.2372	133.0124		5.2195	4.3111	17.0741	6.6104	9.5756	7.8177	3.8851
ENSG00000201321	RNA5S9		0.14883	0.51333	0.062289	1.6772	0.66817	0.26603	0.15062		0.14931	0.39175	0.072487	1.9017	0.92811	0.17452	0.17897
ENSG00000183929	DUSP5P1		2.8275	2.383	2.4468	2.77	2.1804	2.41	2.1529		0.90447	0.4964	0.87354	0.18067	1.2026	0.52703	0.6157
ENSG00000206878	RF00432		0.63491	0.41502	0.50496	0.4088	0.47642	0.43172	0.24965		0.45637	0.13818	0.30513	0.042765	0.36592	0.10296	0.22383
ENSG00000234975	FTH1P2		8.2006	8.7785	8.907	8.9843	9.0152	9.1865	9.2713		2.6805	2.0842	1.7874	0.096752	1.068	1.5267	2.715
ENSG00000116574	RHOU		14.3689	13.1773	11.0276	9.039	9.8028	12.6481	11.7719		3.0107	2.9736	0.67161	2.1535	1.6008	3.2828	3.1845
ENSG00000177788	AL162595.1		2.2046	1.2978	1.4774	1.2333	1.4119	1.3078	1.3509		0.65931	0.59209	0.2096	0.18593	0.58466	0.66606	0.54293
ENSG00000168118	RAB4A		52.2048	50.9713	52.1438	49.5261	46.6037	47.7202	47.5307		3.963	1.4956	4.9618	1.3495	1.8736	2.4379	2.8887
ENSG00000154429	CCSAP		25.9341	26.9714	27.2946	23.4095	22.1381	20.1985	20.8705		3.0726	2.6442	5.279	0.98471	3.9705	2.3673	1.28
ENSG00000069248	NUP133		142.6018	133.4034	132.3758	122.2264	126.1692	125.6426	132.964		7.3027	8.4013	6.397	6.6431	4.6795	4.4913	3.0231
ENSG00000135776	ABCB10		63.4113	60.5981	59.2558	57.1582	57.7486	59.7368	57.7409		3.1495	4.0929	3.9082	2.9713	4.9851	1.9556	0.98419
ENSG00000135801	TAF5L		43.6822	46.7193	49.4633	55.7984	54.1719	44.7738	44.6658		3.4156	0.74675	4.2365	1.8604	3.3207	4.0548	3.6835
ENSG00000135763	URB2		36.6605	41.0944	39.6752	53.2773	51.4424	50.1182	44.2538		3.8849	4.4886	1.7713	3.6892	4.1325	2.6919	1.7478
ENSG00000143641	GALNT2		793.4922	790.5388	771.0029	826.2836	840.4142	882.0508	975.6352		85.0224	84.7514	113.4922	82.2351	92.322	69.449	60.6399
ENSG00000135775	COG2		81.2328	75.2787	75.8343	71.9371	71.3952	73.943	79.1272		3.4961	4.3032	5.9341	3.5507	1.842	3.3198	4.1794
ENSG00000135744	AGT		1.0213	1.1985	1.1916	0.97145	0.92303	0.58008	0.43436		0.49689	0.44307	0.35015	0.24867	0.40627	0.29906	0.25221
ENSG00000119280	C1orf198		155.076	157.9724	155.0372	160.3312	155.7164	155.3668	147.9227		8.5113	11.4218	2.5698	17.7632	10.4578	6.4398	4.6981
ENSG00000223393	AL118511.1		0.46232	0.39201	0.29617	0.3798	0.22673	0.70725	1.0029		0.27479	0.080127	0.077418	0.26369	0.12795	0.56451	0.74082
ENSG00000143643	TTC13		33.1423	33.4503	32.2741	35.5498	37.8192	36.9159	35.8843		1.8488	2.2099	3.4333	1.6574	3.6769	0.68267	3.8434
ENSG00000173409	ARV1		47.1968	47.4357	46.0582	41.6278	41.0375	43.2571	50.2112		2.1827	3.4266	1.4768	2.5913	1.8824	2.8595	1.9898
ENSG00000182118	FAM89A		12.8139	15.3138	16.9222	14.2017	12.3121	9.7787	10.6815		2.2951	1.9087	1.9227	1.3093	2.8659	2.4144	2.3404
ENSG00000143633	C1orf131		29.5686	27.0055	30.0874	27.5926	27.4809	29.066	29.9888		0.70134	2.9141	2.0205	2.743	1.5794	1.2036	2.1557
ENSG00000116906	GNPAT		87.714	84.3234	84.2248	80.6414	78.4926	80.886	83.2111		1.5377	3.4633	2.5354	2.535	2.9559	2.8762	5.9033
ENSG00000116903	EXOC8		48.9352	54.49	51.143	49.6095	45.9389	45.5183	46.2718		1.1409	3.4237	4.4851	2.2177	3.5853	2.1493	1.1682
ENSG00000010072	SPRTN		26.5236	28.5904	28.1133	27.963	27.3572	26.8006	29.2691		1.7184	1.1455	1.858	1.8889	1.8527	1.3864	1.1169
ENSG00000135766	EGLN1		86.4795	83.294	88.3213	90.3683	88.8134	81.118	73.9777		7.3264	4.5365	11.6576	3.2167	3.7292	8.4094	3.7964
ENSG00000233461	AL445524.1		5.4096	4.6816	4.9414	5.2822	5.0589	5.6804	5.2739		1.1171	0.43999	1.1241	1.3401	1.2107	0.37889	0.62842
ENSG00000116918	TSNAX		83.436	87.2677	86.9126	80.9091	82.8208	78.0669	81.8257		5.1908	4.6585	10.4231	3.4332	3.4509	9.046	4.8166
ENSG00000162946	DISC1		18.0983	18.4059	16.6522	13.9189	18.0912	18.7697	14.2155		0.76443	1.2123	2.0814	0.75185	1.0207	1.0964	1.8014
ENSG00000116991	SIPA1L2		405.1248	419.4789	389.3744	393.5472	501.5233	488.4509	400.2838		34.1485	32.0018	33.6145	12.0269	24.1617	21.9622	14.8414
ENSG00000212916	MAP10		2.4945	1.8557	2.5062	2.0252	2.6076	2.3379	2.6474		0.60441	0.37418	0.44544	0.56368	0.60335	0.1092	1.1821
ENSG00000135778	NTPCR		56.2389	53.5957	48.9715	44.8023	45.643	45.7768	54.3213		2.1764	5.433	1.5075	3.8297	1.8299	6.0618	0.6445
ENSG00000135749	PCNX2		92.5851	82.9136	81.6663	88.6318	94.5144	91.083	85.2876		1.2491	7.9416	9.3683	5.8984	4.0737	3.1392	5.0736
ENSG00000231940	RPS7P3		0.69709	0.99512	1.1514	1.2575	0.79669	0.83692	0.78028		0.3754	0.38529	0.3649	0.8901	0.21247	0.31995	0.27349
ENSG00000143674	MAP3K21		5.3565	5.4535	5.5762	4.0047	3.9294	4.0768	4.4455		1.4688	0.94919	1.7136	1.4956	0.638	0.67334	1.1658
ENSG00000135750	KCNK1		8.682	10.102	11.0171	11.215	10.3893	9.4893	7.5097		1.7993	1.5917	0.74836	1.6638	0.72077	1.033	1.743
ENSG00000183780	SLC35F3		6.8268	6.4878	7.5089	6.5871	5.1852	3.9307	5.2305		1.2757	1.9404	0.79497	1.4699	1.2811	0.36892	1.0345
ENSG00000231663	AL355472.1		3.4788	2.6002	2.9848	2.3959	2.4631	2.5695	3.3614		1.1796	0.76044	0.58423	0.092029	0.53832	0.86678	0.77051
ENSG00000168275	COA6		22.4868	22.3056	22.8466	22.8035	25.1098	22.3916	25.4004		0.62539	2.3601	2.3089	1.6685	0.99741	2.5481	3.0651
ENSG00000059588	TARBP1		90.1295	85.2421	82.4365	76.5933	74.8624	81.6312	78.7879		3.8441	5.4199	5.0565	5.9137	7.1232	2.033	6.9218
ENSG00000168264	IRF2BP2		155.754	183.3978	215.1498	155.1237	136.507	139.2874	146.0097		6.1631	3.4052	9.868	16.4525	4.2575	11.1536	7.8668
ENSG00000227630	LINC01132		0.71345	0.65444	0.91975	0.42949	0.35536	0.43017	0.41534		0.36481	0.47646	0.15731	0.31243	0.17914	0.29171	0.12388
ENSG00000173726	TOMM20		529.3254	522.4647	532.437	516.4819	519.6035	514.4833	520.1513		8.2199	19.8799	19.7881	16.3745	7.7523	7.6819	26.8359
ENSG00000188739	RBM34		2.7495	2.1228	2.0034	2.0107	2.2097	1.6723	1.9714		0.82901	0.40232	0.39925	0.66068	0.39894	0.38231	0.68245
ENSG00000054267	ARID4B		122.4303	119.1081	113.3927	105.5812	105.3625	98.8498	105.2419		6.6581	6.8513	13.9224	3.5463	5.9328	1.7281	2.8427
ENSG00000152904	GGPS1		70.3682	67.0198	68.7525	62.8971	63.3926	60.9169	63.8713		4.9617	6.9588	7.4644	2.5539	5.2383	3.0538	1.8691
ENSG00000116957			56.3638	48.9769	52.6657	51.7809	55.3021	53.1798	54.1359		0.78941	1.6519	4.8943	2.4474	2.7078	3.1794	2.3449
ENSG00000162885	B3GALNT2		41.7843	42.258	40.9121	42.1455	42.0759	41.9523	39.5609		0.83297	2.029	2.7175	1.8623	3.049	3.8318	2.4945
ENSG00000168243	GNG4		17.3454	15.796	18.949	21.7181	22.2768	25.2268	20.7758		1.6266	1.8957	2.523	1.3526	4.601	6.2269	3.2225
ENSG00000143669	LYST		436.4148	459.6644	417.7393	385.7871	337.6764	349.4521	373.54		29.656	24.7618	55.1605	19.1453	22.856	14.4142	22.9257
ENSG00000116962	NID1		928.8477	943.8685	903.9485	1005.5339	1003.036	1017.2164	1017.2501		41.8555	21.7662	72.8801	42.0203	40.711	51.3758	48.1321
ENSG00000077585	GPR137B		57.5334	62.107	59.6502	67.1287	73.5647	74.0674	65.0933		5.9285	7.1507	3.6951	5.7078	4.4387	9.8048	8.4097
ENSG00000086619	ERO1B		30.9688	29.2053	31.7864	29.6751	29.9401	27.5096	29.1206		0.67748	1.9697	2.9385	1.0807	1.4641	2.7125	0.82277
ENSG00000186197	EDARADD		0.21838	0.95122	0.59394	0.41765	0.61389	0.54108	0.66158		0.10203	0.26242	0.38094	0.2267	0.17069	0.2074	0.39047
ENSG00000116977	LGALS8		191.4351	181.174	182.7703	188.5817	182.5077	182.6571	190.1639		14.0512	16.2087	19.2136	9.7297	14.5312	7.7145	6.1107
ENSG00000223776	LGALS8-AS1		0.31294	0.44613	0.33844	0.18463	0.38073	0.39563	0.66802		0.22465	0.27713	0.19292	0.22764	0.089849	0.18142	0.32476
ENSG00000273058	AL359921.2		2.6726	3.312	2.9543	2.8496	2.3092	3.5776	3.2703		0.40381	0.63302	0.54541	1.0496	0.80886	0.5962	1.1789
ENSG00000230325	AL359921.1		0.50998	0.74717	0.68632	0.38204	0.40582	0.80401	0.66806		0.1161	0.33602	0.23517	0.20188	0.2057	0.28875	0.32702
ENSG00000119285	HEATR1		215.5606	204.9656	212.6686	224.9765	242.5083	262.6787	248.6595		11.3267	2.4878	18.3995	4.6534	10.4537	14.0199	12.9311
ENSG00000077522	ACTN2		1.0516	0.8312	1.5477	2.0137	1.545	1.8406	1.278		0.57333	0.64375	0.72029	0.12287	0.23918	0.98729	0.13637
ENSG00000116984	MTR		130.0202	124.1881	123.9184	115.1851	117.2016	118.3865	122.8485		6.4159	9.0431	3.9465	4.5069	4.7996	4.055	8.4638
ENSG00000198626	RYR2		19.9421	18.111	17.3801	20.4302	19.0821	19.9803	25.1732		2.2253	1.34	1.9019	1.9145	2.4665	1.0934	4.0516
ENSG00000116996	ZP4		0	0	0	0	0	0	0		0	0	0	0	0	0	0
ENSG00000133019	CHRM3		43.2506	48.2449	43.1199	42.6937	97.8621	110.7034	69.324		2.8381	2.9903	2.4005	1.8338	20.595	7.6571	2.4352
ENSG00000155816	FMN2		35.332	38.3504	41.0363	30.5621	31.3032	34.659	34.7969		1.9615	2.0481	2.7266	2.4838	2.0814	3.3863	2.0496
ENSG00000228818	AL359918.1		0.15472	0.35531	0.53147	0.44087	0.51792	0.20369	0.3886		0.13552	0.18989	0.14969	0.16656	0.14612	0.085525	0.26192
ENSG00000182901	RGS7		0.81336	0.81173	0.84241	0.67493	0.70615	0.95267	1.5042		0.3783	0.5553	0.32999	0.28762	0.40029	0.38897	0.7874
ENSG00000225554	AL359764.1		1.3116	1.3729	1.1475	1.0963	0.85758	0.9236	1.0439		0.4358	0.18049	0.35614	0.13927	0.26583	0.46918	0.30938
ENSG00000091483	FH		120.2528	115.8455	123.6924	129.338	135.8648	135.3251	133.9459		4.6936	5.2549	4.007	4.5341	3.9868	5.3016	4.6602
ENSG00000117009	KMO		0.18176	0.29722	0.32521	0.19255	0.3833	0.19667	0.31724		0.21175	0.10729	0.23114	0.13594	0.14765	0.21092	0.27326
ENSG00000054277	OPN3		7.5781	6.8729	7.3252	7.291	7.4534	6.7369	5.2793		1.3397	0.58622	1.2032	0.85004	0.80649	1.7831	0.68082
ENSG00000203668	CHML		88.3255	91.4386	96.4888	102.175	99.475	92.5452	79.245		4.4804	1.6628	13.3128	7.7288	10.3473	9.2618	5.569
ENSG00000174371	EXO1		4.7088	6.2762	5.4309	5.6117	4.8184	4.4786	7.3331		0.34099	0.48508	1.0013	1.0841	0.83267	0.79846	1.0667
ENSG00000197769	MAP1LC3C		12.0783	11.3475	10.7207	9.419	10.8424	9.6541	8.8497		1.2853	1.0845	0.73641	1.27	0.83681	1.1107	1.4542
ENSG00000143702	CEP170		23.9594	27.6144	23.9783	25.8412	28.552	27.1046	23.6722		1.7712	1.9096	2.7653	1.7604	1.8163	1.81	2.4585
ENSG00000054282	SDCCAG8		23.7878	21.9749	23.4356	20.0468	20.8623	20.4171	23.1332		1.0115	1.2478	1.3985	0.75554	0.96934	2.2995	1.7415
ENSG00000117020	AKT3		41.8303	39.4381	37.4262	40.8388	41.5834	36.2651	34.9333		3.9302	3.2499	6.2411	4.3901	2.0493	3.6964	3.43
ENSG00000179456	ZBTB18		53.195	47.5588	40.1452	42.1386	42.8991	47.7685	40.758		7.2947	3.6992	4.6923	3.6003	5.6512	9.3428	8.5665
ENSG00000035687	ADSS		96.3773	94.4532	91.2351	81.8343	85.3464	87.3018	84.4821		4.7617	2.9453	9.5179	2.4815	2.0188	0.99692	3.8786
ENSG00000179397	CATSPERE		4.5501	3.9462	4.9022	3.8174	3.1122	2.7332	2.7658		1.4366	1.555	0.95734	0.87911	0.46669	0.29301	1.2048
ENSG00000121644	DESI2		115.684	113.0416	119.5708	110.5325	101.6182	99.5005	103.793		0.87332	3.7677	5.6134	4.7528	5.5492	7.7963	4.6423
ENSG00000203667	COX20		75.1924	69.4098	70.3951	68.6212	63.6121	63.5402	70.4846		5.0033	4.9405	3.7125	4.1646	2.715	5.9408	3.2899
ENSG00000153187	HNRNPU		637.8187	645.2016	661.6296	645.5741	654.7738	641.2886	633.3935		30.5764	45.5337	45.4599	5.6748	31.2155	13.4566	9.9079
ENSG00000272195	AL356512.1		2.8509	2.3247	2.7919	1.8085	1.5135	1.2788	2.4629		0.76216	0.47491	0.50264	0.35811	0.35908	0.19231	0.97417
ENSG00000203666	EFCAB2		11.5897	10.0206	10.812	9.3943	11.6138	9.6267	10.5968		1.4125	1.506	2.1767	2.1487	1.8424	2.5725	1.1366
ENSG00000162849	KIF26B		3.7744	3.9214	3.4352	3.6174	3.173	3.2564	2.8039		0.77096	2.0488	0.24984	0.47968	1.2768	0.27928	0.8094
ENSG00000232192	KIF26B-AS1		0.682	0.78432	0.72898	0.28226	0.42467	0.60797	0.45375		0.32891	0.25269	0.26208	0.046881	0.23172	0.17913	0.30317
ENSG00000185420	SMYD3		21.605	19.709	20.5544	19.41	18.5269	19.1976	23.6593		1.4804	1.1945	0.84659	1.0473	1.6989	0.57165	2.3237
ENSG00000162851	TFB2M		55.2199	58.3238	59.5561	67.0865	71.302	68.8865	61.4192		2.7069	2.3572	1.1994	2.0809	1.9747	2.6815	3.6529
ENSG00000162852	CNST		63.8362	64.3708	63.3536	63.4373	62.3457	55.6673	60.335		0.94379	2.7272	2.2359	3.3871	5.2694	1.7325	1.7809
ENSG00000260698	AL591848.3		0.73775	0.94841	0.87852	0.78981	0.65278	0.91832	1.0582		0.28437	0.3504	0.13777	0.2094	0.31048	0.37855	0.71771
ENSG00000143653	SCCPDH		169.9708	162.3568	166.1844	157.6206	163.9185	166.6723	182.3345		4.5487	6.5751	10.3999	12.4672	14.1689	10.4019	17.0175
ENSG00000260855	AL591848.4		10.4972	9.3214	8.0875	7.6454	8.4368	10.1253	10.3799		0.59781	1.5228	0.85609	1.5575	1.9769	0.3082	2.5212
ENSG00000227953	LINC01341		11.8036	10.9339	8.4636	8.9773	9.992	11.6029	11.1932		0.86566	1.6253	1.5656	0.73922	3.2272	2.1713	2.6172
ENSG00000153207	AHCTF1		139.2214	151.1323	142.344	124.2234	121.5443	125.8527	137.6316		5.3687	6.25	13.1107	2.3165	5.6509	5.1796	4.4224
ENSG00000197472	ZNF695		1.3734	0.96461	1.1207	0.85479	0.73509	0.80047	1.144		0.31109	0.37803	0.28518	0.48166	0.12967	0.21902	0.38397
ENSG00000135747	ZNF670-ZNF695		0.069543	0.11986	0.028389	0	0.12448	0	0.10329		0.082569	0.096951	0.056778	0	0.10401	0	0.13965
ENSG00000277462	ZNF670		3.7877	5.2364	5.9496	4.2526	4.3059	4.4296	3.4388		0.35863	0.4131	1.0059	1.0838	1.0011	0.24912	0.59957
ENSG00000188295	ZNF669		11.9736	15.6762	11.6731	11.2082	10.8335	11.1641	12.7204		1.7447	0.73986	1.292	0.95085	0.8785	1.3823	1.6379
ENSG00000196418	ZNF124		12.7111	14.7738	12.5631	11.7898	11.929	10.5051	12.7882		1.573	2.7139	1.3233	1.5371	0.86588	1.059	1.7108
ENSG00000259865	AL390728.6		3.8002	4.2733	5.3981	4.0998	3.8405	2.7766	3.3985		0.37876	0.97968	2.3266	1.6991	1.3494	1.0325	0.9582
ENSG00000227671	AL390728.4		71.1432	64.8668	66.8782	57.7741	61.03	60.7819	60.2534		2.275	9.4959	9.8523	7.5511	12.6283	4.7501	6.3338
ENSG00000252516	RNA5SP82		0.76367	0.38759	0.49284	0.40935	0.50521	0.53443	0.58342		0.33189	0.13857	0.18272	0.26339	0.12136	0.225	0.32081
ENSG00000162714	ZNF496		78.7791	71.1097	72.3253	71.0824	70.6442	71.2045	72.4352		1.2018	2.1243	1.5005	2.3354	3.5181	3.9552	5.808
ENSG00000162711	NLRP3		0.68254	0.92836	0.62111	0.57645	0.50836	0.32564	0.74494		0.39364	0.23729	0.23206	0.41873	0.093834	0.20608	0.24173
ENSG00000196242	OR2C3		1.5938	1.3177	1.1934	0.7513	0.92974	0.66558	1.1153		0.27176	0.072968	0.49829	0.30332	0.27382	0.22264	0.37188
ENSG00000235749	AL390860.1		1.0948	0.80349	1.1569	1.2979	1.007	0.98739	0.82655		0.41592	0.16981	0.36751	0.214	0.32952	0.38239	0.15063
ENSG00000153230	OR14K1		0.50095	0.30076	0.30966	0.12272	0.25311	0.035087	0.12517		0.40888	0.20636	0.23894	0.095747	0.17389	0.070174	0.16704
ENSG00000228336	OR9H1P		0.21029	0.32331	0.46698	0.35827	0.19208	0.16587	0.21877		0.25022	0.23414	0.27038	0.36708	0.077362	0.055712	0.17806
ENSG00000162722	TRIM58		45.8701	46.3996	44.2452	43.9991	46.3017	46.787	40.5098		2.3813	4.235	6.917	3.3274	4.3156	3.0249	2.6069
ENSG00000238243	OR2W3		3.8778	3.479	3.4293	3.8002	3.657	3.9948	3.6546		0.89968	0.96323	1.0666	0.73174	0.62546	0.37452	0.3227
ENSG00000177462	OR2T8		0.80397	0.65976	0.70792	0.46344	0.54387	0.64671	0.62088		0.22729	0.56827	0.52845	0.27502	0.13422	0.4836	0.34507
ENSG00000203663	OR2L2		0.33226	0.42032	0.45816	0.41664	0.1948	0.27641	0.42949		0.23177	0.2054	0.23936	0.30432	0.2202	0.13502	0.28264
ENSG00000196071	OR2L13		0.63177	0.47619	0.72919	0.69208	0.45075	0.35645	0.43276		0.21741	0.31789	0.37771	0.28257	0.10223	0.17108	0.26947
ENSG00000259823	LYPD8		3.7424	2.8579	3.3249	2.6727	2.8658	2.9797	3.7314		0.31851	0.68085	0.18888	1.1007	0.30063	0.51834	0.80882
ENSG00000175137	SH3BP5L		94.419	93.3805	91.1906	100.9287	99.1543	102.3981	105.1268		2.7536	6.3053	10.5311	2.2055	2.7191	4.4191	7.7811
ENSG00000171161	ZNF672		64.3602	71.6706	71.0915	60.2483	59.3672	61.347	70.427		3.5138	5.9967	6.4766	2.7017	1.596	1.6317	7.1334
ENSG00000171163	ZNF692		57.4204	47.4009	46.9515	44.2036	43.1947	50.5732	54.3038		3.1263	3.3665	4.8736	3.161	5.2259	2.4912	6.3057
ENSG00000185220	PGBD2		19.3952	20.6044	17.1782	17.5591	15.8485	18.3488	18.493		0.6863	2.341	1.9046	1.3672	2.0154	1.0358	1.9801
ENSG00000184731	FAM110C		0.88456	1.1541	1.0239	1.4305	1.0464	1.1895	1.0086		0.26106	0.57464	0.56476	0.66921	0.18759	0.43592	0.46741
ENSG00000035115	SH3YL1		32.7283	30.2481	27.7109	25.0638	23.3427	25.2803	26.0702		3.1596	4.2606	4.1974	2.3363	2.8612	2.551	3.4492
ENSG00000143727	ACP1		76.8154	74.7466	76.2948	75.0556	73.9224	73.5769	82.0718		3.1369	2.9164	4.2622	0.70101	1.3001	4.6143	5.731
ENSG00000233633	AC093326.1		1.1296	0.94562	0.73103	0.73097	0.53373	0.58363	1.3608		0.48958	0.42917	0.33517	0.15797	0.19887	0.22678	0.84809
ENSG00000151353	TMEM18		26.6348	25.0574	26.398	25.0316	25.3799	27.1297	26.3055		1.8132	2.1218	1.3956	1.8087	3.0441	3.2634	1.6695
ENSG00000130508	PXDN		33.5244	33.4458	29.6598	35.9367	30.927	32.9668	32.187		5.4851	3.0847	3.3378	5.2854	3.4986	4.2705	4.0018
ENSG00000032389	EIPR1		24.8176	24.7167	26.2977	26.9371	27.1114	27.664	30.2447		2.5686	1.4623	2.7323	0.83949	1.7683	1.8156	2.3095
ENSG00000171853	TRAPPC12		28.8488	30.035	29.6423	29.5877	27.7778	28.5692	29.351		3.9425	1.954	1.37	2.3062	0.72485	3.6434	1.5328
ENSG00000182551	ADI1		44.9155	43.8708	39.6587	36.3212	37.1161	37.1329	39.2675		3.1551	1.6191	2.9185	1.352	1.4339	0.97752	2.5319
ENSG00000235078	AC231981.1		0.78887	0.47709	0.38017	0.37673	0.25554	0.3074	0.43041		0.43176	0.30199	0.30188	0.17874	0.18072	0.097334	0.10909
ENSG00000242282	AC108488.1		6.2978	5.2802	4.4745	5.1121	5.0014	5.5158	6.3907		0.43758	0.73441	0.64832	0.50361	0.65154	1.3757	1.5151
ENSG00000171865	RNASEH1		30.2192	27.9718	28.7267	31.1365	34.2949	35.2258	34.7668		3.7452	1.9379	2.469	0.86548	2.7473	2.8388	2.2039
ENSG00000234171	RNASEH1-AS1		5.4891	4.7148	5.3725	5.1443	5.184	5.1316	4.7203		0.35265	0.59026	0.71819	0.66845	0.32178	0.78726	0.38486
ENSG00000171863	RPS7		797.2776	765.9997	756.7021	791.7195	807.4057	791.8855	842.8188		25.8804	23.9257	66.7496	28.5764	29.7456	56.2031	53.1713
ENSG00000231532	LINC01249		1.4028	0.79892	0.93938	0.47603	1.0566	0.7478	1.2764		0.19314	0.28812	0.071379	0.13485	0.47387	0.34281	0.17876
ENSG00000176887	SOX11		8.9768	9.4049	10.8295	11.3242	9.2935	7.7268	6.8451		0.84232	1.1623	2.0645	2.194	0.95501	1.3523	1.5785
ENSG00000134326	CMPK2		4.8152	6.4932	4.1923	3.7483	4.5782	3.8663	3.8784		0.3472	1.5799	0.7942	0.65654	0.64686	0.767	0.94442
ENSG00000134321	RSAD2		1.4679	2.9176	1.0889	0.91989	0.7459	0.54008	0.95465		0.58829	3.2072	0.30168	0.28943	0.38443	0.30994	0.48545
ENSG00000271947	AC017076.1		1.4653	1.4904	1.6362	1.3747	1.2476	0.97143	1.5348		1.0532	0.23032	0.35551	0.46743	0.22619	0.41403	0.2896
ENSG00000228203	RNF144A-AS1		27.3018	26.8618	25.6526	22.7821	18.2725	18.9356	23.7911		2.7809	1.5048	0.94482	1.7966	1.7188	1.2517	0.80707
ENSG00000151692	RNF144A		286.751	299.3564	306.3131	279.2707	220.4099	203.7494	246.7389		9.6723	10.4093	16.1409	12.1527	14.949	8.1733	6.4615
ENSG00000272002	AC010904.2		1.9023	1.9132	1.7254	1.3802	0.98536	1.0467	0.95204		0.62165	0.20843	0.21404	0.38061	0.82708	0.48051	0.50133
ENSG00000235092	ID2-AS1		1.0584	0.71886	1.0962	0.75419	0.73624	0.92168	0.78119		0.39645	0.13334	0.43596	0.14855	0.25479	0.36254	0.074518
ENSG00000115738	ID2		21.0663	17.8374	12.2457	13.5454	15.5607	13.2847	18.3135		1.6869	2.1099	0.69605	1.7122	1.9124	0.91186	1.8662
ENSG00000134313	KIDINS220		139.8204	140.0198	136.5079	128.5693	124.6477	120.5158	133.2182		4.9833	5.9578	6.6305	3.5549	6.7998	3.6577	5.4165
ENSG00000143797	MBOAT2		29.087	27.486	28.4579	24.7926	29.7903	28.0584	23.0969		2.9642	2.4489	3.1365	3.1726	5.0783	3.1714	2.2206
ENSG00000151693	ASAP2		70.3163	68.7243	68.1346	79.6402	75.4906	72.0465	58.2491		5.4872	5.3305	5.163	5.8081	1.9092	5.5443	5.4936
ENSG00000119185	ITGB1BP1		64.7707	63.136	65.4636	65.9386	69.1931	70.5655	63.2212		0.88535	4.7561	1.9035	1.1677	4.9123	3.4229	2.0557
ENSG00000119203	CPSF3		106.9278	105.7656	102.7776	96.1985	97.1657	100.5955	108.2479		2.2014	4.112	6.3032	1.8583	4.6629	5.552	2.7203
ENSG00000134330	IAH1		33.1537	31.4032	32.3762	33.1333	33.8155	34.1834	33.0189		1.6843	1.4687	4.0071	1.8014	1.9773	2.8081	3.2034
ENSG00000151694	ADAM17		172.4012	164.0225	169.1146	164.7291	149.432	148.6108	147.0264		4.9372	5.0102	9.4943	3.2322	5.1861	5.0633	7.3586
ENSG00000271855	AC073195.1		1.2279	0.71268	0.9563	0.8993	1.229	1.2645	1.4965		0.60491	0.40672	0.36379	0.53634	0.40003	0.27118	0.69096
ENSG00000134308	YWHAQ		473.0174	453.6314	454.6574	453.6258	466.5699	470.0636	491.5139		12.2354	7.2136	14.3231	21.9554	9.9716	7.5053	21.2355
ENSG00000240687	AC082651.1		1.9499	2.3556	2.2929	1.4068	1.3153	1.9516	3.0306		0.16612	0.78899	0.49553	0.51548	0.49119	0.65809	1.0445
ENSG00000115750	TAF1B		34.7763	32.6441	33.6968	31.9627	29.594	27.3655	30.0958		1.6223	0.92575	2.7172	1.9377	2.7009	0.5754	3.6028
ENSG00000269973	AC010969.2		5.9882	5.8105	6.5812	4.0881	5.1923	5.5576	5.3172		1.0858	1.0234	1.1089	0.5684	0.82448	1.0365	0.52858
ENSG00000134317	GRHL1		3.4731	2.5781	3.2515	4.9825	4.2966	2.9236	3.2015		0.69086	0.89291	0.64597	0.79166	1.9514	1.2276	0.74285
ENSG00000260077	AC104794.2		1.1977	1.0117	0.75913	0.66477	0.89194	0.76601	0.55002		0.66575	0.45198	0.48161	0.41858	0.090538	0.25103	0.28579
ENSG00000172059	KLF11		11.016	15.0069	13.5411	14.8706	12.6097	9.647	9.8908		1.2871	0.73951	1.4301	1.9414	1.2785	0.97175	2.004
ENSG00000171848	RRM2		3.2814	3.169	3.2192	3.1275	4.1116	3.2337	8.5223		1.0599	0.91747	1.1277	0.5292	0.32988	1.0341	1.2061
ENSG00000284681	AC007240.1		0.19888	0	0	0.030398	0.064169	0.070174	0		0.16635	0	0	0.060797	0.074803	0.14035	0
ENSG00000163009	C2orf48		0.36519	0.11986	0.097232	0.19731	0.19451	0.16569	0.1969		0.27646	0.096951	0.065879	0.17291	0.16271	0.15365	0.1696
ENSG00000115756	HPCAL1		69.4817	69.8433	81.3383	86.9834	88.0465	91.8342	68.4707		5.1384	3.8936	8.3492	3.0005	8.0961	3.7791	3.9366
ENSG00000115758	ODC1		19.514	20.1018	20.9306	23.2969	24.8044	25.5485	22.6852		1.7603	3.6597	2.4011	2.304	1.4537	1.8978	3.0906
ENSG00000115761	NOL10		60.8017	57.7438	60.9292	59.0344	66.5594	66.6568	63.3724		2.8378	0.8886	2.5576	2.7892	3.3244	2.5959	1.1296
ENSG00000243819	RN7SL832P		1.5515	1.2023	1.929	1.5593	1.4344	1.5617	2.1253		0.29624	0.19181	0.70494	0.36208	0.57886	0.37909	0.69321
ENSG00000143882	ATP6V1C2		0.74179	0.20891	0.40933	0.34894	0.25896	0.62056	0.5945		0.37474	0.1769	0.19076	0.19194	0.18435	0.35819	0.10988
ENSG00000143870	PDIA6		249.5102	250.4957	260.2172	267.3815	273.552	271.8494	305.1272		18.7568	20.3836	17.7824	21.1346	17.9476	13.1554	27.4964
ENSG00000162976	PQLC3		5.5908	5.2809	4.9806	5.1549	5.4533	4.8944	4.6328		0.64977	0.49409	0.51321	0.31292	1.2192	1.6274	0.5708
ENSG00000134318	ROCK2		341.7636	322.6629	360.7099	347.7592	311.1722	332.9737	322.6855		3.1479	7.6583	54.1904	9.1321	6.7189	11.7224	15.4552
ENSG00000169016	E2F6		26.7242	30.6685	32.6253	30.1386	30.0187	27.3973	29.3945		5.2489	1.6406	0.53739	2.2878	1.4054	2.7627	4.5871
ENSG00000196208	GREB1		7.5483	6.977	7.6557	5.724	4.7039	4.5267	5.8299		1.1108	0.5305	1.5854	0.3184	0.4418	0.82701	0.57324
ENSG00000134324	LPIN1		101.3539	98.1321	93.5928	84.2453	86.0261	88.9796	92.3907		6.2283	4.7877	9.0551	6.0986	4.6384	5.0531	7.1809
ENSG00000224184	MIR3681HG		0.098428	0.2434	0.26739	0.43378	0.70115	0.44893	0.64256		0.11704	0.11021	0.11843	0.30048	0.3	0.21531	0.2221
ENSG00000071575	TRIB2		49.3222	72.1099	131.8719	134.4157	96.3016	84.2835	58.3779		3.8507	1.3546	4.7782	8.0608	6.4484	7.6663	9.5936
ENSG00000225649	AC064875.1		0.5142	0.45614	0.7212	0.44181	0.61303	0.39017	0.29592		0.23361	0.22968	0.19108	0.071198	0.28779	0.21285	0.076039
ENSG00000162981	FAM84A		1.01	0.65179	0.43385	0.34594	0.092684	0.093331	0.40169		0.31403	0.262	0.15408	0.19125	0.062036	0.11932	0.37612
ENSG00000151779	NBAS		78.0338	74.9641	69.7011	73.5463	71.0631	73.7451	79.7794		3.2234	3.0635	6.7415	5.4043	4.3727	2.4703	2.1783
ENSG00000079785	DDX1		203.6207	203.1147	203.443	195.6262	204.639	205.2029	219.1163		8.9006	5.5873	1.8686	10.2885	9.668	8.5629	17.331
ENSG00000134323	MYCN		0	0.028602	0.061902	0	0	0	0		0	0.057203	0.071966	0	0	0	0
ENSG00000214842	RAD51AP2		0.68109	0.48429	0.77324	0.34258	0.53987	0.19959	0.30791		0.59331	0.27455	0.59813	0.28494	0.28201	0.13534	0.13332
ENSG00000163032	VSNL1		1.4477	1.6519	1.4118	1.5999	1.8774	1.3273	1.9536		0.30894	0.5146	0.28818	0.48179	0.21579	0.4598	0.34257
ENSG00000163029	SMC6		76.0802	74.5486	76.8674	66.2502	71.4817	72.7886	72.9927		2.5063	5.1073	6.444	5.3627	7.0337	3.4737	4.6869
ENSG00000178295	GEN1		44.3138	40.7905	44.6862	35.7753	36.5858	38.5291	39.6054		0.94032	4.4512	3.693	0.94537	3.3366	2.5871	4.4107
ENSG00000170745	KCNS3		44.7049	44.2898	40.8531	34.3386	29.6825	32.4649	48.6357		7.0934	6.3267	6.4803	8.4091	6.2318	4.3436	9.4636
ENSG00000240857	RDH14		16.3178	15.6226	15.6804	16.6405	15.4982	15.3214	15.4788		2.7493	1.6322	2.0123	1.1363	1.9095	1.5198	1.9115
ENSG00000236204	LINC01376		2.2377	1.7298	1.8273	1.6833	1.3629	1.5334	1.8372		0.43659	0.48323	0.51352	0.39707	0.59743	0.37065	0.51726
ENSG00000183891	TTC32		16.402	13.9496	12.8738	13.4761	13.3595	12.0316	14.7905		3.0472	1.111	1.0127	1.7283	1.8911	1.7891	2.2958
ENSG00000118965	WDR35		64.1065	64.9138	62.821	67.8487	73.1804	73.713	73.3607		4.2256	3.1193	3.2584	3.4931	2.425	2.2725	6.7484
ENSG00000227210	AC079145.1		0.49287	0.48239	0.38315	0.35873	0.45776	0.3539	0.27997		0.34859	0.19937	0.18107	0.24208	0.30254	0.23866	0.22385
ENSG00000132031	MATN3		0.53923	0.78269	0.62286	0.58494	0.56611	0.50226	0.70317		0.32187	0.1724	0.38956	0.29401	0.32814	0.20913	0.22526
ENSG00000068697	LAPTM4A		170.4285	164.4489	165.434	170.1479	171.7414	168.5547	170.0441		9.6274	6.1949	12.001	6.8242	6.0197	6.538	5.5349
ENSG00000115884	SDC1		12.3223	12.945	11.3495	11.67	12.6097	11.7328	11.3753		1.3834	1.7176	0.76696	1.2202	1.637	0.50937	1.3263
ENSG00000055917	PUM2		166.2148	163.0659	165.0398	161.4799	159.0032	153.6857	151.719		6.9208	4.3914	16.5801	6.6273	5.6095	2.8075	4.0802
ENSG00000143878	RHOB		72.1472	278.705	231.98	115.7122	110.0998	104.0494	74.8348		5.3662	17.5319	17.1014	6.7141	6.8448	7.4703	6.9974
ENSG00000118960	HS1BP3		36.9906	41.3049	38.0354	35.2799	37.102	36.4266	41.2593		4.1965	1.3628	2.6501	2.7779	1.7256	1.7152	2.3474
ENSG00000231948	HS1BP3-IT1		0.71272	0.45378	0.53308	0.6933	0.81583	0.80841	0.64849		0.45522	0.13781	0.46401	0.37342	0.41019	0.45504	0.22317
ENSG00000118961	LDAH		44.7575	43.2501	43.9476	42.7141	43.886	40.5817	48.4937		2.6044	2.0647	4.4626	2.8724	2.5673	1.2129	3.2243
ENSG00000119771	KLHL29		4.863	5.2607	4.923	5.3154	7.8706	9.0505	6.0385		0.73724	1.4253	0.56656	0.63581	1.116	1.306	0.69938
ENSG00000283031	AC009242.1		0.74161	0.50052	0.65164	0.5316	0.3575	0.49624	0.70928		0.21623	0.32099	0.28743	0.29513	0.22407	0.25763	0.28389
ENSG00000119778	ATAD2B		35.9376	35.0663	36.9404	36.9366	38.8666	36.2325	35.2073		2.4364	0.38384	0.23512	3.3453	4.2306	4.7782	3.201
ENSG00000173960	UBXN2A		58.3666	55.8667	54.7045	66.7358	71.9022	72.2744	62.9819		5.1407	5.3651	9.6867	3.6601	5.1676	6.6948	4.5279
ENSG00000205639	MFSD2B		3.6648	2.9844	4.3917	4.3306	5.2176	4.3552	4.9505		0.77925	0.59496	0.67014	0.73098	0.86276	0.46218	0.90537
ENSG00000163026	WDCP		21.9178	24.2266	22.9371	21.5365	21.2429	21.9348	22.6886		1.0173	1.0368	0.82705	0.87932	0.46138	0.67614	1.497
ENSG00000119782	FKBP1B		3.3426	2.724	2.8702	2.9436	2.9416	3.3717	3.0256		0.21143	0.7166	0.41294	0.54163	0.44423	0.95315	0.62802
ENSG00000115128	SF3B6		127.9828	120.5217	119.9905	116.5132	119.9845	115.7047	126.1833		5.685	2.832	3.685	6.0572	4.5042	5.8365	13.013
ENSG00000219626	FAM228B		8.8235	8.1759	7.0603	6.6341	5.3615	6.3766	6.3303		2.7984	0.49371	1.4489	1.2453	1.5667	1.2619	0.76657
ENSG00000115129	TP53I3		79.8426	76.9061	75.381	77.1162	73.4937	77.1521	83.3203		1.9936	3.2651	7.5291	1.537	4.6905	2.6721	3.1642
ENSG00000176732	PFN4		2.4504	2.1619	1.8535	1.7031	1.9603	1.8847	2.376		0.4497	0.5012	0.81803	0.21595	0.53504	0.42327	0.54609
ENSG00000198399	ITSN2		88.6718	90.1713	91.2451	79.0734	80.8003	84.851	88.2546		5.7877	2.1133	12.7688	6.0604	11.1785	3.8728	1.7697
ENSG00000242628	AC009228.1		0.32031	0.4451	0.3315	0.33849	0.39658	0.23878	0.696		0.25134	0.32131	0.098553	0.27233	0.31685	0.07945	0.19054
ENSG00000084676	NCOA1		60.8977	60.155	58.1828	56.5831	52.6193	53.7498	55.6211		3.1133	3.269	4.4451	0.85023	5.1827	2.4995	2.4781
ENSG00000184924	PTRHD1		31.3715	31.7556	32.264	31.3507	28.781	30.6448	31.8572		1.7282	2.3368	3.3374	3.2533	4.3825	1.2634	2.2407
ENSG00000138092	CENPO		15.8874	14.7806	12.9377	16.0697	15.0906	16.7461	17.7827		3.3843	1.2458	1.7805	1.8029	2.5364	1.71	1.7769
ENSG00000138031	ADCY3		33.7271	35.18	32.4995	40.9085	47.0115	48.8981	46.4043		3.4124	0.72528	1.8943	3.5599	4.3244	2.2965	5.2151
ENSG00000271936	AC012073.1		2.2515	2.4666	2.2957	2.0507	1.8646	2.2738	1.7275		0.30608	0.80882	0.54547	0.24675	0.36122	0.59797	0.5205
ENSG00000115137	DNAJC27		8.96	7.2891	7.3087	8.391	7.2815	7.3273	7.49		1.1812	0.82903	2.0834	1.0225	1.6046	1.7044	1.7716
ENSG00000224165	DNAJC27-AS1		0.84058	1.1647	1.2553	1.0724	1.014	0.86414	1.2008		0.11008	0.22994	0.62174	0.68657	0.42601	0.38662	0.26483
ENSG00000084710	EFR3B		5.5681	5.3548	5.7539	4.8548	3.5061	3.0505	5.3492		2.1202	2.0147	1.2227	0.67912	1.0465	0.52667	1.4877
ENSG00000119772	DNMT3A		44.703	45.7575	42.9297	45.2884	53.309	52.9201	35.5316		5.0443	3.8396	3.241	8.2959	7.1259	1.5968	3.5336
ENSG00000138101	DTNB		6.5545	5.8228	6.1563	6.1377	5.9839	7.6605	5.913		0.53832	1.0004	0.58151	0.9538	0.17973	1.4713	1.3127
ENSG00000143970	ASXL2		150.019	153.4704	147.9114	146.3475	135.9768	140.5055	145.8301		3.4708	7.091	21.2134	6.9785	9.5147	6.9914	6.0182
ENSG00000084731	KIF3C		42.4852	46.993	43.487	50.6444	56.3349	52.2355	45.8784		2.2964	4.7112	3.2487	3.6982	4.059	2.588	1.8507
ENSG00000084733	RAB10		176.9578	176.2563	184.9082	182.1651	177.1652	168.4714	164.8486		8.7157	3.2982	18.2799	8.2822	8.159	5.5548	3.444
ENSG00000157833	GAREM2		4.0815	4.2366	4.5053	4.5194	4.0688	4.7037	3.6968		0.92802	0.5496	1.2549	0.81349	1.1538	1.5157	0.96823
ENSG00000084754	HADHA		265.9465	255.0482	258.4232	254.2954	259.9416	260.8315	270.9845		5.2498	7.6554	10.5171	8.3202	3.5159	8.0489	2.6197
ENSG00000138029	HADHB		205.0053	197.4918	200.8802	198.4446	196.8198	198.9482	204.6735		13.9833	6.0977	8.8772	3.1613	6.7165	9.761	7.4871
ENSG00000173567	ADGRF3		0.52507	0.47679	0.44836	0.38624	0.8342	0.56405	0.65938		0.27617	0.25441	0.13059	0.30109	0.18602	0.080157	0.31019
ENSG00000138018	SELENOI		76.2164	76.8441	80.4808	80.7496	83.9407	84.2476	82.2667		4.8965	3.0146	6.0872	4.7636	3.0847	3.1058	7.0867
[truncated: 16,264 more rows]
