# Supplementary material for: Mechanistic model of MAPK signaling reveals how allostery and rewiring contribute to drug resistance
Source: Mol Syst Biol. 2023 Jan 26;19(2):e10988. doi: 10.15252/msb.202210988 (PMC9912026; doi:10.15252/msb.202210988)
Supplement: Supplementary file 3 — Code EV1 [file MSB-19-e10988-s004.zip › marm2-supplement-main/MARM/data/DT3.csv]

			Mean RPM EGF addition on Vemurafenib (1uM) and Cobimetinib (1uM) 24hrs pretreatment								Std RPM EGF addition on Vemurafenib (1uM) and Cobimetinib (1uM) 24hrs pretreatment
			Time (h)								Time (h)
ENSEMBL ID	Gene Name		0	0.5	1	2	3	4	8		0	0.5	1	2	3	4	8
ENSG00000279457	FO538757.1		2.5952	2.1552	2.1115	2.8153	2.1262	1.9291	2.152		0.94894	0.41177	0.62214	0.27135	0.24036	0.53421	0.51146
ENSG00000228463	AP006222.1		0.42308	0.336	0.56545	0.36581	0.19925	0.37122	0.43726		0.16987	0.26556	0.28017	0.23825	0.10824	0.16298	0.23708
ENSG00000237094	AL732372.2		0.89237	0.57732	1.0388	0.81893	0.4046	0.80791	0.52802		0.72327	0.33939	0.2285	0.25507	0.45071	0.36067	0.37717
ENSG00000230021	AL669831.3		0.26553	0.47759	0.4772	0.61979	0.32855	0.39263	0.39244		0.27483	0.28468	0.47963	0.092711	0.07378	0.19528	0.27883
ENSG00000225630	MTND2P28		162.7709	154.6967	160.9724	157.393	166.9121	162.6062	174.8516		16.983	19.709	17.8194	7.3527	17.9814	12.1399	22.6725
ENSG00000237973	MTCO1P12		51.9952	51.7508	51.05	54.3413	55.6481	54.0916	52.8412		10.4804	3.2955	8.0452	3.8074	9.1361	5.9685	7.973
ENSG00000229344	MTCO2P12		1.4587	1.2544	0.71889	1.1954	1.3418	1.1468	1.545		0.47402	0.17955	0.23573	0.37158	0.45	0.40536	0.2254
ENSG00000248527	MTATP6P1		432.8178	414.0344	417.2347	405.7648	432.019	418.655	436.9398		23.5091	35.7288	23.2182	31.3454	29.2381	9.7791	17.9598
ENSG00000198744	MTCO3P12		0.80314	0.94343	1.271	1.242	1.0563	1.2141	1.4174		0.31643	0.36696	0.25958	0.63235	0.35642	0.39167	0.48932
ENSG00000228327	AL669831.1		3.8876	4.3078	4.4692	4.1002	3.6315	3.771	2.954		1.0775	1.0373	1.8484	0.95483	0.88174	1.0099	0.65852
ENSG00000237491	AL669831.5		2.4339	1.9338	2.9562	3.0135	2.3423	2.7712	1.6342		0.86294	0.4758	0.43394	0.67922	0.5047	0.88015	0.33856
ENSG00000230092	AL669831.4		0.46798	0.42297	0.60008	0.67246	0.59045	0.5096	0.49809		0.275	0.37802	0.16843	0.4046	0.2257	0.24562	0.25829
ENSG00000228794	LINC01128		18.0315	17.6907	18.9581	18.3	17.4965	17.6197	14.8116		2.6997	2.0815	2.6335	1.4523	3.4442	1.6624	1.6542
ENSG00000225880	LINC00115		0.7192	0.44921	0.929	0.54709	0.64792	0.72545	0.75771		0.30722	0.17865	0.20007	0.23483	0.36988	0.31631	0.29681
ENSG00000272438	AL645608.7		0.80336	0.66042	0.91291	0.67747	0.45353	0.55211	0.78643		0.33936	0.52955	0.34106	0.14748	0.13863	0.40133	0.56455
ENSG00000230699	AL645608.3		4.4643	5.0463	4.3725	4.4854	4.2948	4.1849	4.0035		1.4343	1.3728	1.2932	1.6534	1.3045	0.90707	1.275
ENSG00000223764	AL645608.1		7.4188	6.7853	7.0843	6.6843	5.5082	6.406	6.0897		3.0705	2.8055	1.7562	1.0963	1.758	0.80977	2.2533
ENSG00000187634	SAMD11		27.7678	28.9822	26.2499	27.7992	25.5951	27.528	25.1194		6.0757	7.4658	3.8808	1.8506	5.5553	7.0718	4.9438
ENSG00000188976	NOC2L		151.2086	157.0139	155.641	153.1894	154.0885	151.8831	147.0742		4.1417	6.0467	4.3709	13.026	8.638	7.8721	5.093
ENSG00000187961	KLHL17		21.2646	19.7106	21.399	20.3278	19.2663	19.3763	18.1389		2.7192	0.36199	2.1249	1.6738	2.4109	3.3782	1.6874
ENSG00000187583	PLEKHN1		3.5543	4.8806	5.1553	4.6656	4.408	4.7346	3.0572		0.11242	0.52002	1.4266	1.3105	0.80871	0.47947	0.53607
ENSG00000188290	HES4		0.38271	0.61654	0.35097	0.58535	0.42204	0.49523	0.38235		0.18761	0.09942	0.25955	0.26125	0.2402	0.29194	0.35469
ENSG00000187608	ISG15		12.8258	13.3232	13.3851	15.0811	15.4617	14.9448	13.4467		2.2555	0.50661	1.607	0.90366	1.7561	2.4172	0.94623
ENSG00000188157	AGRN		546.2905	546.1481	526.9146	533.1648	517.6791	533.8421	497.2066		30.6797	33.8076	41.4024	55.6357	58.4519	22.5738	24.0695
ENSG00000217801	AL390719.1		10.611	10.3583	12.3011	12.4169	11.3598	11.2105	9.5422		1.6357	1.1211	1.4092	2.0009	0.75185	1.3954	0.82932
ENSG00000273443	AL645608.9		2.007	2.4267	2.545	1.8576	2.2566	1.8474	1.8917		0.10157	1.0503	0.43483	0.50545	0.73243	0.67212	0.29266
ENSG00000131591	C1orf159		7.799	7.3734	8.2169	8.2515	6.7696	8.2789	6.9952		1.146	0.47742	0.49676	2.5476	0.74331	1.9851	1.3974
ENSG00000078808	SDF4		139.0059	137.6193	134.9371	136.9358	135.8006	132.3115	129.962		7.2486	3.8151	9.2316	17.566	4.9621	5.4046	6.148
ENSG00000176022	B3GALT6		31.0734	31.6103	31.6338	32.7001	32.5966	33.342	31.4871		1.3086	2.0199	2.6789	2.0256	2.7061	3.1759	1.4657
ENSG00000184163	C1QTNF12		2.3678	2.213	2.5495	2.3706	2.0326	2.0997	1.5971		0.90705	0.76793	0.69184	0.47834	0.46356	0.65363	0.73289
ENSG00000260179	AL162741.1		0.90804	1.0216	0.66452	1.1357	0.58425	0.90797	0.85079		0.4214	0.23603	0.42751	0.4102	0.028529	0.23646	0.44543
ENSG00000160087	UBE2J2		50.9601	52.7106	54.1174	53.2869	53.1701	56.9922	54.8704		2.9524	1.6991	2.5053	3.6649	2.7558	2.8532	4.9232
ENSG00000230415	LINC01786		0.88771	0.64923	1.2008	0.69267	0.75527	0.64559	0.57128		0.39828	0.26522	0.40977	0.20916	0.38518	0.1584	0.17268
ENSG00000162572	SCNN1D		7.3916	7.3556	7.3482	7.1318	5.9553	7.254	5.2895		1.0412	1.5522	1.5501	1.0546	0.85173	1.1865	0.60648
ENSG00000131584	ACAP3		94.3118	95.6311	95.3875	95.6483	86.7042	91.6018	79.4646		13.1853	8.6405	4.885	5.0991	12.9936	7.1104	4.381
ENSG00000169972	PUSL1		14.2461	14.1589	14.0914	12.6867	13.0551	13.2665	13.8457		1.2499	1.6593	1.964	1.1227	0.92247	1.4101	0.76038
ENSG00000127054	INTS11		89.0196	90.8298	94.9677	96.889	91.9377	88.3171	84.4882		8.2919	5.6323	4.6551	6.1078	5.4303	7.5835	8.0073
ENSG00000240731	AL139287.1		3.2417	3.397	2.7985	3.0358	2.6055	3.3586	2.0507		0.57086	0.40956	0.49525	0.72199	0.38425	0.8344	0.57659
ENSG00000224051	CPTP		26.6118	26.2851	25.1559	27.2376	27.6165	26.8996	26.8234		1.397	1.8994	2.8468	2.0614	2.1553	2.5229	1.4154
ENSG00000169962	TAS1R3		2.5125	1.7228	1.9544	1.8694	1.7333	1.8807	1.4531		1.0044	0.2755	0.25022	0.90884	0.054372	0.68081	0.3716
ENSG00000107404	DVL1		45.9028	47.9916	46.479	46.8055	43.9286	48.1209	45.3302		3.0026	1.8739	1.2277	4.9419	5.0672	1.8175	2.4711
ENSG00000162576	MXRA8		0.70793	0.60288	0.69602	0.9546	1.28	0.68724	1.1074		0.22249	0.18903	0.3	0.16907	0.12411	0.23834	0.68751
ENSG00000175756	AURKAIP1		81.5995	87.4764	85.0338	83.1431	80.5676	84.0133	81.7207		12.4155	7.0218	1.605	10.1479	7.4009	3.6611	6.147
ENSG00000221978	CCNL2		392.2737	408.6029	420.8229	424.0017	378.1837	412.9556	372.418		32.8334	24.8219	27.7986	6.5805	41.4947	12.0435	13.5841
ENSG00000224870	AL391244.1		57.5285	57.8718	58.6282	56.1237	54.1697	54.5165	51.882		1.2814	1.2932	3.8102	5.6776	6.7066	5.7416	4.5951
ENSG00000242485	MRPL20		79.8241	86.7135	81.1424	82.3039	83.088	81.627	82.19		7.439	4.1256	1.253	8.5865	5.8085	4.3395	3.9317
ENSG00000272455	AL391244.3		10.0894	10.0976	10.9674	10.9592	10.6102	11.3883	8.7561		1.1928	0.81455	0.65168	0.62446	0.95841	1.2506	0.50213
ENSG00000235098	ANKRD65		1.9492	2.2667	1.7254	1.7985	1.4986	2.0904	1.5119		0.84749	0.83264	0.63333	0.44329	0.6351	0.73825	0.68228
ENSG00000225285	LINC01770		3.2875	3.2122	3.0953	2.7927	2.5778	2.9896	2.6278		1.0237	0.48114	0.86245	0.59152	0.22883	0.65664	0.55133
ENSG00000179403	VWA1		13.3248	13.6737	12.7149	12.875	12.5007	12.6212	11.9933		1.9498	0.94379	1.4845	2.1665	1.472	1.6842	0.86747
ENSG00000215915	ATAD3C		0.45103	0.56614	0.54855	0.49873	0.4693	0.46942	0.29147		0.13082	0.26262	0.29976	0.13828	0.49818	0.34987	0.19951
ENSG00000160072	ATAD3B		20.0506	20.3322	21.8906	24.2019	20.0479	22.6237	18.9194		2.6504	1.3824	3.1752	4.353	4.718	3.0736	2.263
ENSG00000284740	AL645728.2		0.51112	0.6139	0.74997	0.86169	0.8231	0.64955	0.43135		0.088053	0.29378	0.16485	0.26164	0.57348	0.37075	0.37158
ENSG00000197785	ATAD3A		25.6213	25.9449	25.3767	26.3484	25.1007	26.5906	25.8274		1.0437	2.5898	1.5095	2.6318	1.6796	2.1684	3.7491
ENSG00000205090	TMEM240		0.50922	0.70782	0.93373	0.74349	0.61046	0.56048	0.54185		0.21804	0.33947	0.37854	0.46824	0.27669	0.20347	0.23873
ENSG00000160075	SSU72		98.2776	101.2285	103.3359	96.5471	100.3254	98.34	100.9454		5.3486	4.376	3.5272	8.6469	5.433	4.6131	6.0428
ENSG00000215014	AL645728.1		1.3305	1.4208	1.5814	1.2514	1.3565	1.2749	1.2169		0.43533	0.43813	0.42977	0.3812	0.35235	0.56983	0.47661
ENSG00000228594	FNDC10		13.526	14.3058	13.3677	13.1913	12.3783	12.7967	10.9904		1.9209	1.2658	0.80062	2.3461	1.0138	2.38	1.402
ENSG00000272106	AL691432.2		9.8097	9.936	9.5387	9.2691	8.8805	10.0781	10.4207		2.6464	0.77195	0.7374	1.2741	1.1661	2.1503	1.1513
ENSG00000197530	MIB2		59.6462	59.5297	62.904	62.9762	52.2136	57.512	52.7784		1.0387	2.8299	5.0897	6.8548	6.5689	4.9188	6.3441
ENSG00000248333	CDK11B		35.3371	37.2361	37.8322	37.2214	35.4112	36.7529	32.554		1.5361	2.4634	2.233	2.4403	4.5291	3.6213	1.3654
ENSG00000189339	SLC35E2B		114.0662	113.7447	105.2562	113.9209	111.3996	107.2597	103.4033		10.699	3.6521	4.9941	4.2242	1.9461	3.7189	6.3065
ENSG00000008128	CDK11A		5.3926	4.5367	4.8311	4.7085	4.1844	4.8555	3.8553		1.9697	1.0306	0.58478	0.54928	0.92803	0.89809	0.7476
ENSG00000268575	AL031282.2		6.3165	6.1806	6.2698	6.4707	5.7312	6.1352	5.1746		1.3979	0.68724	1.0192	0.34281	1.0961	0.79678	0.50949
ENSG00000215790	SLC35E2A		5.2602	5.3435	5.0318	5.9378	4.667	5.2346	4.7416		1.9183	1.0802	0.80433	1.1417	0.98646	0.50507	0.50342
ENSG00000008130	NADK		54.2971	52.8624	56.2105	53.1364	52.1122	51.578	47.6431		2.8853	1.935	2.5943	2.5326	2.4935	1.2342	1.5975
ENSG00000078369	GNB1		311.2246	319.9524	315.6523	324.3743	340.9158	322.6469	320.4378		15.9946	13.8032	5.1845	6.5583	8.7604	7.2447	8.1454
ENSG00000231050	AL109917.1		0.55575	0.89353	0.81256	0.75457	0.47064	0.61852	0.62508		0.43996	0.10965	0.207	0.21637	0.23522	0.22153	0.52861
ENSG00000169885	CALML6		4.3194	4.5361	5.0229	4.6828	3.647	4.9428	3.2433		0.60271	0.80124	0.79928	1.1765	1.1216	0.12509	0.15102
ENSG00000067606	PRKCZ		13.0463	12.5462	11.1674	12.5017	11.7877	12.6786	11.7945		1.778	1.0559	1.2669	1.4671	1.8879	1.3934	1.4541
ENSG00000182873	PRKCZ-AS1		0.57345	0.69036	0.83225	0.53091	0.80715	0.71255	0.68106		0.30579	0.41198	0.39306	0.057828	0.53234	0.14506	0.33966
ENSG00000162585	FAAP20		37.405	37.6681	38.6253	37.37	36.2887	36.6828	35.2388		3.0282	1.1276	3.4542	5.2799	2.6054	3.4679	5.3484
ENSG00000157933	SKI		70.3223	63.3197	63.9051	64.9515	66.3777	66.6016	65.9413		2.7967	3.1174	2.2097	3.545	4.7884	3.7606	2.3486
ENSG00000116151	MORN1		14.8429	15.079	14.4104	14.8126	13.9354	15.775	14.7647		2.271	0.61235	1.0338	1.5663	1.987	0.87179	2.28
ENSG00000269896	AL513477.1		2.6848	2.1817	2.0824	2.0553	2.055	1.8839	2.3576		0.91892	0.42583	0.59657	0.40912	0.36661	0.58428	0.3194
ENSG00000272420	AL513477.2		0.41018	0.37316	0.53516	0.49883	0.53168	0.59649	0.479		0.39296	0.19003	0.26342	0.094705	0.25028	0.36833	0.18806
ENSG00000157916	RER1		200.2192	207.3975	213.8515	211.6772	207.6745	206.2413	207.5127		8.9468	4.4617	5.6753	8.8123	4.4923	11.0081	7.8067
ENSG00000157911	PEX10		27.696	27.1972	27.5482	28.0864	26.6996	26.8841	28.5724		0.97226	1.301	2.8086	3.1036	1.5313	1.6599	2.0669
ENSG00000157881	PANK4		7.597	7.7607	8.7196	6.8782	7.6303	7.2778	6.8376		0.80144	0.85843	0.47577	0.69012	0.27077	1.0382	1.2627
ENSG00000157873	TNFRSF14		3.1712	3.2404	2.9634	3.2044	2.8539	2.7554	2.6286		0.57218	0.26761	1.007	0.92897	0.62963	0.31487	0.26257
ENSG00000157870	FAM213B		1.9632	1.6565	2.1393	1.9913	1.3118	1.7713	1.8323		0.30565	0.11518	0.37709	0.80819	0.53842	0.17482	0.65816
ENSG00000162591	MEGF6		56.38	58.1319	53.8943	52.9116	51.3905	56.5027	51.705		11.4134	10.2743	9.1802	6.2678	10.6944	11.3092	5.9171
ENSG00000238260	AL513320.1		0.71004	0.26177	0.50678	0.78773	0.44684	0.68115	0.42611		0.36579	0.14764	0.21382	0.18297	0.26133	0.084067	0.26268
ENSG00000158109	TPRG1L		65.7215	65.0508	61.5503	64.7327	66.858	63.4078	64.3453		2.9532	1.7965	2.4721	2.2427	3.0549	4.1916	6.5628
ENSG00000116213	WRAP73		43.1226	46.6444	46.8382	47.434	43.6208	45.7611	40.7034		1.4991	4.3495	4.5518	5.3424	1.36	2.7452	2.8579
ENSG00000078900	TP73		1.3848	1.1814	1.5987	1.367	1.1473	1.3868	1.2467		0.41803	0.26498	0.52415	0.25427	0.47624	0.55993	0.55519
ENSG00000227372	TP73-AS1		22.5192	22.3387	21.9179	24.6117	20.5867	20.5563	19.4711		3.8053	1.2897	1.8199	1.3043	0.76785	1.9148	0.91759
ENSG00000130764	LRRC47		84.2854	86.7764	83.9422	88.6344	85.6414	86.3466	86.956		2.2026	6.6212	3.3783	5.5674	5.4231	6.2186	7.2718
ENSG00000116198	CEP104		52.3411	52.448	53.5238	52.7121	50.2006	50.3867	52.1676		3.3472	2.7731	3.7037	4.4581	1.4812	2.345	4.071
ENSG00000169598	DFFB		13.0732	13.0399	13.2286	14.2585	13.3539	13.0344	13.8449		1.8028	0.51322	1.3771	1.0904	1.4269	1.4891	1.6367
ENSG00000198912	C1orf174		16.6569	15.3405	15.5326	15.9847	15.5705	15.5917	15.3596		2.3097	0.75747	2.1018	0.39009	2.764	1.0732	1.3764
ENSG00000236423	LINC01134		2.1383	1.5947	1.8817	1.7377	1.5502	1.4373	1.5041		0.71474	0.57626	0.5213	0.9375	0.82757	0.26866	0.17182
ENSG00000196581	AJAP1		5.0997	4.9348	5.9584	6.6094	5.8559	5.6868	5.1848		0.45456	0.20786	0.57076	1.0589	1.3247	0.984	2.0166
ENSG00000131697	NPHP4		24.0839	24.1976	23.7786	25.1438	24.1188	24.1421	20.9243		2.0666	1.6226	1.5258	2.3843	1.2144	2.4504	0.94825
ENSG00000069424	KCNAB2		52.1403	50.0287	51.4304	50.127	49.6656	45.7521	44.7025		6.0811	2.6051	0.76164	1.8641	2.0821	2.385	2.3955
ENSG00000116254	CHD5		0.3162	0.48761	0.2738	0.67884	0.43757	0.3696	0.43048		0.21697	0.094917	0.37021	0.30777	0.31079	0.20941	0.35275
ENSG00000116251	RPL22		281.4303	288.0707	282.9397	278.2255	284.379	293.6557	292.9237		14.1945	5.9936	10.4678	8.3302	7.2991	8.108	12.1548
ENSG00000226944	AL031847.1		0.50535	0.47982	0.29003	0.24515	0.71087	0.60158	0.29824		0.30687	0.22191	0.21921	0.11073	0.018252	0.24677	0.11011
ENSG00000158286	RNF207		17.5841	16.4931	17.3925	18.8338	15.9142	18.8972	16.2416		2.9107	3.6958	1.3746	1.2324	3.5201	2.2051	1.9711
ENSG00000116237	ICMT		104.986	97.1422	96.3698	100.6969	100.7349	101.3637	100.4021		5.109	1.1681	4.1707	2.0729	2.5623	5.1121	4.977
ENSG00000225077	LINC00337		0.71251	0.48943	0.50521	0.64972	0.35289	0.49877	0.53508		0.16151	0.18492	0.21989	0.48637	0.24023	0.14503	0.21752
ENSG00000158292	GPR153		9.0449	9.7191	9.9723	9.5916	8.0163	7.8697	7.1438		1.1113	0.62948	1.6727	1.4584	0.59369	0.88562	1.9392
ENSG00000097021	ACOT7		35.2777	33.1773	36.2791	34.8944	36.933	33.477	33.3358		1.5682	0.54168	1.4534	4.7173	1.5881	6.2944	2.5579
ENSG00000069812	HES2		1.1723	0.83636	0.98019	0.82972	0.76406	1.103	0.74942		0.4895	0.47374	0.32681	0.30808	0.12729	0.30349	0.45625
ENSG00000187017	ESPN		29.4471	26.6126	26.7281	24.9143	24.7402	27.5031	26.5214		1.0633	1.9671	2.1239	1.1924	2.0053	1.401	1.1209
ENSG00000215788	TNFRSF25		16.998	17.383	18.0624	18.8832	15.4243	19.1753	14.3129		2.5469	3.5895	2.6295	2.737	3.4017	1.734	1.3262
ENSG00000171680	PLEKHG5		82.5017	78.3474	81.6322	78.0236	71.5791	76.1539	70.9279		7.6686	3.0892	7.1263	1.4207	6.3904	4.0232	5.412
ENSG00000162408	NOL9		30.3467	30.9498	31.1283	30.0304	31.6988	32.1188	32.8235		3.5958	4.5374	5.2733	1.2681	4.6749	1.5621	3.5203
ENSG00000204859	ZBTB48		21.6979	22.8982	22.4707	21.678	22.8094	22.875	20.5952		2.8391	2.4222	2.5249	1.9095	2.181	4.1675	2.2074
ENSG00000162413	KLHL21		314.564	317.8593	313.4066	325.101	320.5007	311.1357	292.2674		15.4576	17.3155	10.0415	22.8714	19.7661	9.1213	10.6751
ENSG00000116273	PHF13		37.6215	35.1137	36.4072	36.3179	34.0338	34.4799	35.5897		1.7957	3.8996	3.4405	1.121	3.808	2.5002	1.707
ENSG00000041988	THAP3		15.3898	15.2039	14.9245	15.4193	14.596	16.2357	14.7743		2.0027	0.95435	1.0111	0.94018	2.4284	1.4842	1.8144
ENSG00000007923	DNAJC11		78.5454	82.1713	84.495	81.8866	82.2026	84.2593	77.4865		5.309	4.9686	3.5792	3.4748	0.80805	3.4973	4.6438
ENSG00000237436	CAMTA1-DT		0.73588	0.91694	0.91603	0.72563	0.64024	0.73912	0.87941		0.20379	0.40552	0.40333	0.33191	0.33944	0.11387	0.55988
ENSG00000171735	CAMTA1		22.8973	23.1986	25.1275	23.1974	23.0726	23.5461	24.2655		1.5069	2.675	0.67489	1.5114	1.3008	2.5582	3.0806
ENSG00000049245	VAMP3		157.6592	156.5147	157.4003	157.7756	164.5681	164.596	165.184		3.9996	4.0249	2.1876	3.9326	5.839	10.5627	6.7389
ENSG00000269925	Z98884.2		0.5922	0.52915	0.5186	1.0092	0.43409	0.5544	0.58107		0.52702	0.09936	0.015708	0.47827	0.1552	0.23177	0.3436
ENSG00000049246	PER3		12.5142	11.9901	12.0001	12.8997	11.6183	10.7203	10.5394		1.7686	1.7686	1.4391	1.2836	2.4742	0.83996	1.8221
ENSG00000049247	UTS2		0.11441	0.11313	0.17591	0.082501	0.18204	0.1843	0.22787		0.14399	0.083831	0.14195	0.10087	0.18208	0.11513	0.091076
ENSG00000049249	TNFRSF9		2.1333	2.6669	3.2144	4.1099	2.5882	3.2978	2.4995		1.0681	0.34036	1.2558	0.92498	0.6406	0.21625	0.34749
ENSG00000116288	PARK7		193.6239	196.8963	197.8769	190.8501	202.2031	195.1576	201.6078		14.4147	8.1057	5.9628	8.6235	15.2381	9.6536	6.2496
ENSG00000284747	AL034417.4		0.63305	0.84604	0.50167	0.74191	0.36579	0.43273	0.56875		0.26489	0.49707	0.18576	0.26324	0.14885	0.038673	0.29597
ENSG00000116285	ERRFI1		41.1707	44.9086	42.6308	38.155	36.3641	39.8482	39.4489		4.1942	5.3968	7.0679	2.534	5.2582	3.5326	4.2992
ENSG00000162426	SLC45A1		1.9717	1.8461	1.8333	1.6328	2.3788	2.4184	2.1467		0.70826	0.25829	0.31249	0.6518	0.72146	0.1475	0.61021
ENSG00000142599	RERE		154.9202	154.5561	150.7872	144.2482	138.825	136.3194	138.3866		25.3109	7.7907	6.3686	4.3043	7.3641	5.2139	6.1745
ENSG00000074800	ENO1		1285.0371	1302.3531	1304.0887	1315.928	1382.9904	1316.0985	1300.3487		22.0427	17.7938	40.9315	43.6988	33.7393	114.7258	84.8092
ENSG00000236269			0.35546	0.24604	0.42378	0.43967	0.45763	0.30809	0.26769		0.16678	0.1769	0.13323	0.41105	0.058647	0.16158	0.086887
ENSG00000230679	ENO1-AS1		0.87005	0.72396	0.72877	0.5674	0.95459	0.63276	0.79349		0.1922	0.096422	0.28996	0.11956	0.30822	0.48652	0.14909
ENSG00000142583	SLC2A5		1.3648	1.1834	1.3736	1.6967	1.259	1.4507	1.0646		0.67696	0.3583	0.42587	0.20049	0.35589	0.42089	0.33763
ENSG00000180758	GPR157		9.8828	12.3146	10.4046	13.3195	12.9056	11.8249	12.2346		2.0843	0.92856	1.3304	1.4501	1.1261	0.57448	3.028
ENSG00000228526	MIR34AHG		22.5456	22.8137	22.2989	20.5196	19.1416	22.5885	18.5484		2.2712	0.97419	3.8458	1.4249	1.9635	1.524	1.6074
ENSG00000234546	LINC01759		4.0279	4.0034	3.8933	3.757	3.5492	4.1932	3.1932		0.97889	0.48359	0.91836	0.28389	0.43616	1.1961	1.0044
ENSG00000049239	H6PD		236.345	231.306	231.1307	229.545	237.2421	223.2397	231.1679		3.5164	9.2706	6.8673	2.7741	9.6852	12.2756	15.1082
ENSG00000171621	SPSB1		27.6824	31.2289	30.0569	31.51	32.6639	31.9326	32.6915		2.4364	1.7445	3.364	2.7034	2.6819	1.7524	2.0681
ENSG00000284652	BX323043.1		1.2561	1.1623	1.4472	1.2482	1.0951	0.73091	0.88516		0.2074	0.84296	0.41933	0.47374	0.091857	0.30974	0.39837
ENSG00000284693	AL928921.2		4.5726	5.0449	4.744	4.4281	4.7245	3.9568	4.9955		0.65124	1.3617	1.0578	0.17926	0.21438	0.98192	0.65357
ENSG00000171612	SLC25A33		13.3325	14.1326	14.7106	15.8764	13.8686	13.3717	14.3688		2.1973	0.74692	0.8884	1.2046	0.92845	1.1153	0.96517
ENSG00000231181	AL954705.1		0.36563	0.39765	0.23808	0.35522	0.25382	0.19796	0.33999		0.19169	0.20153	0.16451	0.16501	0.17781	0.26264	0.17688
ENSG00000188807	TMEM201		24.9394	25.6794	24.9648	25.2415	25.3204	26.7591	23.2105		1.8793	1.4458	1.3548	3.7786	0.90427	0.15578	1.9244
ENSG00000171608	PIK3CD		18.3144	16.6782	15.2786	18.2523	17.1921	17.146	16.8698		1.8869	1.1339	1.5561	1.5304	3.8221	1.6104	0.90248
ENSG00000231789	PIK3CD-AS2		6.8328	5.571	6.082	6.9116	5.8386	6.36	5.8695		0.80119	0.66858	1.1452	0.41646	0.41392	0.69862	0.98696
ENSG00000171603	CLSTN1		361.612	360.2337	351.2961	348.7581	360.3887	347.7147	358.2487		26.4695	16.5281	16.0509	24.2454	23.6708	11.3574	11.4297
ENSG00000178585	CTNNBIP1		19.2982	19.4386	18.3902	17.7166	18.5878	16.567	16.0327		2.0869	0.4417	3.0632	2.3978	2.1618	1.1742	1.8878
ENSG00000162441	LZIC		30.5102	31.0891	30.255	29.8939	32.8962	30.9419	31.4702		2.4425	2.1343	1.0177	4.2552	1.7002	2.8422	4.5969
ENSG00000228150	AL357140.2		0.17678	0.27053	0.4269	0.2269	0.30724	0.060586	0.31449		0.094935	0.24048	0.29076	0.1975	0.076528	0.070269	0.24059
ENSG00000173614	NMNAT1		15.0716	16.8981	14.8985	14.8048	14.4492	15.1053	14.0459		1.7947	1.1514	1.5105	2.3806	2.2175	1.2273	1.6318
ENSG00000130939	UBE4B		152.0124	146.3233	145.3877	141.8864	139.9099	137.8111	138.7945		7.3605	5.7632	6.6643	7.7051	2.8283	4.8747	8.8499
ENSG00000054523	KIF1B		122.4126	122.8839	126.1825	129.6477	125.8506	118.5457	127.9722		4.5449	3.1713	3.5685	7.4344	10.7704	5.996	5.7763
ENSG00000142657	PGD		156.0468	157.122	153.316	164.1876	160.1325	155.2506	147.5736		4.599	9.1248	8.3982	3.046	3.6465	8.4456	7.0338
ENSG00000175279	CENPS		2.986	2.7019	2.6336	2.6384	3.2174	3.2282	3.0844		0.61325	0.79986	0.55905	0.40553	0.4722	1.1142	0.2578
ENSG00000160049	DFFA		77.5603	80.0323	82.6951	78.187	83.8963	81.9306	82.4971		5.8018	5.4269	4.5446	4.3523	5.5264	2.297	3.0382
ENSG00000142655	PEX14		18.6431	19.9826	21.3713	17.8047	20.0352	20.9671	19.0481		1.3529	0.67974	1.806	1.7263	1.9184	1.4343	2.181
ENSG00000130940	CASZ1		2.6665	2.3824	2.5128	2.5772	2.1891	2.5132	2.1073		0.3879	0.45425	0.20281	0.39523	0.12064	0.57414	0.78458
ENSG00000120948	TARDBP		90.8608	89.188	86.8329	86.322	86.1131	93.7348	93.9682		9.7124	7.9215	3.1294	3.5659	3.6254	4.3271	5.7733
ENSG00000009724	MASP2		1.1345	0.68158	1.4354	1.1046	1.1273	0.67257	0.79714		0.82674	0.24859	0.4687	0.44057	0.45756	0.51646	0.41103
ENSG00000271895	AL109811.3		1.5808	1.1829	1.4993	1.4366	1.4523	1.4481	1.3115		0.66089	0.41253	0.71022	0.2311	0.33072	0.42451	0.15632
ENSG00000116649	SRM		401.6858	407.9622	413.9371	401.4911	425.3531	395.6687	360.4547		28.317	38.2721	22.8342	55.3085	35.3614	9.6921	3.3823
ENSG00000171824	EXOSC10		174.8687	178.6615	178.8141	173.0541	168.2491	168.7418	166.1602		13.3669	8.672	8.0567	7.1904	9.7781	5.9329	4.578
ENSG00000226849	AL109811.1		2.977	3.0761	2.5454	3.029	2.1614	2.8071	1.9189		1.2124	1.2394	0.35206	0.24181	0.63961	0.95388	0.62214
ENSG00000230337	AL109811.2		2.4881	2.6541	2.4354	2.2222	2.7156	2.6769	1.9647		0.43909	0.61408	0.72575	1.1883	0.85087	0.68075	0.68703
ENSG00000198793	MTOR		243.3695	237.232	236.8236	242.6747	232.9703	227.313	224.0065		14.6249	8.1033	3.4638	10.442	12.2192	10.0073	21.6663
ENSG00000171819	ANGPTL7		33.9692	32.654	30.8153	30.5436	32.0896	28.2225	29.0176		3.4576	0.96252	1.1998	1.0475	0.81012	2.2584	3.2828
ENSG00000120942	UBIAD1		28.7537	30.692	29.6029	30.3332	31.2284	29.4796	29.6479		2.4334	1.8993	1.6242	1.681	2.2972	2.1889	2.7286
ENSG00000116661	FBXO2		10.9213	9.8221	10.3614	10.3399	9.9766	9.3312	9.0436		1.0305	0.48434	0.84967	1.9309	0.86193	1.5539	1.2476
ENSG00000132879	FBXO44		21.8703	23.6241	21.9837	22.3017	21.126	22.3602	18.551		4.7095	3.4833	3.2173	1.9203	2.0503	1.6459	2.335
ENSG00000116663	FBXO6		10.9804	10.3681	11.3157	10.7087	10.7083	9.5518	10.8142		0.51203	0.46763	0.50456	0.45531	1.5517	1.586	2.3855
ENSG00000116670	MAD2L2		17.7746	16.0634	15.9239	16.482	14.9735	15.4113	14.3786		0.76673	1.5342	2.008	2.2593	1.1494	2.572	0.8867
ENSG00000177674	AGTRAP		24.3346	23.9746	23.6045	23.0183	26.5237	23.74	24.2138		2.553	1.5886	1.5225	4.1806	1.9731	3.5673	1.4383
ENSG00000215910	C1orf167		0.76089	0.57797	0.70119	0.71916	0.56543	0.43648	0.63993		0.19535	0.18825	0.080927	0.12198	0.3245	0.16305	0.16411
ENSG00000177000	MTHFR		88.8678	89.2555	93.2159	89.0259	88.649	80.8469	84.8388		7.7532	11.4163	6.6748	3.0315	8.1418	9.6057	8.8562
ENSG00000011021	CLCN6		59.6695	61.4191	62.1307	62.6924	55.6526	54.1844	53.0965		5.1012	1.3229	4.6786	4.3772	1.0079	4.2043	4.1714
ENSG00000242349	NPPA-AS1		1.8877	2.1219	1.6152	2.0357	1.5129	1.726	1.0881		0.93292	0.40691	0.42539	0.35387	0.52352	0.49137	0.3538
ENSG00000116685	KIAA2013		57.6701	58.1533	53.5611	54.9084	59.4369	54.0378	51.5914		4.6851	3.237	3.0301	2.5987	3.6718	2.4741	3.5693
ENSG00000083444	PLOD1		191.3187	192.8248	186.3559	179.8427	184.8493	176.9144	175.1082		11.4154	3.0535	2.7748	15.6446	9.114	4.653	13.2067
ENSG00000116688	MFN2		146.3639	146.3233	139.0777	141.0968	143.857	140.4576	138.7225		3.3892	3.8152	3.9835	6.5338	3.6354	9.0387	11.0217
ENSG00000116691	MIIP		13.804	13.4052	12.9769	13.3887	14.2785	13.1409	11.6843		0.71121	1.663	1.3654	0.87882	1.0097	0.72013	1.969
ENSG00000120949	TNFRSF8		0.20434	0.29106	0.21012	0.1391	0.47439	0.15228	0.34564		0.19382	0.20348	0.14187	0.16251	0.073045	0.1201	0.2443
ENSG00000028137	TNFRSF1B		0.25835	0.61092	0.40609	0.31029	0.3509	0.76122	0.49575		0.1462	0.21778	0.26587	0.23128	0.27073	0.26936	0.48709
ENSG00000048707	VPS13D		126.1047	125.8844	117.304	121.2409	119.7196	121.1335	117.0346		8.1113	4.8852	5.1108	13.4144	11.2689	11.1615	14.2193
ENSG00000162496	DHRS3		168.9758	173.1355	162.3883	156.9859	169.5491	164.6648	148.8199		59.257	61.8826	54.3438	42.0082	52.6612	63.8659	52.0091
ENSG00000221340	RNU6ATAC18P		0.3268	0.3619	0.24792	0.30096	0.32266	0.5497	0.15134		0.14632	0.3731	0.22031	0.21963	0.37428	0.33072	0.13335
ENSG00000276830	MIR6730		0.17155	0.20888	0.066096	0.1136	0.10696	0.13625	0.18692		0.14324	0.072109	0.076333	0.13235	0.1381	0.19604	0.14832
ENSG00000272482	AC254633.1		1.0041	0.67952	1.1262	0.82874	0.84431	0.58359	1.1221		0.097295	0.22431	0.49465	0.45281	0.43528	0.11722	0.45371
ENSG00000116731	PRDM2		105.3004	108.9089	106.594	104.8518	101.4229	100.8956	107.4736		8.1067	2.4348	2.3932	5.749	10.9356	1.4894	6.9979
ENSG00000189337	KAZN		3.6453	3.8511	3.1328	4.076	4.1602	4.7189	4.5233		0.68761	0.83221	0.70409	0.61415	0.37515	1.0178	0.76625
ENSG00000175147	TMEM51-AS1		2.3998	2.7496	2.2047	2.4466	1.7909	2.0064	1.4264		0.77132	1.0094	0.27781	0.35407	0.40336	0.66957	0.41038
ENSG00000171729	TMEM51		12.6867	12.4779	12.042	11.9163	11.0183	11.7144	11.8301		1.2341	0.67822	0.91787	1.2064	1.0379	1.1909	1.1344
ENSG00000142621	FHAD1		0.99243	1.4166	1.1431	1.3215	1.2306	1.242	1.0568		0.73873	0.6263	0.48552	0.6986	0.24629	0.4389	0.21514
ENSG00000228140	AL031283.1		0.54136	0.44052	0.68851	0.7786	0.30957	0.7238	0.37931		0.20269	0.18971	0.41458	0.48857	0.30458	0.35134	0.34018
ENSG00000142634	EFHD2		62.4752	63.8872	67.5974	65.5401	64.643	62.6809	59.5007		2.9471	3.948	1.5715	5.4935	3.5381	4.0124	7.0686
ENSG00000132906	CASP9		23.4843	21.4395	22.4124	23.9368	21.1275	21.5389	20.2417		1.0955	1.1176	1.4162	1.2638	1.2037	1.2109	2.1142
ENSG00000116138	DNAJC16		60.704	60.2524	56.2435	58.1906	59.2134	56.8929	60.9842		2.795	1.4684	3.2021	2.784	2.8117	1.8997	4.0161
ENSG00000197312	DDI2		60.851	61.3851	57.0078	61.6914	58.6301	58.0063	58.6934		3.4791	2.6245	4.5821	6.3408	2.9346	2.165	2.5523
ENSG00000116786	PLEKHM2		160.9564	159.6169	160.8599	162.1191	159.9545	155.4483	144.5554		11.0657	0.99835	7.6591	10.1712	8.0899	5.939	4.4725
ENSG00000162461	SLC25A34		6.5933	7.495	7.0441	6.8926	5.0014	6.0006	4.4787		1.2297	1.5146	2.1178	1.8483	1.4827	1.678	1.2263
ENSG00000162458	FBLIM1		5.5254	4.9114	5.1014	5.149	4.4467	4.4176	4.4892		1.0999	0.58245	0.53343	0.61752	0.10536	1.1196	0.92315
ENSG00000233954	UQCRHL		3.3813	3.4736	3.5945	3.4285	2.1952	2.7528	3.411		0.77818	0.5849	0.69567	0.42953	0.75326	0.86291	1.092
ENSG00000179743	AL450998.2		5.8886	5.6897	6.6111	5.9749	5.7686	6.04	5.6818		1.0317	1.0859	0.88976	1.1669	0.57812	1.0931	0.87073
ENSG00000065526	SPEN		121.1196	121.0928	118.8674	129.2905	119.0563	118.0704	116.1998		6.3141	5.2424	3.4195	8.6825	11.9744	7.0051	5.7081
ENSG00000116809	ZBTB17		32.9526	35.4468	34.7803	33.8832	35.2841	34.4276	33.075		0.66248	0.97824	1.4751	1.0925	5.2255	2.2186	3.4313
ENSG00000186510	CLCNKA		1.6758	2.2327	2.1019	2.4981	1.3998	1.6298	1.1046		0.25686	0.45734	0.35565	1.0683	0.51523	0.54385	0.44391
ENSG00000185519	FAM131C		0.52318	0.44904	0.77751	0.3564	0.69121	0.74945	0.8115		0.17708	0.27072	0.18308	0.22356	0.12658	0.39146	0.60379
ENSG00000142627	EPHA2		31.7055	36.3581	46.0593	50.7004	53.6877	47.9148	35.6043		4.3624	1.2097	3.2627	1.6758	4.8288	3.4257	3.0752
ENSG00000227959	AL451042.2		0.25835	0.22982	0.46826	0.33383	0.51162	0.53512	0.41318		0.1462	0.12822	0.24506	0.13239	0.092029	0.28853	0.12849
ENSG00000142632	ARHGEF19		30.5859	28.5779	30.9581	29.8799	31.4732	30.4208	28.3599		1.3034	1.6472	2.9969	6.472	2.9139	2.0701	1.1354
ENSG00000237276	ANO7L1		1.7549	1.6765	1.9466	1.5922	1.6739	1.2359	1.5091		0.91155	0.52738	0.59277	0.5894	0.20258	0.30819	0.497
ENSG00000132881	CPLANE2		5.3271	4.8077	6.0912	4.9605	4.5399	5.6865	5.102		0.17219	0.69967	1.131	0.99144	0.60592	0.85461	1.1321
ENSG00000037637	FBXO42		35.6358	36.534	35.2917	36.3208	36.7195	35.7498	35.0567		3.3221	1.9525	2.932	2.2358	1.3106	3.1329	0.89754
ENSG00000055070	SZRD1		204.3769	201.7007	207.4776	203.879	210.4523	206.4032	210.905		7.8321	3.1006	2.7724	5.125	11.3647	3.1346	3.7262
ENSG00000157191	NECAP2		94.7143	98.2376	100.6099	99.5919	101.9704	97.5815	94.146		2.3798	2.7988	3.1045	4.6414	3.0677	3.6304	1.6469
ENSG00000226029	LINC01772		0.79469	1.2536	1.4548	1.4239	1.3318	1.2338	0.8779		0.54205	0.33499	0.36864	0.46071	0.84184	0.11705	0.34635
ENSG00000080947	CROCCP3		12.1104	10.8391	11.2358	12.7377	10.2392	11.504	8.6087		2.7866	2.0431	1.5354	0.78778	3.2609	0.78161	0.67914
ENSG00000261135	AL137802.2		0.21834	0.18182	0.20028	0.27085	0.18471	0.24984	0.13902		0.14773	0.15283	0.17883	0.071753	0.14519	0.022606	0.19504
ENSG00000219481	NBPF1		21.3413	22.7896	20.8411	20.4212	21.297	20.5546	20.8585		0.75606	2.2744	1.7651	1.9982	0.76833	0.87224	1.226
ENSG00000215908	CROCCP2		25.2838	27.2218	24.3675	26.499	25.056	27.2722	24.0016		4.3329	2.5349	2.0787	2.5382	3.9889	1.2467	2.1769
ENSG00000186301	MST1P2		15.8423	16.2576	16.3772	15.4802	13.8235	14.4848	11.6312		3.1803	3.6697	1.3448	1.8076	2.538	2.0706	1.1832
ENSG00000280114	AL021920.2		1.7779	2.1442	1.406	1.8747	1.6928	1.7674	1.8988		0.88922	0.74007	0.66927	0.60417	0.39432	0.93107	0.6295
ENSG00000236698	EIF1AXP1		1.7759	2.0045	2.4314	1.6367	1.9349	2.088	1.5458		0.40603	0.26783	0.87568	0.19232	0.55614	0.73424	0.76587
ENSG00000268869	ESPNP		5.9243	5.3378	4.9209	5.8318	4.7027	5.157	4.7417		0.64984	0.41458	0.5816	0.76651	1.456	0.73106	0.66378
ENSG00000058453	CROCC		30.4367	30.7317	30.2303	31.8091	25.997	30.2581	25.5161		4.0793	2.3078	1.6812	1.9448	3.0601	3.4994	1.1109
ENSG00000186715	MST1L		4.5408	5.573	5.44	5.5891	5.1676	4.8793	3.6209		0.56552	0.82656	0.92531	0.975	0.64809	1.0055	0.88707
ENSG00000238142	BX284668.5		1.9805	1.5521	1.7163	1.3899	1.3344	1.8787	1.5991		0.89539	0.38913	0.37794	0.51843	0.54224	0.46841	0.26193
ENSG00000117122	MFAP2		33.7178	35.6103	35.7356	35.6267	33.9435	34.4452	32.2538		3.447	2.3449	1.945	2.6609	2.9997	2.1559	3.4825
ENSG00000159363	ATP13A2		38.4038	36.8487	37.3123	38.3934	36.821	35.8114	34.3239		2.3447	1.0993	3.1374	3.0986	3.4862	1.6531	3.2184
ENSG00000117118	SDHB		93.1223	93.7987	95.964	94.3163	99.7518	96.4487	97.9705		8.0793	6.6825	3.5319	7.2731	4.4398	5.4297	4.2047
ENSG00000117115	PADI2		19.6024	22.2073	23.1461	21.6361	20.4369	19.5175	16.7316		1.5375	3.3819	2.018	2.0322	2.6998	3.3444	0.9184
ENSG00000142623	PADI1		0.82339	0.94335	0.56857	0.90328	0.66188	0.94574	0.53903		0.34836	0.2305	0.28681	0.44135	0.39452	0.46379	0.30093
ENSG00000142619	PADI3		0.74939	0.86416	1.073	1.0321	0.66085	0.55906	0.94068		0.35422	0.48313	0.19427	0.36467	0.37005	0.11065	0.41217
ENSG00000159339	PADI4		0.72087	0.70783	0.67757	0.66443	0.59749	0.57039	0.36688		0.34592	0.27237	0.37944	0.28572	0.16595	0.20412	0.16407
ENSG00000179051	RCC2		289.8947	291.6319	300.3292	292.2358	285.1555	291.3607	283.8305		12.8147	11.0887	5.4414	4.6204	12.793	5.0877	8.8998
ENSG00000074964	ARHGEF10L		52.8509	49.5082	47.7333	45.2639	44.0455	44.9795	41.7984		3.6956	2.3985	4.5957	5.1677	4.0202	1.2263	1.8064
ENSG00000117148	ACTL8		0.23269	0.37927	0.24906	0.25054	0.25899	0.34799	0.20348		0.10876	0.35279	0.17905	0.20316	0.24844	0.32091	0.30763
ENSG00000159423	ALDH4A1		16.458	15.9436	17.8726	16.9028	17.2731	16.4326	16.4002		0.78384	2.123	0.97781	2.0594	1.7637	2.4509	3.2443
ENSG00000169991	IFFO2		42.9957	47.4606	52.9712	55.7872	50.0337	45.2524	44.6773		4.52	3.7864	6.0284	2.054	2.7342	1.9982	2.751
ENSG00000272084	AL137127.1		0.63129	0.80217	0.90387	0.80686	0.58532	0.8473	0.42752		0.13489	0.16325	0.32546	0.21502	0.26599	0.28121	0.39251
ENSG00000127481	UBR4		492.151	487.4121	473.8097	515.8849	474.5577	459.5738	446.3286		38.73	7.2922	31.1102	15.6634	38.4887	38.452	43.0867
ENSG00000230424	AL035413.1		0.85592	0.81151	0.77755	0.95705	1.0076	0.96968	0.79552		0.1792	0.38612	0.21221	0.21338	0.47055	0.12493	0.32546
ENSG00000127463	EMC1		123.5891	117.9934	113.4828	116.3506	121.1297	118.3345	115.9727		6.5788	4.3603	8.935	4.9312	9.8923	3.8347	3.9917
ENSG00000053372	MRTO4		33.2721	36.5353	34.676	34.4306	36.2109	34.8777	34.5398		6.0462	3.2262	4.576	3.0829	0.47287	2.1967	1.8928
ENSG00000211454	AKR7L		0.75133	0.61695	0.4112	0.63361	0.47649	0.79766	0.24972		0.26444	0.10354	0.24675	0.29005	0.18747	0.35097	0.23261
ENSG00000162482	AKR7A3		0.28107	0.50209	0.70119	0.49776	0.56294	0.73408	0.45857		0.19162	0.19375	0.080927	0.50205	0.10466	0.41428	0.37559
ENSG00000053371	AKR7A2		48.1663	50.109	45.6468	46.6461	48.7827	46.5747	44.25		1.9879	2.6279	2.8975	5.6282	3.8718	3.0822	3.2271
ENSG00000040487	PQLC2		24.0649	26.3225	26.3059	26.4565	26.8808	25.2266	23.5683		1.7425	1.1856	0.6641	1.3575	2.5672	1.4428	0.71351
ENSG00000077549	CAPZB		194.0892	197.3456	198.2293	200.6255	210.8876	203.9324	196.2474		10.945	4.5351	3.6423	9.4673	9.7525	7.2561	6.5526
ENSG00000173436	MINOS1		14.6754	15.3202	15.4852	14.1361	15.9597	16.3586	15.9144		2.4881	2.1089	2.4973	1.9225	0.91726	2.1909	1.1095
ENSG00000226396	AL031727.1		3.2979	2.4559	1.9991	1.7993	2.4458	2.5657	2.8403		1.5311	0.70705	1.0803	0.25954	1.7022	0.91948	0.68221
ENSG00000158747	NBL1		1.6057	2.1256	2.0958	1.9791	1.8617	1.7748	1.8303		0.53805	0.21048	0.77093	0.22905	0.42419	0.3172	0.5865
ENSG00000162542	TMCO4		28.3129	26.1613	27.7899	27.4325	28.0749	25.6427	26.8081		1.8522	0.9728	0.83169	1.3455	1.4653	2.6845	2.4537
ENSG00000169914	OTUD3		15.3369	17.1809	17.6273	16.4533	15.8096	16.2134	16.1609		1.492	2.4415	1.2288	1.0245	2.4008	1.0905	0.31805
ENSG00000162545	CAMK2N1		37.6074	36.0964	33.3327	35.0801	32.2749	36.4326	32.6294		4.6999	3.2932	2.3758	4.6122	4.3064	1.3325	3.8337
ENSG00000090432	MUL1		61.5252	63.0168	65.5669	62.9556	64.7915	60.0258	61.0483		2.7751	2.3941	2.3099	5.0357	3.5689	4.3436	5.6875
ENSG00000158825	CDA		0.69873	0.52536	0.56743	0.54709	0.62455	0.64438	0.61253		0.33319	0.43427	0.47794	0.23483	0.23257	0.22505	0.36774
ENSG00000158828	PINK1		90.8094	91.2	91.3546	88.8222	91.8518	92.4281	88.4476		4.5956	6.6817	7.7283	3.2065	5.0371	13.6917	5.2151
ENSG00000117242	PINK1-AS		13.5794	13.0921	14.765	14.3438	13.2833	12.0939	13.0797		1.5473	0.8751	1.9838	1.102	1.4502	1.473	1.8846
ENSG00000244038	DDOST		456.8044	449.2684	447.6346	433.8947	462.7236	433.2829	434.0327		39.161	28.5625	20.9529	38.6643	38.1162	12.4453	10.423
ENSG00000189410	SH2D5		2.0364	2.4434	2.5545	2.7785	2.3465	2.9642	2.1717		0.55227	0.54701	0.59575	0.23604	0.89569	0.33189	0.40539
ENSG00000127483	HP1BP3		313.2559	305.3832	310.374	303.3855	300.9484	303.9762	313.8872		10.9742	13.2531	8.9462	22.5194	12.3903	8.5025	8.6621
ENSG00000075151	EIF4G3		240.226	237.8294	233.5868	233.0518	237.2103	229.2347	245.8847		6.8023	15.9438	3.4486	4.3483	14.1573	5.7489	5.1801
ENSG00000117298	ECE1		70.6852	63.8912	64.7512	62.8216	68.049	65.8442	65.2999		3.6758	4.6258	1.8931	5.063	6.2791	3.9585	5.3464
ENSG00000227001	NBPF2P		0.94656	1.2303	0.9349	1.1047	0.7946	0.96614	1.0349		0.3497	0.37196	0.54541	0.4522	0.31222	0.1233	0.43577
ENSG00000142794	NBPF3		15.2431	16.3857	13.8276	16.1731	15.227	14.7355	15.1237		1.5907	1.301	1.9379	0.63676	1.2533	0.97348	2.1824
ENSG00000162551	ALPL		0.20284	0.32822	0.14482	0.13391	0.10963	0.17913	0.15164		0.24115	0.20553	0.16819	0.19396	0.073436	0.1502	0.013424
ENSG00000076864	RAP1GAP		4.7901	5.0154	4.7681	4.3822	4.3032	4.1519	4.2952		0.78156	0.60949	0.82131	0.86912	0.79724	0.89179	0.29204
ENSG00000090686	USP48		101.9718	101.2573	98.7439	106.3126	99.3434	104.8113	108.3669		2.8143	2.6667	4.071	4.7774	4.6218	4.7242	5.7174
ENSG00000142798	HSPG2		409.8953	395.7861	375.9047	402.9797	411.5768	410.6072	424.9165		11.0947	9.0192	25.7157	12.0889	26.4039	20.3469	34.0093
ENSG00000228397	LINC01635		0.32826	0.312	0.35883	0.25368	0.56071	0.28562	0.44007		0.2213	0.15491	0.24353	0.18281	0.17386	0.27045	0.36075
ENSG00000218510	LINC00339		27.0067	28.4895	27.5955	26.6487	26.5637	25.473	26.3044		1.118	1.9157	3.1732	2.0483	1.5928	1.1612	1.9484
ENSG00000070831	CDC42		227.2041	217.0413	232.9804	231.8306	238.5533	245.1381	240.5558		2.948	4.7922	18.5826	10.6488	5.9919	7.4673	12.2256
ENSG00000184677	ZBTB40		101.4047	107.3272	105.535	109.0007	99.3395	100.5885	91.3041		12.1093	4.3391	9.7345	4.8003	7.1334	8.8902	7.598
ENSG00000133216	EPHB2		8.825	9.3915	7.3167	8.9657	8.639	8.9071	8.0969		1.5447	1.2672	1.7833	0.76486	0.69242	0.37281	1.1413
ENSG00000004487	KDM1A		134.5622	132.7279	135.4597	135.7682	136.3809	136.5722	133.7502		7.5946	8.4535	8.9622	4.6872	3.0035	6.988	6.7186
ENSG00000169641	LUZP1		139.0019	142.6538	144.7253	160.5076	158.7961	146.087	144.8187		3.8488	1.9697	6.1819	11.6876	14.3967	8.317	9.8987
ENSG00000179546	HTR1D		0.26064	0.51352	0.33171	0.57604	1.1681	0.67074	0.48516		0.15037	0.46682	0.088993	0.37511	0.51416	0.23352	0.16464
ENSG00000261326	LINC01355		8.1076	8.2011	9.8637	9.8425	7.8004	9.2176	7.7679		3.0108	2.9266	2.8532	2.0474	2.9397	1.3312	2.1336
ENSG00000125944	HNRNPR		212.0359	203.7786	209.9972	216.0345	209.3464	215.8502	232.051		6.1724	4.9247	7.362	12.3221	5.0191	12.15	10.0332
ENSG00000125945	ZNF436		39.8815	36.8462	33.2699	34.8878	34.2661	33.2088	36.0807		3.1427	5.0994	2.6303	4.4767	5.9557	2.5521	3.6705
ENSG00000249087	ZNF436-AS1		5.6223	5.2928	4.679	4.7339	4.5144	5.0954	4.0258		0.56287	0.84001	1.3547	0.68217	1.1217	0.426	0.81177
ENSG00000204219	TCEA3		1.4545	1.8119	1.8439	1.5883	1.4651	1.4709	1.1854		0.47666	0.31691	0.3742	0.2991	0.44389	0.40538	0.33521
ENSG00000088280	ASAP3		17.5947	18.3968	17.6851	16.8095	15.8068	15.3742	15.2505		2.7601	3.8802	2.1299	2.6012	2.9855	2.0729	1.1105
ENSG00000007968	E2F2		0.40613	0.2875	0.34861	0.27291	0.21659	0.2458	0.27416		0.10492	0.20319	0.16997	0.16839	0.18409	0.088272	0.16899
ENSG00000235052	AL021154.1		0.84884	0.60736	0.5548	0.85551	0.48594	0.77143	0.67916		0.6028	0.18351	0.13833	0.35461	0.35062	0.095608	0.27529
ENSG00000117318	ID3		111.1095	120.4603	115.4934	113.1971	117.1698	111.341	111.1312		2.5579	5.0816	5.3168	8.3392	5.1081	4.9299	5.04
ENSG00000142676	RPL11		1188.3499	1236.3818	1220.3165	1200.4378	1214.7641	1186.8236	1195.2035		122.2404	44.8266	22.3621	74.6442	47.0755	34.9063	44.3062
ENSG00000011007	ELOA		152.8646	154.7469	153.5449	154.4347	154.4551	153	152.8354		2.4178	4.6328	2.8816	5.1715	11.0104	4.2642	5.7654
ENSG00000236810	ELOA-AS1		5.3966	5.291	5.5644	5.8221	5.7102	4.4138	5.719		0.25025	0.46381	1.0186	0.52421	1.053	0.61963	0.48868
ENSG00000057757	PITHD1		78.7273	82.6937	82.6182	81.8392	80.7157	81.7615	82.5178		10.849	12.1766	6.1478	10.2435	9.8682	6.034	9.8092
ENSG00000011009	LYPLA2		171.7878	178.5757	177.3025	174.7359	179.2482	171.8723	170.6296		0.63878	5.8497	6.1012	14.4415	6.8226	9.4559	12.2769
ENSG00000117308	GALE		104.6702	106.1597	105.9288	107.9	110.1188	103.4061	99.1035		6.8053	8.5485	6.3832	4.0265	3.0608	9.4785	7.1036
ENSG00000117305	HMGCL		52.8119	55.1029	56.4847	50.8178	52.9647	49.8496	53.6334		2.2112	4.0465	3.2706	3.1119	0.72342	4.2466	3.4422
ENSG00000179163	FUCA1		51.5408	49.486	50.3483	51.1084	52.8142	46.723	50.414		2.563	3.0446	2.0814	2.32	2.4391	4.3312	4.2593
ENSG00000189266	PNRC2		73.8001	71.4894	72.3081	78.2667	76.4358	81.6394	81.3436		2.7169	2.9933	7.115	5.1306	5.6632	5.129	1.2913
ENSG00000188529	SRSF10		121.5997	116.5622	126.2079	126.5505	118.3161	135.2023	131.9106		14.6005	9.0134	8.1352	8.8994	14.3526	2.9077	5.1437
ENSG00000142661	MYOM3		1.1616	0.96941	1.4016	1.036	1.4232	0.84875	1.027		0.16086	0.34489	0.10638	0.11946	0.21913	0.49923	0.14975
ENSG00000142677	IL22RA1		2.8776	2.784	2.3885	2.3505	2.4473	3.215	3.4558		0.60375	0.39911	0.6462	0.34172	0.33053	0.77022	0.38203
ENSG00000185436	IFNLR1		4.8311	6.0285	4.8219	5.144	4.8942	4.2515	5.6591		1.3492	0.68634	0.87975	0.88927	0.38164	0.76253	0.81002
ENSG00000001460	STPG1		16.0254	16.9199	17.3843	17.3126	18.1208	15.9208	17.8363		2.2181	2.6692	2.0087	1.1408	1.1806	1.0207	1.5249
ENSG00000001461	NIPAL3		131.1348	134.0577	125.6176	126.3567	123.5399	120.4565	126.3044		6.0112	4.6987	4.4516	4.5203	6.923	7.6975	6.3376
ENSG00000117602	RCAN3		32.7451	34.0035	31.1952	33.1557	33.4178	33.9181	38.925		4.4474	6.0831	5.0619	5.7066	4.8427	2.0603	3.8084
ENSG00000133226	SRRM1		85.7263	83.3917	85.2559	86.3876	80.6959	86.7893	84.5832		9.5033	3.5172	6.2076	4.4421	1.559	3.1177	6.4878
ENSG00000169504	CLIC4		854.2311	791.8656	801.9891	817.935	820.7318	890.2605	916.5075		79.6314	64.6749	90.8788	163.8716	82.7132	48.8386	39.3852
ENSG00000020633	RUNX3		46.2477	45.349	46.5736	46.4253	51.1716	48.5573	41.7442		3.2183	1.9791	1.7397	1.663	2.9038	2.6341	6.1924
ENSG00000261025	AL445471.2		2.1821	2.1064	2.4277	2.6118	2.2318	2.5696	3.0783		0.53142	0.64096	0.45892	0.76726	0.64038	1.1299	0.67926
ENSG00000117614	SYF2		131.9452	130.7452	130.2978	126.9826	126.8965	134.6177	136.3257		3.083	3.0117	7.4587	4.3358	4.9157	5.9969	5.6824
ENSG00000284602	AL031432.4		2.5281	1.8002	2.4439	2.7685	2.1335	2.2719	2.0378		0.51463	0.24698	0.65015	0.80717	1.0905	0.78943	0.28578
ENSG00000117616	RSRP1		176.9029	164.2796	168.2671	167.2857	151.7447	175.0132	154.0028		36.9184	21.5752	21.5027	7.134	24.3535	5.8792	6.1649
ENSG00000183726	TMEM50A		110.4447	110.8683	111.5046	110.2076	110.6346	116.5207	121.928		3.2822	1.3636	1.6453	0.99816	1.8291	10.1549	7.8357
ENSG00000188672	RHCE		1.4704	1.4446	1.8202	1.5349	1.0006	1.255	1.3568		0.53179	0.38654	0.62204	0.17724	0.48019	0.45235	0.62191
ENSG00000204178	MACO1		36.8427	33.7125	34.0996	32.433	34.3046	32.3303	34.1403		1.1834	0.97334	2.2674	2.0866	1.5319	1.5333	2.452
ENSG00000157978	LDLRAP1		51.9668	52.4934	53.8639	50.5061	51.2222	49.77	50.2697		1.9305	2.1944	4.6429	3.1161	5.3196	1.1995	2.015
ENSG00000225643	AL606491.1		1.21	1.2435	1.4178	1.4697	1.2624	1.2491	1.3793		0.31929	0.37317	0.26298	0.31329	0.54779	0.57944	0.4318
ENSG00000117643	MAN1C1		4.4736	4.3654	4.863	3.8109	3.7069	3.9294	3.9749		0.62358	0.79312	0.54586	0.68158	0.9816	1.1625	1.165
ENSG00000162430	SELENON		225.1949	222.6511	219.2143	223.9551	232.2274	218.6968	212.2036		10.725	10.057	15.6219	23.1865	24.0038	7.8164	4.077
ENSG00000228172	AL020996.1		3.9044	3.6897	3.8088	3.4613	3.1735	2.4273	3.2475		1.1784	0.51212	0.18544	0.85504	0.23771	0.43987	1.2109
ENSG00000117640	MTFR1L		111.2305	108.8696	116.0167	105.7009	103.6569	105.3475	100.0046		9.8135	3.1985	5.2369	3.6356	5.2127	4.45	6.5208
ENSG00000127423	AUNIP		3.5975	2.9367	3.6208	3.2185	2.6042	3.0118	3.0505		0.43686	0.57066	1.2465	0.5951	0.87016	0.85545	0.77473
ENSG00000236528	AL033528.2		0.14236	0.45218	0.33602	0.1136	0.038879	0.19655	0.19289		0.12382	0.37463	0.057009	0.13235	0.077758	0.24472	0.20962
ENSG00000182749	PAQR7		20.5613	20.8847	20.0527	20.7018	19.6618	20.2574	20.5628		1.1381	3.7462	1.4777	1.8423	2.5367	2.226	1.6918
ENSG00000117632	STMN1		118.7331	122.0526	120.9352	113.8451	116.8643	118.948	109.4701		8.7054	6.9101	11.4378	8.7676	7.9139	7.4225	9.1724
ENSG00000158006	PAFAH2		29.7159	32.3185	32.0226	29.6941	30.3255	30.0995	32.3283		1.2986	1.885	1.435	1.4254	2.5764	1.1292	0.87667
ENSG00000158008	EXTL1		43.9422	43.9403	42.1481	40.1319	38.0652	40.0821	40.5532		7.0822	4.3382	5.0244	2.4748	3.8419	4.5975	5.834
ENSG00000158022	TRIM63		0.45107	0.45475	0.39464	0.7846	0.7444	0.53333	0.3787		0.53715	0.20196	0.10544	0.29209	0.19631	0.43372	0.092396
ENSG00000175087	PDIK1L		19.3658	17.4106	15.5044	16.982	17.9971	19.7028	20.3996		2.7642	1.2838	2.2669	1.6433	2.3237	2.3125	0.8079
ENSG00000142684	ZNF593		11.855	10.6861	12.1671	12.6516	13.3894	12.2046	13.4229		2.2179	0.93611	1.2093	1.1563	1.6821	1.0305	2.0242
ENSG00000142675	CNKSR1		0.51177	0.82666	0.6524	0.79127	0.53868	0.53808	0.69258		0.26221	0.25112	0.27889	0.30215	0.31901	0.22459	0.40834
ENSG00000130695	CEP85		30.8183	34.0749	32.6837	30.81	30.6765	30.8301	30.6896		3.1466	4.4567	2.842	1.8166	0.81183	4.9399	2.0351
ENSG00000142669	SH3BGRL3		498.2424	502.4559	504.6452	494.0666	527.3976	510.9953	494.9121		10.3318	20.9957	13.6888	46.3638	50.4105	34.9181	19.891
ENSG00000158062	UBXN11		20.0024	20.3558	20.867	20.56	19.3692	18.4614	18.0676		3.7548	2.7472	1.1616	1.2363	2.478	2.5369	1.5519
ENSG00000169442	CD52		0.37399	0.62358	0.46902	0.54278	0.66052	0.39687	0.74079		0.076688	0.3316	0.16	0.18043	0.39085	0.21326	0.50804
ENSG00000117682	DHDDS		50.2542	50.919	50.0557	51.4181	52.0816	49.0248	44.8532		2.1389	3.7604	1.5091	3.5956	1.8229	3.7993	4.5861
ENSG00000225891	AL513365.2		0.45032	0.28485	0.26718	0.23554	0.14851	0.21569	0.34311		0.17636	0.080565	0.11897	0.16663	0.12726	0.2516	0.15008
ENSG00000198830	HMGN2		83.2207	84.5918	83.9837	80.8755	82.9289	82.5117	80.2509		2.6321	4.8289	3.7396	9.035	2.6641	5.5211	2.6206
ENSG00000117676	RPS6KA1		36.6741	35.755	33.8756	35.2531	34.2442	32.734	32.3804		2.3867	3.0978	0.72567	1.9219	2.3435	2.1225	7.4044
ENSG00000260063	AL512408.1		2.0164	2.2154	2.2208	2.1116	1.7675	2.2848	1.9554		0.5199	0.89513	0.36632	0.57765	0.28009	0.739	0.43227
ENSG00000117713	ARID1A		140.3536	134.8183	131.3556	132.1656	129.5805	127.9813	129.218		16.1051	8.566	3.044	7.2863	7.1142	6.2692	9.4401
ENSG00000060642	PIGV		36.5169	35.2066	35.2352	32.494	33.7804	31.973	34.0923		2.5976	2.2946	1.4423	0.9341	0.43038	2.021	4.0853
ENSG00000204160	ZDHHC18		20.6531	22.5194	21.8259	21.3702	24.4598	22.1374	19.2462		1.0996	1.6219	2.2071	2.7408	1.9985	0.73903	1.689
ENSG00000175793	SFN		2.5002	2.6683	2.555	2.7108	3.0142	2.5005	1.866		1.2069	0.65857	0.78155	0.96752	0.49378	0.58197	0.88334
ENSG00000142751	GPN2		80.0649	81.3656	76.9373	79.2745	80.5193	82.6977	77.0022		5.3584	6.8221	4.0493	3.8556	8.9662	3.0751	5.1288
ENSG00000198746	GPATCH3		21.5519	22.1059	21.4117	22.718	21.2578	22.0764	21.4845		1.2509	1.3499	1.9776	1.3093	2.5806	2.2847	3.3999
ENSG00000090273	NUDC		79.8651	84.4268	83.5448	85.9773	83.6514	83.6847	87.4227		5.8254	5.3829	5.2142	2.7822	2.9836	4.4027	2.0896
ENSG00000253368	TRNP1		15.1563	15.36	15.1508	14.4268	16.3235	17.1526	15.139		0.90957	1.1596	2.1549	1.1458	1.39	1.4647	2.8598
ENSG00000158246	TENT5B		2.7607	3.428	3.4228	3.0874	2.771	2.7827	2.394		0.73342	0.58386	0.50493	0.82302	0.69152	0.84504	0.97504
ENSG00000090020	SLC9A1		40.8338	37.0753	37.7316	35.2475	37.0663	33.5312	32.8645		2.4365	3.5891	1.4125	2.04	4.9326	3.7471	2.847
ENSG00000225159	NPM1P39		0.25087	0.34865	0.2467	0.22916	0.072402	0.40325	0.18219		0.27662	0.21617	0.2721	0.1701	0.1448	0.2222	0.17838
ENSG00000142784	WDTC1		94.8959	90.3732	91.663	88.5714	96.9406	82.9564	87.0722		8.1787	4.597	5.8734	5.6021	2.1962	6.1674	4.74
ENSG00000186501	TMEM222		38.8016	39.2948	40.1181	39.7986	42.2653	37.9069	38.416		3.0008	3.1831	1.7463	5.5849	5.3332	1.228	1.1129
ENSG00000241547	ACTG1P20		1.0632	1.5659	1.2339	1.311	1.1396	1.2015	0.60121		0.49006	0.46018	0.31895	0.45225	0.43594	0.1548	0.098599
ENSG00000142765	SYTL1		10.7924	10.4804	10.7107	10.1612	9.1038	9.0009	9.0362		0.96301	0.69295	1.567	2.0179	0.53677	0.5196	1.5121
ENSG00000142733	MAP3K6		26.8641	27.922	25.8382	25.6353	24.3972	25.774	21.1178		4.2837	5.457	3.0439	1.5438	4.5123	3.9351	3.5265
ENSG00000181773	GPR3		1.926	1.7293	1.9292	1.8725	1.915	1.8679	1.6552		0.52537	0.72507	0.37383	0.43109	0.2333	0.22227	0.45522
ENSG00000158195	WASF2		167.5013	164.3563	163.15	167.7079	174.0766	162.0062	155.2642		2.2676	5.4352	2.0339	4.186	4.5628	4.4631	9.7925
ENSG00000126705	AHDC1		50.6314	53.1516	46.4822	47.964	44.4527	49.7447	48.9856		3.7077	3.5739	3.8707	4.4217	1.6463	1.1896	2.8015
ENSG00000000938	FGR		0.83743	0.9297	1.0723	0.79058	0.85743	0.83464	0.61111		0.42164	0.50465	0.35014	0.42187	0.47544	0.22465	0.29773
ENSG00000126709	IFI6		22.4904	23.6878	24.7398	23.6114	24.5654	27.308	23.8193		2.906	4.1961	1.5445	2.0833	2.075	1.8486	2.6459
ENSG00000009780	FAM76A		11.7836	15.1338	14.9733	14.7992	14.1595	16.1416	14.3301		0.482	2.327	2.1889	0.88379	2.4047	1.7758	3.2482
ENSG00000117758	STX12		82.8964	85.2048	86.1696	88.3688	84.8272	87.5416	88.188		5.0168	2.2308	3.7724	4.5569	2.2314	4.939	6.0514
ENSG00000270031	AL020997.3		0.37131	0.59958	0.58788	0.30165	0.24808	0.6149	0.51287		0.3274	0.2774	0.45299	0.21909	0.30378	0.59283	0.34286
ENSG00000117751	PPP1R8		63.2095	62.6893	63.3839	62.8234	64.5175	65.9382	66.4039		3.3422	0.34472	0.793	2.2419	2.8389	2.3066	2.2942
ENSG00000130775	THEMIS2		6.9098	8.063	6.3814	7.215	6.2069	7.9372	6.6534		1.1972	1.3217	0.91455	1.0013	2.0334	1.5632	0.99434
ENSG00000117748	RPA2		33.6228	33.3687	32.9312	31.5499	32.6215	34.6409	33.2135		3.7223	1.0615	1.4847	2.7004	1.0003	1.6173	1.6858
ENSG00000130768	SMPDL3B		0.4358	0.52915	0.46395	0.6089	0.49229	0.52725	0.43664		0.36472	0.09936	0.33918	0.27748	0.48736	0.30656	0.30267
ENSG00000158161	EYA3		71.1038	73.9338	71.8644	71.7239	70.7432	68.6804	70.1015		5.1374	4.4497	4.3447	7.7111	6.7959	2.6149	5.2425
ENSG00000228589	SPCS2P4		0.96734	1.1358	1.1443	0.96933	0.70865	0.91313	0.98042		0.32396	0.51682	0.4893	0.50786	0.2168	0.19542	0.29252
ENSG00000169403	PTAFR		0.27279	0.33864	0.2774	0.27821	0.090195	0.15178	0.31055		0.32482	0.31419	0.069167	0.17108	0.067276	0.14009	0.2173
ENSG00000126698	DNAJC8		100.8481	104.9426	101.3758	101.7892	104.6875	104.1483	104.7909		9.9377	6.143	4.2911	6.0422	5.3139	0.89936	3.1281
ENSG00000130770	ATP5IF1		61.9012	62.5518	60.9592	60.9227	61.7585	63.4709	64.0106		2.5336	3.5517	2.6069	3.549	5.4431	5.185	2.6179
ENSG00000270605	AL353622.1		5.211	4.065	4.0668	4.6865	3.7281	4.8544	3.6588		1.5488	0.35559	1.2397	1.5922	1.2902	0.30652	0.633
ENSG00000130766	SESN2		23.0278	23.5615	21.5344	21.453	22.0922	22.5962	22.2493		0.38058	1.2484	1.3035	1.8153	2.1167	2.281	1.4572
ENSG00000130772	MED18		30.6768	31.3856	32.0918	29.2225	32.3204	29.4957	30.3885		2.3369	2.4213	2.3514	1.731	2.5587	1.6756	3.6017
ENSG00000204138	PHACTR4		80.5016	83.2452	80.9579	84.5197	80.5578	80.3882	82.4334		4.4426	1.834	1.9554	3.1041	2.1182	4.968	4.4664
ENSG00000180198	RCC1		45.5716	46.0939	46.0148	46.5457	46.5989	44.9312	45.9355		1.9383	2.1461	3.0234	2.7289	3.1193	3.7054	3.1146
ENSG00000242125	SNHG3		25.253	26.2876	27.9857	29.2333	26.5597	29.1142	26.4033		4.6286	3.0476	2.1274	3.4977	4.6868	1.5571	1.4868
ENSG00000200087	SNORA73B		1.6912	0.47545	1.0973	0.86121	1.3612	1.2247	1.4964		2.0034	0.36977	0.58992	0.647	1.2721	0.83882	1.3615
ENSG00000279443	AL513497.1		1.4588	1.411	1.5523	1.5627	1.7429	1.2892	1.1526		0.51435	0.85426	0.52778	0.40989	0.57587	0.5228	0.36157
ENSG00000180098	TRNAU1AP		21.3192	23.1274	21.8884	21.7738	23.7727	20.8028	19.7945		2.0376	2.0192	1.0149	0.82088	1.5803	1.3314	3.0216
ENSG00000197989	SNHG12		15.6805	17.4158	17.383	18.6357	18.0026	19.5713	16.3904		2.0816	1.7566	4.033	1.4847	1.4721	2.106	2.2304
ENSG00000221539	SNORD99		0.84399	1.0391	1.0368	0.88525	1.0872	0.97451	0.78011		0.32796	0.27834	0.30239	0.11654	0.20057	0.35334	0.43193
ENSG00000120656	TAF12		36.577	36.7665	36.7636	33.982	34.9784	33.3352	36.3548		2.4966	1.1369	1.6102	1.066	1.4257	0.2662	3.3855
ENSG00000229388	LINC01715		0.62671	0.67299	0.82666	0.83707	0.57323	0.75207	0.76041		0.21068	0.20953	0.27721	0.18344	0.2639	0.31248	0.45906
ENSG00000162419	GMEB1		24.4237	24.6868	25.3655	24.1721	23.3731	23.5442	22.6291		1.9685	1.7944	2.5643	2.2929	1.5866	2.8688	1.7778
ENSG00000198492	YTHDF2		103.8383	109.9081	114.7018	109.1377	109.1012	109.9745	110.5342		3.3047	2.8729	8.9514	4.0646	6.7823	3.7214	3.9683
ENSG00000116329	OPRD1		12.5195	14.7643	13.625	13.5065	14.1071	13.3107	14.0739		1.3735	1.6448	1.1092	2.9908	2.7223	0.9904	0.67606
ENSG00000159023	EPB41		67.6421	69.0383	72.7263	70.1265	65.2875	66.7993	64.0799		4.2626	2.3148	3.1674	3.317	1.6922	6.755	3.5416
ENSG00000253304	TMEM200B		2.0322	2.2013	2.3204	2.2164	2.1678	2.5815	2.7244		0.62729	0.09899	0.49915	0.81933	0.19624	0.64438	0.42233
ENSG00000116350	SRSF4		89.8001	91.8556	94.1727	97.4682	85.5019	93.5887	81.8026		9.69	8.3825	12.3479	4.8511	10.8264	5.2061	4.2978
ENSG00000116353	MECR		14.1032	13.6851	13.4277	14.897	14.2323	13.3843	13.234		1.7955	1.6062	1.0099	0.38647	1.752	0.93472	0.87825
ENSG00000060656	PTPRU		9.7533	9.8971	9.2914	10.0497	9.3703	9.6535	8.4598		1.3211	1.1163	0.77212	0.60967	0.67697	0.5749	0.97475
ENSG00000186056	MATN1-AS1		1.5589	2.0193	1.4365	1.3922	1.5522	1.8109	1.2426		0.61749	0.58928	0.69324	0.40023	0.25979	0.73732	0.67726
ENSG00000162511	LAPTM5		0.91377	0.72396	0.43632	0.53406	0.83898	0.54349	1.0194		0.36999	0.096422	0.23979	0.42729	0.38032	0.26257	0.12872
ENSG00000223382	LINC01778		4.4174	4.1648	4.9605	4.1655	4.1069	4.0173	4.5051		0.86825	0.54311	0.52532	0.46585	0.35925	0.50837	0.72251
ENSG00000162512	SDC3		79.3333	78.7218	80.5853	80.5693	83.2544	79.1865	82.0362		5.8022	7.392	6.1685	8.8026	11.1296	1.8684	3.7347
ENSG00000134644	PUM1		151.127	140.2053	138.0914	143.1791	141.8862	145.979	153.125		10.7628	3.1008	4.0944	10.6422	7.0366	9.3344	10.4067
ENSG00000084628	NKAIN1		3.8425	4.0896	4.6092	3.8299	4.5349	3.7531	3.7815		1.2483	0.91193	0.3484	0.6531	1.3326	1.0981	0.9484
ENSG00000060688	SNRNP40		38.516	38.6819	38.5256	37.6992	39.2394	40.1395	39.7003		2.5294	1.6495	2.0098	1.5789	2.5159	1.759	4.2562
ENSG00000229447	AC114495.2		0.15649	0.29412	0.35769	0.2784	0.31156	0.24468	0.48717		0.2442	0.1643	0.12817	0.25421	0.051915	0.21192	0.27969
ENSG00000121766	ZCCHC17		80.4115	75.8632	77.0042	74.7185	75.2372	77.7213	79.2094		5.9141	2.2088	1.5152	3.033	2.1327	4.6622	5.0767
ENSG00000168528	SERINC2		35.0745	35.211	33.6186	32.5664	34.7058	34.5579	31.7965		4.4545	5.0822	6.3413	4.8148	2.5917	7.7735	5.4743
ENSG00000229167	AC114488.1		0.10917	0.082094	0.066096	0.18305	0.090195	0.028274	0.26992		0.073863	0.099845	0.076333	0.080953	0.067276	0.056547	0.18611
ENSG00000142910	TINAGL1		12.8971	13.2337	12.5821	11.618	12.4566	12.9523	12.1492		2.2934	2.3863	1.6528	0.80138	1.8571	2.2512	1.0453
ENSG00000162517	PEF1		76.2092	74.8351	76.8881	77.3282	77.3244	72.8893	72.4098		3.362	3.0221	2.7774	5.5422	5.0419	6.1566	1.147
ENSG00000084636	COL16A1		642.2186	660.5902	695.4613	695.3892	595.0622	659.7207	554.2665		42.5855	34.5519	82.9344	63.7359	91.4175	36.8911	12.0153
ENSG00000121753	ADGRB2		18.3106	17.6554	16.6309	17.9108	16.4627	17.8294	16.6714		1.4663	0.69578	1.2271	2.3636	2.0365	1.8955	2.203
ENSG00000134668	SPOCD1		23.5035	29.2842	32.1717	32.738	31.1062	29.2137	24.2419		1.9161	0.99824	6.0505	1.4587	3.2165	1.1326	1.5583
ENSG00000184007	PTP4A2		150.5739	150.704	154.1888	148.6556	149.5935	154.5359	159.0458		8.5087	7.3147	10.1495	15.3467	5.3315	3.9494	2.8307
ENSG00000121774	KHDRBS1		300.4035	300.88	300.8416	304.5779	309.307	309.1604	311.887		4.6873	9.4336	7.7985	6.2642	8.5606	10.303	16.1527
ENSG00000121775	TMEM39B		24.1075	25.4566	24.4522	25.2413	24.6548	25.5596	24.6923		3.2584	1.1967	1.6502	0.83624	2.947	3.0252	2.1602
ENSG00000025800	KPNA6		108.4414	107.2401	104.3855	106.7814	105.2509	107.5589	106.2787		8.7425	2.2369	4.6614	6.1675	7.9491	4.0924	4.0844
ENSG00000084652	TXLNA		206.6453	208.931	201.1486	207.8771	207.3309	212.0244	200.6725		7.4934	5.1616	12.0035	5.0103	7.0162	8.0334	13.7606
ENSG00000160050	CCDC28B		41.9185	43.6876	44.9005	44.7194	44.2249	42.7202	45.728		3.7196	1.017	0.99184	2.6296	1.7157	1.3674	1.6704
ENSG00000224066	AL049795.1		5.6202	5.4645	6.1721	6.0399	5.2003	5.1469	4.4681		1.2468	1.1904	2.0839	1.3916	1.6802	0.85085	0.38357
ENSG00000160051	IQCC		9.4861	9.4799	9.3913	9.6237	8.9089	9.1021	9.8979		0.74365	0.60195	0.79727	1.6181	0.64996	1.1023	2.0929
ENSG00000160055	TMEM234		24.8376	25.7912	26.527	26.6204	24.0283	24.0046	23.5187		2.6216	2.2611	3.9705	1.6592	2.0417	1.4081	1.5257
ENSG00000084623	EIF3I		415.9656	437.0319	427.5793	425.4046	446.1337	428.6559	420.9741		30.7284	17.9452	13.8609	43.7268	35.1475	14.4667	5.3321
ENSG00000220785	MTMR9LP		49.5439	49.6965	51.9414	51.6825	46.2955	45.38	40.638		2.3582	3.0569	8.2855	7.3004	3.606	2.8488	5.898
ENSG00000183615	FAM167B		12.7904	13.4702	12.9681	13.9736	12.2936	12.4122	10.0105		0.12909	2.2564	2.4748	2.3368	1.8309	1.1012	1.4501
ENSG00000116478	HDAC1		274.1514	277.6985	277.0961	283.0491	280.172	282.8905	268.7797		12.6654	18.8832	19.3848	17.4849	8.7828	5.8022	9.908
ENSG00000175130	MARCKSL1		353.4661	340.6308	350.156	339.5352	353.2763	351.2652	354.7471		60.6309	56.0024	37.4225	58.1626	64.9006	44.5343	51.6122
ENSG00000162526	TSSK3		1.0926	1.1444	1.1765	1.002	0.59121	1.2581	0.79435		0.52392	0.22749	0.29573	0.32853	0.55449	0.41368	0.60196
ENSG00000225828	FAM229A		19.9532	23.6466	23.8322	24.9355	21.1508	22.1134	17.7491		5.0307	3.0093	3.2398	3.4451	3.3037	3.2074	1.7067
ENSG00000160058	BSDC1		118.391	119.3284	119.2734	124.6125	114.5084	110.724	110.504		5.5065	3.9593	6.7725	4.7976	6.9204	11.1297	8.8105
ENSG00000273274	ZBTB8B		0.60039	0.5798	0.60518	0.84698	0.40421	0.81336	0.59385		0.33259	0.05822	0.50237	0.32672	0.19605	0.23924	0.60124
ENSG00000160062	ZBTB8A		3.9342	4.3065	5.2286	5.1069	4.3986	5.2165	4.8292		0.76969	1.0682	0.75567	0.22502	0.61715	0.81871	1.1975
ENSG00000176261	ZBTB8OS		31.1672	30.7038	31.7027	32.6338	30.0229	32.514	31.3304		2.424	1.9927	3.3027	1.4677	1.3032	3.0809	2.8528
ENSG00000162521	RBBP4		193.5911	200.8641	196.9899	199.2432	197.2803	204.195	201.7539		3.5417	10.9692	4.6958	9.178	5.4472	9.5888	9.9346
ENSG00000162520	SYNC		227.6551	232.3922	238.3467	251.8532	262.3906	260.9652	247.2168		14.5977	10.3477	1.3659	3.4077	3.4713	9.6658	7.0872
ENSG00000162522	KIAA1522		47.414	50.7199	47.6127	52.2395	53.932	49.3825	48.7134		3.4169	6.2642	2.1282	1.71	6.3441	5.8416	3.4089
ENSG00000134684	YARS		114.1006	120.0722	122.7317	126.0609	128.48	122.6968	120.9019		5.8135	2.5065	10.6983	6.3675	4.8976	5.8255	3.2632
ENSG00000116497	S100PBP		59.5742	64.4709	65.5344	61.5139	59.7567	61.5746	61.8002		1.8265	5.4888	5.9626	3.3299	5.4688	1.9116	1.3036
ENSG00000160097	FNDC5		0.76375	0.60768	0.5654	0.60174	0.64528	0.73295	0.53781		0.57839	0.23049	0.20599	0.30658	0.34761	0.25481	0.47961
ENSG00000121900	TMEM54		23.2351	20.7651	21.4946	21.0671	21.377	20.532	18.453		2.2367	2.2933	1.7231	2.0166	2.1445	2.7105	2.4904
ENSG00000116514	RNF19B		72.114	75.2381	73.4063	64.8004	64.8861	63.7022	65.1281		6.4803	3.7748	5.6191	4.8147	8.17	2.717	6.578
ENSG00000004455	AK2		176.5185	178.0688	184.9134	182.3466	184.5727	180.1064	185.6384		10.1994	7.902	9.8066	10.1811	4.0209	13.8609	7.5148
ENSG00000142920	AZIN2		70.7821	75.7697	73.0853	67.1489	59.0844	58.9607	53.8758		1.9117	4.7267	2.8902	5.263	4.1492	3.8001	2.7973
ENSG00000278997	AL662907.1		1.1623	1.6034	1.2367	1.5038	1.1509	1.5465	1.1133		0.17053	0.62986	0.36351	0.22159	0.34615	0.4832	0.37068
ENSG00000116525	TRIM62		21.4381	23.79	24.6661	22.6647	23.9172	23.1648	21.2785		2.4854	0.67797	1.526	2.6146	3.4883	3.138	0.88404
ENSG00000160094	ZNF362		30.0749	27.0052	27.1734	25.8143	27.4877	26.2709	26.4887		2.1356	1.0007	1.7749	0.67686	1.5076	2.7617	2.1684
ENSG00000134686	PHC2		66.8098	69.4701	71.8542	67.0875	66.9505	61.6991	61.5919		3.3763	3.4812	4.7103	2.9467	2.3335	2.9784	4.0888
ENSG00000222112	RN7SKP16		0.037373	0.32896	0.22705	0.17677	0.23216	0.2062	0.15195		0.074745	0.2876	0.19499	0.15598	0.15087	0.17192	0.13442
ENSG00000121903	ZSCAN20		12.8754	12.7016	12.4658	13.0065	11.5017	11.8739	12.323		1.1392	1.173	0.95482	1.0379	2.5426	1.2503	2.5455
ENSG00000121904	CSMD2		0.069507	0.14599	0.032646	0.088781	0.12804	0	0		0.080715	0.11773	0.065293	0.060227	0.20751	0	0
ENSG00000163866	SMIM12		34.7633	35.9797	38.9446	38.4722	40.4159	38.0761	36.3409		2.3687	2.7763	2.1409	3.0243	2.1022	2.6223	1.0974
ENSG00000188910	GJB3		4.5427	5.1684	4.8823	5.009	4.9918	4.6833	5.6232		0.68769	0.70424	1.2969	0.76518	0.66039	0.80898	0.92144
ENSG00000241014	AC114490.1		9.6265	8.8538	9.9299	9.2204	8.9087	9.862	9.8398		0.29478	1.8146	1.6948	1.3016	0.61005	0.88325	1.4803
ENSG00000163867	ZMYM6		15.6437	14.2917	14.341	13.7457	13.5286	14.7434	14.5915		2.0653	2.2353	2.6379	1.9177	2.0026	1.0031	1.3343
ENSG00000197056	ZMYM1		17.7943	17.5311	16.262	15.6704	15.3489	18.8496	17.2072		2.6046	2.0994	3.9089	2.7404	1.8464	1.355	0.87785
ENSG00000116560	SFPQ		298.0093	303.4771	314.6845	330.6674	301.6353	317.7246	292.762		23.2884	13.3674	20.6763	11.2478	26.3435	6.4501	13.9562
ENSG00000146463	ZMYM4		95.8775	96.5086	92.4378	93.9362	90.6906	98.4818	104.0186		8.8103	6.0175	6.9787	4.5604	8.9254	5.4278	5.0581
ENSG00000142687	KIAA0319L		269.0742	268.5956	264.4605	256.8394	252.4592	246.2699	251.9693		6.2033	6.3543	10.2362	14.3897	11.7587	7.5652	14.318
ENSG00000020129	NCDN		158.4377	159.4883	159.2413	162.3386	160.6437	154.3561	153.5298		11.6893	5.4052	4.6998	9.8117	9.6984	8.2762	6.6095
ENSG00000116819	TFAP2E		0.58018	1.3603	1.2033	1.177	0.76005	1.1265	0.53145		0.4492	0.31084	0.32204	0.46064	0.3705	0.38194	0.10409
ENSG00000126067	PSMB2		145.3699	151.3818	150.2002	144.0652	151.3502	146.4784	147.6214		11.4459	4.9454	4.3525	9.2124	7.4929	1.1189	6.9269
ENSG00000142686	C1orf216		51.5217	52.0712	50.2285	50.8848	52.0617	50.9055	47.6739		2.7634	1.7646	1.6868	2.0345	3.067	2.8668	2.7842
ENSG00000092853	CLSPN		2.2156	2.0247	2.3711	1.6589	2.7139	2.5866	2.3781		0.25032	0.29935	0.21875	0.56533	0.52823	0.54576	0.7857
ENSG00000232335	AL354864.1		0.17868	0.15211	0.18689	0.12724	0.24869	0.029689	0.11747		0.13285	0.11525	0.079674	0.18148	0.21173	0.059379	0.15529
ENSG00000134698	AGO4		44.3417	42.292	46.7005	45.3753	43.5502	42.3991	40.3814		6.6618	4.2909	2.1308	4.8703	2.8061	3.5209	2.8856
ENSG00000092847	AGO1		98.6036	98.5616	99.575	97.856	98.2025	98.9685	96.0486		7.8411	2.1303	4.2002	7.0441	7.186	3.8067	5.5404
ENSG00000126070	AGO3		63.1476	62.9826	64.2194	64.9708	60.2351	66.2394	66.0694		10.6467	8.6808	7.7209	8.202	6.4305	2.9316	3.3432
ENSG00000116863	ADPRHL2		29.3631	30.2156	33.5454	31.6713	32.4051	31.3704	30.2862		2.5912	2.3413	3.0728	2.4058	1.5734	2.9677	1.7661
ENSG00000171812	COL8A2		2.7671	2.2217	2.211	2.1967	2.7281	2.2433	2.2756		0.89875	0.40689	0.62052	0.56847	0.57962	0.22681	0.80218
ENSG00000054116	TRAPPC3		62.154	71.1865	71.3458	70.0894	69.3546	67.5562	65.1148		2.2232	3.4089	1.7373	3.1474	3.2247	4.7528	1.5047
ENSG00000116871	MAP7D1		119.3983	123.7492	126.0108	122.0286	120.0948	118.3332	119.1676		7.3509	8.4006	7.8001	9.8608	7.1096	5.5524	4.6246
ENSG00000054118	THRAP3		207.5848	211.9814	213.1043	209.6987	210.1328	206.8326	204.3644		12.6433	8.1441	11.0174	2.9905	6.85	6.0449	10.0624
ENSG00000214193	SH3D21		10.1325	11.0896	10.4257	10.7355	9.6466	11.0456	8.383		1.5809	1.3656	1.7565	0.98707	0.96458	0.89641	0.91468
ENSG00000142694	EVA1B		18.1862	14.7889	13.8375	15.4667	12.6682	15.0946	16.0874		2.0754	1.6169	1.9204	2.9192	0.66399	1.6641	3.7903
ENSG00000116883	AL591845.1		3.8119	3.1892	4.7315	4.4366	3.0388	3.8466	3.2403		1.3034	0.6209	0.51792	0.62791	0.67651	0.48645	0.63071
ENSG00000196182	STK40		60.9389	61.9587	65.4246	65.9769	63.131	57.0618	59.295		5.8566	4.1485	1.2538	5.8463	3.3624	4.3049	2.199
ENSG00000181817	LSM10		23.1735	24.2155	23.3466	22.5888	23.5524	22.6005	20.3325		0.9457	2.6169	1.2737	3.7063	2.6389	1.5949	0.61389
ENSG00000116885	OSCP1		8.1488	9.6698	8.6534	8.665	9.1941	8.016	8.3179		1.0715	1.2505	0.076153	1.5711	0.74235	1.0185	0.88833
ENSG00000116898	MRPS15		48.2298	49.1607	48.7245	48.5603	49.551	49.2677	48.5834		4.7993	2.5292	2.7424	6.1538	2.5442	2.2796	2.0462
ENSG00000233621	LINC01137		8.7619	9.2251	9.5936	8.8982	9.7993	8.7646	7.8102		0.88512	0.47218	1.0931	1.7625	0.69153	1.6879	1.19
ENSG00000163874	ZC3H12A		8.9803	10.1297	11.0916	9.9458	8.9805	10.1305	9.1766		1.8425	0.84862	0.87121	1.8101	0.91751	1.792	0.4514
ENSG00000163875	MEAF6		39.7676	42.2388	42.9236	41.8902	41.661	43.1178	42.8912		4.0444	4.7796	0.81854	4.6666	2.0109	4.6926	2.9874
ENSG00000163877	SNIP1		38.8888	41.2521	39.2709	39.5923	39.0256	40.0164	41.9195		1.4898	1.6437	2.0799	1.1545	2.9921	4.718	2.3052
ENSG00000237749	AL034379.1		1.1874	0.88534	0.93723	0.94518	1.3109	1.1023	1.2509		0.3538	0.27298	0.29607	0.20872	0.302	0.2774	0.30796
ENSG00000134697	GNL2		74.5248	82.9755	80.1701	81.8116	84.8531	80.7535	79.8751		9.5855	7.2318	5.64	2.4395	3.9608	5.2717	2.1211
ENSG00000116922	C1orf109		21.5004	22.6616	20.7787	23.5812	22.2762	21.9061	23.188		1.1115	2.8381	0.95864	2.6627	0.26225	2.9614	0.7474
ENSG00000134690	CDCA8		3.3607	3.1295	2.746	2.7774	2.7186	2.8978	2.6378		0.76165	1.0734	0.42237	0.59151	1.2847	0.57517	0.62007
ENSG00000185090	MANEAL		27.1725	27.4695	28.0857	27.3908	28.6084	26.5593	27.9225		4.3199	0.95255	1.84	1.9403	1.8395	0.73452	2.2079
ENSG00000196449	YRDC		31.7096	36.3741	33.7346	34.1032	33.5293	33.8471	33.2174		2.892	1.8573	2.4892	0.68695	2.9438	1.1712	0.84913
ENSG00000197982	C1orf122		72.299	75.2499	75.6997	73.031	73.1557	73.0318	74.0106		12.3163	8.4762	5.2363	13.3621	11.9559	4.3658	9.9894
ENSG00000188786	MTF1		51.9371	54.5371	53.8266	51.8654	53.9093	54.33	51.8622		2.7605	3.2543	2.3202	5.3658	3.4088	4.2549	2.8656
ENSG00000204084	INPP5B		32.4236	35.1292	33.8315	34.3154	33.3279	33.0727	34.489		2.5057	0.20971	2.0173	0.32348	0.39472	2.022	3.5193
ENSG00000183431	SF3A3		132.1291	134.5363	135.7522	136.3759	138.0793	135.4178	138.4955		5.6618	3.0004	6.3309	5.1387	8.844	5.2688	3.5098
ENSG00000183386	FHL3		13.2569	13.0979	14.6127	15.4248	15.7502	15.1282	13.2308		1.4742	1.0086	1.5624	2.0241	2.3591	2.856	2.6317
ENSG00000183520	UTP11		51.4241	52.1901	55.9875	53.4661	56.2004	53.3928	58.6124		6.2042	0.47765	2.5813	2.6253	0.63225	4.7647	3.8895
ENSG00000116954	RRAGC		41.035	42.6416	45.056	43.8656	42.5219	42.9209	45.2816		1.9159	2.8984	2.9198	0.98062	3.9489	4.1701	2.2404
ENSG00000228436	AL139260.1		2.4109	2.9628	2.7512	2.765	2.2841	2.7598	2.5735		0.67498	0.82565	0.43551	0.80889	0.35803	0.13724	0.37896
ENSG00000214114	MYCBP		26.7511	25.7625	27.4061	26.1273	27.178	28.1054	29.06		1.7419	2.2814	0.3542	1.227	2.9621	3.1529	2.1121
ENSG00000158315	RHBDL2		1.4824	1.6048	1.1367	1.4844	1.3712	1.6861	1.3789		0.35553	0.37296	0.54278	0.55535	0.19787	0.32859	0.58006
ENSG00000174574	AKIRIN1		82.8801	86.3569	90.1788	85.0809	83.7106	87.0631	89.3089		7.4853	1.8914	3.8774	1.945	3.6216	4.0909	8.119
ENSG00000168653	NDUFS5		84.9492	84.6025	88.7088	85.1251	93.3528	90.206	88.9029		7.7473	5.0454	2.6981	6.1308	7.5229	3.8802	5.0802
ENSG00000127603	MACF1		253.7516	258.7216	240.329	261.4892	240.5782	238.6617	242.7771		9.7972	6.2353	14.951	23.1195	30.8849	17.604	13.5986
ENSG00000183682	BMP8A		0.43056	0.31854	0.24281	0.26526	0.51349	0.34387	0.2943		0.27139	0.1461	0.23326	0.20456	0.10428	0.12043	0.30902
ENSG00000237624	OXCT2P1		0.14465	0.26168	0.22942	0.32745	0.18226	0.12754	0.14629		0.13144	0.10988	0.22211	0.11542	0.071913	0.10606	0.11676
ENSG00000182109			6.0258	6.3361	6.8582	7.5086	6.2719	6.8263	5.3082		1.1726	1.1814	1.7415	0.20895	0.65033	1.4972	0.20059
ENSG00000243970	PPIEL		1.6307	1.9707	2.2597	1.9743	1.3422	2.0122	1.6526		0.53829	0.34461	0.078435	0.47816	0.60871	0.36083	0.2384
ENSG00000090621	PABPC4		288.2139	282.0852	289.1728	275.476	281.0079	283.8676	272.8688		14.7935	17.2164	15.0764	10.9315	10.8995	6.4768	13.531
ENSG00000201457	SNORA55		0.26672	0.3513	0.42378	0.37984	0.20335	0.23261	0.15164		0.097834	0.033529	0.13323	0.17961	0.18162	0.32666	0.013424
ENSG00000116981	NT5C1A		0.037373	0.18132	0.089707	0.18187	0.27211	0.18522	0.20379		0.074745	0.16404	0.060882	0.12723	0.22551	0.1254	0.24422
ENSG00000116983	HPCAL4		0.39147	0.32077	0.48515	0.29852	0.28696	0.30051	0.39132		0.27484	0.31115	0.056937	0.16237	0.29788	0.20807	0.22687
ENSG00000084072	PPIE		42.7522	45.5612	42.6461	42.7711	42.3432	40.9236	41.4389		0.97631	3.196	2.9174	1.8905	1.7479	2.7547	3.2512
ENSG00000116985	BMP8B		12.1668	12.8723	11.4375	11.485	12.5357	12.2863	11.8469		0.89983	1.5865	2.6548	1.5324	1.5385	2.6578	1.5314
ENSG00000261798	AL033527.3		0.42373	0.13804	0.2774	0.27065	0.14584	0.21491	0.33099		0.31784	0.161	0.069167	0.15978	0.11845	0.15294	0.24826
ENSG00000284719	AL033527.5		1.2097	1.1321	1.3733	1.2597	1.2434	1.1093	1.1602		0.45039	0.12152	0.24262	0.25096	0.53042	0.45012	0.2527
ENSG00000043514	TRIT1		33.6735	33.3748	34.5078	32.7641	34.0189	32.9755	32.9459		2.2501	1.4015	1.6293	1.8877	1.3621	1.8755	1.103
ENSG00000116990	MYCL		0.36836	0.55018	0.66731	0.61125	0.25815	0.57097	0.30833		0.22106	0.18942	0.38142	0.25039	0.1927	0.32375	0.14273
ENSG00000168389	MFSD2A		12.9278	14.1839	13.6133	13.5614	12.7047	13.3038	11.7377		2.1808	2.1749	2.0921	2.4102	2.0885	2.4087	2.0955
ENSG00000228477	AL663070.1		1.1694	1.2578	1.2237	1.4297	1.0478	0.98912	1.3674		0.64778	0.3619	0.40586	0.46202	0.26794	0.54191	0.69367
ENSG00000131236	CAP1		391.9026	387.6427	393.6577	398.8078	416.0309	409.6307	397.5273		22.4739	10.6959	6.0047	4.2745	20.9509	13.9946	9.9814
ENSG00000131238	PPT1		208.3825	207.709	213.4369	204.9239	216.737	210.7036	225.5349		11.6028	8.2163	9.1395	6.8314	14.9245	10.1444	8.0444
ENSG00000117000	RLF		37.3741	37.5114	39.8931	36.7862	39.608	40.293	40.2209		3.3888	1.3023	3.3883	3.6349	2.4385	2.9247	0.8343
ENSG00000259943	AL050341.2		14.6026	16.3268	15.1465	16.2167	14.7178	16.5999	14.848		1.5863	0.79076	2.2414	1.438	2.5941	0.83336	1.3469
ENSG00000084073	ZMPSTE24		110.0907	104.1261	108.1034	105.0852	109.67	118.0437	122.5298		1.1968	6.9529	8.83	11.0587	6.3002	11.5356	12.6189
ENSG00000049089	COL9A2		97.6822	95.7838	100.2148	97.8086	89.7898	97.5859	89.4556		5.9591	3.9552	8.4637	12.2305	13.4922	3.4164	3.15
ENSG00000084070	SMAP2		55.3004	53.5302	55.8947	55.4677	57.4168	57.3811	58.0851		7.5352	4.5429	5.8759	5.4852	4.1379	2.7727	3.8251
ENSG00000187801	ZFP69B		3.3873	3.9268	3.6589	3.6847	4.1082	4.2861	4.0362		0.38212	0.28365	0.53715	0.56296	0.55154	0.79395	0.841
ENSG00000260920	AL031985.3		3.3815	3.3186	3.9961	3.1467	3.5736	3.2716	3.9639		0.65107	0.68158	0.59596	0.53635	0.46164	0.65914	1.0219
ENSG00000187815	ZFP69		8.4176	8.9671	9.0338	7.6212	8.5266	8.3299	9.0155		0.75319	0.54276	1.385	1.425	0.8103	1.5285	1.6978
ENSG00000238287	AL603839.3		2.108	2.0384	2.3546	2.2216	2.4429	1.8107	2.0397		0.60784	0.25652	0.42712	0.5861	0.30741	0.27788	0.43299
ENSG00000164002	EXO5		12.1867	13.7625	13.5122	13.3132	13.5333	13.8341	14.4348		1.1197	1.1991	1.4131	1.4309	0.80998	2.2921	1.2428
ENSG00000117010	ZNF684		4.0051	3.6136	4.353	4.2851	3.5157	4.6646	4.618		0.79913	0.56636	0.57508	0.80971	0.83361	0.59752	0.85377
ENSG00000117016	RIMS3		3.467	3.2201	2.8463	2.4488	2.947	3.1257	2.9325		0.30456	0.67355	0.64591	0.16345	0.70397	0.81789	0.1765
ENSG00000237899	AL031289.1		0.69296	0.32854	0.21012	0.54475	0.37987	0.44547	0.44675		0.50042	0.20117	0.14187	0.24142	0.098243	0.19453	0.37711
ENSG00000272145	NFYC-AS1		4.0858	4.1452	4.6059	5.0439	4.0342	4.3964	3.3699		0.48898	0.8585	1.5075	0.55647	0.39783	1.1976	0.76453
ENSG00000066136	NFYC		60.5014	58.2999	61.1904	59.5737	57.9736	58.925	61.4431		3.9498	3.8214	4.2339	4.8805	4.0172	1.5812	4.6873
ENSG00000117013	KCNQ4		1.0996	0.99194	1.3756	1.0928	0.94867	1.1571	1.1593		0.18394	0.29774	0.68193	0.10698	0.5999	0.49167	0.24801
ENSG00000179862	CITED4		3.7244	3.5309	3.648	3.4052	3.4554	3.1342	3.2912		0.45311	0.47032	0.64432	1.0967	0.83851	0.21959	0.50742
ENSG00000171793	CTPS1		33.7925	38.1922	35.6828	39.9725	41.6471	41.4704	37.9081		1.9316	3.3509	2.0834	4.5538	2.2954	3.0482	4.085
ENSG00000281207	SLFNL1-AS1		1.9891	2.1774	1.9606	2.2915	1.849	1.5428	1.5279		0.90034	0.41772	0.64082	1.013	0.56802	0.58639	0.30849
ENSG00000171790	SLFNL1		0.30409	0.71601	0.31085	0.23985	0.38397	0.3783	0.22787		0.13555	0.53368	0.091572	0.10432	0.13937	0.18613	0.091076
ENSG00000010803	SCMH1		28.9869	28.2063	30.4663	30.7507	30.7817	28.3615	25.6806		1.6857	2.789	1.5883	3.2339	1.119	4.0269	1.9956
ENSG00000204060	FOXO6		1.534	1.5304	1.2032	1.5612	1.1123	0.99454	1.0489		0.20139	0.57158	0.36011	0.41558	0.23086	0.39584	0.12849
ENSG00000229901	AC093151.2		1.0139	1.1771	1.3213	1.3842	1.2425	1.1808	1.3677		0.22256	0.5466	0.26981	0.37508	0.26093	0.59337	0.62036
ENSG00000127124	HIVEP3		8.048	7.0591	6.8763	6.4303	7.4267	7.8837	7.7746		1.1847	0.70914	0.84244	0.93241	0.39849	0.90697	1.5422
ENSG00000198815	FOXJ3		117.5319	116.9139	115.4826	113.0845	108.726	113.6016	118.9568		6.8757	4.8993	4.0767	5.4123	7.4647	6.1132	6.5902
ENSG00000177181	RIMKLA		1.7938	1.7388	1.7042	1.7239	1.2889	0.82564	1.4845		0.42743	0.4746	0.46739	0.61177	0.16732	0.24891	0.39006
ENSG00000066185	ZMYND12		1.9873	1.8564	1.9032	2.0104	2.0561	1.6997	2.4463		0.31442	0.519	0.41737	0.36066	0.26703	0.40413	0.69331
ENSG00000127125	PPCS		57.064	58.3249	59.566	58.4751	60.0017	60.0657	58.3851		3.5239	2.899	2.6547	1.9452	4.1153	3.4451	3.9729
ENSG00000186409	CCDC30		3.3526	3.991	3.5597	3.5077	2.7183	3.0118	3.4456		0.24681	0.90708	0.36385	0.58493	0.31353	0.65098	0.63501
ENSG00000171960	PPIH		17.8679	17.3806	17.585	18.0662	17.9535	16.8596	19.073		1.0358	0.80073	1.234	2.4179	0.84077	0.95175	0.5003
ENSG00000065978	YBX1		473.2469	479.1312	479.2738	470.2719	483.953	496.0141	492.4637		33.6077	14.3131	9.9169	26.6645	12.4566	20.4478	28.6848
ENSG00000117385	P3H1		73.8982	75.7241	75.577	76.237	72.9292	71.171	73.6929		6.0273	5.2872	7.7585	8.3416	6.9964	4.6402	5.944
ENSG00000164008	C1orf50		2.0447	1.1512	1.3485	1.3789	1.9938	1.6159	1.9609		0.36594	0.19869	0.63996	0.32035	0.65252	0.16719	0.50596
ENSG00000274386	TMEM269		0.92807	0.5366	1.1293	0.82079	0.7897	0.63263	0.34311		0.26124	0.19203	0.28117	0.29816	0.26094	0.46289	0.15008
ENSG00000177868	SVBP		11.3167	12.1356	10.7286	9.1788	10.0189	10.7697	9.7047		1.3537	0.51591	1.9	2.0823	2.1005	0.62606	1.1596
ENSG00000164010	ERMAP		39.1662	39.2039	40.087	39.5836	38.4588	38.2727	37.5344		2.4008	3.5852	2.4105	2.7889	1.4777	1.0568	2.3571
ENSG00000228192	AL512353.1		1.4353	1.2357	1.197	1.3481	1.648	1.41	1.1559		0.37973	0.29516	0.37434	0.516	0.45265	0.26019	0.49575
ENSG00000164011	ZNF691		13.0194	14.0981	13.0681	12.7265	12.1227	12.9818	13.0194		1.7276	0.90693	2.0703	2.2716	1.6395	1.4786	1.9166
ENSG00000117394	SLC2A1		401.924	411.431	411.3856	422.2396	451.1233	416.1307	406.8826		22.2061	7.431	6.4635	4.7143	18.4914	23.0304	21.9772
ENSG00000227533	SLC2A1-AS1		3.1014	3.1445	3.0711	2.8971	2.5614	3.2191	3.3386		0.76641	0.29123	0.65395	0.6428	0.39064	1.1088	0.92164
ENSG00000117395	EBNA1BP2		49.1378	50.44	50.3955	48.108	52.7534	51.6883	50.4759		4.9164	3.4402	2.1915	4.8812	2.3241	3.7818	3.4412
ENSG00000243710	CFAP57		1.0573	0.90587	0.74988	0.90564	0.8083	0.79778	0.85383		0.12832	0.26595	0.48462	0.27304	0.22297	0.4202	0.43091
ENSG00000066056	TIE1		0.48105	0.28668	0.40136	0.32844	0.21927	0.1843	0.23291		0.43564	0.14238	0.13519	0.15631	0.14687	0.11513	0.17018
ENSG00000234694	AL139289.2		0.88493	1.015	0.64527	0.90133	0.66446	0.69143	0.96785		0.34892	0.12388	0.22929	0.37599	0.28942	0.35635	0.47308
ENSG00000117399	CDC20		7.5229	7.0013	7.0732	7.5153	7.2839	6.592	6.7427		0.95266	0.58191	0.7084	0.7606	1.6637	1.2737	1.7129
ENSG00000066322	ELOVL1		83.3954	83.3087	84.9549	83.1122	86.8961	82.5102	82.2875		2.9514	1.5983	2.6346	5.1185	2.8511	7.6003	5.9447
ENSG00000159479	MED8		55.3701	53.0005	57.1883	55.5836	57.048	54.8037	55.2093		3.2094	3.1254	1.8268	4.2622	4.4374	2.601	4.7125
ENSG00000198198	SZT2		143.5	138.5658	144.4972	150.2804	130.6964	133.6702	125.2634		16.0922	7.3181	11.1537	5.4677	7.3999	13.4284	9.643
ENSG00000229372	SZT2-AS1		0.31809	0.19746	0.38206	0.56299	0.21659	0.31305	0.040941		0.15534	0.13492	0.19513	0.077149	0.18409	0.16464	0.081882
ENSG00000178922	HYI		34.1149	34.7323	37.6131	33.4552	31.7326	34.7328	29.6276		2.3449	2.9273	1.0312	3.327	3.7857	4.6681	3.6795
ENSG00000142949	PTPRF		98.3366	103.5925	95.8047	96.6786	97.5939	96.5094	93.8394		17.0697	12.2851	13.642	9.112	11.2248	16.5466	18.9839
ENSG00000066135	KDM4A		121.273	124.2679	117.2993	118.7572	119.5586	118.9878	117.5134		2.2074	1.5268	5.1604	3.1757	2.5544	4.1102	7.1075
ENSG00000236200	KDM4A-AS1		1.7147	1.9392	2.5854	2.1096	1.8157	1.8486	2.1937		0.17463	0.66846	0.83221	0.085383	0.46087	0.39175	0.96814
ENSG00000126091	ST3GAL3		19.4974	20.7682	20.6513	21.1542	20.8681	19.5889	18.2576		1.7333	0.70913	1.1172	2.9408	2.0835	1.8338	1.5922
ENSG00000117407	ARTN		4.7744	4.3063	4.7211	4.7645	3.8212	3.8265	3.9687		1.9175	0.68755	0.88615	0.72247	0.81576	0.84653	0.62277
ENSG00000237950	AL357079.1		1.1891	0.85472	1.0892	0.96452	0.94843	0.75299	0.56674		0.44535	0.17092	0.33259	0.3665	0.27774	0.33362	0.13797
ENSG00000117408	IPO13		93.1587	95.494	99.9156	94.8819	97.2579	89.9217	90.1638		1.3347	3.1962	6.1116	3.1949	4.5546	7.0552	5.4661
ENSG00000132768	DPH2		59.2448	60.7041	59.7538	60.0393	66.2555	61.9447	58.1743		4.196	3.4675	3.4205	6.4149	2.8891	0.48484	3.484
ENSG00000117410	ATP6V0B		120.5467	122.763	125.0413	120.0192	128.3956	122.448	117.1182		9.323	12.1322	4.1981	13.654	8.7869	4.4452	6.1323
ENSG00000117411	B4GALT2		27.7068	27.257	29.0857	27.0949	28.5673	28.7112	29.9772		1.3656	0.80049	1.0822	2.894	1.2065	0.90628	2.2562
ENSG00000159214	CCDC24		16.7471	17.6496	17.9475	17.0648	16.3707	14.7949	15.7168		1.8549	1.3962	2.3402	1.0961	1.7342	1.5546	0.66913
ENSG00000196517	SLC6A9		5.9802	5.4588	5.4052	5.9687	5.1452	6.2361	5.1565		1.379	0.84254	0.58678	1.3822	0.96948	1.5237	0.84617
ENSG00000230615	AL139220.2		0.54576	0.61051	0.70029	0.52345	0.60824	0.74457	0.57148		0.41968	0.2396	0.52214	0.19973	0.2185	0.071885	0.28719
ENSG00000233514	AL356653.1		0.065325	0.1171	0.18769	0.18953	0.097197	0.22157	0.14518		0.076984	0.011176	0.082441	0.2189	0.19439	0.074108	0.11321
ENSG00000178028	DMAP1		51.7601	53.61	51.576	54.1022	47.6198	46.7547	44.0528		7.0097	2.833	1.7093	2.6321	2.475	3.2026	1.6829
ENSG00000117419	ERI3		45.8876	46.3878	45.2938	45.6474	47.3533	43.5537	45.09		3.2222	3.1395	3.6888	4.187	2.042	2.8949	1.8869
ENSG00000187147	RNF220		66.409	61.4653	64.6988	64.2328	68.308	63.8422	60.7853		4.7965	3.3086	8.9212	3.1604	5.5369	4.3267	2.3718
ENSG00000126106	TMEM53		11.5083	11.6439	11.1999	11.1749	10.5921	10.585	10.871		2.2031	1.3552	1.0777	1.3003	1.2156	0.90069	1.5958
ENSG00000198520	ARMH1		2.037	1.9921	1.9706	2.0492	1.9995	1.8834	1.4423		0.67269	0.59008	0.60722	0.58347	0.36554	0.61822	0.56552
ENSG00000142945	KIF2C		11.0342	11.1727	11.2284	11.1706	10.1411	9.7785	9.8643		1.6942	0.89474	1.2749	1.1884	1.9366	2.3926	0.53981
ENSG00000225721	AL592166.1		0.57939	0.38631	0.61072	0.62959	0.68369	0.49735	1.0331		0.22323	0.13264	0.36208	0.2438	0.5489	0.10222	0.67778
ENSG00000142937	RPS8		1077.7525	1102.0333	1110.0747	1082.8427	1117.5641	1087.3578	1085.3208		113.6176	34.6841	27.0846	80.5932	59.8233	51.231	30.2096
ENSG00000200913	SNORD46		0.17573	0.34948	0.38092	0.15745	0.2216	0.30518	0.071179		0.20482	0.16452	0.37368	0.18792	0.19193	0.14347	0.14236
ENSG00000142959	BEST4		0.75741	0.73547	0.49897	0.88741	0.42637	0.59958	0.34676		0.16068	0.20201	0.3556	0.28567	0.3079	0.25744	0.3156
ENSG00000173846	PLK3		3.2032	3.866	4.0044	3.5395	3.5443	2.9203	2.4082		0.39109	0.99858	0.94354	0.38498	0.56942	0.50093	0.62233
ENSG00000222009	BTBD19		26.5597	27.07	26.6408	26.9264	21.1159	22.2972	19.7043		5.5898	3.627	4.1306	0.68963	4.3651	1.5171	1.4031
ENSG00000117425	PTCH2		4.2236	4.6774	4.6458	3.4473	3.1945	3.817	4.8483		1.3042	0.50707	0.61329	0.9404	0.59486	1.2856	0.94503
ENSG00000070785	EIF2B3		23.3079	22.7504	23.3594	21.5377	22.529	22.832	23.6749		1.0458	1.6327	1.4001	3.8538	0.7	1.4945	1.8325
ENSG00000126107	HECTD3		70.1442	69.9096	70.815	72.2391	66.4466	64.1787	62.8632		0.5326	0.87089	3.2088	5.8029	2.7737	4.9286	5.387
ENSG00000126088	UROD		81.2285	84.052	84.0017	80.0563	81.461	77.2434	76.9452		3.0576	3.887	2.7922	4.0605	3.4154	7.5555	6.6908
ENSG00000162415	ZSWIM5		2.8362	2.9309	2.3708	2.2651	1.9556	1.9832	2.2155		0.30539	0.43447	0.58064	0.23335	0.4622	0.44371	0.32581
ENSG00000281912	LINC01144		1.2746	1.1661	1.2442	1.0678	1.0997	1.0862	1.0418		0.33776	0.35512	0.45507	0.48193	0.33995	0.32071	0.40236
ENSG00000186603	HPDL		4.1528	4.7768	4.3128	4.0389	4.8569	4.7769	3.4214		0.58597	0.43053	0.68535	1.1103	0.56923	0.69094	0.46267
ENSG00000132781	MUTYH		14.2797	14.7267	15.7578	14.5218	15.2192	15.1336	14.1888		1.5112	1.383	2.202	2.7363	0.18844	1.1804	1.041
ENSG00000132773	TOE1		19.619	19.6017	16.2865	19.2804	19.4383	18.9069	17.784		1.693	1.7329	2.123	2.3165	1.8994	0.59096	1.2727
ENSG00000070759	TESK2		16.3969	16.6722	15.503	14.0854	13.5018	12.5682	13.3911		2.1209	2.0142	2.3075	0.9393	1.3565	1.2489	1.8993
ENSG00000280670	CCDC163		11.0659	11.569	12.9545	11.0478	10.6185	11.4989	10.3421		1.4302	0.87685	1.7394	0.54763	1.43	1.5263	2.9601
ENSG00000132763	MMACHC		25.6176	28.6426	26.7049	25.2072	23.6019	26.211	28.4919		0.74289	2.8243	2.3262	1.3411	1.7752	2.047	2.386
ENSG00000117450	PRDX1		293.3275	295.6306	295.7142	292.9094	303.3828	310.9477	306.1671		9.6146	9.9397	4.0267	6.8847	5.8483	10.1632	11.2458
ENSG00000117448	AKR1A1		46.0612	47.9297	46.9796	46.9789	48.0189	45.5499	43.1278		2.2916	4.2256	3.39	3.2999	2.6202	3.1756	3.3872
ENSG00000132780	NASP		104.4403	109.1266	108.8515	108.4715	103.1657	107.3322	99.7955		2.1088	2.055	6.1788	5.8442	1.2539	5.7951	6.491
ENSG00000159588	CCDC17		1.2762	1.5415	1.3269	1.4579	0.96902	1.2321	1.524		0.59802	0.51316	0.47391	0.11051	0.18144	0.23777	0.6152
ENSG00000159592	GPBP1L1		120.7559	121.4317	119.6655	115.2819	118.1539	119.9871	124.0844		7.0145	4.5399	3.135	4.0888	6.0029	1.0737	3.46
ENSG00000225447	RPS15AP10		0.33085	0.26962	0.4631	0.5365	0.31134	0.39234	0.18077		0.25495	0.12532	0.17268	0.25558	0.12884	0.28475	0.13272
ENSG00000234329	AL604028.2		0.68856	1.0495	1.0416	0.85101	0.6221	0.69752	0.52752		0.2437	0.43349	0.21996	0.53308	0.18748	0.41576	0.27525
ENSG00000159596	TMEM69		58.5121	54.7039	55.3543	54.0863	56.5388	56.8536	59.8226		3.9344	2.7661	3.6766	1.0072	4.8992	3.4923	2.0565
ENSG00000197429	IPP		31.7963	33.7413	31.1654	33.4306	33.284	33.0616	38.5402		2.2991	2.458	2.88	4.2377	2.7827	1.7883	4.4492
ENSG00000230896	AL604028.1		2.428	1.7731	2.6564	2.339	2.1172	1.898	2.3422		0.6701	0.30231	0.80442	0.36754	0.35718	0.56055	0.70207
ENSG00000086015	MAST2		60.9923	61.2174	62.8119	62.1159	62.6143	62.9519	56.0543		5.785	7.4772	4.167	2.1983	3.7785	6.8182	4.0707
ENSG00000117461	PIK3R3		31.2201	34.0377	34.8492	32.924	34.784	35.8456	37.2712		1.5188	2.5424	3.2225	1.8398	3.6531	2.3157	3.5687
ENSG00000227857	AL358075.2		0.69222	0.7171	0.85822	0.68807	0.72576	0.65259	1.1711		0.39824	0.31467	0.32569	0.16374	0.14418	0.18835	0.13254
ENSG00000117472	TSPAN1		1.3937	1.9192	1.7947	1.4808	1.9173	1.5103	1.5188		0.49294	0.4686	0.4989	0.47249	1.0398	0.50319	0.55023
ENSG00000085998	POMGNT1		115.0187	115.2403	112.9373	112.9645	116.5969	113.6444	104.8261		5.2854	4.9268	4.2651	5.0414	4.4881	4.1876	6.8501
ENSG00000171357	LURAP1		3.3724	3.1826	3.8079	2.9167	3.0569	2.8496	3.1799		0.83605	1.0174	1.0845	0.055572	0.87112	1.0578	0.83429
ENSG00000085999	RAD54L		0.70225	0.767	1.1081	0.72838	0.74191	0.80403	0.73555		0.25759	0.37552	0.43404	0.61067	0.24894	0.2862	0.31931
ENSG00000132128	LRRC41		166.5756	163.9616	160.9202	161.4681	164.2993	161.0719	152.1658		3.2432	6.2493	5.6773	3.1908	6.8144	7.2032	7.5007
ENSG00000173660	UQCRH		270.7745	283.3778	285.6688	281.9524	292.9749	279.0978	285.8855		21.7841	2.8292	9.2717	9.1557	13.8803	8.8374	4.6724
ENSG00000117481	NSUN4		48.559	48.5838	49.8888	48.1797	52.8369	49.8251	49.474		1.8957	2.4438	1.3052	1.8102	1.6582	1.1134	4.7432
ENSG00000117480	FAAH		2.7008	2.0687	2.2622	2.2521	1.7997	2.2373	1.4159		0.81358	0.51899	0.63329	0.28967	0.13614	0.074273	0.5154
ENSG00000232022	FAAHP1		0.41595	0.6201	0.38566	0.35522	0.378	0.37568	0.64639		0.27126	0.20711	0.27241	0.16501	0.14399	0.15343	0.163
ENSG00000079277	MKNK1		51.646	51.2852	55.4082	57.652	52.8131	52.1452	50.7535		3.4352	2.562	7.0838	4.9119	2.6001	2.9257	1.2952
ENSG00000142961	MOB3C		27.6021	29.1918	27.7285	29.8003	29.0633	28.8401	27.2556		2.4453	2.3323	1.4705	2.382	2.0861	3.5029	5.3355
ENSG00000123472	ATPAF1		96.9369	99.6788	97.1668	91.3304	97.3647	96.3462	103.8802		1.0309	1.9252	3.3775	3.2377	5.1617	5.1906	4.2843
ENSG00000159658	EFCAB14		138.547	139.2838	136.5679	136.8919	138.623	136.9185	142.4562		6.6314	2.9905	8.4216	6.3479	6.4402	6.4429	7.3582
ENSG00000186377	CYP4X1		1.0272	1.0313	0.91291	1.3229	1.099	0.90676	0.96199		0.34543	0.46294	0.34106	0.27442	0.37755	0.11422	0.30838
ENSG00000225506	CYP4A22-AS1		1.5876	1.6574	1.5803	1.6418	1.1712	1.1459	1.2764		0.24682	0.32098	0.42639	0.14716	0.36319	0.16309	0.20949
ENSG00000224805	LINC00853		1.0188	1.1479	1.2929	1.1851	1.3811	1.3451	0.89915		0.36833	0.25412	0.35977	0.47537	0.46716	0.33173	0.20654
ENSG00000123473	STIL		14.1373	14.2917	15.069	15.3615	14.8417	15.8249	15.2991		0.81494	1.7082	0.82387	1.2598	1.2229	2.0952	0.43555
ENSG00000162368	CMPK1		191.7417	179.7561	185.8374	180.5602	184.3899	199.1476	204.4903		8.1257	16.1458	18.81	25.4676	12.1007	17.6914	15.9512
ENSG00000225762	LINC01389		0.45103	0.40195	0.3935	0.61636	0.54747	0.55594	0.60606		0.13082	0.070572	0.24612	0.30086	0.21892	0.20306	0.29423
ENSG00000237424	FOXD2-AS1		0.9433	0.70559	0.61706	0.92341	0.81699	0.7068	0.36942		0.27768	0.28838	0.62475	0.53273	0.22235	0.15857	0.23842
ENSG00000186564	FOXD2		0.94933	0.87077	1.2663	0.8721	1.3896	0.93149	0.62872		0.31889	0.11322	0.58563	0.24505	0.40996	0.14014	0.26439
ENSG00000269113	TRABD2B		0.51235	0.68854	0.60169	0.69249	0.59271	0.63997	0.37477		0.32088	0.1869	0.3157	0.33605	0.39078	0.28575	0.18824
ENSG00000242267	SKINT1L		0.61505	0.45012	0.47929	0.41741	0.63985	0.79983	0.29208		0.19326	0.39064	0.1547	0.066461	0.40377	0.51785	0.19965
ENSG00000272491	AL109659.2		0.61734	0.80605	0.79278	1.1557	0.69947	0.78496	0.59647		0.29771	0.18307	0.55668	0.51777	0.32677	0.29683	0.22022
ENSG00000132122	SPATA6		27.7986	26.8198	27.2807	25.9123	29.3136	32.4958	32.8248		1.7833	2.4641	2.6714	3.042	1.2717	2.0737	3.476
ENSG00000235105	AL356968.2		0.17973	0.28973	0.37184	0.30823	0.16386	0.25155	0.2792		0.19112	0.25608	0.12365	0.13707	0.12203	0.18492	0.24922
ENSG00000162373	BEND5		1.4942	1.8011	1.8304	1.5989	1.9749	1.8625	1.6861		0.43149	0.21042	0.43605	0.56448	0.25326	0.067685	0.6301
ENSG00000185104	FAF1		60.8314	59.3491	60.0161	58.9365	58.6768	60.6815	60.4641		4.484	1.5659	1.8995	3.5756	2.3	3.3525	3.7069
ENSG00000123080	CDKN2C		164.6076	157.8814	159.5492	151.0138	149.0128	152.5952	162.2136		13.9117	12.5701	4.7535	9.3578	6.3239	14.574	19.2736
ENSG00000123091	RNF11		95.7382	89.4841	93.6791	89.1519	88.248	100.3429	102.9388		8.5677	9.2268	18.197	18.8007	13.2683	11.0839	7.3488
ENSG00000085831	TTC39A		3.4991	2.9678	3.0758	3.137	2.9072	2.0874	2.1266		0.54301	0.61352	0.34429	0.93285	0.373	0.65685	0.51634
ENSG00000085832	EPS15		164.6725	161.9234	155.4464	160.3992	160.4164	173.2758	170.0513		4.0086	7.017	7.8232	6.5675	6.4702	13.9243	6.1607
ENSG00000227070	AC104170.1		1.0192	1.2664	0.7193	1.3711	0.98992	0.97055	1.0634		0.20765	0.3989	0.35369	0.125	0.54974	0.58616	0.58496
ENSG00000227742	CALR4P		8.0555	8.3735	9.3292	8.0324	7.6074	8.5557	7.1664		1.2953	0.58411	1.8631	1.0573	1.1188	0.42345	0.4196
ENSG00000117859	OSBPL9		210.2139	212.5829	217.9904	227.1891	217.9538	220.1492	213.2016		9.7696	10.761	9.8523	9.1543	6.5183	15.9089	7.6157
ENSG00000078618	NRDC		229.4786	234.7671	231.0103	234.3491	231.1711	232.6948	237.8315		10.5505	5.3009	7.6758	12.5885	13.9651	6.1264	6.1168
ENSG00000266993	AL050343.1		2.0787	2.1095	2.2157	2.6364	2.4045	2.0886	1.7662		0.35687	0.55806	0.32839	0.58874	0.19622	0.40588	0.51757
ENSG00000169213	RAB3B		29.7831	29.489	31.3772	30.7589	27.0301	26	25.0652		5.881	3.2059	5.1751	7.3748	3.1637	2.4179	2.9906
ENSG00000117862	TXNDC12		76.1465	76.5403	76.2156	72.8367	76.6095	75.2351	77.6721		4.9079	2.5411	1.265	2.5112	4.2879	5.4772	4.3882
ENSG00000198841	KTI12		21.8223	24.1959	23.9612	21.0614	24.0284	23.8247	22.5518		1.9419	1.0542	0.55793	0.45955	1.3915	0.94578	1.2651
ENSG00000134717	BTF3L4		49.8065	45.1916	47.5644	45.4602	43.1173	48.0047	52.6527		4.7402	4.0133	1.7094	3.413	1.5289	4.2634	4.7381
ENSG00000157077	ZFYVE9		43.7054	45.1422	46.0171	45.0722	43.7311	43.482	47.6962		1.4316	2.6218	1.6652	1.3202	1.3805	3.9284	1.2737
ENSG00000154222	CC2D1B		158.5969	167.5824	170.6497	171.8828	169.2647	159.3182	155.4887		4.3192	6.506	12.0085	5.4637	5.007	3.0398	2.1845
ENSG00000224680	PLA2G12AP1		1.3905	1.3826	1.3957	1.0496	1.0181	1.2157	1.5589		0.40981	0.47609	0.21265	0.54111	0.070547	0.21981	0.4771
ENSG00000085840	ORC1		5.6751	5.0223	5.0927	5.6199	5.7042	4.9943	4.6426		1.3085	0.46771	0.8156	0.68365	1.0635	0.50893	1.0012
ENSG00000134748	PRPF38A		95.656	97.4268	101.0219	101.1939	97.5809	98.538	100.7383		2.7949	2.437	4.713	1.4425	2.2577	1.5546	3.9919
ENSG00000134744	TUT4		82.2585	83.9335	80.6406	82.7192	75.4547	77.2303	79.2582		6.179	6.3496	1.3514	5.7228	6.0901	0.78908	1.1853
ENSG00000116157	GPX7		6.8916	6.9431	6.4684	6.4724	7.0547	6.5919	7.2666		0.79821	0.61937	0.32034	1.1559	1.0166	0.85129	1.262
ENSG00000162377	COA7		42.3312	46.2561	43.8925	47.0466	47.9212	43.8297	46.228		3.811	2.7188	4.8747	2.543	2.036	1.976	3.2729
ENSG00000162378	ZYG11B		73.4132	72.6427	70.8747	71.4562	71.3155	72.7281	79.6117		0.65982	2.5088	3.3519	12.5222	6.1705	0.32245	4.2494
ENSG00000228929	RPS13P2		2.6402	1.811	2.2872	1.4253	1.8504	1.7022	2.4015		1.0776	0.88181	0.32437	0.51443	1.1891	0.39889	0.84242
ENSG00000121310	ECHDC2		63.8734	65.0272	70.2217	69.3804	57.5983	62.482	50.9729		13.134	8.704	11.2084	4.2322	12.7146	6.5149	3.4446
ENSG00000116171	SCP2		145.9146	141.7424	142.6182	140.9854	144.5416	146.5669	152.1104		7.3075	4.7597	2.6405	5.0914	3.4849	7.4519	9.1815
ENSG00000157184	CPT2		62.2604	60.3476	63.8713	57.8249	62.3089	58.885	62.7942		1.1328	3.1284	2.0952	3.038	2.4317	1.7592	4.2028
ENSG00000236723	AL606760.2		0.3022	0.31729	0.43874	0.47077	0.32713	0.78063	0.71696		0.033559	0.22798	0.24967	0.383	0.24517	0.16085	0.19867
ENSG00000162384	C1orf123		41.9704	42.3539	41.7357	40.6833	40.4471	42.4152	43.7049		2.8646	0.5185	3.1606	1.6301	1.5119	4.1952	3.4357
ENSG00000162385	MAGOH		31.1078	30.8836	34.8065	31.801	33.1403	32.9814	36.2471		4.5017	1.3191	2.5885	2.2805	2.7034	1.5123	1.4905
ENSG00000226754	AL606760.1		2.9371	2.1323	2.0826	1.5721	2.183	1.8826	2.028		1.1102	0.24545	0.21152	0.50301	0.38539	0.42758	0.25779
ENSG00000157193	LRP8		28.2064	27.6875	28.7529	27.8388	28.6528	28.7157	30.9251		1.0823	0.74521	3.6199	0.96743	1.1286	1.7976	1.0032
ENSG00000225675	LINC01771		0.74944	0.90263	0.76293	1.0243	0.75679	0.49706	0.50671		0.41397	0.26618	0.28145	0.21449	0.3458	0.094132	0.36608
ENSG00000174332	GLIS1		2.4008	1.7659	1.8808	2.1064	1.7344	2.0185	2.0231		0.41052	0.7359	0.24347	0.74645	0.77929	0.98824	0.26006
ENSG00000058804	NDC1		40.5831	39.047	38.3147	39.1865	38.0055	41.0698	41.0853		2.4774	1.4329	1.2768	3.1903	3.6323	2.6766	3.0046
ENSG00000058799	YIPF1		29.5785	27.8291	28.4802	26.1439	26.7729	28.2301	27.2834		0.59547	3.1082	1.4661	0.62107	3.1835	1.0271	1.2759
ENSG00000081870	HSPB11		22.0396	23.9158	25.4991	25.0198	23.561	26.4563	24.0878		1.5433	1.1649	0.65238	1.2529	1.5448	1.1703	2.5442
ENSG00000116212	LRRC42		23.6331	25.2076	24.8738	23.9048	26.0698	26.1522	23.9405		1.8743	1.7745	1.6588	0.95543	0.24675	3.0583	1.9659
ENSG00000116209	TMEM59		428.0919	415.0322	426.6751	408.218	420.3048	421.6838	441.3877		21.6461	8.8759	10.57	9.7938	2.7268	27.156	26.2032
ENSG00000280378	AL353898.3		0.56033	0.70517	0.86611	0.45203	0.60307	0.68178	0.70687		0.318	0.20126	0.62598	0.36301	0.32926	0.32647	0.21125
ENSG00000116205	TCEANC2		36.6587	40.2672	38.2531	38.6079	38.3549	39.1577	37.5492		1.6196	1.6952	6.2994	2.0984	2.6777	2.6121	1.5159
ENSG00000215883	CYB5RL		11.6143	12.6576	12.1923	12.2482	12.0219	11.0853	10.4899		2.2664	1.5036	0.68368	1.1624	1.246	1.613	0.75398
ENSG00000116221	MRPL37		87.0639	89.5084	88.3485	87.0419	91.7964	88.1232	87.1014		0.83682	1.3202	2.184	4.1307	2.4473	3.97	3.4923
ENSG00000157216	SSBP3		58.0773	62.174	58.6467	54.6954	57.8705	56.7996	60.9699		0.65895	4.2923	5.0101	3.0827	1.2167	2.1494	1.7716
ENSG00000198711	SSBP3-AS1		0.23269	0.23247	0.29826	0.45272	0.43421	0.2152	0.33494		0.10876	0.095184	0.078608	0.13588	0.30364	0.052799	0.26496
ENSG00000162390	ACOT11		0.53973	0.69458	0.53431	0.50972	0.45973	0.44951	0.479		0.25897	0.47185	0.2279	0.2412	0.21753	0.24333	0.18806
ENSG00000243725	TTC4		0.83937	1.0757	0.64568	0.85758	0.97798	1.0059	1.0308		0.25713	0.14212	0.19876	0.21034	0.34569	0.28018	0.69878
ENSG00000162396	PARS2		12.6236	12.682	12.4149	11.6804	13.0553	12.1463	13.6075		0.73112	0.85042	1.1596	2.0081	0.58659	1.0317	0.60678
ENSG00000116133	DHCR24		136.6261	140.0123	136.3223	139.8714	143.4957	131.1757	133.1598		13.2611	12.8431	15.2171	8.6745	9.9231	15.6615	18.6897
ENSG00000233203	AC096536.1		0.1855	0.19663	0.1558	0.34344	0.16386	0.095232	0.28138		0.14527	0.13448	0.071344	0.30918	0.12203	0.064355	0.34695
ENSG00000162402	USP24		157.5827	152.4909	153.1113	160.6428	148.306	153.8595	159.3043		6.875	4.0469	4.5906	14.8022	16.1208	3.969	13.8216
ENSG00000234810	AL603840.1		0.87793	1.2019	1.2851	1.1396	1.4635	1.0428	1.5537		0.25859	0.55536	0.47971	0.45638	0.62323	0.35167	0.56301
ENSG00000260971	AC119674.1		0.82568	0.70823	0.77865	1.3189	0.8993	0.73932	0.9774		0.25533	0.28758	0.35486	0.49115	0.32395	0.23369	0.37308
ENSG00000162407	PLPP3		107.0125	100.3896	103.4489	97.7764	100.4842	100.7006	102.5357		1.3574	2.647	6.4592	3.8929	3.5419	4.0341	4.1027
ENSG00000225475	AC099789.1		0.32632	0.23991	0.27891	0.18286	0.38045	0.2478	0.29208		0.47472	0.11096	0.34706	0.16437	0.17109	0.28124	0.19965
ENSG00000162409	PRKAA2		15.8935	15.5189	16.5291	14.7462	13.1958	15.3352	17.0504		4.1561	2.8385	3.3529	4.1604	2.4463	0.60946	3.0622
ENSG00000173406	DAB1		1.9838	1.8905	1.8175	2.0887	2.084	1.8226	2.6282		1.1421	0.4136	0.48551	0.95348	1.1579	0.80716	0.71719
ENSG00000162600	OMA1		35.6171	36.296	36.4064	35.2828	36.3464	38.1074	37.0154		2.2879	2.8903	4.1022	3.0051	3.5708	1.9201	1.4726
ENSG00000162601	MYSM1		92.1272	93.0165	95.2568	98.9752	79.4929	92.9468	91.3258		13.4323	10.7838	5.6718	6.8034	8.5324	9.2406	8.8948
ENSG00000283445	AL136985.3		0.71198	0.50772	0.77873	0.73221	0.60163	0.6844	0.5639		0.34173	0.31749	0.46525	0.16887	0.39219	0.29553	0.34824
ENSG00000177606	JUN		573.6325	665.5338	525.9318	504.9735	517.8598	548.3231	568.5348		66.4941	18.1566	37.9463	40.1875	35.4077	47.8893	74.811
ENSG00000234807	LINC01135		0.70793	1.0585	0.58786	0.41318	0.36475	0.35585	0.44533		0.22249	0.35375	0.37654	0.30944	0.083223	0.30147	0.30383
ENSG00000232453	AC105277.1		0.5532	0.6201	0.67365	0.45802	0.6591	0.64231	0.62257		0.36273	0.20711	0.12563	0.22536	0.19881	0.33532	0.38581
ENSG00000237352	LINC01358		0.93674	0.87922	0.87862	0.59507	0.84526	1.0267	0.90622		0.39839	0.41396	0.39605	0.42573	0.44994	0.54117	0.27344
ENSG00000172456	FGGY		20.9038	19.3862	20.1941	19.0014	18.5318	17.797	17.6805		2.1115	1.666	0.40178	1.359	1.0471	1.4132	1.2321
ENSG00000134709	HOOK1		0.46379	0.38705	0.61347	0.57515	0.24349	0.3686	0.22282		0.29178	0.26779	0.27978	0.37346	0.23321	0.23026	0.13669
ENSG00000134716	CYP2J2		1.8767	1.4161	1.9651	2.0163	2.0137	1.7521	2.039		0.59231	0.43025	0.31011	0.46377	0.38949	0.53603	0.5247
ENSG00000231252	AC099792.1		0.66518	0.87657	0.49183	0.55553	0.47684	0.6886	0.40136		0.23042	0.21029	0.11543	0.14555	0.15255	0.40984	0.22058
ENSG00000162599	NFIA		5.3844	6.1697	5.6586	5.4894	5.6145	5.4697	5.4927		0.89023	0.87669	0.44078	0.89976	2.1128	0.88323	0.24972
ENSG00000237928	NFIA-AS2		0.13712	0.26003	0.031087	0.12086	0.21727	0.20853	0.2685		0.021061	0.24305	0.062174	0.10548	0.18517	0.17059	0.15948
ENSG00000162604	TM2D1		37.5804	37.5395	36.2549	37.2274	36.2519	39.4262	35.6492		3.1249	1.3655	1.4666	1.0853	2.3234	5.3493	2.7969
ENSG00000132849	PATJ		12.2351	12.3299	12.3752	12.0467	11.7275	10.9617	11.8805		2.9025	1.5416	2.1145	1.8377	2.4249	1.0129	2.4001
ENSG00000162607	USP1		47.4722	45.1279	44.7843	42.528	43.0794	45.5192	51.0412		1.4429	2.6597	0.86695	2.8144	2.1741	2.7035	3.4607
ENSG00000116641	DOCK7		157.0683	154.2806	156.0291	155.4247	151.8724	152.9201	158.9697		12.7613	5.7398	10.1407	9.4579	9.5036	7.4296	5.4798
ENSG00000235545	AC103923.1		1.4926	1.5102	1.3984	1.5894	1.0125	1.2223	1.2704		0.32404	0.26184	0.14958	0.17547	0.31061	0.36787	0.8316
ENSG00000125703	ATG4C		19.2089	18.2061	17.5034	17.017	16.0563	18.1475	20.4837		1.9527	1.4882	0.63878	2.8231	2.37	2.2065	1.3021
ENSG00000229537	LINC01739		10.1846	9.6103	10.3612	10.0814	10.3297	9.2309	7.9743		0.35169	2.3449	1.2355	2.1726	1.2024	0.83984	0.91646
ENSG00000224209	LINC00466		1.1592	0.99856	1.0522	0.80186	0.8972	0.79317	1.0722		0.36358	0.5771	0.26921	0.15477	0.39391	0.26051	0.31987
ENSG00000230798	FOXD3-AS1		18.3041	17.8119	19.3677	19.3471	17.859	18.8984	17.4024		2.0062	1.4803	1.3858	2.6961	1.5118	1.5745	3.3142
ENSG00000187140	FOXD3		77.1846	80.8979	79.82	75.3469	73.3817	81.8765	77.1133		9.8211	6.5012	1.7711	7.9643	2.6952	6.3811	13.7926
ENSG00000088035	ALG6		30.4786	32.9225	33.858	32.1604	30.464	33.5175	34.0624		3.3037	1.6116	3.0502	2.3881	1.8283	4.3745	0.83371
ENSG00000142856	ITGB3BP		20.0441	19.8704	20.4867	20.4963	19.113	20.9256	21.125		1.747	1.4873	1.7808	1.1352	0.69235	2.4327	1.278
ENSG00000203965	EFCAB7		26.9573	27.188	27.3137	24.1945	22.476	25.7529	27.288		1.6086	1.3134	1.2123	1.0837	1.4393	3.8217	2.4766
ENSG00000116652	DLEU2L		2.9562	3.9378	3.763	3.9912	3.9384	3.5907	4.3252		0.21607	0.66421	1.2607	0.97486	0.60072	0.55779	1.1344
ENSG00000079739	PGM1		93.9032	94.9963	92.0764	93.5557	97.2703	90.8214	90.8977		4.4974	2.9665	6.3148	3.0059	2.9928	6.2834	4.4071
ENSG00000185483	ROR1		3.4981	4.5186	4.1815	4.0209	4.0874	3.9783	3.6372		0.64592	0.79802	1.1144	0.72133	0.92644	1.2798	0.68997
ENSG00000158966	CACHD1		13.2113	11.8696	11.8567	11.166	11.1895	11.2288	14.3958		0.27118	0.90502	0.8099	1.1089	1.699	1.5051	0.69123
ENSG00000162437	RAVER2		27.8975	25.8666	25.0073	24.5646	25.1831	27.2401	25.9685		3.1615	2.2303	3.2715	4.7883	2.0616	3.3644	3.5884
ENSG00000162434	JAK1		171.2663	175.4604	168.7211	173.6703	169.297	166.0707	163.8381		9.825	7.9282	10.4103	7.4785	11.1764	1.4715	6.4055
ENSG00000226891	LINC01359		0.71656	0.4382	0.45567	0.48265	0.53129	0.64792	0.65442		0.40521	0.25875	0.17724	0.2857	0.17314	0.068009	0.42158
ENSG00000162433	AK4		13.09	12.2879	12.6265	13.2048	13.1866	13.9265	16.0466		1.7239	2.1341	2.6431	2.9036	1.5128	2.6615	1.7795
ENSG00000116675	DNAJC6		58.3376	60.3877	56.9286	56.1588	57.3835	58.8804	60.8241		4.6894	3.6761	4.0915	5.4389	5.5406	6.7421	3.509
ENSG00000213625	LEPROT		37.3805	38.212	38.1433	38.16	38.0305	36.5229	39.7257		3.2932	4.7017	1.1512	1.8447	2.6502	1.5694	1.701
ENSG00000116678	LEPR		5.4229	5.0475	4.2151	4.597	3.7198	5.0879	4.0331		0.67497	0.84984	1.0969	1.1043	0.80719	0.60733	1.0126
ENSG00000184588	PDE4B		20.1291	20.2938	19.0784	19.4677	17.7297	18.0639	20.0184		3.0962	3.9774	3.1996	5.2198	2.9042	2.398	3.4029
ENSG00000152763	WDR78		0.94317	1.1962	1.2265	1.2952	1.3879	1.1156	1.0374		0.57581	0.35999	0.28787	0.16967	0.54533	0.13526	0.31284
ENSG00000198160	MIER1		72.3461	70.7477	69.5812	68.4518	66.6774	74.4306	79.9969		7.924	7.0601	7.6425	16.0496	5.042	5.1743	1.4342
ENSG00000116704	SLC35D1		75.4943	76.4987	76.2657	71.8326	76.7591	77.2609	81.7312		2.0755	4.0656	5.2146	4.6814	2.0076	2.1122	1.7375
ENSG00000142864	SERBP1		385.4259	371.1569	375.0911	365.6736	372.5111	390.6223	419.9104		9.8577	5.8043	18.8952	23.4738	7.4559	30.7736	32.0428
ENSG00000116717	GADD45A		20.5128	23.058	24.4776	19.2353	18.6746	21.2933	20.7659		3.0099	2.4748	2.2132	1.5316	2.3157	3.0176	5.0894
ENSG00000172380	GNG12		280.1548	267.4176	264.9896	271.1159	282.5366	286.0367	299.8823		8.2343	16.7326	13.5463	33.3017	24.1312	10.96	10.591
ENSG00000232284	GNG12-AS1		0.31215	0.14243	0.37614	0.37366	0.25712	0.2152	0.19905		0.28781	0.040282	0.12957	0.17188	0.2496	0.052799	0.20782
ENSG00000162595	DIRAS3		0.58934	0.67175	0.76098	0.55868	0.46065	0.71672	0.30833		0.19478	0.49283	0.43004	0.21588	0.35457	0.25681	0.14273
ENSG00000116729	WLS		87.9772	92.1748	91.8098	90.0725	94.282	90.0251	86.0121		7.9703	3.187	3.4466	5.8983	5.2673	4.1139	3.2926
ENSG00000116745	RPE65		7.3801	8.7399	10.0043	8.5348	8.6975	8.4552	8.8083		2.1973	0.78284	0.97978	0.76145	1.8501	1.8117	1.6731
ENSG00000024526	DEPDC1		2.369	1.8143	1.7903	2.0284	2.0983	1.9208	1.903		0.22005	0.28182	0.39131	0.5731	0.16935	0.5646	0.39637
ENSG00000233589	AL138789.1		0.15984	0.26309	0.38287	0.45489	0.43238	0.20882	0.19793		0.11413	0.11873	0.25008	0.1472	0.40702	0.14597	0.20824
ENSG00000234264	DEPDC1-AS1		0.039662	0.089628	0.051948	0	0.090422	0.069292	0		0.079324	0.11286	0.1039	0	0.067523	0.13858	0
ENSG00000033122	LRRC7		3.6121	3.4621	3.7397	3.4429	3.237	3.6787	4.4146		0.56111	0.505	1.0196	0.51686	0.82115	0.75103	0.77704
ENSG00000066557	LRRC40		25.9498	24.4496	26.8195	24.769	22.7851	25.3106	28.6359		1.4265	0.79286	2.168	2.3474	3.4587	2.8057	4.6297
ENSG00000116754	SRSF11		380.9129	369.8587	391.5021	408.5144	333.9908	398.3076	358.765		82.9163	62.7267	46.9561	52.9715	71.6429	23.3019	27.4813
ENSG00000118454	ANKRD13C		65.7871	62.8805	65.6009	64.7467	65.8383	67.7502	68.896		5.8845	3.6442	7.3603	8.7767	5.7572	2.7853	3.0645
ENSG00000197568	HHLA3		24.3649	25.6172	25.0496	23.9127	26.8197	26.8769	23.8864		0.43388	1.9359	2.262	0.26463	1.8074	4.1551	2.9469
ENSG00000116761	CTH		17.495	16.4901	15.8923	16.4788	18.349	17.5255	17.4517		2.3025	0.52093	1.3252	1.6318	1.3389	0.91048	1.7915
ENSG00000271992	AL354872.2		0.3158	0.80367	0.53394	0.5469	0.2586	0.6144	0.38628		0.14616	0.4391	0.27041	0.18481	0.1928	0.23808	0.21551
ENSG00000132485	ZRANB2		212.7344	200.7958	213.0489	208.9045	195.8936	221.0058	219.2033		36.2355	26.7571	26.6752	37.9704	28.8431	21.7656	23.2979
ENSG00000207721	MIR186		1.7136	1.2175	1.6697	1.5213	0.97515	1.2482	1.608		1.65	0.73253	0.90806	0.71605	0.69842	0.47808	0.2549
ENSG00000229956	ZRANB2-AS2		2.7355	1.8961	1.943	1.6477	1.8774	2.1584	2.4576		0.9682	0.47468	0.16802	0.66779	0.66852	0.68462	0.27863
ENSG00000172260	NEGR1		65.6177	60.442	59.8081	61.4271	57.4779	63.863	63.6819		8.5295	7.9441	5.4032	12.3147	6.0543	3.0416	1.1468
ENSG00000225087	AL583808.1		0.50918	0.59941	0.50166	0.62184	0.74088	0.69314	0.38123		0.31331	0.1799	0.35831	0.30021	0.20925	0.3161	0.26922
ENSG00000162620	LRRIQ3		4.147	4.6264	4.1418	3.8332	4.5484	4.3062	5.2124		0.39391	0.67962	1.2468	1.0528	0.73258	0.92908	0.84712
ENSG00000254685	FPGT		26.7597	28.2965	28.2121	29.6054	27.5474	29.979	35.2484		0.59998	1.5297	5.1637	2.9666	4.0333	2.3592	5.0398
ENSG00000259030	FPGT-TNNI3K		0.70674	0.75549	0.96439	0.55671	0.60327	0.52067	0.42968		0.28181	0.13351	0.23972	0.14924	0.50088	0.16575	0.37816
ENSG00000116791	CRYZ		28.1009	24.6138	28.6303	28.1993	28.2458	29.4965	29.6868		3.6354	2.0773	4.097	3.2123	1.467	1.3541	2.5438
ENSG00000162623	TYW3		64.6225	60.973	62.7664	59.0674	59.2926	61.3011	68.055		2.7051	2.7756	2.9862	1.967	2.7269	3.2554	3.0946
ENSG00000162624	LHX8		2.1748	2.4657	1.6475	2.0842	2.2844	2.2437	2.1127		0.41871	0.55423	0.36377	0.26422	0.69184	0.95348	0.54018
ENSG00000137968	SLC44A5		15.4472	15.292	14.5141	15.1044	13.1198	14.8439	16.1005		4.5162	2.0586	2.9629	2.4649	2.8443	1.8468	1.3734
ENSG00000230863	AL096829.2		0.68332	0.44573	0.47843	0.33717	0.48456	0.36556	0.59818		0.14731	0.25686	0.28517	0.26206	0.34646	0.23607	0.28782
ENSG00000117054	ACADM		102.9565	100.119	100.2948	100.4916	103.8345	103.0002	106.2986		7.4647	6.8184	9.2818	14.7518	7.5149	4.5596	2.8564
ENSG00000137955	RABGGTB		92.4706	90.315	91.3431	92.8596	96.0534	97.1717	95.9802		4.0563	0.65298	5.8662	1.5537	2.2546	2.9885	7.4925
ENSG00000057468	MSH4		0.35612	0.17926	0.19044	0.29008	0.35691	0.30314	0.15275		0.3656	0.22572	0.21391	0.12814	0.2317	0.21738	0.11685
ENSG00000184005	ST6GALNAC3		7.4833	7.7864	7.9177	6.9573	6.8565	7.7996	7.1013		1.2937	1.0291	0.87371	1.3022	0.85015	1.7254	0.84455
ENSG00000226415	TPI1P1		0.65576	0.51732	0.44347	0.60899	0.6449	0.43556	0.26961		0.20036	0.10661	0.20681	0.24861	0.34843	0.20268	0.22819
ENSG00000117069	ST6GALNAC5		0.71198	0.81153	0.51628	0.96834	0.90963	1.0964	1.048		0.34173	0.33572	0.36537	0.41191	0.35058	0.36013	0.45545
ENSG00000142892	PIGK		67.2997	64.224	65.8602	64.5494	67.6031	67.1961	72.5537		3.2183	2.2473	3.1365	6.0855	2.5601	7.9855	7.167
ENSG00000226084	AC113935.1		0.57578	0.49936	0.71448	0.46665	0.74588	0.77539	0.85079		0.33062	0.31724	0.39455	0.18158	0.24578	0.30761	0.44543
ENSG00000154027	AK5		8.1333	7.8794	8.8989	8.0951	8.0814	8.3177	9.4544		0.34053	0.91953	0.81105	0.61835	1.3545	1.6747	0.97974
ENSG00000036549	AC118549.1		126.4411	126.9523	127.5319	127.9198	129.0659	136.793	136.6422		5.7224	2.9237	5.9927	7.1643	9.123	5.6312	5.176
ENSG00000077254	USP33		156.6656	157.4472	154.4068	157.111	152.7862	154.3479	161.4332		9.5561	3.6359	8.1003	12.9421	11.3347	7.4223	5.242
ENSG00000180488	MIGA1		41.1318	40.587	40.6456	36.8727	38.5914	42.9065	44.797		2.1116	2.3015	5.7128	6.8561	4.0581	4.7049	4.5558
ENSG00000235927	NEXN-AS1		0.56046	0.72396	0.48676	0.97117	0.36931	0.55623	0.82574		0.54565	0.096422	0.16861	0.33834	0.19563	0.087754	0.25442
ENSG00000162614	NEXN		6.4645	6.5359	6.9446	7.96	8.8103	8.4826	8.6127		0.98148	0.49187	1.3476	0.83667	1.4386	0.96877	0.37014
ENSG00000162613	FUBP1		110.1194	103.2681	114.3176	119.074	101.8551	118.8527	112.2647		13.0663	6.1338	6.8117	14.3304	13.4156	5.2205	11.8704
ENSG00000162616	DNAJB4		43.0987	44.5497	48.6041	43.3375	45.0225	45.4245	48.7164		3.459	2.9478	4.4556	8.6655	4.1476	3.8537	4.233
ENSG00000122420	PTGFR		3.4446	3.6251	4.3381	4.122	3.4749	3.8183	4.1543		0.94942	1.3056	1.5137	1.0585	0.83991	0.52349	0.44062
ENSG00000137959	IFI44L		7.0544	8.4018	7.99	8.6437	8.0891	10.3444	7.862		1.3651	1.1849	1.6006	2.0315	1.2005	2.5979	2.0182
ENSG00000137965	IFI44		30.1125	31.1409	30.3459	32.2241	32.6951	31.4457	32.5866		2.8697	3.3463	3.2808	2.5595	2.122	5.007	3.9167
ENSG00000162618	ADGRL4		9.6703	9.0254	9.1597	9.0889	9.1777	9.4188	9.6948		1.8194	2.0459	0.40033	1.3763	1.1341	0.98654	1.4597
ENSG00000117114	ADGRL2		68.9128	67.2573	67.931	64.4429	65.0648	67.3764	69.9059		7.1468	2.7289	1.3665	8.2985	8.7234	1.8315	5.8608
ENSG00000137941	TTLL7		30.8219	29.4815	31.3332	33.2383	35.0278	38.5212	35.8518		3.5411	3.072	4.0125	1.8721	5.2478	4.3012	4.2092
ENSG00000271576	AL359504.2		2.2187	1.801	1.4822	2.1616	1.9921	1.7168	2.3569		0.43661	0.51063	0.52679	0.54412	0.75866	0.31517	0.86456
ENSG00000142875	PRKACB		87.1868	81.2154	86.894	81.5069	78.0374	82.4744	86.59		5.4794	3.6217	2.9161	6.3262	2.6502	7.2329	9.4933
ENSG00000203943	SAMD13		1.2568	1.6552	1.718	1.5247	1.2158	1.5745	1.8528		0.32203	0.38736	0.39087	0.56688	0.35896	0.42113	0.23001
ENSG00000117133	RPF1		35.11	39.4479	37.2043	38.1458	37.7266	37.3143	37.6918		3.9321	3.7047	1.1631	3.3825	2.0261	4.6929	3.6903
ENSG00000174021	GNG5		56.5149	56.9458	58.5671	54.8965	55.5751	57.6618	59.4622		1.9737	1.7542	3.6759	3.4103	1.5225	1.6992	9.2411
ENSG00000122432	SPATA1		0.74072	0.84106	1.1172	0.7845	0.48353	0.88869	0.83836		0.50424	0.093697	0.4941	0.25417	0.2495	0.37714	0.23272
ENSG00000117151	CTBS		30.7882	27.456	27.9801	27.7376	27.441	29.9015	31.646		3.9688	2.2403	1.1956	3.3851	1.8855	2.5901	2.5095
ENSG00000117155	SSX2IP		102.8739	101.2148	100.8685	99.4449	86.4227	95.674	107.8555		10.5776	7.6236	11.6325	14.6369	10.439	6.0552	5.7369
ENSG00000171517	LPAR3		35.1284	33.2188	32.11	31.1478	33.1157	33.9879	35.2906		2.5988	2.0434	1.9809	2.7117	3.01	3.3759	2.65
ENSG00000153898	MCOLN2		6.8608	7.8726	6.8514	6.934	6.5163	6.7088	7.708		0.9008	1.1684	0.8749	1.4885	2.0522	1.1226	1.0681
ENSG00000162643	WDR63		1.0166	1.3017	1.1977	0.93538	1.1247	0.94112	1.2115		0.47599	0.3212	0.37979	0.24237	0.27839	0.21876	0.36202
ENSG00000055732	MCOLN3		28.6877	27.8174	28.9637	31.4466	25.171	27.1226	24.5633		8.8032	6.0164	5.3327	5.6244	6.6189	3.1293	4.0595
ENSG00000280099	AL603750.1		0.23876	0.38946	0.40373	0.37563	0.37011	0.18055	0.068952		0.12613	0.32529	0.18267	0.22844	0.20616	0.12111	0.1379
ENSG00000097096	SYDE2		2.5915	2.7618	2.7103	2.9372	2.8625	2.7488	3.3415		0.4245	0.49087	0.32491	0.44497	0.71589	0.46217	0.81897
ENSG00000162642	C1orf52		17.9532	18.2068	19.3703	19.0758	17.4486	18.5605	20.9454		0.59671	1.5801	1.1102	2.6565	1.0102	1.702	1.3593
ENSG00000142867	BCL10		17.4781	19.7656	17.0377	17.4545	18.8047	18.5069	19.924		1.7116	2.3754	1.1098	1.4962	1.3995	3.0329	2.7024
ENSG00000153904	DDAH1		6.8551	7.1335	7.9169	9.6999	13.0228	16.1339	10.2624		1.1515	1.3838	0.80516	1.5252	1.6395	1.8728	1.1541
ENSG00000282057	AC092807.3		1.0032	0.43737	0.42814	0.90555	0.99974	0.94778	0.95271		0.34984	0.059358	0.22473	0.23037	0.28362	0.24709	0.27729
ENSG00000142871	CYR61		18.0624	66.2565	67.7252	64.0884	41.4806	34.7366	24.9838		4.4198	8.9367	1.6848	3.6447	5.3704	4.8402	3.1582
ENSG00000117174	ZNHIT6		32.1408	30.6855	31.6115	31.1041	30.6383	31.6315	35.5337		1.5613	1.9031	2.1254	1.9507	1.959	2.1359	2.6264
ENSG00000171502	COL24A1		42.1737	41.3898	42.6049	43.4255	35.632	37.8777	32.3287		8.0705	7.8606	8.5872	7.3466	6.3312	7.4573	5.6125
ENSG00000122417	ODF2L		41.8973	40.547	42.7049	46.7439	37.6301	39.4988	38.8216		5.9062	2.886	2.4089	3.3293	7.0807	4.5198	3.0254
ENSG00000261737	AL049597.2		1.9885	1.5687	1.7136	1.8139	1.0568	1.3395	1.6288		0.10067	0.45276	0.48203	0.46472	0.12524	0.079843	0.26418
ENSG00000097033	SH3GLB1		104.9122	100.4334	101.9817	102.6202	99.738	103.6499	110.391		2.4376	5.5408	4.6912	6.2362	8.9776	10.1208	6.6932
ENSG00000183291	SELENOF		106.662	107.8386	106.1498	105.447	107.3391	112.0487	117.2056		5.6834	1.9936	6.3062	2.1404	2.7897	8.4074	10.8844
ENSG00000153936	HS2ST1		68.3154	63.7254	63.6352	66.4953	62.6868	65.6229	70.019		2.2567	3.5877	5.2656	9.6974	6.8616	5.596	5.8794
ENSG00000267272	LINC01140		1.23	1.2654	1.0541	1.033	0.49218	0.73203	0.83727		0.56786	0.38089	0.29001	0.26651	0.065236	0.32546	0.36556
ENSG00000143013	LMO4		91.0421	95.4161	96.3955	85.9445	79.0675	81.5896	85.0147		6.8665	6.0123	6.0137	2.9903	4.6787	6.8866	7.239
ENSG00000237505	PKN2-AS1		0.57873	0.74366	0.67285	0.60792	0.50775	0.7527	0.58213		0.15004	0.21606	0.052353	0.29989	0.2682	0.50605	0.3404
ENSG00000065243	PKN2		99.6194	97.9937	94.4827	95.9777	92.7819	93.4077	106.6479		7.12	4.1869	5.7643	16.3764	9.972	3.6541	6.1284
ENSG00000241975	ELOCP19		1.0003	0.77204	0.97458	0.69571	0.92256	0.7858	0.90461		0.35622	0.33378	0.45738	0.3581	0.26472	0.51526	0.47122
ENSG00000137947	GTF2B		37.4581	38.8803	38.656	35.9435	36.8752	36.6758	38.8314		3.1544	4.2825	0.73636	2.6997	3.6876	1.978	2.6197
ENSG00000137944	KYAT3		27.4059	28.1773	27.8647	28.4575	27.967	27.7348	31.0584		0.81667	2.0961	2.1953	3.4954	1.6701	2.6098	4.9696
ENSG00000213516	RBMXL1		65.0855	64.5381	69.2061	67.937	64.1825	65.0556	69.5711		7.3265	2.7115	4.1378	6.9062	4.0657	4.3569	3.2608
ENSG00000117226	GBP3		3.809	3.8334	4.2617	4.7959	4.3755	4.1813	4.07		0.22443	0.83012	1.0671	0.83838	0.78075	0.9209	1.1327
ENSG00000117228	GBP1		17.9697	24.3434	29.4573	31.8423	30.3522	30.1773	20.4487		1.4918	2.1215	3.7098	0.33368	4.1184	1.7503	2.1036
ENSG00000234518	PTGES3P1		1.8227	1.3311	1.9108	1.4644	1.3192	1.5596	1.5534		0.28725	0.36281	0.79295	0.22297	0.35283	0.1308	0.25245
ENSG00000162645	GBP2		58.238	59.3728	62.7611	58.5905	59.0037	54.3102	53.3831		4.2649	6.0439	3.4471	5.0919	3.1156	6.5222	2.6259
ENSG00000197147	LRRC8B		3.2945	2.0813	3.3345	2.9158	2.8603	2.2871	3.6229		0.3958	0.94032	0.77122	1.0849	0.14605	0.97438	0.61432
ENSG00000231999	LRRC8C-DT		1.415	1.1697	1.4783	1.3556	0.86593	1.0825	0.96088		0.2838	0.19648	0.38327	0.91767	0.38477	0.26731	0.32693
ENSG00000171488	LRRC8C		7.6416	7.7628	7.8539	7.2225	7.8582	7.6985	8.2246		1.4597	0.61121	0.7296	0.76978	1.2517	1.4702	1.2446
ENSG00000171492	LRRC8D		79.4768	72.9988	74.4557	80.0729	80.1261	78.869	82.9514		2.573	5.7484	3.5565	4.6311	3.8206	0.93883	4.6228
ENSG00000228175	GEMIN8P4		2.437	1.9072	1.9123	2.0875	1.8423	1.951	1.6226		0.8393	0.75957	0.64188	0.45337	0.30752	0.45137	0.3248
ENSG00000162664	ZNF326		46.3356	49.3288	52.9909	54.2375	48.2045	49.9363	49.4746		5.4725	4.7002	6.3521	5.5323	7.1458	1.6526	1.198
ENSG00000233593	AL590094.1		2.3489	2.012	1.9151	1.7039	2.3317	1.8014	2.4468		0.85362	0.29824	0.57062	0.57008	1.04	0.15044	0.60371
ENSG00000122482	ZNF644		103.0535	98.0982	106.4378	105.5105	98.7521	104.6524	109.0549		2.2167	3.3762	6.3175	13.3422	8.644	3.8981	7.348
ENSG00000162669	HFM1		2.8093	2.8056	2.7661	2.4371	2.3166	3.1173	2.342		0.60223	0.62277	0.55744	0.8659	0.65998	0.78875	0.43459
ENSG00000097046	CDC7		19.0603	16.8443	17.6149	17.3116	15.3078	18.8814	19.1479		0.95967	2.9431	0.65887	2.048	1.4591	1.6973	1.5578
ENSG00000069702	TGFBR3		7.0091	6.3954	6.2407	6.7189	6.591	6.7567	7.4728		2.5749	0.4772	1.0464	1.6643	1.5502	1.115	0.97375
ENSG00000172031	EPHX4		6.0523	6.3821	6.511	6.8787	6.0651	6.6053	7.0446		0.41867	0.90596	0.68724	1.1483	0.79515	0.19217	2.1485
ENSG00000174842	GLMN		17.1505	16.9141	17.5464	16.2771	15.8806	17.4544	17.699		3.5709	2.5526	1.3237	1.2657	2.3299	1.4178	1.0229
ENSG00000122484	RPAP2		41.6709	42.4153	44.3116	45.1687	40.3686	41.7288	45.3998		6.8174	4.0886	4.9602	4.622	6.1638	3.6889	2.4279
ENSG00000162676	GFI1		0.54056	0.92796	0.99557	0.48579	0.47849	0.58288	0.66008		0.35031	0.27208	0.68647	0.16973	0.22856	0.36191	0.30654
ENSG00000067208	EVI5		33.5613	33.7136	33.8751	34.3785	34.1243	36.976	38.455		1.8595	1.6811	1.0013	3.0253	1.6561	3.8681	3.4097
ENSG00000122406	RPL5		648.8874	665.4186	658.3269	649.5702	665.5114	664.9157	670.3364		35.1627	10.9064	9.685	32.7841	20.7394	15.4449	16.4623
ENSG00000154511	FAM69A		8.2521	8.8696	8.2548	7.8302	8.139	8.7684	8.044		2.623	1.3923	1.1625	1.0455	1.2094	1.1915	0.93653
ENSG00000143033	MTF2		16.5698	17.5277	17.4082	15.7154	16.553	17.4701	18.5059		1.8741	2.982	1.9026	2.8128	2.42	2.744	1.3787
ENSG00000117500	TMED5		92.4796	83.007	89.3338	80.2556	83.6312	90.2451	97.328		13.3705	11.8228	17.7088	23.5576	16.3005	7.1559	1.2112
ENSG00000122483	CCDC18		4.889	4.2428	4.4998	5.5996	5.0583	4.9022	4.1147		0.64796	0.7084	0.30702	0.74695	0.4677	0.53968	1.1114
ENSG00000223745	CCDC18-AS1		40.1044	40.8263	41.0389	42.1549	37.3393	40.2292	33.2941		7.1949	3.3924	4.3774	0.3291	5.8407	4.1408	2.3185
ENSG00000117505	DR1		60.0135	55.7573	55.5792	50.9701	55.6185	56.2179	64.0083		2.9308	5.1277	9.9588	7.9699	6.6122	5.4603	5.434
ENSG00000137942	FNBP1L		49.5233	47.3886	47.5642	45.0094	44.7928	46.9459	52.8038		2.3585	5.199	1.1557	3.449	2.11	1.872	3.8834
ENSG00000137936	BCAR3		41.5665	37.0216	37.9638	38.9617	39.0811	39.5124	38.5857		4.6047	2.585	1.4641	1.3669	1.2849	2.554	2.847
ENSG00000260464	AL049796.1		1.4453	1.8213	1.3212	0.87916	1.4059	1.5098	1.1915		0.1546	0.56467	0.34534	0.39393	0.53935	0.61937	0.30994
ENSG00000067334	DNTTIP2		64.7118	69.6273	68.1121	69.1969	74.2502	73.6749	72.3558		5.0009	3.5876	4.2981	6.2395	2.4577	6.8427	1.8757
ENSG00000023909	GCLM		48.2277	45.3159	44.4373	47.4258	45.2571	48.0672	51.0747		2.0244	2.0281	4.4694	5.8302	5.3122	3.9818	4.0903
ENSG00000137962	ARHGAP29		38.126	40.6619	40.239	57.1406	52.5809	48.473	40.2898		10.7082	10.235	11.739	22.8667	15.2745	14.1556	11.7215
ENSG00000117528	ABCD3		72.1761	73.4408	69.0054	73.1749	71.7922	77.6792	76.6682		2.4885	3.6723	4.2154	5.2645	4.8896	5.8041	3.3631
ENSG00000117525	F3		0.85003	0.91414	0.73459	1.1927	0.91958	1.0852	0.95609		0.3386	0.28076	0.2286	0.31131	0.2325	0.32095	0.38756
ENSG00000224081	SLC44A3-AS1		1.8707	1.1659	1.4519	1.1698	1.7745	1.0297	1.5279		0.58278	0.45326	0.55911	0.29071	0.63241	0.75237	0.30849
ENSG00000143036	SLC44A3		0.96668	1.1849	1.3902	2.1049	1.2208	1.5024	1.5862		0.10406	0.58288	0.56284	0.6265	0.16555	0.42719	0.78544
ENSG00000117519	CNN3		176.9421	185.6246	215.5796	236.1716	255.6947	275.1242	245.0173		20.3052	6.0807	4.9393	12.1703	4.2425	12.1479	22.1587
ENSG00000235501	AC105942.1		0.84593	1.0989	1.0758	1.2809	1.4995	1.599	1.09		0.56944	0.22817	0.35757	0.35475	0.40892	0.32064	0.33205
ENSG00000172339	ALG14		12.7624	11.2244	10.7923	11.2744	11.3754	12.6725	12.8049		2.2917	1.6722	0.98602	0.62438	1.6105	1.2737	0.81772
ENSG00000152078	TMEM56		5.8586	5.7552	6.0948	6.1153	5.7426	6.0462	7.1168		2.3501	1.3539	1.5819	2.7587	1.2011	1.7541	1.0447
ENSG00000271092	TMEM56-RWDD3		0.38447	0.42206	0.59181	0.58359	0.61001	0.52908	0.50768		0.20154	0.25794	0.30921	0.52484	0.40058	0.21572	0.33137
ENSG00000226026	AC092802.1		1.8666	1.8296	1.5015	1.6079	1.2981	1.5902	1.8526		0.38989	0.60951	0.11713	0.56868	0.39264	0.15656	0.39833
ENSG00000122481	RWDD3		3.9909	4.0548	4.3127	3.8829	3.8838	4.4076	4.06		0.46639	0.90335	0.8322	0.32878	1.3817	0.87545	1.3176
ENSG00000228502	EEF1A1P11		9.6113	11.2426	10.9249	11.1393	10.1998	9.6113	9.2051		1.3214	1.5215	1.8025	1.7736	1.0341	2.7451	1.6171
ENSG00000137970	RPL7P9		4.7404	5.0519	5.6308	3.9295	5.6502	4.9578	5.5645		1.1089	0.41284	1.397	0.72523	2.6502	1.2923	1.1003
ENSG00000117569	PTBP2		20.262	19.1203	19.8717	20.7117	19.6544	20.716	21.1493		2.1563	2.7777	1.6739	2.2916	1.8127	2.0106	3.3172
ENSG00000188641	DPYD		65.1771	65.1518	62.8576	61.4544	62.1622	63.3956	65.722		6.0312	5.3626	5.8725	7.1835	7.1923	4.568	6.2776
ENSG00000269998			1.1523	0.88342	1.0958	0.90841	0.94054	1.4835	1.3486		0.58322	0.42256	0.080373	0.47716	0.46235	0.26328	0.48608
ENSG00000259946	BX005019.1		0.18968	0.48074	0.31477	0.5157	0.35022	0.30264	0.38879		0.16035	0.31252	0.18459	0.24991	0.17514	0.21374	0.27725
ENSG00000225206	MIR137HG		5.6959	6.1919	7.2039	5.8573	5.4048	6.6411	6.5386		0.66837	1.0249	0.86703	1.3234	0.74257	0.55643	1.1347
ENSG00000162627	SNX7		40.2257	42.4868	40.6823	41.3561	43.7501	42.1749	40.3305		4.4646	1.2279	1.5333	1.3489	1.3097	4.1144	1.7111
ENSG00000117598	PLPPR5		0.49135	0.33864	0.19829	0.22788	0.30992	0.15319	0.26265		0.28515	0.2366	0.229	0.19683	0.12219	0.049332	0.070454
ENSG00000117600	PLPPR4		9.5587	9.5261	8.8436	7.4334	6.8424	6.2523	7.9262		3.5464	3.4546	1.5524	2.766	1.2131	0.7843	2.0044
ENSG00000156869	FRRS1		14.8425	17.4255	15.0078	15.5206	15.6486	15.5905	17.0565		1.4212	1.863	1.7514	1.3688	0.93306	1.0215	1.5762
ENSG00000162688	AGL		85.8032	82.9048	81.8627	86.7063	83.2615	86.1258	90.5636		3.4381	4.103	4.6461	10.1912	12.9283	3.0779	4.1561
ENSG00000228084	AC118553.1		1.6226	2.3112	1.8639	1.6447	2.2279	1.3173	1.9623		0.28034	0.48188	0.2154	0.64491	0.51274	0.47088	0.5394
ENSG00000117620	SLC35A3		27.5444	27.6417	26.9193	28.898	26.2716	31.0026	28.914		3.867	4.6924	5.0056	8.0685	4.126	2.3054	1.5472
ENSG00000156875	MFSD14A		1.6987	1.5759	2.1102	1.8358	1.6725	2.1658	1.898		0.73215	0.46143	0.53498	0.2048	0.31795	0.49025	0.81018
ENSG00000156876	SASS6		7.9283	7.3322	8.0088	7.5167	6.9203	8.0133	8.4219		1.6396	0.87667	1.0638	1.0368	0.16054	0.84173	0.71774
ENSG00000122435	TRMT13		43.1083	41.6491	42.7096	45.9171	39.0857	45.1969	43.6989		8.8893	3.0604	3.9676	6.008	5.7394	3.5969	4.3814
ENSG00000122477	LRRC39		2.2367	2.4237	1.9703	2.8188	1.9936	2.5565	2.6866		0.77456	0.16979	0.7558	0.60102	0.20128	0.39587	0.46253
ENSG00000137992	DBT		72.1117	64.8162	65.3603	64.6887	62.6171	64.9785	73.4192		7.1154	5.0541	5.3604	8.5657	4.6293	4.5163	2.3071
ENSG00000224616	RTCA-AS1		1.8411	1.7208	1.6354	2.0827	1.6038	2.1159	2.1474		0.24193	0.58635	0.54932	0.2027	0.19016	0.43588	0.16642
ENSG00000137996	RTCA		67.0478	61.1355	66.4323	61.3717	63.3953	65.8828	68.9683		0.93319	2.0411	6.0493	2.5258	1.1325	3.2791	5.8383
ENSG00000079335	CDC14A		12.8029	13.8228	13.6697	13.4002	12.1446	13.0656	13.0348		0.93942	1.103	1.4377	0.95772	1.258	1.9107	0.82077
ENSG00000162694	EXTL2		76.0676	73.1374	74.3866	70.3682	68.7929	74.0612	75.6571		5.2033	4.8428	2.2278	0.90471	4.534	5.854	4.7058
ENSG00000273204	AC104506.1		0.35705	0.29925	0.54098	0.57466	0.39885	0.5736	0.48779		0.16071	0.22641	0.31349	0.15581	0.24343	0.46979	0.38732
ENSG00000162695	SLC30A7		76.789	74.2028	74.8969	77.4013	74.9308	81.3736	84.606		9.955	6.2925	8.7274	10.3042	9.0535	4.6419	6.1696
ENSG00000117543	DPH5		44.2134	42.0021	43.7198	41.7125	45.2152	42.7726	42.8519		0.58546	3.3775	4.956	2.3156	1.8319	2.8463	1.9214
ENSG00000233184	AC093157.1		5.112	4.809	5.654	5.2855	5.6314	5.3206	5.3747		1.4017	0.75242	0.81575	0.58043	0.84195	0.46431	0.4678
ENSG00000170989	S1PR1		2.8317	2.7947	2.9897	2.6758	2.9503	2.8704	2.4149		0.91919	0.61526	0.38705	0.40548	0.62221	0.61364	0.87375
ENSG00000183298	RPSAP19		2.7137	3.0585	1.9187	2.5371	2.0953	2.1482	2.6173		0.65986	0.28771	0.40323	0.71583	0.24217	0.64744	0.63043
ENSG00000118733	OLFM3		0.38271	0.51815	0.3848	0.48157	0.46383	0.50089	0.45322		0.18761	0.27316	0.25678	0.19309	0.24272	0.1803	0.41571
ENSG00000060718	COL11A1		3.2686	3.4714	2.8676	3.259	3.5435	4.0502	3.9388		1.743	1.128	1.2312	1.4518	2.0693	1.2117	0.57935
ENSG00000185946	RNPC3		45.169	40.806	41.926	46.1485	40.5418	44.4712	41.2367		5.0668	2.5541	6.7244	3.594	2.536	2.5469	1.1892
ENSG00000240038	AMY2B		4.6068	3.3259	4.5589	4.3917	3.8695	5.225	3.642		1.1722	0.90902	0.34278	0.31227	0.48191	0.80595	0.90174
ENSG00000215869	AC092506.1		0.06427	0.12149	0.42181	0.63882	0.38232	0.42869	0.25649		0.12854	0.14046	0.25103	0.2723	0.063411	0.12909	0.17921
ENSG00000198890	PRMT6		47.0604	45.3458	47.3002	46.8753	48.8433	50.6978	48.7555		1.1232	1.2588	1.2349	3.7234	2.6508	6.3228	3.3641
ENSG00000162631	NTNG1		11.0687	12.2552	11.2416	9.761	10.2854	10.3238	11.237		1.8417	0.46051	2.8262	2.3542	1.9645	2.3951	2.4596
ENSG00000134215	VAV3		11.4474	11.6246	10.5568	8.1253	8.8936	10.0859	11.7255		2.6542	3.1363	2.6062	2.2046	2.1229	2.9898	3.6715
ENSG00000085491	SLC25A24		58.8841	56.1811	57.9882	61.1223	61.9458	64.5611	62.8277		4.8828	2.7719	7.7794	11.7235	10.2801	3.8323	5.8824
ENSG00000280186	AL359258.3		0.38834	0.39732	0.41315	0.47951	0.31566	0.55935	0.59506		0.23222	0.36816	0.22694	0.046178	0.20555	0.16327	0.12228
ENSG00000196427	NBPF4		0.40124	0.54611	0.52693	0.88229	0.58005	0.60129	0.26658		0.30576	0.15471	0.35002	0.32004	0.40156	0.1762	0.18244
ENSG00000186086	NBPF6		2.4837	3.4908	3.3845	2.6389	2.0502	2.6159	2.1304		0.088668	0.5166	0.8983	0.73006	0.31777	0.46599	0.60589
ENSG00000162636	FAM102B		15.2869	17.0307	15.2002	16.1044	16.3223	15.5318	18.2615		1.5938	2.1824	1.2125	2.6909	2.2709	0.65262	0.68179
ENSG00000162639	HENMT1		11.5993	11.2355	13.2524	11	12.0661	11.3381	11.503		1.6818	1.2127	1.6007	1.2371	1.0692	0.57861	0.52335
ENSG00000134186	PRPF38B		81.8477	81.7416	84.3987	87.8209	77.6371	90.0282	83.2835		9.2362	5.9637	6.1517	5.6644	9.9289	1.7319	4.4006
ENSG00000116266	STXBP3		75.2547	71.5111	72.3639	72.4988	68.7921	78.7529	80.9153		2.8672	5.4757	5.1452	10.3053	2.2908	6.0572	5.6674
ENSG00000162641	AKNAD1		2.8013	3.0289	3.2654	2.8623	2.7915	2.9823	2.7841		0.62448	0.5813	0.38443	0.56123	0.59844	0.52496	0.96939
ENSG00000121957	GPSM2		35.6543	31.8543	34.4888	32.622	32.8852	31.8877	36.2877		2.6537	3.1502	1.8683	2.5428	1.1344	2.7156	1.1939
ENSG00000121940	CLCC1		45.5577	40.5252	41.8812	43.2128	44.5761	46.7183	47.3727		2.6552	2.5971	3.4981	0.95506	2.1598	1.7007	4.1476
ENSG00000085433	WDR47		33.7212	34.0005	33.7274	34.9492	34.3621	35.4195	37.1083		1.9648	1.8163	1.2763	3.0071	2.8448	2.2654	2.9865
ENSG00000244716	BX679664.3		0.64071	0.28659	0.36791	0.33472	0.48227	0.30023	0.55473		0.092321	0.13083	0.10399	0.28399	0.36198	0.21838	0.2625
ENSG00000197780	TAF13		51.9418	51.3688	55.1918	54.7347	54.3957	60.9333	61.7687		4.6625	4.2099	5.2836	4.0354	1.6644	7.9337	5.7426
ENSG00000273382	AL356488.3		6.1113	6.2167	6.4483	5.5014	5.819	5.7225	6.3922		1.2041	0.98016	0.28439	0.97795	0.62741	1.5666	1.7392
ENSG00000215717	TMEM167B		55.3363	52.1319	53.3238	53.5466	53.1033	55.6984	58.0615		2.9714	4.8404	4.054	2.8771	1.2514	3.1199	3.4638
ENSG00000116299	KIAA1324		2.9826	3.316	2.4789	3.2935	2.9932	3.0822	2.9747		0.80838	0.91743	0.20196	0.72209	0.38109	0.26198	0.27856
ENSG00000031698	SARS		149.1817	150.4417	154.7272	152.5299	153.8835	155.8137	141.0483		5.273	3.0222	4.1918	5.1948	8.9519	7.0972	8.2861
ENSG00000143126	CELSR2		215.0041	220.1678	209.5088	214.2518	208.7879	193.8371	189.652		18.266	11.3078	4.2961	11.3575	5.9452	12.498	20.5621
ENSG00000134222	PSRC1		12.2616	13.6186	13.2811	11.9923	12.4444	12.2184	10.8545		2.4169	1.1678	0.36866	1.345	1.135	1.2728	1.504
ENSG00000221986	MYBPHL		0.2849	0.41064	0.75192	0.28998	0.3891	0.12259	0.48971		0.25071	0.24211	0.38441	0.19209	0.23842	0.10584	0.14399
ENSG00000134243	SORT1		197.0666	192.4183	196.7704	188.475	194.9822	187.1949	186.8157		8.2981	7.9262	8.7202	10.9279	3.0816	7.3983	6.2338
ENSG00000143106	PSMA5		114.4352	112.4579	113.7902	108.3514	114.3441	114.191	114.9338		13.6305	3.7977	2.9719	3.1622	8.5293	4.6006	4.804
ENSG00000143028	SYPL2		12.3057	12.2197	13.7911	11.5265	11.9487	12.1706	11.2846		1.5474	1.5561	1.2223	0.79559	1.2979	0.27546	2.2354
ENSG00000162650	ATXN7L2		25.4667	25.6276	24.7563	25.9232	22.4609	22.8578	21.3582		4.1886	2.7234	1.139	1.2979	1.8922	1.2842	1.3314
ENSG00000174151	CYB561D1		31.6168	34.877	32.5923	33.7281	33.2481	31.6969	30.9001		2.1183	1.7224	2.7452	2.0145	1.7011	2.9859	2.6371
ENSG00000181754	AMIGO1		22.448	23.1099	21.5852	20.1541	22.9699	21.4413	22.5165		1.2524	1.6617	1.9515	1.7388	1.8231	2.0708	2.3465
ENSG00000065135	GNAI3		119.1101	119.3334	123.1397	126.9356	128.9681	130.627	134.3097		5.1598	6.4639	5.5055	8.1693	6.1176	3.6559	6.8264
ENSG00000116337	AMPD2		76.5805	72.7751	77.187	76.7193	74.1202	71.8597	67.7256		6.1599	3.4265	5.3494	6.5786	4.1395	3.1553	4.5534
ENSG00000168765	GSTM4		41.3165	44.6602	42.402	43.79	41.7912	39.9061	43.2245		2.875	2.9751	1.9389	3.3844	2.9221	5.5027	5.3945
ENSG00000213366	GSTM2		12.3478	12.1985	13.0183	13.4169	12.6144	12.696	10.0759		2.371	2.9171	2.7187	2.1084	2.4708	1.5672	1.6687
ENSG00000134184	GSTM1		17.4383	18.5885	17.3028	17.5075	16.4682	17.0732	15.9253		2.3523	0.23534	2.3814	1.36	1.6673	2.3683	1.3779
ENSG00000134201	GSTM5		0.70564	0.71834	0.71652	0.62518	0.5567	0.49706	0.75478		0.32971	0.54266	0.22541	0.1028	0.28039	0.094132	0.35678
ENSG00000134202	GSTM3		19.4583	20.0352	22.6007	20.9784	20.7095	22.3888	21.0463		0.4664	1.7998	1.6369	0.94961	1.4475	1.3733	1.6001
ENSG00000184371	CSF1		11.4166	11.3675	11.3778	10.369	12.473	11.2605	11.5556		1.6226	1.777	0.68218	1.1824	1.0268	2.3906	2.1174
ENSG00000168710	AHCYL1		216.1731	216.075	215.9949	213.5014	214.9395	213.4725	208.8275		5.8088	5.3067	6.8282	8.1506	5.7896	6.9694	6.971
ENSG00000143093	STRIP1		50.3932	49.8082	50.9452	52.712	48.0265	47.8274	42.2805		1.8178	3.1249	4.3275	1.6708	4.2811	4.3974	2.6229
ENSG00000258634	AL160006.1		18.2588	16.9255	15.886	17.4386	17.2669	18.5932	16.5006		2.9212	2.9532	1.337	0.84191	1.3067	3.3203	1.3117
ENSG00000258673	LINC01397		0.5609	0.77477	0.64298	0.65392	0.62103	0.48644	0.25841		0.47688	0.25658	0.42452	0.251	0.22261	0.28965	0.20769
ENSG00000186150	UBL4B		0.78483	0.42778	0.37028	0.42202	0.35736	0.82611	0.34534		0.42756	0.24274	0.11909	0.31854	0.332	0.37479	0.1543
ENSG00000197106	SLC6A17		0.60836	0.64882	0.61735	0.62597	0.49593	0.87324	0.5261		0.46529	0.3181	0.13447	0.18133	0.19011	0.17803	0.12885
ENSG00000116396	KCNC4		0.3986	0.28097	0.38641	0.32127	0.49031	0.36868	0.14771		0.16341	0.182	0.14122	0.16509	0.16922	0.22671	0.20161
ENSG00000227963	RBM15-AS1		0.52243	0.47064	0.18689	0.20218	0.32423	0.2553	0.15164		0.22843	0.17566	0.079674	0.16976	0.12986	0.17644	0.013424
ENSG00000162775	RBM15		21.8391	21.3167	20.8256	19.989	20.7066	21.4606	19.9938		1.0131	2.1056	0.78174	1.5908	2.1573	2.3819	3.1747
ENSG00000224699	LAMTOR5-AS1		3.1731	3.7447	3.0587	3.8001	3.2539	3.6603	4.0954		0.8525	0.40895	1.0503	0.58257	0.96565	0.56218	0.23645
ENSG00000168679	SLC16A4		126.3864	118.591	118.1196	115.8499	116.1656	117.8718	128.4842		6.4208	6.8306	4.1669	4.1869	4.2354	6.0906	1.3487
ENSG00000273373	AL355488.1		2.9038	2.9062	3.3265	3.1369	2.3148	3.6489	2.6551		1.287	1.4611	1.0973	0.46864	1.1693	0.78203	0.83588
ENSG00000134248	LAMTOR5		58.2191	59.3774	61.3008	60.4597	61.3776	61.7797	67.2639		5.8992	4.0327	5.0486	2.4866	3.4125	2.3678	5.6526
ENSG00000177301	KCNA2		1.1495	1.2536	1.2182	0.84611	0.96037	1.1802	0.80838		0.45767	0.33499	0.53059	0.50756	0.22213	0.2559	0.39217
ENSG00000261654	AL360270.2		1.0391	0.62871	1.1222	0.87003	1.0208	0.9835	1.1113		0.2449	0.1864	0.40561	0.50008	0.10787	0.26218	0.56364
ENSG00000121931	LRIF1		35.7461	36.8879	37.6649	35.1766	35.2891	38.0875	41.55		2.4793	4.0929	3.9143	1.379	2.9539	1.2178	0.90003
ENSG00000156171	DRAM2		36.9553	36.7021	34.4323	34.7835	34.1435	35.205	37.7938		3.2555	4.9223	2.2981	4.5314	2.1047	1.6502	2.8136
ENSG00000134255	CEPT1		42.0528	40.9482	43.5052	40.7481	38.8204	42.7263	42.3224		4.3012	4.0938	3.8134	4.0398	5.0512	2.601	2.6048
ENSG00000064886	CHI3L2		14.0491	14.2911	14.1759	13.2552	13.1824	12.3758	11.3608		2.1167	0.50715	1.5992	3.0266	0.87751	2.4645	2.4443
ENSG00000173947	PIFO		1.3041	0.89321	0.94277	0.78676	0.94606	0.89742	0.7669		0.26315	0.32135	0.13112	0.28436	0.28691	0.47424	0.33789
ENSG00000085465	OVGP1		1.7069	1.728	2.3841	2.1191	1.6389	2.088	1.2507		0.55989	0.40486	0.96127	0.47931	1.1336	0.3501	0.3713
ENSG00000260948	AL390195.2		1.3955	1.7865	1.4855	1.6112	1.4028	1.6333	1.2518		0.24038	0.78171	1.013	0.41096	0.49153	0.50917	0.43978
ENSG00000243960	AL390195.1		0.47304	0.40849	0.33522	0.32745	0.23568	0.13158	0.26881		0.29074	0.16075	0.1608	0.11542	0.16117	0.18284	0.089449
ENSG00000116455	WDR77		32.5011	33.5614	37.4706	36.037	35.7334	35.451	34.8868		3.5826	1.9587	2.6783	2.5861	3.0188	0.60916	3.2827
ENSG00000116459	ATP5PB		198.5614	194.0626	199.7193	192.4959	200.2317	199.4432	208.757		7.811	10.143	10.0961	8.7655	12.7156	8.0469	11.4804
ENSG00000143110	C1orf162		0.60844	0.61001	0.86641	0.59095	0.47229	0.6687	0.38344		0.41941	0.39391	0.19267	0.33166	0.24259	0.35044	0.21079
ENSG00000116473	RAP1A		99.685	96.0042	96.8083	97.0393	98.5	103.02	107.6988		8.4329	3.5499	10.8388	11.0252	9.8628	15.8972	9.1245
ENSG00000231346	LINC01160		0.45415	0.30454	0.34785	0.51139	0.40073	0.40304	0.30186		0.30242	0.22562	0.20807	0.22364	0.21599	0.040894	0.17467
ENSG00000197852	INKA2		14.3685	14.9791	15.4587	13.4863	13.8524	13.6419	13.6384		0.41308	0.78539	0.85101	0.85506	0.58652	1.8357	1.039
ENSG00000227811	INKA2-AS1		0.7431	0.48199	0.49855	0.45449	0.31134	0.68023	0.45523		0.28284	0.28167	0.17373	0.38029	0.12884	0.093043	0.14069
ENSG00000064703	DDX20		29.2061	31.6063	30.5529	30.4774	28.6714	32.168	31.6167		2.3419	1.0275	3.8947	0.34832	2.7849	1.6419	1.348
ENSG00000171385	KCND3		2.255	2.1789	2.3698	1.8147	2.4108	2.4447	2.5782		0.84596	0.77704	0.88562	0.6727	1.1281	0.53408	0.7732
ENSG00000143079	CTTNBP2NL		55.4047	53.581	55.7938	54.5026	53.4287	53.8683	57.642		1.4391	2.3348	3.6024	6.0231	2.281	4.9027	1.5616
ENSG00000134245	WNT2B		4.983	4.1014	4.4159	5.2513	3.4021	3.588	3.5899		1.7178	1.094	1.0831	0.29833	0.87641	0.98669	1.0905
ENSG00000007341	ST7L		13.0441	12.5581	13.4995	13.0139	12.3462	13.7211	12.3768		0.53934	0.88503	1.7174	1.4085	1.9174	0.8666	1.6789
ENSG00000116489	CAPZA1		240.4563	235.137	240.0056	235.6738	239.5422	253.8846	268.765		7.639	6.5659	11.4142	10.2733	5.2992	13.1309	12.8848
ENSG00000155363	MOV10		148.7512	151.2656	147.2034	149.9662	147.9829	142.4948	132.878		10.2221	9.3299	4.14	4.6109	7.6434	17.1679	14.7563
ENSG00000155366	RHOC		85.0957	83.104	85.3407	80.6875	84.9152	79.069	80.1879		3.4276	3.9573	4.1042	3.1843	4.852	8.9474	6.1278
ENSG00000184599	FAM19A3		0.15112	0.089628	0.24476	0.23975	0.1293	0.1016	0.07653		0.22487	0.11286	0.10228	0.023089	0.096398	0.13195	0.088801
ENSG00000155380	SLC16A1		109.4073	106.6592	112.5931	113.8586	115.9442	119.8747	121.5675		1.4408	4.4975	6.7721	7.6569	9.521	4.6475	4.7563
ENSG00000226419	SLC16A1-AS1		8.6906	9.2143	8.9226	9.1346	8.2522	8.9172	7.924		2.1036	1.115	1.2642	1.3966	1.6034	0.93831	1.9028
ENSG00000238198	AL357055.3		0.4299	0.38284	0.14322	0.33157	0.31237	0.15815	0.34564		0.1124	0.226	0.16665	0.35954	0.20009	0.12199	0.2443
ENSG00000198799	LRIG2		35.5524	34.4759	35.2271	37.24	34.6947	37.1181	36.1152		4.095	3.9085	2.9767	3.9511	4.8818	3.9601	1.2106
ENSG00000081026	MAGI3		26.9882	26.383	24.4696	25.7808	25.9034	26.3081	25.8104		2.6678	2.9534	0.39367	3.0358	5.1026	1.1286	1.5806
ENSG00000116793	PHTF1		68.2579	69.1156	68.5475	68.8596	66.0584	67.7105	72.0339		2.1835	2.0131	2.6165	3.2483	1.7619	3.1976	2.8029
ENSG00000232450	AL133517.1		0.74161	0.86913	0.61498	0.83825	0.59527	0.74777	0.36376		0.60497	0.32598	0.12101	0.18859	0.21683	0.46319	0.35685
ENSG00000081019	RSBN1		25.8233	25.7319	22.8608	22.9853	23.0067	24.1192	27.9312		2.3079	2.8177	0.98667	3.4366	1.9136	1.7741	2.4548
ENSG00000134242	PTPN22		1.6751	1.0908	1.2658	1.4172	1.5743	1.2599	1.7379		0.51711	0.49099	0.23729	0.77996	0.59281	0.44313	0.42105
ENSG00000188761	BCL2L15		0.29507	0.55498	0.63433	0.3713	0.57408	0.40304	0.37951		0.21938	0.29907	0.25084	0.18955	0.46414	0.040894	0.095579
ENSG00000134262	AP4B1		28.3686	28.6991	28.813	29.2986	27.6581	29.9151	27.0032		3.0138	2.6141	3.8136	3.6592	1.524	3.5932	0.71936
ENSG00000118655	DCLRE1B		8.0018	8.8942	6.4831	6.8937	7.4835	7.2116	6.3591		0.3271	0.8507	0.87492	0.53684	1.4833	1.1711	1.1976
ENSG00000163349	HIPK1		61.088	58.5996	58.6187	58.0553	56.2088	54.8771	59.0655		3.5612	3.1699	3.486	1.9123	2.4258	3.3452	2.8051
ENSG00000116774	OLFML3		6.7698	7.4943	7.4995	8.7837	8.6275	8.2184	8.499		1.4374	1.8985	2.1092	1.878	2.767	1.307	1.6126
ENSG00000134207	SYT6		1.6218	0.90908	1.5333	1.3722	1.3765	1.5184	1.3679		0.60841	0.51781	0.56922	0.30845	0.42148	0.36017	0.35021
ENSG00000197323	TRIM33		83.8815	77.5851	78.3206	79.1347	74.7639	78.147	83.4948		4.8315	3.1534	3.4483	12.4032	9.2606	3.991	4.6641
ENSG00000116752	BCAS2		38.695	41.0391	40.7239	38.7745	39.1456	41.9488	44.7077		1.192	2.1782	2.8441	3.2847	2.5244	2.9253	1.5835
ENSG00000175984	DENND2C		1.6446	1.5412	1.282	1.7265	2.0557	1.7556	1.8688		0.38342	0.26592	0.68163	0.25266	0.11227	0.29322	0.42106
ENSG00000213281	NRAS		183.0014	178.2307	183.2758	189.7285	190.4917	198.4133	205.415		9.04	13.3743	15.1278	30.1185	19.2651	7.54	8.2525
ENSG00000009307	CSDE1		798.7474	793.3663	795.0457	789.0764	797.0233	802.7297	825.074		14.6019	11.0943	17.8981	38.6034	24.2484	14.964	6.0302
ENSG00000052723	SIKE1		84.7605	79.2924	80.2406	78.9575	79.4753	84.7925	89.1506		8.2005	4.2821	3.6538	10.3181	5.9095	6.9099	7.0437
ENSG00000134198	TSPAN2		0.14425	0.14822	0.063733	0.24937	0.23978	0.15986	0.22059		0.21167	0.22156	0.073637	0.26646	0.18082	0.16343	0.12912
ENSG00000173218	VANGL1		56.6703	58.0327	58.7732	58.9683	59.3525	60.7518	59.6544		1.5241	4.6291	5.795	3.6367	2.3955	2.5388	5.4048
ENSG00000118729	CASQ2		0.49487	0.56018	0.74802	0.85238	0.65255	0.73557	0.79268		0.23461	0.105	0.23059	0.34427	0.12512	0.17318	0.054267
ENSG00000177551	NHLH2		0.66677	0.73215	0.48005	0.6967	0.32668	0.36435	0.41964		0.1609	0.35822	0.30196	0.27066	0.059446	0.14062	0.16593
ENSG00000163393	SLC22A15		6.7948	7.165	7.2282	7.747	6.7857	7.7336	7.2755		1.6833	0.70951	0.72742	1.8429	1.2234	2.4225	0.66587
ENSG00000163399	ATP1A1		615.406	634.1562	625.1317	630.4758	645.9278	610.5019	599.5489		8.104	14.0738	31.2785	21.9964	11.207	22.5261	35.2048
ENSG00000203865	ATP1A1-AS1		4.5829	4.3627	4.0359	4.0909	3.3815	3.7621	4.2146		0.6864	1.3077	0.2402	0.93901	0.8281	1.0671	1.1007
ENSG00000212385	RNU6-817P		0.22516	0.21194	0.2227	0.12724	0.35067	0.337	0.37031		0.088182	0.27787	0.13808	0.18148	0.17594	0.19275	0.36692
ENSG00000224950	AL390066.1		1.0896	1.1955	1.1607	1.0533	1.1035	0.90768	0.75266		0.70979	0.47184	0.39352	0.3755	0.31867	0.16176	0.33915
ENSG00000116815	CD58		12.7874	11.797	13.0391	13.434	12.9153	13.2858	12.431		1.0441	0.89742	1.4162	1.7667	1.105	1.0233	1.4504
ENSG00000177173	NAP1L4P1		0.22098	0.12281	0.064537	0.23544	0.14316	0.20712	0.10677		0.15137	0.10143	0.074621	0.13221	0.20481	0.19032	0.21354
ENSG00000143061	IGSF3		19.7174	18.3654	18.9088	17.8057	16.8665	17.6005	17.708		1.9318	1.578	2.7164	2.5838	1.5252	2.5779	1.5935
ENSG00000134247	PTGFRN		166.6464	167.681	156.2098	158.3522	156.318	160.6143	167.1288		20.841	17.7801	17.5118	20.5734	19.4825	18.4523	19.2242
ENSG00000134256	CD101		2.4207	2.9332	2.1906	2.4625	2.2265	2.4078	2.4733		1.2461	0.99525	0.50726	0.66646	0.42371	0.63247	0.65817
ENSG00000236137	AL445231.1		0.2444	0.41503	0.33683	0.32334	0.41286	0.25359	0.27527		0.15966	0.32541	0.062815	0.13384	0.37323	0.15496	0.20413
ENSG00000116830	TTF2		24.8904	26.7019	26.0516	28.5587	25.7568	24.4008	27.3117		1.7657	0.8995	1.5091	0.99798	1.1913	1.2052	0.77773
ENSG00000134253	TRIM45		14.7202	15.9988	16.9812	17.1245	15.146	16.0437	14.7965		3.3535	3.6293	1.6483	0.9069	1.5526	2.7068	2.4281
ENSG00000134258	VTCN1		1.3151	1.1505	1.2855	1.7999	1.2593	1.0326	1.4345		0.56598	0.41287	0.47641	0.70717	0.33234	0.51343	0.13554
ENSG00000271427	AL358072.1		0.4755	0.70824	0.48245	0.58466	0.40899	0.80495	0.55584		0.37673	0.43472	0.29341	0.32121	0.27326	0.2703	0.29071
ENSG00000198162	MAN1A2		179.5025	170.4018	168.9678	172.5532	171.6111	173.1068	182.2312		11.3964	3.9413	8.4957	26.1727	13.2612	4.6986	7.9505
ENSG00000183508	TENT5C		6.2174	5.8189	7.1447	6.1568	5.11	5.2311	5.2508		0.41635	1.7576	1.4047	1.0928	0.95912	0.63128	2.6327
ENSG00000196505	GDAP2		24.1888	23.8435	24.3638	23.8063	20.2937	24.2684	24.757		1.6729	1.4714	0.88265	3.4328	1.5563	2.41	1.9233
ENSG00000065183	WDR3		83.5177	85.3114	84.2881	88.5624	89.7462	90.1527	92.9513		11.275	8.3604	6.392	3.5235	8.4912	8.2994	9.7989
ENSG00000155761	SPAG17		1.177	1.0405	1.4075	1.4838	1.3485	1.4732	0.83522		0.35759	0.38002	0.13464	0.5545	0.17181	0.37541	0.64731
ENSG00000092607	TBX15		0.48153	0.20317	0.3152	0.21297	0.19818	0.46687	0.3151		0.38898	0.056464	0.23474	0.12365	0.17341	0.25294	0.24284
ENSG00000116874	WARS2		26.1227	23.1253	24.4532	25.1645	25.0471	25.6558	24.2644		1.4886	1.1339	2.7031	1.4656	1.1643	2.0892	2.7746
ENSG00000231365	AL359915.2		17.9172	18.6345	19.0107	20.917	18.6776	19.8842	17.9017		2.5946	1.8994	2.1504	0.97104	2.4928	1.533	1.6758
ENSG00000226443	GAPDHP32		0.74587	0.59387	0.75082	0.71308	0.4985	0.89415	0.22251		0.65173	0.23856	0.32789	0.20961	0.38023	0.40531	0.19064
ENSG00000239873	GAPDHP27		0.33504	0.33219	0.60953	0.18099	0.38561	0.24722	0.040941		0.27137	0.29271	0.36692	0.16359	0.24806	0.095129	0.081882
ENSG00000240244	GAPDHP33		0.58128	0.81533	0.73303	0.56622	0.47484	0.4097	0.14629		0.32069	0.43218	0.1282	0.15305	0.18473	0.17378	0.11676
ENSG00000260941	LINC00622		2.9112	2.6452	3.1594	2.6796	2.4988	2.6332	2.6589		1.7701	1.6391	0.914	0.49536	1.1559	0.34481	0.41142
ENSG00000143067	ZNF697		20.7962	21.2285	22.0542	24.8236	21.9333	22.0658	21.9605		1.7562	1.8302	1.8821	2.9188	3.4366	2.7246	1.0452
ENSG00000092621	PHGDH		62.7409	60.8978	56.7708	59.2891	60.6786	55.9973	51.1294		4.0789	5.035	4.5303	2.5494	1.6491	5.8234	6.67
ENSG00000134240	HMGCS2		1.3297	2.1742	1.7373	1.6602	1.828	1.3314	1.2203		0.18799	1.0505	0.41548	0.50271	0.73198	0.83922	0.4019
ENSG00000261662	AL359752.1		3.4109	3.3927	3.4671	3.5601	3.1642	2.8723	2.6752		1.4489	1.1714	1.4409	1.1825	0.90813	0.54429	0.20915
ENSG00000134250	NOTCH2		869.8993	842.3996	795.419	818.2864	782.8685	742.0764	815.0785		69.6395	33.1373	40.3834	105.9491	65.8312	81.1934	128.196
ENSG00000265808	SEC22B		59.0438	58.8108	59.0734	55.8984	58.0709	61.8709	63.0064		3.3453	1.4905	2.8795	0.69532	2.4161	1.2946	1.8315
ENSG00000223804	AC244669.1		0.75551	0.93143	0.67872	0.78488	0.82578	0.77993	0.84871		0.23858	0.47715	0.46117	0.40377	0.55732	0.30126	0.37817
ENSG00000270231	NBPF8		6.9468	7.3102	7.7929	8.0775	7.2647	6.7117	6.351		0.72271	1.2935	1.0815	1.8505	1.1668	1.1919	0.30044
ENSG00000275131	AC241952.1		13.482	13.4488	13.7647	13.7489	10.7255	11.6888	10.7585		1.3738	0.73275	2.0765	2.5967	1.8381	1.7092	1.6424
ENSG00000273136	NBPF26		10.0289	9.8211	10.3709	10.3918	8.2689	9.6202	9.3196		0.97778	0.80432	1.1475	1.643	0.94056	0.98828	0.77461
ENSG00000281741	AC241377.3		0.20474	0.20093	0.16484	0.22916	0.23626	0.18288	0.26769		0.08541	0.13636	0.19697	0.1701	0.064982	0.056859	0.086887
ENSG00000226067	LINC00623		2.0347	2.276	1.6585	1.7516	1.6815	1.8094	1.7927		0.75947	0.16713	0.73804	0.60756	0.2242	0.34742	0.45224
ENSG00000234998	AC244453.3		0.41942	0.73008	0.48871	0.67639	0.82487	1.0248	0.73711		0.28778	0.12119	0.17186	0.14036	0.44096	0.2256	0.39734
ENSG00000223345	HIST2H2BA		1.1048	0.64699	0.922	1.3071	0.82376	0.96656	0.70353		0.53849	0.33998	0.46394	0.15534	0.31489	0.26258	0.27425
ENSG00000213244	HIST2H3DP1		0.49219	0.77717	0.56615	0.37807	0.52525	0.45625	0.5365		0.34725	0.55699	0.33266	0.22895	0.36604	0.33101	0.13419
ENSG00000188610	FAM72B		1.1648	1.0844	1.5774	1.1692	1.0904	1.1945	1.006		0.67903	0.32502	0.2699	0.53518	0.35658	0.33772	0.35849
ENSG00000171943	SRGAP2C		9.0575	7.7449	8.03	8.8342	9.5562	9.5886	7.453		2.0022	1.281	0.4353	1.4288	0.9505	1.4823	1.3865
ENSG00000227082	AC244021.1		0.80499	0.50383	0.84285	0.97745	0.71956	0.72325	0.85345		0.52928	0.14425	0.31321	0.20704	0.32414	0.38414	0.48797
ENSG00000272583	AL592494.3		0.20997	0.50209	0.34662	0.46793	0.28214	0.44851	0.30752		0.14573	0.19375	0.23488	0.18362	0.27847	0.41753	0.21597
ENSG00000231752	EMBP1		1.1554	1.4946	1.0254	1.4278	1.2696	1.4011	1.5689		0.43864	0.52438	0.21928	0.082284	0.53048	0.53025	0.36295
ENSG00000277702	AC239859.6		0.30638	0.20276	0.16092	0.35522	0.25615	0.40183	0.34835		0.066587	0.054758	0.12164	0.16501	0.1842	0.14318	0.43283
ENSG00000263513	FAM72C		0.53167	0.54405	0.40492	0.57701	0.38664	0.44406	0.54155		0.5505	0.23678	0.28722	0.27273	0.12695	0.16712	0.23714
ENSG00000270872	SRGAP2D		0.78122	0.9561	0.73579	0.76958	0.25302	0.57318	0.69179		0.61321	0.23167	0.44304	0.09899	0.13475	0.25894	0.40246
ENSG00000232527	AC245595.1		0.87648	0.63351	0.41476	0.63597	0.57889	0.93325	0.50843		0.40709	0.34693	0.35157	0.25761	0.2284	0.43028	0.31868
ENSG00000266338	NBPF15		25.5937	25.7477	26.1555	29.9974	23.5561	24.0973	21.3969		5.562	3.4012	1.3586	2.4684	2.8045	2.4241	2.1588
ENSG00000196369	SRGAP2B		6.6303	6.0273	6.1201	6.5736	7.0041	5.6751	5.2521		1.0344	0.93241	0.71406	1.0107	1.3519	0.24484	1.0219
ENSG00000215784	FAM72D		0.67201	0.61439	0.82552	0.70562	0.58367	0.51896	0.5516		0.13826	0.12767	0.4066	0.26306	0.20555	0.14017	0.41589
ENSG00000272419	AC241585.2		1.8591	2.1056	2.6158	2.1591	2.3573	2.4515	1.7103		0.36453	0.67328	0.30856	0.48765	0.29301	0.57862	0.53677
ENSG00000281571	AC241585.3		0.36074	0.70434	0.57917	0.54131	0.6612	0.61186	0.65336		0.43055	0.13288	0.23823	0.31956	0.16615	0.15524	0.2367
ENSG00000162825	NBPF20		5.4698	6.0602	5.4997	5.6029	4.8123	4.767	5.1004		0.91342	1.0818	0.7753	0.52234	0.99068	0.60398	0.79004
ENSG00000270722	RF00003		0.47608	0.087804	0.22621	0.11458	0.27644	0.17772	0.23494		0.57457	0.059593	0.22204	0.085052	0.55287	0.21995	0.31057
ENSG00000272150	NBPF25P		1.7431	1.4409	1.4629	1.4376	1.5535	1.2047	0.98602		0.62625	0.72739	0.09551	0.35796	0.64092	0.38879	0.48425
ENSG00000117262	GPR89A		5.8186	5.2608	5.5164	5.1677	4.4344	5.833	5.6009		1.3432	1.6064	1.4402	0.23182	0.28673	0.66671	0.46311
ENSG00000174827	PDZK1		1.7472	1.9245	1.5374	2.0776	1.2185	1.5664	1.2449		0.43122	0.71399	0.81333	0.52544	0.3411	0.28928	0.61759
ENSG00000265491	RNF115		81.0528	81.0922	89.4051	87.2372	81.2024	85.8649	80.83		7.9084	4.4479	4.4332	2.5557	9.0971	4.2468	3.668
ENSG00000186141	POLR3C		57.5826	57.4846	57.8283	58.054	56.952	55.2671	54.6528		4.4528	1.5501	3.7766	2.0196	2.2199	0.82537	5.4101
ENSG00000186364	NUDT17		20.838	21.8849	22.6169	19.0127	17.9721	19.5278	19.4677		1.5213	1.7461	2.8486	2.2051	2.4574	2.5177	1.5397
ENSG00000131788	PIAS3		67.0873	68.3396	66.435	68.9744	67.404	66.2708	65.1948		5.8851	4.7785	2.4042	1.5484	3.3945	5.279	1.0406
ENSG00000143127	ITGA10		3.9295	4.4983	4.5032	4.1213	3.4859	4.0081	3.5392		1.0945	0.74802	1.0494	1.4234	0.48596	1.0966	0.32472
ENSG00000131779	PEX11B		41.013	44.5043	43.8026	40.9589	43.7148	44.2223	39.7685		1.7555	1.7638	1.7997	2.8262	2.5603	0.94938	3.09
ENSG00000265241	RBM8A		90.7323	91.8719	92.2573	93.0934	93.9978	92.2181	97.2643		5.3937	1.5152	2.1274	1.8576	1.8138	3.7398	6.8268
ENSG00000211451	GNRHR2		1.4895	1.2861	1.0714	1.0137	1.1977	1.0136	1.3188		0.6144	0.55525	0.43633	0.35839	0.2128	0.47664	0.076215
ENSG00000271601	LIX1L		87.8811	85.1403	88.7901	87.2632	85.0868	91.4486	90.8882		6.3469	2.6584	7.1471	5.271	5.6928	6.8849	5.2378
ENSG00000272031	ANKRD34A		15.4749	15.3852	14.4236	14.6833	15.075	14.0672	14.1186		2.0495	0.49204	1.9695	1.1848	0.69107	1.4734	1.0309
ENSG00000121851	POLR3GL		34.7814	33.1136	35.0658	33.0193	35.4946	32.9897	36.3127		2.3816	2.9361	2.2816	1.7802	1.3624	2.7452	4.0728
ENSG00000265972	TXNIP		461.6362	329.5534	278.1122	348.8368	391.5179	405.5303	415.3837		54.0628	5.4905	13.007	13.9522	28.1583	36.004	45.924
ENSG00000233396	LINC01719		4.9791	5.1242	4.7894	5.2888	4.6357	4.6401	5.0087		0.6554	0.66019	0.95429	0.59202	0.86677	0.8686	1.1438
ENSG00000271425	NBPF10		3.8565	3.2714	3.8128	3.2275	3.3319	3.0953	3.366		1.588	0.97879	0.71453	0.51021	0.41441	0.43327	0.45766
ENSG00000264343	NOTCH2NL		0.59229	0.44267	0.79284	0.49059	0.47991	0.67499	0.65428		0.31068	0.13649	0.20507	0.45151	0.42171	0.19595	0.33415
ENSG00000268043	NBPF12		15.4212	16.1031	17.6194	18.4114	14.8657	17.115	17.5891		2.1362	0.92213	1.9679	1.304	2.4459	1.7126	1.867
ENSG00000131791	PRKAB2		73.1014	73.4933	78.2062	87.7264	84.4645	87.0318	80.834		5.9311	6.8932	5.1368	2.831	5.812	4.8808	3.6993
ENSG00000237188	AC242426.2		4.7067	5.028	4.2326	5.1225	4.7975	4.5541	3.9968		0.3729	0.92206	0.20943	0.90157	0.58992	1.296	1.19
ENSG00000131781	FMO5		9.1845	8.5777	9.6789	8.1308	8.9381	8.5043	8.5893		1.2735	0.81029	1.798	0.73231	1.345	1.419	1.856
ENSG00000180867	PDIA3P1		9.2994	9.3837	7.895	8.8581	8.5399	7.4862	8.2837		0.59663	1.371	1.3622	0.69688	0.98214	0.85415	1.0886
ENSG00000226015	CCT8P1		1.2203	1.3268	1.2029	1.5352	1.2072	1.5271	1.112		0.54361	0.67367	0.2259	0.82518	0.17474	0.30584	0.43643
ENSG00000131778	CHD1L		54.4414	54.5244	54.2904	55.9154	53.0786	59.119	54.5782		0.59418	4.779	4.7454	3.3596	1.119	4.4122	2.9792
ENSG00000116128	BCL9		122.0177	122.8094	126.8475	115.6829	112.0957	115.5281	114.6804		10.2153	5.1672	4.6682	4.3629	7.4886	6.8936	10.6511
ENSG00000162836	ACP6		39.656	38.4464	40.7737	41.2357	39.3141	36.5604	37.102		3.2133	4.2752	4.6539	0.71871	2.0212	5.315	3.3025
ENSG00000265107	GJA5		1.9117	1.8941	1.6951	1.2257	1.4069	1.7395	1.463		0.46708	0.27138	0.97214	0.31378	0.79315	0.57087	0.94634
ENSG00000188092	GPR89B		5.918	5.6313	5.4508	5.7468	5.2887	5.7533	4.5376		0.83676	1.0294	1.1067	1.1012	0.88573	1.4821	0.58879
ENSG00000273059	AC239803.2		0.17907	0.20102	0.37897	0.083485	0.2379	0.33466	0.11605		0.20598	0.10683	0.56944	0.10143	0.13793	0.15472	0.07828
ENSG00000274372	AC239803.3		0.58203	0.8644	0.85861	0.7223	0.77245	0.89734	0.58895		0.35732	0.32211	0.46983	0.34885	0.35378	0.39402	0.36315
ENSG00000263956	NBPF11		10.8546	11.1531	10.9821	12.3103	9.5564	10.4481	10.7152		1.8273	1.8485	2.1975	1.3935	1.69	0.3743	1.5565
ENSG00000274020	LINC01138		5.1795	5.6361	5.6356	5.835	5.2723	6.1037	5.7124		0.86034	1.1004	0.90001	0.74759	0.5915	1.3393	0.94873
ENSG00000231551	AC245100.4		3.5084	2.6465	3.3442	3.0199	2.6982	2.9703	3.4552		0.68562	0.58795	0.53822	0.80315	0.55066	0.43634	0.87762
ENSG00000280649	AC245100.8		1.6018	1.5221	1.7955	1.0693	1.3226	1.7182	1.3644		0.80992	0.62964	0.089772	0.17851	0.35418	0.67709	0.46575
ENSG00000270629	NBPF14		15.7795	16.739	14.4437	14.5858	14.7012	14.8249	13.7209		3.2229	2.1947	1.6868	2.3195	1.4396	1.3169	1.676
ENSG00000178104	PDE4DIP		68.3283	69.4615	69.2972	69.3629	64.8196	62.9856	66.2062		4.6893	4.8462	6.2019	4.9682	7.3466	4.3294	3.1649
ENSG00000269713	NBPF9		15.4399	14.9902	15.4745	16.0756	13.628	15.4002	15.5543		0.90071	1.167	1.5275	2.2257	1.5878	0.9903	2.1131
ENSG00000274265	AC245297.3		0.80918	0.63492	0.62685	0.70758	0.57556	0.58946	0.80389		0.52427	0.3299	0.49159	0.42435	0.35529	0.19254	0.24478
ENSG00000215861	AC245297.1		12.0388	12.9731	10.9373	12.1038	11.9393	11.1456	10.0024		1.5259	2.5894	1.3077	2.1256	0.9686	1.2723	2.2728
ENSG00000271383	NBPF19		15.1668	16.5281	16.9684	16.232	14.7614	16.4137	15.7866		1.0136	1.937	1.97	1.4156	2.7359	1.2363	1.5836
ENSG00000277147	LINC00869		12.8334	12.6008	13.898	14.0122	12.131	14.7081	13.8357		1.4582	0.961	0.15335	1.1818	2.326	1.1453	0.63033
ENSG00000203814	HIST2H2BF		3.6556	4.0081	3.5802	3.6779	2.9484	3.4734	3.214		0.78257	0.23603	0.38556	1.1705	0.92972	0.085372	0.63323
ENSG00000233030	AC243772.2		0.73333	0.9839	0.89124	0.77596	0.85483	0.74607	1.1593		0.29809	0.1622	0.21153	0.064673	0.19312	0.30894	0.49273
ENSG00000270882	HIST2H4A		0.85258	0.33559	0.39076	0.48049	0.32958	0.46816	0.56643		0.15953	0.24537	0.41953	0.11904	0.22075	0.26157	0.2325
ENSG00000220323	HIST2H2BD		0.43285	0.44432	0.33602	0.31784	0.43609	0.2458	0.2576		0.17072	0.32306	0.057009	0.16863	0.19947	0.088272	0.18285
ENSG00000261716	AC239868.1		35.7244	31.7955	33.1569	33.0333	29.0167	32.5913	30.4449		10.7199	5.9775	5.2521	2.9897	5.1404	2.3706	1.9138
ENSG00000272993	AC239868.3		5.8022	6.5666	5.4697	6.0756	5.7755	6.4413	5.3488		1.8853	1.7715	0.55486	0.71841	0.39734	0.48147	1.1993
ENSG00000203819	HIST2H2BC		1.1413	1.0364	0.63978	0.8413	0.89781	1.0121	1.0189		0.67154	0.14304	0.35728	0.28443	0.34494	0.33302	0.30057
ENSG00000184678	HIST2H2BE		38.4516	40.1816	40.2088	39.6373	39.0236	38.5158	40.4271		4.2798	2.9621	1.5567	3.8641	2.6275	3.7844	1.7364
ENSG00000178096	BOLA1		1.9899	2.1005	1.9108	1.9499	1.8846	2.2348	2.4813		0.42779	0.34802	0.34433	0.62049	0.51195	0.48824	1.065
ENSG00000159164	SV2A		78.2321	77.6742	77.9051	76.2135	75.0329	74.6027	73.9575		1.8483	2.4217	2.0258	3.5598	2.4552	7.1243	7.6356
ENSG00000143368	SF3B4		118.9459	122.2042	123.3397	124.1953	123.7313	118.8116	120.2179		5.3398	3.5672	2.8431	9.6215	3.665	6.0771	3.7545
ENSG00000014914	MTMR11		56.4963	58.5643	62.9207	63.7655	56.9475	57.8183	52.0358		12.3095	7.7544	8.2555	2.0618	8.1158	7.1646	3.9053
ENSG00000264522	OTUD7B		212.2159	206.3701	208.9674	224.0399	206.4046	213.9349	202.3776		6.8909	5.1912	4.2796	1.8854	9.8763	7.6925	3.8902
ENSG00000136631	VPS45		116.4686	115.9825	119.1362	114.8968	113.7561	114.4168	118.3783		5.1	2.8969	5.2379	1.712	3.919	4.0206	5.1331
ENSG00000023902	PLEKHO1		32.9573	36.8814	39.4345	38.3629	36.373	35.9088	32.5967		2.0151	2.6008	2.7728	5.8357	2.2996	3.8457	3.21
ENSG00000143401	ANP32E		43.2219	42.6952	42.4358	39.5889	42.7822	45.3973	50.7848		1.7926	5.2337	2.3843	7.2747	4.7529	2.1587	2.6572
ENSG00000117362	APH1A		263.1026	269.3563	273.2185	263.4531	268.619	256.6975	251.7058		14.3502	5.1954	5.0664	10.8601	11.5296	13.8271	13.2208
ENSG00000118292	C1orf54		5.8885	5.8892	6.3342	6.1767	5.8295	6.1177	5.7618		0.75751	0.72901	0.12639	0.4471	0.68579	0.49332	0.61487
ENSG00000159208	CIART		0.77867	0.86481	0.86333	0.6808	0.56152	0.65046	0.41964		0.35979	0.30757	0.31496	0.11233	0.2209	0.30826	0.16593
ENSG00000266472	MRPS21		105.1679	102.9844	107.6401	102.6992	103.4874	108.3421	101.6981		2.6473	3.0243	3.5598	6.454	5.2928	3.1866	2.9081
ENSG00000117360	PRPF3		61.8288	60.9885	61.8183	64.4457	59.0824	61.5566	54.0375		3.4212	4.252	3.4447	2.259	4.3184	1.8698	1.7467
ENSG00000163125	RPRD2		134.8969	130.6458	127.775	129.7896	127.1395	126.7257	138.3698		4.2162	5.1223	4.3094	3.2102	7.414	7.7962	7.6143
ENSG00000143374	TARS2		61.9889	62.3488	62.7606	61.2541	61.859	58.6913	58.3451		6.3262	1.7276	1.8306	2.06	2.4516	3.7379	5.2409
ENSG00000143369	ECM1		99.4321	101.9082	100.823	104.3054	105.0939	97.1141	92.357		4.5505	2.4696	4.6649	7.0407	2.6199	6.9153	6.877
ENSG00000228126	FALEC		0.55373	0.3888	0.60675	0.45713	0.36311	0.33749	0.29904		0.167	0.29454	0.10317	0.26683	0.073601	0.097977	0.19837
ENSG00000237781	AL356356.1		0.46362	0.38631	0.47769	0.454	0.42097	0.58146	0.59258		0.38904	0.13264	0.29197	0.22553	0.19669	0.28828	0.49382
ENSG00000143382	ADAMTSL4		58.8655	59.8582	58.0057	56.9216	54.9132	53.5363	52.0947		12.2231	6.8484	7.0679	4.2763	6.4903	11.7396	8.8182
ENSG00000203804	ADAMTSL4-AS1		0.57939	0.91712	0.70199	0.71181	0.33556	0.82535	0.7562		0.22323	0.46274	0.17739	0.43069	0.23646	0.21836	0.41627
ENSG00000143384	MCL1		319.2256	339.4317	340.2188	335.6635	318.586	327.2276	332.0264		17.5105	23.5669	31.516	27.7678	23.3248	5.3751	7.2129
ENSG00000143420	ENSA		195.4478	201.3482	200.4143	199.5033	205.6246	203.5145	201.1339		9.9193	4.0956	5.7454	11.8181	8.2005	2.9361	9.9274
ENSG00000143457	GOLPH3L		54.9661	56.522	57.3811	50.9653	55.7223	57.773	57.5175		3.1956	2.4241	5.9213	2.4868	3.0611	3.6023	3.2441
ENSG00000163131	CTSS		9.4508	10.2382	11.3979	10.0476	11.4084	10.5707	11.3675		2.7203	1.113	1.4092	1.4501	1.2307	1.2339	1.0948
ENSG00000143387	CTSK		48.3059	49.111	51.804	44.9309	48.5673	47.418	47.4285		1.7974	2.5856	1.704	4.0587	3.6217	3.6474	1.7832
ENSG00000143437	ARNT		80.6989	78.2742	80.2063	82.4918	79.2254	77.8789	83.1714		6.8484	3.7707	3.3105	5.2566	5.9733	1.5467	4.3748
ENSG00000224800	RPS27AP6		0.13523	0.18008	0.11804	0.03208	0.24081	0.12492	0.34361		0.16076	0.22606	0.0864	0.06416	0.12138	0.011303	0.21165
ENSG00000283324	CTXND2		0.46309	0.17602	0.2219	0.30823	0.21869	0.36081	0.15164		0.1693	0.15803	0.13464	0.13707	0.08324	0.20208	0.013424
ENSG00000143379	SETDB1		135.7204	138.8826	135.9742	132.3122	128.0639	130.438	127.4024		7.2147	1.8674	6.7346	2.3851	3.6145	6.7541	7.9813
ENSG00000143418	CERS2		348.3205	349.6273	344.1938	343.3739	357.03	345.5225	341.2333		8.9167	3.4029	3.792	11.5315	7.9028	8.1244	11.5219
ENSG00000259357	AL590133.2		0.39182	0.38384	0.5706	0.57388	0.67319	0.34153	0.48739		0.39813	0.42678	0.3026	0.23087	0.32776	0.11166	0.36828
ENSG00000143412	ANXA9		6.8779	6.8976	7.3794	6.7509	6.0944	6.5457	5.8782		0.74736	1.222	1.1747	1.3656	0.70668	0.92262	2.0688
ENSG00000143409	MINDY1		74.4645	71.5364	70.194	67.9641	64.5006	63.1125	63.922		5.9922	6.6038	7.5749	3.7095	5.1167	9.3537	9.4713
ENSG00000143363	PRUNE1		68.9162	72.9563	70.1812	64.5936	65.196	65.5976	72.1523		3.3908	2.3687	1.9641	5.3181	1.1368	3.823	3.5854
ENSG00000163141	BNIPL		0.64854	0.73332	0.79842	0.58104	0.7222	0.60853	0.33887		0.3947	0.27454	0.33679	0.24726	0.32267	0.3991	0.063444
ENSG00000143443	C1orf56		24.5473	24.9394	25.1522	22.5073	23.0759	23.0469	23.2866		3.3432	1.7451	1.6532	1.2512	2.0648	1.9159	1.7849
ENSG00000197622	CDC42SE1		253.4111	262.0583	269.954	257.3214	251.3515	253.422	247.9079		8.2806	9.3102	6.4578	12.0819	3.3742	10.1364	5.0697
ENSG00000213190	MLLT11		66.1494	65.2189	62.7481	59.5608	62.4202	64.4201	70.5712		3.1415	2.57	2.5255	2.0434	4.5165	2.3991	6.0056
ENSG00000143458	GABPB2		23.807	22.5378	24.1064	23.4605	21.0727	24.8933	23.8542		2.0662	3.8243	3.7209	3.7015	2.3579	0.81424	1.7826
ENSG00000261168	AL592424.1		1.5287	1.1882	0.93805	0.85434	1.2683	1.1141	1.2961		0.41908	0.71874	0.34038	0.24519	0.7943	0.22349	0.27465
ENSG00000143434	SEMA6C		18.8659	18.9842	19.9062	18.6046	17.9836	18.2587	19.4777		2.1534	1.3168	0.58667	1.9278	1.6531	0.97696	1.9058
ENSG00000163156	SCNM1		57.3997	61.7045	58.5919	59.6295	61.1034	58.3111	55.6536		2.3671	1.191	2.6858	3.2569	4.0832	3.5297	2.4829
ENSG00000163155	LYSMD1		21.9381	22.7615	20.933	22.3848	21.5291	20.8376	20.3503		1.6433	1.4823	0.45699	2.0682	3.487	1.1046	1.1764
ENSG00000163159	VPS72		56.5374	60.0823	55.4502	59.0667	59.0571	57.761	56.9387		2.9442	0.99228	1.4328	1.8271	3.4923	2.5721	3.0156
ENSG00000143398	PIP5K1A		198.287	200.9538	212.2667	203.6367	204.6668	207.7486	199.2248		8.6566	4.8889	7.8048	10.1993	10.3773	10.4497	5.1492
ENSG00000159352	PSMD4		249.6897	245.7248	252.1606	245.2849	252.5794	243.0496	240.2191		10.6164	4.3183	4.2672	16.8377	16.4815	11.6627	12.3412
ENSG00000232671	AL391069.2		1.1689	1.6022	1.5695	2.0231	1.5153	1.2662	1.4284		0.33697	0.47946	0.4446	0.29478	0.46872	0.1086	0.087645
ENSG00000143373	ZNF687		77.761	79.9057	74.0822	74.8403	76.2022	70.899	70.9934		4.4333	2.9908	2.5703	2.4673	5.996	6.0031	4.6018
ENSG00000143393	PI4KB		158.6569	160.9897	165.1948	164.6065	164.097	153.3844	152.1114		4.4858	3.4764	8.6099	7.1892	7.1278	12.8748	7.1475
ENSG00000143390	RFX5		225.6023	224.9525	225.905	219.3586	216.1382	219.8515	229.3812		4.5614	6.832	2.6271	5.1995	5.2405	12.0622	12.6816
ENSG00000237976	AL391069.3		2.5697	2.846	2.5226	1.9685	2.4241	2.7606	3.2566		0.56764	0.97558	0.2632	0.80966	0.35404	0.56133	0.96776
ENSG00000143416	SELENBP1		1.3738	1.6441	1.2714	1.2751	1.199	1.7402	1.4647		0.81399	0.86231	0.54655	0.54476	0.41545	1.187	0.91671
ENSG00000159377	PSMB4		535.6424	538.6018	535.7473	540.4621	560.693	529.9943	519.8023		28.3242	10.7872	10.2435	35.3437	28.0452	31.6001	24.2518
ENSG00000143442	POGZ		185.0591	186.7374	191.2648	194.7784	182.3004	182.9388	176.9435		19.8759	15.224	13.918	2.9252	11.7206	10.052	9.9011
ENSG00000143375	CGN		2.0091	2.3951	1.9898	2.0584	1.7526	1.9312	2.2512		0.81469	0.60692	0.11267	0.47879	0.67086	0.40718	0.8004
ENSG00000143367	TUFT1		29.5773	33.8052	41.6671	43.4988	38.2502	34.7529	31.7692		1.4731	3.1678	5.1111	1.3032	1.5369	1.8996	1.7028
ENSG00000143376	SNX27		87.1788	84.8775	83.3756	84.4614	82.3394	85.4966	88.5453		5.3538	3.2065	7.3188	2.149	2.9296	2.8975	3.7117
ENSG00000143436	MRPL9		65.2682	64.2904	65.7791	66.9158	65.4764	64.3228	63.1049		3.6499	3.3488	2.281	3.2996	3.7919	5.2577	3.5374
ENSG00000143450	OAZ3		1.0582	1.1218	0.67635	0.882	1.2546	0.88473	0.84857		0.44152	0.32863	0.25456	0.26638	0.48473	0.25045	0.54914
ENSG00000182134	TDRKH		13.2674	12.2522	13.7446	12.789	14.5441	12.9344	13.7039		2.5409	0.73183	0.3832	0.74776	0.77536	2.4331	2.0639
ENSG00000203288	TDRKH-AS1		1.4324	1.178	1.4043	1.3784	0.95766	1.111	1.6305		0.22571	0.30447	0.073091	0.29607	0.52272	0.59469	0.35593
ENSG00000225556	C2CD4D		0.08804	0.14855	0.051948	0.088878	0.12662	0.21286	0.19147		0.10882	0.069347	0.1039	0.060304	0.032748	0.15988	0.14505
ENSG00000234614	AL450992.2		0.66637	0.44565	0.33958	0.2685	0.40073	0.27641	0.30975		0.13398	0.20804	0.19001	0.27915	0.21599	0.2068	0.14532
ENSG00000159445	THEM4		94.7756	90.6652	95.4321	89.8577	85.1748	90.4717	85.6307		6.2355	4.0907	5.6192	5.1242	7.0307	7.2307	5.0747
ENSG00000197747	S100A10		765.0501	770.8759	764.0636	767.852	815.2614	805.1538	815.14		105.4671	66.6963	57.5572	73.4687	76.3511	49.6587	63.3092
ENSG00000163191	S100A11		167.5622	165.3374	164.9207	166.9426	174.4646	168.6814	175.5086		12.9462	8.6271	8.1781	15.659	14.0191	2.9082	10.2589
ENSG00000159450	TCHH		5.915	5.2189	5.0539	4.7584	5.5632	4.5546	4.5403		0.60817	0.63814	0.74347	0.59734	0.92002	0.41171	1.1335
ENSG00000237975	FLG-AS1		36.6985	33.9983	38.4555	34.8482	34.6145	35.6659	36.194		1.058	1.6191	2.3248	1.2042	1.5771	3.5478	3.9201
ENSG00000143631	FLG		7.9988	8.5625	8.6031	13.718	17.2748	23.4174	16.1992		4.2517	4.9621	4.5498	4.3657	3.7819	5.5596	4.3108
ENSG00000163216	SPRR2D		0	0	0	0.03208	0	0	0		0	0	0	0.06416	0	0	0
ENSG00000238279	BX470102.1		0.43932	0.20458	0.30494	0.40564	0.75541	0.27486	0.30612		0.038174	0.20349	0.063614	0.1536	0.2997	0.21846	0.3552
ENSG00000197956	S100A6		1036.8726	1078.1587	1082.4361	1068.4504	1120.0777	1037.643	1027.2168		92.58	5.8755	32.7851	35.4447	33.8481	95.6443	94.4526
ENSG00000196420	S100A5		0.51287	0.26391	0.2412	0.031096	0.18517	0.17934	0.23938		0.39964	0.12091	0.081074	0.062192	0.14563	0.20534	0.213
ENSG00000196154	S100A4		189.4694	193.0565	190.9396	185.5757	195.4304	189.4131	192.1906		20.0036	6.5907	5.6147	9.7198	3.0705	21.631	18.7936
ENSG00000188015	S100A3		13.0205	13.3747	14.6979	12.9674	13.5425	13.6303	14.5083		3.4003	0.75876	1.6456	1.2101	1.3888	1.5001	1.8501
ENSG00000196754	S100A2		6.4161	7.1815	8.3776	7.4902	7.1763	8.213	6.8799		1.0327	0.99435	1.1934	0.50616	1.5274	0.74629	1.4595
ENSG00000188643	S100A16		71.4798	71.4447	73.0211	71.5396	76.5897	74.369	77.0456		3.0202	1.6293	4.3484	5.3775	5.1706	6.8624	7.5347
ENSG00000189171	S100A13		64.8171	65.8408	68.4203	64.9253	66.6328	65.8059	67.5253		5.159	2.2332	2.2509	3.7529	5.4201	6.3013	3.0556
ENSG00000160678	S100A1		73.9561	70.9293	72.86	67.8353	70.8509	65.2996	64.9077		10.6815	11.1091	9.5168	15.5371	10.278	2.5521	7.3034
ENSG00000272030	AL162258.2		2.4232	1.9918	1.8077	2.06	1.735	1.7844	1.2728		0.61963	0.60547	0.47286	0.86481	0.15366	0.49068	0.20096
ENSG00000160679	CHTOP		133.2814	136.2131	141.9526	141.3517	136.8624	143.7377	141.4351		7.6743	1.6402	5.714	4.2754	5.41	2.6895	14.0519
ENSG00000143553	SNAPIN		54.7438	53.3901	55.2692	49.9941	52.589	52.6184	53.4124		2.7974	3.698	3.5379	1.6812	6.4088	3.8385	2.3716
ENSG00000143621	ILF2		184.3692	192.2728	195.9797	191.6276	197.9401	187.0613	194.874		9.6498	12.1678	7.1528	13.7547	20.5406	6.7383	7.6574
ENSG00000169418	NPR1		0.67579	0.58642	0.75002	0.68728	0.75885	0.59867	0.68586		0.19286	0.27646	0.48074	0.12277	0.39072	0.16564	0.49657
ENSG00000143624	INTS3		119.6583	119.746	120.6724	121.2994	110.3409	115.7051	104.6096		10.7691	8.1543	7.4325	1.6494	6.3039	9.5988	12.449
ENSG00000143554	SLC27A3		4.3588	3.8984	3.8411	3.8203	3.043	3.2556	3.2631		0.63679	0.7184	1.2025	0.42348	0.5633	0.87414	0.69217
ENSG00000143614	GATAD2B		12.111	13.0868	11.55	11.1894	11.6622	11.539	12.0906		0.78079	0.60907	1.7243	0.91302	1.8109	1.9634	1.6098
ENSG00000284738	AL358472.5		0.59378	0.503	0.5206	0.3926	0.71497	0.50323	0.41933		0.36639	0.20065	0.2588	0.22488	0.1704	0.19205	0.0966
ENSG00000198837	DENND4B		141.126	146.1008	146.0266	146.1261	134.7651	137.3422	129.5353		11.7571	7.9257	6.1461	3.662	8.6021	12.8895	7.5839
ENSG00000160741	CRTC2		69.4717	72.6891	73.2853	70.9247	70.8719	70.413	63.7573		8.6815	2.4172	3.0353	5.7749	5.7012	3.5484	6.8688
ENSG00000143570	SLC39A1		242.9819	241.9154	243.5612	236.3044	248.3124	229.9855	229.8129		7.0147	3.7345	1.2615	9.581	16.9128	8.277	14.9244
ENSG00000282386	AL358472.4		1.4087	2.0549	1.5063	1.8899	1.8494	1.6151	1.2925		0.30608	0.45872	0.61764	0.41919	0.54564	0.47726	0.46572
ENSG00000273026	AL358472.3		0.77823	1.2061	1.0207	1.0856	0.99412	0.99357	0.71191		0.27033	0.54773	0.34233	0.25589	0.25192	0.40028	0.16285
ENSG00000143578	CREB3L4		28.8809	27.7719	26.1261	25.8276	23.4572	24.7774	23.7666		3.2023	1.3024	0.95946	1.6126	0.61406	1.7369	1.0667
ENSG00000143543	JTB		128.7336	128.5914	127.5676	123.3152	124.9688	122.8767	124.2041		12.2558	8.7618	6.0569	13.4018	7.2305	2.2954	7.5231
ENSG00000272654	AL358472.2		4.24	5.321	4.5321	4.0633	4.0783	4.6751	5.3881		0.87082	0.70728	1.0783	0.32376	0.4357	0.84179	1.2616
ENSG00000143545	RAB13		305.601	304.8106	303.7502	301.9231	298.6958	301.6852	293.9168		27.6901	11.377	4.9203	17.8378	9.0698	11.6083	12.9787
ENSG00000177954	RPS27		896.803	890.4639	903.5171	890.9435	921.5689	886.0426	873.9227		64.1337	59.5381	21.3222	54.0303	45.1766	48.3536	22.1955
ENSG00000143549	TPM3		275.7406	279.1499	277.8714	288.2307	285.9205	293.8893	293.6552		9.3238	10.4683	4.8872	7.2693	10.2372	14.7719	11.2726
ENSG00000143612	C1orf43		324.2586	342.708	333.7544	328.906	334.4157	329.3544	338.9285		5.1601	3.2509	8.1554	14.1726	7.8938	7.6272	8.8295
ENSG00000143569	UBAP2L		350.4195	360.8085	351.5842	357.687	361.7832	347.6625	340.5471		6.3808	8.4006	11.0663	15.3078	12.5595	14.4909	14.7683
ENSG00000143575	HAX1		109.5881	115.131	113.306	109.5012	112.9534	107.2372	105.8516		4.9773	1.0125	2.6149	3.8102	3.3026	5.956	2.2647
ENSG00000143515	ATP8B2		320.1015	324.0097	326.1821	319.3794	312.2395	303.4448	304.4367		5.6225	11.9749	9.4128	14.3883	7.2843	8.5258	7.7563
ENSG00000228013	IL6R-AS1		1.0748	1.3602	0.72592	1.083	0.65585	0.97555	0.56401		0.16528	0.13493	0.45121	0.74632	0.27526	0.32705	0.29967
ENSG00000160712	IL6R		167.6557	173.3376	173.3785	165.8894	157.9294	157.6927	157.4333		4.1712	7.026	9.1213	8.8526	8.1452	13.9406	14.0396
ENSG00000169291	SHE		3.2556	2.6694	3.0648	3.1628	3.2174	3.0474	2.9573		0.60149	0.64733	0.88781	0.89408	0.25263	0.44802	0.67528
ENSG00000160714	UBE2Q1		169.6192	172.4881	177.7997	165.9939	172.8807	170.3287	171.0695		11.48	3.2966	2.9379	9.2033	5.2143	4.8542	7.2665
ENSG00000160716	CHRNB2		3.567	3.6195	3.4259	3.1922	3.4074	2.7094	2.9642		0.5857	0.98797	1.0461	0.47059	0.64091	0.30412	0.40282
ENSG00000160710	ADAR		447.3866	459.1253	445.2263	464.2154	462.5754	442.3675	452.4811		7.166	8.2651	12.5746	15	20.0405	15.8049	10.7529
ENSG00000143603	KCNN3		43.9818	40.3578	39.3492	41.2595	36.896	38.9392	47.1674		3.4172	5.208	4.4091	3.0672	2.3485	1.5497	3.1468
ENSG00000163344	PMVK		34.8334	35.1254	35.8172	35.7983	33.568	32.9298	33.4559		1.7744	0.67739	1.8986	4.6658	4.6725	4.3654	1.3101
ENSG00000163346	PBXIP1		186.2959	184.0083	185.4865	178.2917	173.9123	177.7157	168.8679		6.735	3.1077	5.4035	10.8261	19.4238	10.4739	7.6801
ENSG00000163348	PYGO2		134.152	134.1855	130.7491	127.8902	134.3059	133.6984	129.6423		4.0233	5.2315	5.5715	1.6703	4.661	8.5722	6.5897
ENSG00000271380	AL451085.2		3.5447	3.7009	3.5367	2.9711	3.2143	4.6712	3.0858		0.48369	0.34664	0.6659	0.35302	0.46257	0.81347	0.80071
ENSG00000160691	SHC1		275.1469	271.8786	271.2734	275.2172	271.2133	264.0726	259.2192		9.4448	4.6157	9.7514	7.0648	12.0452	20.4324	17.4485
ENSG00000173207	CKS1B		7.7932	6.9051	7.26	6.7558	7.4935	7.125	7.3029		1.2792	0.80501	2.4018	0.88612	1.362	0.91571	1.8752
ENSG00000160688	FLAD1		45.8035	47.1763	47.3375	47.1082	45.802	42.3165	43.8935		1.509	1.0651	0.83419	1.6312	4.4054	3.3742	2.3621
ENSG00000160685	ZBTB7B		46.1014	46.0656	42.791	40.9788	42.9429	43.0479	45.2143		1.873	1.3461	1.5397	2.366	3.7662	1.7339	3.8019
ENSG00000163354	DCST2		3.1097	3.2376	3.3332	3.5702	2.767	2.7431	2.4678		1.1983	0.23946	0.53697	0.69444	1.0309	0.59579	0.86678
ENSG00000232093	DCST1-AS1		1.1881	1.265	0.89626	0.93233	1.4252	0.9195	0.69678		0.4374	0.48121	0.44925	0.16829	0.24129	0.29078	0.41714
ENSG00000143537	ADAM15		99.7176	97.0114	100.4153	97.8855	101.5167	98.7029	94.6365		3.2946	7.8382	4.9611	5.9332	8.6134	9.6217	6.1453
ENSG00000243364	EFNA4		7.3763	6.9855	7.8791	6.5882	7.146	6.2312	7.1329		0.38118	0.89446	0.77747	1.1927	0.10247	0.58819	0.77093
ENSG00000143590	EFNA3		3.6021	2.8419	3.8565	2.8608	3.0154	3.1293	2.6985		0.76254	0.3478	0.65253	0.50113	0.49839	0.19464	0.69646
ENSG00000169242	EFNA1		86.5046	81.4563	77.307	78.5957	81.7137	79.6963	80.8001		4.9305	4.6772	0.87944	2.8643	2.785	8.6406	6.5462
ENSG00000169241	SLC50A1		142.5956	138.2568	139.8358	137.0309	141.1577	133.4561	140.9378		5.9088	4.8298	6.2285	3.1857	4.905	13.087	5.6371
ENSG00000179085	DPM3		37.5425	37.7976	37.8408	37.6086	37.2802	37.734	35.649		3.9633	1.2399	3.9566	4.4311	2.422	4.2933	2.1165
ENSG00000163463	KRTCAP2		10.877	10.9305	11.0439	11.4114	10.3002	10.1785	8.4105		1.4014	1.917	1.9514	0.76338	1.2293	1.2654	0.4169
ENSG00000163462	TRIM46		18.3524	15.9594	15.8968	17.8235	16.7102	16.4079	14.8097		3.478	2.9384	3.308	1.2991	2.2423	1.703	1.5584
ENSG00000185499	MUC1		64.532	64.5154	67.9439	65.3266	57.9612	64.4047	56.1464		13.6258	8.0193	6.1479	2.1568	9.8227	9.876	3.7897
ENSG00000231064	AC234582.1		9.9904	10.1249	11.9647	10.1933	8.8191	9.5683	9.8778		1.797	3.0251	1.8035	0.73431	1.6674	1.7912	1.7388
ENSG00000169231	THBS3		182.7281	178.0727	182.3188	183.136	166.2706	172.5342	164.0437		15.7658	13.0683	15.223	4.6709	15.1116	15.8484	18.6789
ENSG00000173171	MTX1		24.6955	24.6183	26.0104	24.4876	24.3732	23.2618	23.8456		1.771	3.3383	0.59357	3.3595	1.8844	2.4106	1.2039
ENSG00000236263	AC234582.2		0.98605	0.68151	0.63509	0.78352	0.71555	0.87615	0.98952		0.25894	0.27074	0.086678	0.20099	0.31154	0.2045	0.56238
ENSG00000160766	GBAP1		1.4411	1.5074	1.2733	1.4918	1.2531	1.238	1.4755		0.68752	0.27778	0.19636	0.49032	0.34054	0.40277	0.10719
ENSG00000177628	GBA		66.7611	67.7081	66.2191	66.155	65.8957	58.0727	62.9354		1.0504	2.2551	4.2595	3.1822	4.7902	5.0296	3.5697
ENSG00000160767	FAM189B		27.4354	28.3859	28.0872	27.581	27.1893	25.1365	25.5947		0.51274	3.1176	2.6447	2.5969	2.647	3.5505	4.9046
ENSG00000116521	SCAMP3		83.573	83.5927	82.302	82.4604	87.7894	82.1644	84.419		3.0076	2.5476	3.2002	7.2399	5.626	3.6129	6.8934
ENSG00000176444	CLK2		26.0848	27.5675	30.1901	27.3452	26.0699	25.8579	24.5041		3.1602	1.36	2.4083	2.7043	1.746	1.0196	1.2821
ENSG00000143630	HCN3		0.81626	0.77204	0.63433	0.80058	0.73628	0.92438	0.88299		0.16809	0.21945	0.25084	0.14756	0.2308	0.53199	0.58174
ENSG00000160752	FDPS		92.6621	91.3314	94.1389	95.9123	94.0893	93.9051	85.2303		4.1892	4.6574	1.7173	2.0817	7.0138	3.9203	5.5551
ENSG00000225855	RUSC1-AS1		14.5431	15.4255	14.3092	15.4353	13.1301	16.1519	11.919		2.9591	2.7021	1.6564	1.0859	2.2363	1.6703	1.0023
ENSG00000160753	RUSC1		58.9633	62.7847	63.1851	63.2051	60.546	60.395	55.5312		1.5231	2.7194	5.2627	3.7206	4.9205	4.3414	4.6389
ENSG00000116539	ASH1L		258.1732	259.281	249.7061	252.1108	247.205	245.8755	254.5907		7.7224	10.3521	9.7518	17.633	21.1011	13.8684	13.177
ENSG00000235919	ASH1L-AS1		5.4263	4.9614	5.2903	4.4396	4.8377	4.6171	4.8223		0.43169	0.34295	1.055	0.48086	0.83722	0.80701	1.6114
ENSG00000125459	MSTO1		16.1844	16.1161	15.9478	15.8128	16.5543	17.3062	15.6699		1.8644	1.4828	1.3911	1.2967	0.89412	1.8188	1.4677
ENSG00000246203	AL353807.3		1.9623	1.5397	2.0279	2.2726	1.9179	1.8727	1.7849		0.40575	0.42502	0.45804	0.30155	0.78126	0.27204	0.69862
ENSG00000163374	YY1AP1		57.7021	62.5684	60.3419	60.4166	59.5123	58.0466	59.8328		0.89333	1.173	3.417	4.4185	1.2874	3.5225	3.6303
ENSG00000132676	DAP3		143.5711	145.2865	146.7588	146.0839	150.1499	150.484	151.4107		3.4812	1.1208	6.4683	4.8773	4.9611	4.7679	3.0465
ENSG00000203761	MSTO2P		8.3393	8.6515	8.4524	9.5851	8.4264	8.4858	6.7455		1.6587	0.95327	1.1658	1.3156	0.99375	1.3456	0.71125
ENSG00000116580	GON4L		117.7297	123.1391	117.495	120.514	114.1797	115.8543	108.6799		10.1991	3.6856	8.7749	2.8218	9.2494	6.4896	4.7976
ENSG00000132718	SYT11		397.4176	397.3997	401.4957	409.6504	411.4785	406.3011	403.0118		25.0019	20.3319	13.2283	7.5451	15.5316	27.1508	17.5024
ENSG00000143622	RIT1		102.9674	100.666	101.6605	104.1421	100.1336	107.6894	111.0435		5.6859	2.3118	5.5528	3.7399	5.7324	4.7415	4.1415
ENSG00000132680	KHDC4		170.3705	168.7536	174.8616	179.5892	154.3963	179.2313	153.2083		28.0599	11.0954	15.575	10.5753	18.9491	13.1152	7.1213
ENSG00000207475	SNORA80E		0.34441	0.11495	0.20936	0.36935	0.20006	0.24114	0.1466		0.38563	0.096174	0.18112	0.25671	0.065684	0.17252	0.11682
ENSG00000116584	ARHGEF2		91.5187	95.9764	97.7424	94.1712	90.7364	89.3697	83.5233		5.8169	5.2159	0.82192	2.6255	3.54	5.2885	5.7628
ENSG00000273002	AL355388.2		0.59792	0.69558	0.83774	0.85915	0.65991	0.98688	0.64912		0.19701	0.22686	0.268	0.43956	0.26801	0.49418	0.32283
ENSG00000163479	SSR2		493.7018	510.06	517.7912	487.9902	512.7018	486.0914	484.3712		32.7298	20.506	14.2561	25.9663	27.2205	17.7779	9.04
ENSG00000160803	UBQLN4		45.7014	49.7929	48.9902	49.5443	48.2456	45.2783	42.9791		4.4213	4.1282	4.1061	2.5777	1.5957	5.027	5.1335
ENSG00000116586	LAMTOR2		56.5331	56.5537	56.9051	54.8277	54.8037	54.7729	53.1791		6.9332	3.664	1.5759	4.5877	4.3919	3.9481	2.7706
ENSG00000254726	MEX3A		15.9224	17.507	16.6252	16.5828	15.8953	17.4949	17.2826		1.5992	0.606	0.72686	1.5845	1.6352	0.76263	1.0107
ENSG00000160789	LMNA		1050.0807	1071.7014	1079.4109	1114.3811	1110.8958	1106.2831	1068.2937		81.806	60.6285	64.642	114.6351	100.329	24.5286	30.4352
ENSG00000196189	SEMA4A		0.57257	0.29719	0.63235	0.55553	0.60392	0.4391	0.49051		0.35829	0.22959	0.40325	0.14555	0.13671	0.095169	0.063601
ENSG00000160785	SLC25A44		129.3542	133.3844	140.37	139.798	136.6866	132.8174	126.7945		3.2785	4.5608	5.3213	5.8777	4.5966	6.0625	10.5431
ENSG00000160783	PMF1		21.5868	19.9384	18.6354	21.007	18.9077	20.6094	21.2594		1.6347	1.8914	0.8491	1.3063	2.9391	2.4423	1.6976
ENSG00000242252	BGLAP		0.74904	0.80217	0.59724	0.64324	0.54879	0.91471	0.5258		0.18023	0.16325	0.31388	0.38972	0.48173	0.2585	0.18433
ENSG00000160781	PAQR6		96.5738	98.5701	102.3124	99.3091	85.3115	94.1596	76.3122		11.7114	8.6511	14.549	4.4368	14.0111	8.2782	5.3974
ENSG00000198952	SMG5		273.8805	285.5089	287.4713	291.5014	270.0887	266.1011	237.3438		34.8875	28.8385	31.6756	7.1115	20.7754	24.8258	20.5575
ENSG00000163472	TMEM79		10.067	8.917	9.2149	9.8767	9.0112	9.9469	9.2558		0.85275	1.1518	1.5235	1.5972	1.7478	1.9675	1.0028
ENSG00000198715	GLMP		232.7083	232.2906	228.9571	224.4147	237.4457	210.5261	213.0176		10.3105	6.3042	8.7131	15.2183	19.071	9.6538	1.3105
ENSG00000163468	CCT3		290.2765	290.3229	287.7962	295.5044	303.5689	290.8658	290.7706		22.5762	9.2499	11.4888	14.3996	9.0935	19.8615	17.9629
ENSG00000163467	TSACC		0.68231	1.3822	1.4169	1.6643	1.1928	1.0785	1.1809		0.49089	0.52251	0.20858	0.30381	0.31829	0.32131	0.33231
ENSG00000125462	C1orf61		0.44958	0.24033	0.27896	0.35865	0.20335	0.2239	0.18865		0.29273	0.11285	0.079231	0.10392	0.18162	0.13932	0.22159
ENSG00000236947	AL139412.1		1.8457	2.1438	1.8471	1.8335	1.1874	1.668	1.395		0.54743	0.38979	0.68886	0.29244	0.20197	0.57517	0.14686
ENSG00000116604	MEF2D		61.141	62.5223	60.9562	60.6841	57.8753	56.9212	55.0599		4.9571	4.7568	3.9114	3.3011	2.5706	4.6551	0.55234
ENSG00000183856	IQGAP3		5.7425	5.8697	5.0892	5.8312	6.1219	5.3947	5.2464		1.3902	0.95868	0.49204	1.5822	1.1153	0.98501	0.69528
ENSG00000163382	NAXE		106.0955	112.0772	109.2998	106.6803	111.3792	105.1461	104.6438		6.8679	5.325	3.3853	11.5519	6.569	8.4285	6.1998
ENSG00000160818	GPATCH4		74.4556	78.4595	83.3026	84.2298	81.2697	86.6307	84.4736		6.9835	2.8313	6.3022	6.3439	4.2262	1.7271	2.4819
ENSG00000272971	AL365181.4		0.11441	0.21318	0.20108	0.24505	0.14419	0.18317	0.30752		0.14399	0.21854	0.14306	0.11029	0.11315	0.16472	0.21597
ENSG00000272068	AL365181.2		44.654	44.151	44.279	46.9666	40.1787	39.9363	37.1226		5.2518	7.0652	4.6511	3.3177	2.5065	4.1617	1.9394
ENSG00000132692	BCAN		1.1421	1.8356	1.8312	1.713	1.7058	1.2949	1.2903		0.48199	0.2082	0.47942	0.83553	0.30237	0.2491	0.36312
ENSG00000272405	AL365181.3		66.0004	63.5265	66.6777	65.0447	62.6915	62.3186	58.0547		3.4629	2.3423	2.9963	2.4047	1.8215	2.221	3.5502
ENSG00000229953	AL590666.2		10.7938	10.7636	11.1106	11.683	10.6995	9.8615	10.3449		0.71413	0.95092	2.5431	1.12	1.9812	1.0707	0.98014
ENSG00000132688	NES		88.4457	83.6677	87.8571	90.4436	86.1629	89.7686	79.6187		5.5794	4.1245	3.0922	6.2059	9.0967	5.7233	8.1344
ENSG00000143320	CRABP2		2.1233	2.6958	2.7091	2.2746	2.6717	2.3207	2.0704		0.66432	0.23974	0.71434	0.51328	0.96148	0.39484	0.71928
ENSG00000223356	AL590666.1		0.17449	0.67811	0.48004	0.37337	0.22011	0.45625	0.15195		0.085223	0.23858	0.11542	0.28634	0.24974	0.33101	0.13442
ENSG00000143319	ISG20L2		84.2186	84.9287	89.9072	83.8827	84.8552	87.0358	85.846		2.8112	3.8033	1.958	6.4617	5.749	4.3307	2.8188
ENSG00000143303	RRNAD1		57.1697	57.1729	57.2668	54.3711	51.2534	48.4485	47.6775		4.9619	3.8523	5.8297	4.0746	2.4915	4.8289	6.7058
ENSG00000143314	MRPL24		60.1999	60.5495	59.5546	58.8687	63.1921	58.7027	62.4544		3.3275	2.6917	2.9929	5.3276	2.3978	3.0787	4.1021
ENSG00000143321	HDGF		369.5297	367.1844	368.8833	378.516	383.1962	381.476	369.4217		13.874	1.4325	16.3145	6.4017	16.303	14.1779	12.1011
ENSG00000143294	PRCC		81.6573	84.4332	84.7674	82.0033	87.5939	81.8729	83.0522		4.9968	4.3625	3.9747	3.4845	5.7252	2.4157	4.9258
ENSG00000187800	PEAR1		0.11441	0.093927	0.025974	0.063176	0.1655	0.27691	0.18692		0.14399	0.12029	0.051948	0.072967	0.045304	0.14563	0.14832
ENSG00000132694	ARHGEF11		109.4059	111.7628	112.0594	112.904	106.506	103.6653	97.9457		5.4287	4.1437	4.703	1.4073	3.5441	6.649	4.1685
ENSG00000224520	KRT8P45		0.622	0.32995	0.19753	0.39466	0.27536	0.094025	0.1379		0.40326	0.15875	0.23301	0.37296	0.10028	0.11584	0.27581
ENSG00000117036	ETV3		63.6714	65.5183	63.6328	63.1185	61.3243	62.5055	64.5018		5.7348	4.1344	4.8789	6.6601	1.7142	4.5044	2.2206
ENSG00000183853	KIRREL1		222.1805	225.6516	223.4022	237.5497	246.771	245.2661	238.6062		7.1948	5.3915	10.7437	3.4116	4.2956	9.2288	18.545
ENSG00000227295	ELL2P1		0.11146	0.35999	0.29907	0.28134	0.26212	0.27287	0.29793		0.15001	0.26385	0.13537	0.25527	0.22722	0.1998	0.1094
ENSG00000158473	CD1D		2.2568	2.3003	1.622	2.1025	1.9636	2.3739	1.5537		0.73239	0.464	0.52137	1.0721	0.40682	0.89424	0.34404
ENSG00000163565	IFI16		200.4379	197.1392	189.831	189.229	189.4873	181.327	189.8006		12.4548	11.3327	10.4666	12.8668	9.2839	4.0152	2.4332
ENSG00000163568	AIM2		35.5021	36.1988	36.4756	35.8387	33.1808	32.8188	36.4041		1.6755	2.0321	2.8553	4.732	3.1576	3.6733	3.9883
ENSG00000162706	CADM3		12.6666	12.235	13.0911	13.1024	12.4267	11.7851	12.1274		1.4079	1.0453	0.93142	0.43296	2.4428	0.30387	1.9294
ENSG00000213088	ACKR1		0.46811	0.48065	0.71258	0.43997	0.49383	0.49381	0.42772		0.21025	0.22571	0.2923	0.21473	0.080253	0.21748	0.29243
ENSG00000158716	DUSP23		12.1175	12.0278	12.9921	11.5956	12.3156	11.8117	11.9148		0.91831	1.0271	1.5589	1.9553	1.5127	1.5103	0.49169
ENSG00000188004	SNHG28		3.3817	2.6911	3.5204	3.2821	2.3601	2.9969	2.293		0.55199	0.22526	0.78147	0.9801	0.40674	0.50716	0.2637
ENSG00000272668	AL590560.2		1.7424	1.5551	1.9441	1.6234	1.5193	1.6144	1.7432		0.42	0.45414	0.45119	0.73415	0.40215	0.97483	0.1689
ENSG00000213085	CFAP45		0.80174	0.5951	0.90973	0.41615	0.53963	0.69298	0.50283		0.42894	0.2555	0.46506	0.46214	0.27951	0.1676	0.27914
ENSG00000158710	TAGLN2		506.3628	512.6345	519.6831	513.8294	541.1328	514.9741	518.0461		49.0046	33.0746	24.1757	44.6171	45.662	8.9591	9.3378
ENSG00000085552	IGSF9		0.35247	0.29097	0.41546	0.40348	0.4212	0.21661	0.26234		0.23705	0.064953	0.2796	0.25301	0.10362	0.11264	0.069127
ENSG00000224259	LINC01133		0.47898	0.40666	0.47025	0.32863	0.33675	0.43768	0.36153		0.10781	0.28284	0.26402	0.063421	0.31096	0.087456	0.26545
ENSG00000177807	KCNJ10		7.8703	7.1875	6.926	6.476	5.974	5.3828	6.491		1.4187	1.4394	1.0695	1.0313	0.96937	0.82317	1.5396
ENSG00000260766			15.9744	15.8712	16.2878	15.2111	14.8738	15.371	14.862		3.0296	3.675	2.2118	0.69402	2.665	1.7077	1.3317
ENSG00000143315	PIGM		61.233	59.3022	58.2307	57.5526	56.3256	54.263	59.7075		6.0694	1.3847	2.5985	6.8579	5.6519	5.6449	6.1618
ENSG00000162729	IGSF8		41.2778	42.362	42.3765	40.6833	39.4866	41.8938	36.9919		2.7874	2.0999	3.7671	5.413	5.9286	3.3897	4.2906
ENSG00000018625	ATP1A2		0.1586	0.11925	0.17274	0.36493	0.36931	0.31326	0.29289		0.18374	0.1034	0.13747	0.11975	0.19563	0.15608	0.19186
ENSG00000143318	CASQ1		1.008	1.0076	0.99785	0.91732	1.2414	1.333	1.5668		0.53225	0.49371	0.25801	0.13715	0.45143	0.33369	0.47524
ENSG00000227741	AL121987.2		0.83185	0.79165	1.0234	0.76409	0.86497	0.62148	1.0441		0.18549	0.32615	0.36587	0.23378	0.36309	0.22297	0.26674
ENSG00000162734	PEA15		312.2255	306.9753	321.1189	325.3134	339.1644	337.4746	337.7545		26.6529	21.3634	18.7243	19.941	23.7027	19.5535	17.1716
ENSG00000132716	DCAF8		102.9172	108.7393	113.4264	113.5049	99.3555	107.4233	98.4694		14.7116	7.5377	8.5936	2.295	9.9316	7.4003	7.7131
ENSG00000162735	PEX19		98.4668	100.4497	100.2646	94.2079	100.0163	97.1359	100.2872		2.8707	2.1192	4.684	3.7322	5.2541	3.5015	4.4806
ENSG00000122218	COPA		686.8709	662.327	664.8642	664.4168	682.1889	663.3536	667.7239		20.5921	12.4652	15.7455	5.5005	22.2671	25.151	32.4343
ENSG00000202078	RF00019		0.31914	0.39848	0.47412	0.48785	0.30804	0.48274	0.15195		0.17007	0.20209	0.25135	0.29316	0.19955	0.26117	0.13442
ENSG00000162736	NCSTN		332.13	327.7429	326.7578	315.6453	332.3237	313.9917	313.974		9.7188	19.6805	16.197	7.2962	12.1205	9.2914	12.3812
ENSG00000171786	NHLH1		1.648	2.0311	1.6997	1.6195	1.5447	1.5243	1.1951		0.55087	0.77822	0.44622	0.45338	0.51739	0.61362	0.6934
ENSG00000162738	VANGL2		21.7112	22.7075	22.2277	20.1817	20.0668	19.9921	22.1183		2.0849	1.7704	1.954	1.767	3.3263	2.413	1.2442
ENSG00000026751	SLAMF7		3.1539	3.0363	3.6008	3.6698	3.7744	2.9098	3.152		0.88115	0.96533	0.55318	1.6925	1.0335	0.83942	0.88076
ENSG00000213080	AL354714.2		0.15337	0.39591	0.14322	0.2269	0.42272	0.35116	0.18692		0.1382	0.28642	0.16665	0.1975	0.31818	0.2461	0.14832
ENSG00000158764	ITLN2		1.1594	0.79165	1.3088	1.0006	0.83325	1.0944	1.2627		0.18997	0.32615	0.44578	0.30549	0.412	0.58332	0.6189
ENSG00000158769	F11R		21.646	21.6972	22.2154	22.2657	24.2817	23.4783	23.3313		2.4465	1.725	2.4656	1.3604	0.69287	2.3365	1.6958
ENSG00000215845	TSTD1		0.22516	0.81061	0.59573	0.54896	0.47251	0.64509	0.33603		0.088182	0.31507	0.22476	0.34261	0.12996	0.18671	0.31389
ENSG00000158773	USF1		74.5684	77.0152	78.2521	77.7182	71.9318	71.4001	71.2454		3.8344	3.2693	1.9418	5.4139	2.9813	4.7706	6.516
ENSG00000186517	ARHGAP30		0.41137	0.4396	0.3593	0.35874	0.27269	0.46737	0.33352		0.063182	0.38648	0.29603	0.17747	0.02711	0.068767	0.17115
ENSG00000143217	NECTIN4		1.8198	2.3214	2.6804	2.2775	2.9866	2.3789	1.9838		0.48445	0.32396	0.55551	0.6654	0.23498	0.54012	0.60577
ENSG00000143256	PFDN2		58.8969	59.0676	60.3796	57.8407	64.0228	60.4034	62.6028		5.8048	6.4916	3.5363	3.975	2.9462	4.7591	1.4649
ENSG00000158793	NIT1		90.2639	92.5796	94.0905	89.9057	84.3939	88.7548	79.6599		7.1429	4.6826	8.0445	2.8152	5.3476	7.9473	5.771
ENSG00000158796	DEDD		75.5243	76.5902	71.599	77.7512	72.4997	71.2472	72.35		4.8783	2.0056	4.2332	4.3125	5.3856	3.4886	3.8199
ENSG00000143222	UFC1		185.4582	187.4612	188.0053	182.1696	184.6811	178.2082	181.225		6.3165	4.5215	5.7936	3.3856	6.5532	6.3191	6.1592
ENSG00000143258	USP21		64.4998	64.4312	64.5208	64.745	61.6409	63.0878	60.4244		9.4184	3.6011	6.2973	4.2648	5.5873	8.5732	5.2714
ENSG00000143224	PPOX		36.9063	37.0353	35.8211	34.9117	33.7504	35.0835	32.0126		4.5331	2.5829	3.0086	1.2345	3.4923	4.1093	2.362
ENSG00000158850	B4GALT3		54.8083	57.0622	59.5116	53.34	56.794	53.8696	53.4552		2.1846	1.3657	2.0228	5.1321	1.1141	3.6333	2.161
ENSG00000158859	ADAMTS4		2.1303	1.8359	1.182	1.5112	1.5135	2.0751	1.8132		0.40345	0.88957	0.18858	0.47179	0.32713	0.68671	0.10068
ENSG00000158864	NDUFS2		276.5259	281.0752	279.3887	277.1776	283.1677	274.0333	267.9013		7.0489	4.6893	8.3678	15.8615	16.4675	14.4638	8.8843
ENSG00000158869	FCER1G		0.32293	0.20756	0.35769	0.3352	0.18249	0.33899	0.41398		0.32425	0.18614	0.12817	0.29957	0.072972	0.25556	0.066001
ENSG00000158882	TOMM40L		33.642	34.5466	34.2828	33.8147	35.5836	32.7896	32.9326		2.6196	1.2049	0.96069	2.1332	1.1845	3.0787	4.4832
ENSG00000158887	MPZ		19.0276	16.1033	18.2495	16.6503	16.9486	18.6498	18.4543		9.5419	6.6625	5.4619	7.3866	5.324	4.7575	5.0911
ENSG00000143252	SDHC		202.4641	203.8428	205.2454	204.2417	210.0838	211.1019	207.0068		7.9582	7.7488	5.7719	6.8035	9.7185	8.0992	14.9171
ENSG00000283696	AL592295.4		0.9842	1.1898	1.2981	1.4083	1.1245	1.2807	0.99056		0.53856	0.53859	0.29503	0.27257	0.27947	0.47113	0.44027
ENSG00000215840	AL592295.1		0.74583	0.47056	0.3734	0.57279	0.67444	0.30901	0.38375		0.61855	0.12137	0.19511	0.20354	0.062632	0.14602	0.16485
ENSG00000143226	FCGR2A		0.65184	0.83543	0.78857	0.6498	0.69879	1.0219	0.97011		0.47344	0.33558	0.38851	0.10602	0.32588	0.28659	0.40104
ENSG00000173110	HSPA6		0.037373	0	0.059424	0.22259	0	0	0.040635		0.074745	0	0.069695	0.30295	0	0	0.08127
ENSG00000072694	FCGR2B		0.027953	0	0	0.1136	0.072629	0	0.076224		0.055905	0	0	0.13235	0.083866	0	0.088401
ENSG00000132185	FCRLA		29.3283	26.0124	29.1133	25.1549	27.4236	27.5765	26.37		3.3614	2.7562	1.9582	1.9508	1.5332	1.4292	2.42
ENSG00000162746	FCRLB		2.7208	3.057	3.236	2.9327	3.2848	3.3577	2.9586		0.747	0.50292	0.33269	0.27033	0.57087	0.39212	0.56579
ENSG00000081721	DUSP12		36.4141	38.6104	36.5244	37.6267	39.6518	40.5057	35.9702		1.9253	1.6119	2.3059	2.5121	1.4212	1.1754	3.0865
ENSG00000118217	ATF6		143.5684	140.8791	135.9846	138.5112	142.6518	142.1874	150.4762		6.5992	5.5855	3.7872	2.9634	7.0328	7.3613	3.2902
ENSG00000229808	AL391825.1		0.3471	0.25167	0.27465	0.24956	0.38255	0.58726	0.38012		0.15788	0.14794	0.11577	0.2681	0.065032	0.46289	0.21293
ENSG00000162745	OLFML2B		10.2927	9.199	9.434	8.2819	8.6503	8.7051	8.6064		2.1394	1.8468	1.1471	1.4564	1.4849	1.4836	1.6829
ENSG00000198929	NOS1AP		5.3522	4.8302	4.2085	4.0566	3.7054	5.3263	4.5218		0.58795	1.2289	0.84057	0.93666	0.82028	0.33423	1.1013
ENSG00000239887	C1orf226		15.7885	17.8711	15.1491	13.9154	14.2418	14.6741	14.9786		0.88724	0.80232	1.246	1.8515	0.70626	1.3458	2.4961
ENSG00000198574	SH2D1B		1.3553	1.5573	1.1935	1.2147	1.344	1.1355	1.4621		0.14642	0.61975	0.42022	0.36895	0.1735	0.28582	0.50914
ENSG00000152332	UHMK1		307.5247	299.0106	299.0811	302.0549	292.133	311.4426	343.5907		30.3907	20.9365	35.7424	73.7667	30.6695	15.3368	22.2697
ENSG00000117143	UAP1		54.5512	56.3329	59.1901	61.9474	60.8774	60.7242	60.9266		2.6727	1.8195	2.4867	3.4782	2.8817	3.7605	3.4584
ENSG00000272574	AL596325.2		0.14813	0.36926	0.80933	0.54681	0.18307	0.31538	0.3212		0.17401	0.27098	0.5956	0.41133	0.1415	0.13484	0.28441
ENSG00000162733	DDR2		231.9554	226.7896	216.5401	223.0095	215.22	212.7794	230.5998		16.3719	9.1842	10.2241	25.6789	19.9868	11.034	19.4551
ENSG00000132196	HSD17B7		10.0728	9.762	9.2068	9.0859	9.8967	9.5177	11.1997		0.96518	1.1426	1.0558	0.91767	1.1658	0.68307	0.86345
ENSG00000117152	RGS4		0.13483	0.060331	0.065293	0.061997	0.11174	0.069292	0.30378		0.12342	0.069722	0.13059	0.12399	0.14045	0.13858	0.29153
ENSG00000143248	RGS5		2.5828	2.425	2.4302	2.3768	2.2911	2.4531	3.6505		0.35169	0.47405	0.5243	0.60377	0.18862	0.75603	0.71934
ENSG00000232995	RGS5		2.1995	2.165	2.2526	1.8125	2.1926	2.0265	2.4064		0.30475	0.2496	0.69766	0.86236	0.91305	0.45531	0.95559
ENSG00000143228	NUF2		1.7588	2.2081	2.3463	1.8596	2.1278	2.3601	1.8848		0.79585	0.77362	0.2628	0.76403	0.26256	0.96373	0.81386
ENSG00000185630	PBX1		83.0689	84.6035	78.8773	78.969	75.1546	75.8267	87.0396		7.2709	4.3299	6.601	11.9164	11.6343	6.8171	9.3821
ENSG00000143171	RXRG		3.5916	3.0909	2.9357	2.9388	2.7068	3.1695	2.6732		0.62991	0.4396	0.14395	0.79914	0.31753	0.83549	0.55618
ENSG00000143198	MGST3		48.724	50.8605	53.0804	50.2345	51.2305	48.1844	46.9935		1.5208	3.5752	2.8773	4.1018	2.769	2.0905	2.7475
ENSG00000143149	ALDH9A1		89.1318	89.7992	88.2447	84.9238	88.4	85.3589	88.4023		2.7968	4.681	3.9822	3.5404	3.0925	2.7106	2.3623
ENSG00000143183	TMCO1		199.4973	197.869	200.2156	197.6135	203.8244	207.6664	216.2047		15.0017	6.3206	6.335	6.7249	10.2349	14.2014	25.7255
ENSG00000224358	AL451074.2		2.2067	2.7254	2.2407	2.5478	2.7588	2.3653	2.589		0.44528	0.60903	0.96161	0.75479	0.35687	0.29934	0.92619
ENSG00000143179	UCK2		22.0474	21.6693	20.7861	19.0506	22.0629	21.2404	23.4155		2.5257	1.1939	1.7047	2.6571	1.2695	3.1024	0.96554
ENSG00000188859	FAM78B		64.2703	65.0234	64.7415	61.7358	57.9427	56.4218	63.099		2.7439	3.8153	1.1252	3.7011	3.4937	4.9497	1.4741
ENSG00000229588	AL390115.1		0.49487	0.32995	0.57055	0.54357	0.58693	0.66796	0.55381		0.23461	0.15875	0.10566	0.18585	0.14234	0.29944	0.26128
ENSG00000143157	POGK		91.0679	89.6865	91.3518	93.4004	93.0181	90.4115	94.3727		2.7982	3.5494	1.7932	2.6826	2.9672	2.8973	4.9396
ENSG00000152382	TADA1		18.1743	16.7017	15.2893	16.6078	18.2226	18.1566	19.5958		1.3724	0.7953	1.7396	2.1308	2.0687	0.25779	1.4169
ENSG00000225171	DUTP6		0.15565	0.36306	0.38995	0.24505	0.27291	0.49827	0.19228		0.13819	0.21647	0.45897	0.11029	0.12243	0.096908	0.089252
ENSG00000143195	ILDR2		2.5559	2.5471	2.7594	2.2949	2.9541	2.1858	2.929		1.0042	0.69689	0.54533	0.34392	0.60094	0.83776	0.8664
ENSG00000231605	LINC01363		0.039662	0	0	0	0	0	0		0.079324	0	0	0	0	0	0
ENSG00000272205	AL451050.2		0.30933	0.26309	0.22313	0.18727	0.16118	0.15319	0.22675		0.19671	0.11873	0.2645	0.15963	0.083167	0.049332	0.087873
ENSG00000143190	POU2F1		51.4032	47.8532	49.9396	45.9022	45.2957	48.9456	51.9552		5.2334	2.2965	3.1955	3.2988	3.4104	3.1276	2.1049
ENSG00000198821	CD247		0.10728	0.14457	0.095624	0.23966	0.069109	0.22128	0.22898		0.14961	0.10975	0.11997	0.10367	0.13822	0.19724	0.18723
ENSG00000143162	CREG1		117.5729	118.5167	119.5979	115.8885	121.9247	123.0495	126.849		6.9666	3.4638	5.6614	1.9015	5.5812	5.6385	9.7575
ENSG00000197965	MPZL1		39.2416	39.4776	37.8961	39.6574	39.1602	40.3323	42.8043		3.083	4.1085	3.9481	2.4931	4.3226	2.6066	0.97827
ENSG00000143158	MPC2		29.9435	31.103	28.6025	29.1869	29.0171	31.4106	32.7005		3.093	2.5547	1.335	3.5618	2.3262	2.5236	2.9002
ENSG00000143164	DCAF6		98.5283	99.9981	99.9056	94.9557	95.7684	96.2903	100.9666		6.0414	3.1718	4.0352	4.5191	3.6588	5.7803	2.3741
ENSG00000143147	GPR161		33.6281	33.2982	31.143	33.134	32.6393	30.7992	31.6577		3.139	3.2038	3.3159	5.46	2.7819	2.5109	5.1291
ENSG00000143155	TIPRL		116.3634	112.3461	114.9245	112.769	116.3103	120.5615	126.7642		2.8961	0.57759	6.2829	4.6568	4.4111	8.084	8.8681
ENSG00000213064	SFT2D2		134.57	130.5973	139.7763	136.015	133.1355	144.7964	143.2397		8.5075	13.4146	5.3305	7.4236	8.2604	10.2632	16.8374
ENSG00000143178	TBX19		8.2817	7.8806	8.2972	8.305	6.9195	7.5515	7.5288		3.1883	1.757	1.1509	1.0722	0.84214	1.6476	1.1236
ENSG00000143184	XCL1		1.4178	1.2767	1.0416	1.0744	0.57426	1.0794	1.0758		0.54483	0.1135	0.28636	0.24548	0.29123	0.23505	0.44419
ENSG00000143153	ATP1B1		434.3377	410.1677	426.3257	435.6073	429.1486	450.9689	468.2919		64.799	49.8004	43.6653	30.7012	48.0496	70.3228	82.705
ENSG00000143156	NME7		41.1862	43.1505	41.6667	41.5782	40.5886	42.197	42.7883		2.9559	1.6979	1.4748	3.1424	3.1092	2.0903	3.6134
ENSG00000117475	BLZF1		78.4662	78.4575	80.9831	80.0076	78.71	84.559	82.7264		3.5957	3.1611	4.9125	6.7083	3.4481	7.2183	8.7027
ENSG00000117477	CCDC181		5.0197	4.8399	5.1568	4.7352	5.0512	4.653	4.3541		1.2938	1.0202	0.69033	0.4707	1.9803	0.90573	0.94443
ENSG00000117479	SLC19A2		77.2353	72.415	83.5676	75.5726	70.8919	80.8571	86.927		13.2192	7.3638	9.5065	9.0436	6.391	15.7551	18.2291
ENSG00000234604	AL021068.2		0.62587	0.33343	0.38281	0.46038	0.21846	0.56523	0.64842		0.23603	0.22221	0.37938	0.27362	0.14414	0.14892	0.47942
ENSG00000213062	AL021068.1		3.9006	3.3814	3.3748	3.5674	3.9458	2.7846	4.1491		1.6772	1.0224	1.056	0.15114	1.0949	0.78171	0.62236
ENSG00000000460	C1orf112		10.0141	10.457	11.7344	11.038	8.6553	10.1058	10.4339		0.51041	0.49831	0.57093	0.4523	0.80444	2.1325	1.2215
ENSG00000171806	METTL18		14.9878	13.9048	15.1178	13.8596	13.7545	14.9172	15.468		0.5932	2.0838	1.1561	0.47638	1.2833	2.7121	0.81641
ENSG00000000457	SCYL3		42.6389	42.0359	42.3767	41.0561	40.936	44.6489	43.0577		2.2608	2.088	1.6103	3.2028	2.8852	1.2372	1.9132
ENSG00000075945	KIFAP3		82.0804	85.6062	81.3806	82.9688	84.262	82.8672	88.4899		3.7343	2.2188	5.5129	1.6302	8.1847	5.1936	6.0647
ENSG00000231407	AL354732.1		0.62592	0.56374	0.45051	0.43467	0.28133	0.54582	0.51156		0.33094	0.20282	0.24471	0.30818	0.22247	0.24204	0.3343
ENSG00000120370	GORAB		23.5854	22.8987	24.7389	23.3835	22.7872	23.838	25.8655		0.4807	2.0647	1.9069	1.5857	1.5792	1.1435	4.2686
ENSG00000116132	PRRX1		55.548	55.9432	55.7875	53.4466	49.5098	53.7299	59.7458		3.6048	4.0724	1.7121	4.2485	0.37555	3.4604	4.7966
ENSG00000271811	Z97200.1		0.16089	0.1171	0.14994	0.24613	0.18368	0.25296	0.34453		0.13722	0.011176	0.11594	0.11522	0.27369	0.2291	0.21436
ENSG00000076258	FMO4		4.1758	3.9146	4.1024	4.8451	4.4909	4.535	4.0364		0.68462	0.49768	0.88851	0.80442	0.77394	0.65267	1.0892
ENSG00000117523	PRRC2C		489.555	495.5186	473.2813	502.7362	478.5921	462.7664	501.7218		12.4603	40.7013	38.5477	21.7982	54.4663	26.0208	20.0113
ENSG00000230364	RPL4P3		0.87899	0.7262	0.92706	0.85502	0.80572	0.86475	1.1462		0.33167	0.083879	0.37406	0.47637	0.56759	0.41635	0.50573
ENSG00000117533	VAMP4		28.1252	25.2741	25.569	24.8594	22.4534	26.4266	27.617		4.2476	3.8391	3.187	1.7731	2.2158	2.8378	2.6516
ENSG00000010165	METTL13		74.2566	73.1818	73.4927	75.4426	79.2548	75.3213	76.9198		4.7312	4.6517	4.1805	4.6736	6.0781	5.5672	2.3882
ENSG00000197959	DNM3		18.073	17.5665	17.9177	19.2794	17.6963	20.0369	18.9578		1.3625	1.3455	0.89367	1.7466	1.73	2.1676	1.4512
ENSG00000135845	PIGC		41.1376	43.5114	41.4601	41.3622	42.5821	42.9187	47.0973		4.6675	2.0931	4.7256	1.9554	2.9494	3.744	2.7393
ENSG00000094975	SUCO		105.7802	112.0086	109.0535	102.3693	100.7399	109.9412	115.5193		3.1378	8.5532	4.6125	7.4057	3.4941	8.0543	3.4335
ENSG00000230849	GOT2P2		0.99657	1.3789	1.5905	0.88897	1.445	1.4601	1.7242		0.31348	0.33982	0.19825	0.50413	0.64379	0.21324	0.5262
ENSG00000117586	TNFSF4		3.9478	3.6664	2.4152	3.0463	3.0779	3.4224	2.6898		0.96483	0.55962	0.23366	0.25385	1.0669	0.99354	0.60225
ENSG00000203739	AL645568.1		1.0291	1.158	1.2729	1.2363	1.028	1.3795	1.1035		0.20517	0.39091	0.46058	0.26307	0.34744	0.2839	0.4383
ENSG00000117592	PRDX6		266.2167	262.9469	265.5354	261.1184	274.3013	270.5548	273.0463		5.2601	2.1499	15.4097	2.7902	7.4208	15.8388	12.1201
ENSG00000183831	ANKRD45		1.6753	1.7448	1.7361	1.6817	1.4959	1.1899	2.0302		0.86388	0.24327	0.73829	0.33144	0.36304	0.3759	0.52556
ENSG00000076321	KLHL20		62.432	62.5557	60.6837	59.945	62.128	62.3574	64.7511		2.1318	1.8482	3.6033	5.7767	3.2882	3.3185	0.9084
ENSG00000225591	BX248409.1		0.77902	0.88773	1.1718	1.2778	1.1545	1.0066	0.94343		0.35132	0.25751	0.38191	0.22618	0.33096	0.48487	0.47772
ENSG00000120334	CENPL		13.0623	13.0312	13.446	13.9771	12.2692	14.0482	13.4393		1.1733	0.59003	0.73069	1.2116	1.4232	1.7121	1.3829
ENSG00000117593	DARS2		71.1353	72.3683	71.7618	72.2651	76.8328	71.1105	74.6942		4.0143	4.706	2.6014	2.0907	5.3289	1.7961	1.4939
ENSG00000270084	GAS5-AS1		0.88577	0.93549	0.6367	0.53729	0.71332	0.80458	0.55191		0.20696	0.18698	0.28248	0.42194	0.11225	0.30063	0.47569
ENSG00000234741	GAS5		447.2458	448.4293	458.322	456.2015	449.761	462.0786	455.0486		8.2273	10.0037	16.1588	13.3424	13.9501	17.6223	9.8864
ENSG00000185278	ZBTB37		70.1984	71.4863	66.7562	72.2629	61.6197	68.5828	67.8446		12.3675	2.457	4.1231	8.8739	10.7629	8.7436	4.5112
ENSG00000135870	RC3H1		48.6713	48.6865	49.043	48.1937	48.3496	51.8651	52.8167		5.7553	6.7459	6.5693	6.2462	5.1213	3.816	1.5883
ENSG00000152061	RABGAP1L		28.0261	27.4647	29.371	27.6779	27.8514	26.1367	29.3148		1.137	3.3242	1.5396	1.7975	1.9276	2.6423	2.2458
ENSG00000116161	CACYBP		98.0403	98.9849	96.5058	97.0094	99.0872	98.0382	104.2896		6.3816	6.6742	6.0063	6.4785	2.6377	5.1914	5.4303
ENSG00000120333	MRPS14		45.1287	44.1328	44.3512	43.8	43.6438	46.3231	45.9918		2.8522	2.5968	1.9134	3.9267	2.3514	3.0067	1.4111
ENSG00000235750	KIAA0040		3.1995	3.1868	3.0209	2.7928	1.9652	2.6948	2.5852		0.59942	1.1491	1.071	0.35	0.5394	0.33593	0.64373
ENSG00000143207	COP1		67.84	65.9851	69.0259	65.0615	66.5704	68.1539	70.9519		3.0279	2.6529	2.3595	3.85	3.2844	2.8162	5.7832
ENSG00000116183	PAPPA2		0.1726	0.20326	0.2105	0.20748	0.24892	0.092898	0.075111		0.134	0.26088	0.15632	0.2102	0.17596	0.1226	0.087312
ENSG00000237514	PTP4A1P7		0.69314	0.45226	0.57251	0.60037	0.89408	0.63971	0.83		0.19993	0.30877	0.36957	0.12537	0.60082	0.37559	0.29707
ENSG00000152092	ASTN1		6.344	6.5124	6.7859	5.9312	5.9662	6.037	6.5023		1.0034	1.7298	1.4619	1.8506	1.3774	0.86868	1.7852
ENSG00000198797	BRINP2		3.298	3.6758	3.5594	2.7645	2.8864	2.3666	3.756		0.59276	0.96481	0.35057	0.44044	0.79305	0.79878	0.70697
ENSG00000242193	CRYZL2P		15.3361	16.0525	17.4327	15.1519	14.5336	13.9239	15.271		2.5476	2.3532	2.5138	0.43917	2.4365	2.1599	1.9273
ENSG00000224687	RASAL2-AS1		5.8144	6.5426	7.7137	6.6723	7.6917	6.813	6.7505		1.4248	0.35127	0.68494	0.66983	0.97883	0.91313	0.99292
ENSG00000075391	RASAL2		219.4062	225.4427	221.8152	244.8452	275.8227	266.5613	240.2198		9.9083	16.0483	24.7975	6.4575	27.2126	23.7181	18.1856
ENSG00000213057	C1orf220		7.2554	7.015	9.3159	9.6474	7.1462	7.8239	6.7256		1.5988	1.1522	0.77578	0.86414	1.578	1.4636	0.79354
ENSG00000273062	AL449106.1		0.76089	1.1133	1.0341	1.1999	0.9668	1.0835	1.3926		0.19535	0.33705	0.52011	0.22051	0.069207	0.51312	0.39769
ENSG00000116191	RALGPS2		154.098	145.9217	140.5982	146.2757	151.0062	168.2219	167.1478		12.0685	8.0457	11.0497	28.9946	17.2773	5.7718	5.7951
ENSG00000116194	ANGPTL1		0.84879	0.63003	0.72243	1.0652	0.79005	0.95339	1.173		0.20277	0.12993	0.15665	0.2508	0.67899	0.17495	0.2416
ENSG00000116199	FAM20B		171.2248	166.5808	166.9039	165.2254	169.7871	167.0604	187.4608		7.0222	5.7224	6.7867	13.9138	6.3927	12.1419	7.0288
ENSG00000186283	TOR3A		76.1855	81.1886	80.2962	81.8792	76.9519	75.468	79.6775		4.3759	4.3133	2.0579	6.1211	5.0617	6.8623	1.7042
ENSG00000143322	ABL2		322.029	339.0059	401.9001	437.5019	379.6598	349.0359	341.2659		25.7329	24.247	21.0937	7.4635	34.5605	31.8017	16.2101
ENSG00000057252	SOAT1		129.7701	132.4653	132.1793	132.4787	132.0422	133.02	130.2344		4.7581	3.4957	7.7736	6.6502	2.5457	6.2197	9.0846
ENSG00000162782	TDRD5		1.2285	1.4346	1.5693	1.4296	1.5084	1.2009	1.6686		0.27739	0.31833	0.79911	0.75013	0.20543	0.25703	0.63938
ENSG00000169905	TOR1AIP2		165.0465	161.6431	175.9343	171.7416	166.4837	171.5151	180.3686		11.5165	8.7268	10.3188	9.9476	8.7338	16.1158	11.4547
ENSG00000272906	AL353708.3		0.73315	0.81441	0.99155	1.0609	0.89581	0.6951	0.68198		0.25768	0.15749	0.32469	0.45467	0.079266	0.25636	0.10402
ENSG00000143337	TOR1AIP1		251.1421	241.3956	242.301	232.3518	237.0379	237.879	255.0477		8.2268	5.8821	11.1451	12.6656	9.2612	11.8977	6.2004
ENSG00000260360	AL353708.1		0.42048	0.67025	0.32774	0.52649	0.60437	0.41408	0.67945		0.21635	0.23048	0.22734	0.31905	0.36318	0.29682	0.29206
ENSG00000135837	CEP350		127.6234	123.2592	119.2834	124.0739	115.4273	121.7564	133.4206		7.553	3.2543	3.4832	11.2882	15.7938	4.1167	7.2279
ENSG00000116260	QSOX1		185.0542	180.2677	181.6509	178.2685	181.9068	173.4239	167.7104		10.7198	4.0954	7.641	12.7678	14.0181	7.1021	2.0759
ENSG00000121454	LHX4		2.1093	2.127	2.0024	2.7722	3.2684	2.9427	2.607		0.60775	0.44023	0.40299	0.4841	0.66559	0.67341	0.47151
ENSG00000230124	ACBD6		73.7097	74.61	76.0614	78.1659	72.4755	76.4397	72.7003		5.8625	2.9107	6.9475	3.8753	4.0329	1.1957	7.1229
ENSG00000143324	XPR1		91.1845	88.1837	86.4019	87.8421	89.6044	88.2211	97.2357		5.0332	3.5941	3.2252	11.791	4.033	3.8044	3.8847
ENSG00000135835	KIAA1614		0.38381	0.42397	0.60358	0.26546	0.29212	0.38205	0.34422		0.2834	0.3395	0.39219	0.028914	0.014265	0.21184	0.10036
ENSG00000243155	AL162431.2		4.0508	4.264	3.9928	3.6114	3.2468	3.3694	2.9164		1.0221	1.3989	0.80324	0.87011	0.72797	0.9836	0.37784
ENSG00000232586	KIAA1614-AS1		3.2902	3.8487	3.4067	3.2293	3.2114	3.6162	3.2917		0.36454	0.48293	0.61758	0.23158	0.81035	0.57783	0.97161
ENSG00000135823	STX6		75.5741	74.7987	74.9589	72.5093	71.1147	76.063	76.0569		6.8732	2.636	5.1056	2.3897	3.245	5.6431	4.2697
ENSG00000153029	MR1		97.6053	95.8025	94.5295	88.8853	95.0014	91.845	98.2341		6.064	4.9919	7.3294	4.1682	2.761	6.1309	7.2904
ENSG00000162783	IER5		18.1089	20.7129	19.7798	16.5032	17.8918	16.776	18.8286		0.98513	1.394	1.8712	3.5045	1.5037	1.4159	2.7821
ENSG00000198216	CACNA1E		0.28824	0.27922	0.31402	0.44743	0.32855	0.41203	0.41429		0.23896	0.25922	0.24167	0.057965	0.07378	0.14946	0.068438
ENSG00000179930	ZNF648		0.88233	0.83709	0.89162	0.90437	0.68676	0.71396	0.66629		0.44013	0.17972	0.29104	0.26708	0.3569	0.18046	0.40169
ENSG00000224810	AL355482.1		0.64111	0.38243	0.45994	0.36935	0.21927	0.35024	0.3316		0.26741	0.22541	0.22451	0.25671	0.14687	0.20156	0.16248
ENSG00000135821	GLUL		63.2976	64.5017	59.8133	56.6636	58.6044	51.8117	51.1614		4.8154	5.3729	2.7382	3.5291	3.5842	2.1115	2.3031
ENSG00000135828	RNASEL		56.0622	57.3902	53.0011	53.5895	55.2644	53.2398	53.4935		2.0701	1.194	4.1077	2.9714	2.8266	3.5108	3.1857
ENSG00000143333	RGS16		72.3415	78.4193	69.9121	66.551	66.6343	62.0101	55.6425		22.7008	16.2709	17.0023	16.4651	17.8567	14.0833	16.2412
ENSG00000261504	LINC01686		1.258	1.223	1.1686	1.4231	1.2006	1.0998	1.0035		0.24866	0.37097	0.20538	0.55332	0.76866	0.30663	0.44219
ENSG00000135824	RGS8		105.5646	101.552	105.8836	101.6158	92.3066	91.91	87.4101		13.6845	15.5716	18.8882	11.0226	10.072	9.1945	9.402
ENSG00000135838	NPL		19.689	20.0449	21.4541	21.1747	18.6979	20.336	16.652		0.96933	2.2533	1.7608	1.8794	1.3785	1.6519	2.4741
ENSG00000135829	DHX9		257.3963	259.6794	261.8965	265.6383	269.6629	264.5272	269.3912		4.8163	3.5165	6.8673	6.1894	5.5258	6.5347	7.2086
ENSG00000135862	LAMC1		730.0671	728.1016	709.4234	735.0077	737.5395	704.8425	742.2592		21.4853	42.5249	37.3814	10.4093	53.0235	15.058	27.737
ENSG00000058085	LAMC2		2.833	2.7966	3.2792	2.8834	2.5418	2.4687	2.491		0.9002	0.69647	0.77089	0.67954	0.53194	0.25375	0.59495
ENSG00000157064	NMNAT2		5.6553	6.6753	6.8118	7.0151	7.005	7.906	6.8125		1.0467	0.4752	0.88857	0.48071	0.21696	1.2692	1.6254
ENSG00000232860	SMG7-AS1		0.70449	1.025	1.0824	1.1934	0.77026	0.89805	0.67744		0.35397	0.1589	0.1712	0.080831	0.25729	0.1974	0.18258
ENSG00000116698	SMG7		309.2956	314.9227	303.4611	299.7969	291.2818	296.4073	307.5481		12.6699	19.9125	16.4934	16.0561	19.132	16.9687	19.6117
ENSG00000162704	ARPC5		257.3841	253.8259	270.2945	270.2676	277.8258	286.5694	276.0188		4.9931	6.5582	16.3794	7.4767	15.1339	15.5588	13.4032
ENSG00000143344	RGL1		30.4489	30.2071	32.4891	30.2167	29.138	27.8972	30.1234		2.1853	2.4376	2.3382	2.0948	1.4432	1.6431	1.4716
ENSG00000198756	COLGALT2		2.7734	2.4432	3.1211	3.0422	2.5802	2.7853	2.7165		0.44521	0.95347	0.60983	0.53182	0.29999	0.32833	0.89523
ENSG00000198860	TSEN15		41.3284	39.3311	40.5028	41.9255	40.1056	44.0841	44.5444		2.6488	1.8166	0.97915	1.9044	1.6751	3.9493	4.4817
ENSG00000116667	C1orf21		37.8398	40.651	40.4729	40.2949	38.4699	34.8362	41.1835		1.5853	2.5191	2.1161	2.1518	1.9607	3.333	2.707
ENSG00000116406	EDEM3		213.508	199.2421	196.8243	200.2779	204.944	206.8644	224.9137		11.1663	11.3205	7.851	23.8159	14.8728	17.6703	5.2956
ENSG00000135842	FAM129A		202.7516	195.3627	187.9717	210.9402	247.012	278.0056	268.2002		13.134	9.9328	8.8827	12.4119	20.1137	3.4635	13.9651
ENSG00000260976	LINC01633		0.53867	0.44167	0.80669	0.485	0.60185	0.46504	0.33776		0.19303	0.22144	0.36006	0.19411	0.33512	0.042382	0.054308
ENSG00000121481	RNF2		40.259	37.4671	38.904	41.1152	38.7696	43.3298	46.1378		5.4701	3.5099	4.8604	6.4095	1.6019	1.5991	2.7455
ENSG00000121486	TRMT1L		70.774	73.0504	71.3909	67.589	65.3255	70.6387	80.321		2.5717	7.5474	3.9993	5.187	8.8464	4.4123	5.4559
ENSG00000116668	SWT1		24.9839	23.5623	24.9469	25.1703	25.0419	24.922	25.2553		2.1536	1.2443	3.0821	2.1956	2.0426	1.6584	3.8075
ENSG00000279838	AL356273.3		0.65682	0.64054	0.62449	0.8201	0.18517	0.56919	0.4625		0.2917	0.11368	0.28471	0.2407	0.14563	0.30988	0.22694
ENSG00000116679	IVNS1ABP		89.8855	92.4106	92.2728	89.435	87.3302	90.6766	91.4973		0.82908	4.9326	3.6898	1.7338	1.4468	3.8852	8.9717
ENSG00000273004	AL078644.2		0.060087	0.054621	0.031087	0.2526	0.19841	0.14541	0.08127		0.069718	0.063404	0.062174	0.23299	0.17332	0.21352	0.16254
ENSG00000143341	HMCN1		350.1331	338.5722	314.2064	343.8057	336.1492	310.7881	337.9258		7.958	32.7196	30.1351	33.1148	44.7262	23.4707	35.6923
ENSG00000116690	PRG4		0.31391	0.32507	0.53479	0.21405	0.34987	0.23589	0.26295		0.11234	0.27908	0.28582	0.074264	0.18639	0.21205	0.20159
ENSG00000047410	TPR		418.939	429.3881	412.5555	434.892	410.71	414.4702	429.0071		9.0796	14.1741	17.481	15.0866	32.6471	17.9545	10.5215
ENSG00000157181	ODR4		45.1101	46.6211	46.463	48.1543	44.7329	47.9732	49.1351		1.448	2.4579	2.7135	2.8585	5.9504	2.4097	2.8307
ENSG00000262180	OCLM		0.67113	0.56681	0.53237	0.36915	0.31402	0.61204	0.45997		0.57236	0.33823	0.34548	0.35649	0.1667	0.54972	0.15276
ENSG00000229739	AL596220.1		0.17678	0.27078	0.4879	0.3358	0.22359	0.37335	0.45604		0.094935	0.41756	0.20133	0.28803	0.20056	0.094343	0.12594
ENSG00000073756	PTGS2		1.1553	0.95675	0.964	0.69464	0.79555	0.64367	1.0326		0.29642	0.29478	0.33816	0.16564	0.31995	0.27724	0.40056
ENSG00000116711	PLA2G4A		21.2105	21.0601	23.7234	21.2195	22.5122	20.716	24.629		3.7203	1.7277	3.1586	2.591	1.3334	3.4728	6.7379
ENSG00000231599			0.31267	0.51434	0.29826	0.46557	0.3822	0.42119	0.26295		0.24474	0.34664	0.078608	0.27244	0.3326	0.29441	0.20159
ENSG00000238054	AL691515.2		0.50883	0.58377	0.5819	0.48029	0.77179	0.24864	0.33271		0.06544	0.099793	0.37746	0.27506	0.42625	0.16802	0.12172
ENSG00000232212	LINC01701		0.76036	0.59255	0.52216	0.59173	0.48094	0.73749	0.68733		0.21392	0.36687	0.16194	0.28945	0.3169	0.41231	0.22825
ENSG00000162670	BRINP3		2.1146	3.0849	2.7587	2.4057	1.9017	1.908	2.901		0.68752	0.48391	0.41757	0.87378	0.89255	0.38335	0.27836
ENSG00000237457	LINC01351		0.85205	0.55745	0.33914	0.33186	0.38419	0.3151	0.5365		0.48348	0.32281	0.22396	0.193	0.075184	0.18109	0.13419
ENSG00000228020	HNRNPA1P46		1.4887	1.2942	1.1542	1.4131	1.2372	1.4113	1.2703		0.38727	0.22752	0.61866	0.36005	0.25641	0.48817	0.21957
ENSG00000232498			0.87908	0.82625	0.58352	0.47205	0.90848	0.66825	0.64492		0.42048	0.22207	0.40634	0.15351	0.10744	0.24936	0.54075
ENSG00000231767	AL136454.1		3.5675	1.6881	2.5919	1.5096	2.1025	2.5372	2.5213		0.41057	0.71567	1.6969	0.59777	1.2057	0.51838	1.3099
ENSG00000116741	RGS2		5.0299	7.0713	8.3681	7.2124	6.712	7.0289	6.6833		0.82077	0.75591	0.9325	0.91202	0.9701	1.0677	0.86788
ENSG00000116750	UCHL5		59.1439	59.1163	59.7571	60.181	61.3115	63.7001	67.27		3.3671	1.9424	2.8005	2.5373	3.4437	2.98	6.6407
ENSG00000116747	TROVE2		134.2677	120.4176	126.2554	125.4463	120.6172	131.4011	141.1129		12.5684	8.4184	18.7203	21.0813	11.9916	12.5966	14.8236
ENSG00000272579			2.2223	2.3987	2.4255	2.548	2.6134	2.6619	3.5396		0.86645	1.0731	0.64319	0.92184	0.63871	1.328	0.54089
ENSG00000023572	GLRX2		22.8947	23.0423	22.1771	24.8571	24.7889	23.8265	23.3101		2.6484	1.5916	1.9826	0.93555	1.7365	3.4197	3.9725
ENSG00000134371	CDC73		107.6543	106.3487	104.0328	109.3433	107.4694	112.694	122.1633		5.0923	5.7743	3.839	15.299	5.7685	9.7786	12.9197
ENSG00000162630	B3GALT2		18.6701	16.2473	16.0196	15.4259	16.0304	18.4858	19.6309		2.42	1.8736	0.91922	1.1394	1.8069	2.0451	2.0457
ENSG00000233057	EEF1A1P14		1.1824	1.2128	0.91401	0.63441	1.0165	1.1198	1.3849		0.34597	0.30188	0.34042	0.38048	0.16382	0.58571	0.31846
ENSG00000162687	KCNT2		11.7954	10.0944	10.8309	8.8338	9.2478	8.9963	9.3605		1.0362	1.7842	1.2333	2.9578	2.2728	1.5642	0.80257
ENSG00000000971	CFH		1.3592	0.99756	1.2343	1.1479	1.3037	1.3341	1.6806		0.50096	0.13715	0.23242	0.48092	0.66931	0.5387	0.66278
ENSG00000116785	CFHR3		1.8432	2.1682	1.8734	2.1903	1.7928	1.8492	2.637		0.64629	0.2365	0.32294	0.8834	0.72643	0.28365	0.62457
ENSG00000066279	ASPM		9.5592	10.6345	8.9167	8.3867	8.1166	8.978	8.0438		2.1342	0.92417	1.0455	0.70927	2.583	1.3837	2.1153
ENSG00000177888	ZBTB41		73.9817	73.6188	70.2755	65.2772	63.1634	69.7248	82.6037		7.1947	9.8262	9.166	16.3378	12.2589	8.579	2.6764
ENSG00000134376	CRB1		0.258	0.61207	0.55164	0.30195	0.3426	0.523	0.44785		0.19642	0.31009	0.26525	0.13229	0.25914	0.078214	0.33906
ENSG00000213047	DENND1B		29.369	27.7254	27.8431	29.0228	27.79	30.9268	32.1637		1.6755	2.5672	2.3186	6.618	5.9625	4.2076	2.0198
ENSG00000203724	C1orf53		7.4704	6.6375	6.8972	7.1121	5.683	7.2589	6.4252		0.75227	0.5878	1.1872	0.75455	0.67575	0.62698	1.0709
ENSG00000143355	LHX9		13.7376	13.4423	12.2618	11.058	10.4596	13.4381	12.0513		2.3964	2.3563	3.0577	3.339	1.9847	0.72103	1.814
ENSG00000151414	NEK7		96.0456	95.7063	92.5168	86.1098	92.1891	95.4997	101.0353		12.1974	14.3267	13.0933	17.7425	11.3884	6.4068	6.727
ENSG00000081237	PTPRC		3.8437	3.2559	3.4835	3.982	2.7726	2.8888	3.4594		0.58583	0.4469	0.87291	0.48066	0.42754	0.54548	0.74576
ENSG00000229989	MIR181A1HG		0.3986	0.69119	0.69683	0.9387	0.45995	1.2755	0.8785		0.16341	0.13696	0.23865	0.22122	0.32237	0.36869	0.31221
ENSG00000116833	NR5A2		12.2022	11.6695	11.6218	10.1629	9.8372	10.4595	13.7615		1.6631	1.515	2.5878	0.34174	1.1375	1.3902	0.71065
ENSG00000162702	ZNF281		60.1955	70.89	75.5329	70.0726	66.1549	69.3303	69.8071		5.2839	3.5002	5.8264	7.1766	7.6718	2.8607	4.785
ENSG00000118193	KIF14		3.1252	2.8599	2.3947	2.8516	2.5644	2.6571	2.367		0.76768	0.68511	0.28256	0.59324	0.62615	0.29269	0.71589
ENSG00000118197	DDX59		43.2697	43.6144	46.1823	44.6946	45.1193	43.5453	45.4776		1.5739	0.64133	3.5043	1.3561	1.5579	1.7218	2.0373
ENSG00000260088	AL445483.1		1.0804	0.73762	1.1355	0.89172	0.52781	0.90414	0.86133		0.2742	0.16104	0.51101	0.39362	0.15819	0.079813	0.21323
ENSG00000118200	CAMSAP2		202.6607	197.861	196.4716	197.9764	198.8803	200.0856	211.9915		6.2385	1.3957	7.0732	33.4156	22.7364	8.4281	8.1319
ENSG00000163362	INAVA		3.9172	3.7856	3.6844	3.5457	3.7637	4.4158	3.8786		0.95966	0.64621	0.94332	0.56602	1.2817	0.50895	1.0929
ENSG00000116852	KIF21B		9.5427	9.3221	9.0178	7.5658	8.4208	9.104	7.7049		1.5585	1.6841	0.74306	0.88459	1.6646	2.4929	2.2558
ENSG00000229191	AL358473.1		0.34939	0.086068	0.12235	0.20434	0.27536	0.21753	0.25649		0.21044	0.058269	0.10737	0.1748	0.10028	0.062782	0.17921
ENSG00000116857	TMEM9		85.8037	82.6224	81.8637	79.3081	85.0123	81.3709	81.1472		4.5683	4.3746	4.8326	4.1177	1.5865	5.1226	2.3405
ENSG00000163395	IGFN1		1.2751	1.4999	1.0612	1.7961	1.4556	1.2617	1.0829		0.59147	0.74912	0.681	0.22641	1.2892	0.39696	0.61684
ENSG00000159166	LAD1		1.2187	1.1512	1.0089	0.9956	1.2988	1.0001	1.3451		0.44712	0.8219	0.089645	0.27823	0.38383	0.36398	0.38969
ENSG00000174307	PHLDA3		104.4754	101.226	101.5814	106.784	106.2415	106.9714	101.7846		6.2826	4.4913	4.7106	9.085	8.4312	7.3156	2.842
ENSG00000159176	CSRP1		148.3357	149.0139	150.2371	149.5951	152.0445	152.5377	141.2598		4.018	7.8827	2.0591	6.2052	7.2091	7.0258	3.9787
ENSG00000224536	AC096677.1		2.0692	1.4498	1.8211	1.364	1.6679	1.7063	2.0162		0.70704	0.37459	0.53929	0.31254	0.5104	0.64522	0.32456
ENSG00000223396	RPS10P7		3.2724	2.6825	2.9821	2.1889	2.4921	2.8053	2.0353		0.42707	0.31514	0.98055	0.30281	0.51445	0.72428	0.84502
ENSG00000134369	NAV1		145.6637	144.4435	137.1896	145.6111	143.0635	138.4038	138.0962		10.313	1.3108	1.4992	7.1427	10.7397	11.5809	15.3467
ENSG00000231871	IPO9-AS1		0.63358	0.4761	0.55049	0.55956	0.54395	0.63976	0.44403		0.22934	0.33167	0.12285	0.33354	0.20527	0.48776	0.29944
ENSG00000235121	AL645504.1		1.5499	1.1058	0.99709	1.247	1.3978	1.0706	1.6159		0.30776	0.31408	0.10296	0.28134	0.5957	0.57374	0.10638
ENSG00000198700	IPO9		231.4014	229.7662	228.526	228.798	222.0494	225.3996	223.1272		7.7682	5.1528	13.1164	4.0194	5.699	7.9056	9.7252
ENSG00000198892	SHISA4		101.8725	101.4665	100.2955	94.8137	95.9641	91.7601	94.2049		5.8712	4.18	7.847	8.7389	8.502	4.1266	3.2212
ENSG00000223774	AL513217.1		4.6322	5.5758	4.954	4.7881	3.6154	4.1248	3.6365		0.99942	1.0871	0.87817	0.60442	0.88387	1.2704	0.97758
ENSG00000163431	LMOD1		0.68922	0.50424	0.36791	0.3715	0.53971	0.58301	0.67239		0.54668	0.20571	0.10399	0.23823	0.32295	0.31025	0.22578
ENSG00000134375	TIMM17A		81.7416	88.2294	86.6336	86.1631	92.1046	92.0918	93.9192		2.2101	4.6462	4.75	3.1596	3.901	6.6421	5.5838
ENSG00000176393	RNPEP		221.9913	224.3703	217.6364	211.9682	222.4762	213.796	207.6341		5.2587	6.4622	6.3009	3.8245	6.7994	6.0051	9.2683
ENSG00000163435	ELF3		2.7447	3.1811	3.469	2.8265	2.4066	2.5111	1.4653		1.1333	1.7729	1.7999	1.7036	0.73397	1.464	0.53294
ENSG00000170075	GPR37L1		0.97495	0.86291	0.78542	0.82658	0.8197	0.79542	0.58769		0.73558	0.17037	0.51633	0.23974	0.15438	0.51562	0.57321
ENSG00000143862	ARL8A		35.8778	35.4573	35.9444	39.0845	38.2102	35.8166	35.3733		3.3516	2.8443	1.9962	1.6706	1.3946	0.86154	0.98268
ENSG00000243323	PTPRVP		2.3195	2.4491	2.9972	3.115	1.8844	1.874	1.1173		1.1699	0.97819	0.42969	0.85275	0.79679	0.30414	0.50789
ENSG00000133067	LGR6		2.3185	2.0224	1.9392	2.1002	1.5047	1.7852	1.4228		0.57896	0.59024	0.52369	0.34276	0.3628	0.26971	0.50626
ENSG00000077152	UBE2T		8.9478	8.8454	9.3059	8.4792	8.932	8.4341	8.8437		2.0529	1.4031	1.1605	2.1987	2.2629	1.7406	0.59524
ENSG00000077157	PPP1R12B		47.1286	47.7006	45.5253	46.8387	47.1839	45.3762	42.9331		3.8933	1.6686	2.2641	3.4903	3.6837	4.2707	3.2375
ENSG00000236439	AC099336.2		5.6294	5.0235	6.0374	5.8274	5.0653	5.145	5.5067		0.79839	0.71507	0.73012	0.62725	1.0579	0.34699	0.29607
ENSG00000143858	SYT2		0.38341	0.20491	0.32343	0.29322	0.42789	0.28994	0.5253		0.11304	0.062603	0.16798	0.19958	0.29128	0.19482	0.14091
ENSG00000117139	KDM5B		249.7791	244.7127	234.1361	241.6508	239.9808	236.1827	253.3277		9.5361	6.9197	4.4596	4.8614	8.3983	1.3581	10.3554
ENSG00000235449	AC098934.3		5.2936	5.7292	5.3702	5.5424	5.7646	5.7135	6.8688		1.0439	0.58396	0.61765	0.50182	0.72475	1.0491	1.5466
ENSG00000228288	PCAT6		4.1907	3.8716	4.7696	4.1506	4.1229	4.0484	4.1374		0.46602	0.25902	1.0398	0.73442	0.95221	0.834	0.76339
ENSG00000214796	AC098934.1		1.2942	0.97183	1.0442	0.87425	0.64984	0.89897	0.63095		0.13111	0.43416	0.39937	0.33331	0.31637	0.15456	0.22165
ENSG00000234996	AC098934.2		0.60668	0.32813	0.43946	0.70739	0.58038	0.33608	0.49082		0.15547	0.13801	0.45086	0.17068	0.25569	0.088359	0.14896
ENSG00000183155	RABIF		34.9397	36.8986	35.473	37.1542	36.6647	36.4923	38.0963		4.3904	3.9159	1.784	0.92599	2.2997	2.0761	4.1487
ENSG00000117153	KLHL12		116.6413	116.7452	113.4002	112.3365	116.6719	120.4667	117.1129		2.5215	6.8903	4.7084	4.9923	4.8009	2.8811	2.7748
ENSG00000159346	ADIPOR1		188.4591	189.0115	183.4223	182.5873	196.0496	176.6357	185.6234		14.3163	4.4452	3.0314	7.9265	7.4738	6.8356	4.1077
ENSG00000159348	CYB5R1		41.4688	41.6808	44.8364	41.358	41.0724	38.6643	41.3825		0.95364	2.2357	2.4104	5.3076	3.3089	2.3928	2.9646
ENSG00000163444	TMEM183A		48.2331	47.7836	49.7692	48.335	46.8725	48.5194	48.2143		4.861	3.3009	2.8578	3.554	1.7048	1.671	1.3929
ENSG00000143847	PPFIA4		17.3515	16.0825	18.5508	18.3014	15.555	18.1779	14.6513		2.5023	0.95966	1.8624	2.5809	3.1665	1.5298	0.94413
ENSG00000163485	ADORA1		3.6792	3.6049	3.4395	3.4802	3.053	2.9217	2.9141		1.0755	0.46486	0.38801	0.64569	0.40297	0.36781	0.7083
ENSG00000159388	BTG2		40.992	47.0527	38.7841	38.5112	39.3946	38.1163	40.2575		3.5606	5.1733	4.196	4.2581	5.1805	1.9804	6.5662
ENSG00000188783	PRELP		68.2901	57.3429	56.222	54.0073	55.0175	55.9239	59.0519		8.9963	6.5571	2.5202	1.675	2.3603	12.2136	11.0729
ENSG00000058668	ATP2B4		1510.9984	1481.0836	1469.5042	1573.5804	1609.5689	1578.3323	1629.0937		121.9514	197.0589	181.2906	69.6704	164.0956	115.2663	44.5437
ENSG00000221643	SNORA77		0.21645	0.27955	0.49736	0.3767	0.46138	0.15865	0.268		0.17368	0.21699	0.23269	0.25125	0.52754	0.11799	0.16003
ENSG00000058673	ZC3H11A		0.72364	0.85646	0.78308	0.77743	0.82671	0.62277	0.79188		0.4159	0.48481	0.39899	0.41464	0.19402	0.28648	0.21293
ENSG00000257315	ZBED6		2.1647	1.8292	1.7069	2.0042	1.6879	1.2832	1.8939		0.63604	0.55438	0.48384	0.57054	0.30486	0.66296	1.0182
ENSG00000182004	SNRPE		92.6449	93.5818	97.1352	93.8485	97.5472	101.5737	104.7308		3.8636	3.4471	4.818	5.6348	3.85	5.5392	8.5774
ENSG00000176754	LINC00303		0.62566	0.23196	0.42814	0.12194	0.296	0.28074	0.40752		0.29576	0.16236	0.22473	0.18192	0.27191	0.11709	0.17027
ENSG00000143842	SOX13		106.748	110.9388	102.9307	101.6436	92.7548	93.584	93.4967		5.7893	4.3671	7.0888	5.3467	8.394	5.5356	2.2435
ENSG00000143845	ETNK2		30.1791	27.861	29.3176	27.4955	27.3838	26.8899	26.2765		1.5184	1.8795	0.25909	2.4854	2.0018	2.6703	1.9437
ENSG00000174567	GOLT1A		0.62134	0.74274	0.85779	0.64902	0.42882	0.48523	0.58859		0.18699	0.34673	0.14595	0.35251	0.34802	0.22378	0.22403
ENSG00000143850	PLEKHA6		1.177	1.092	1.3287	0.9441	1.1566	1.2194	1.4393		0.403	0.35717	0.34458	0.30761	0.33147	0.36346	0.52324
ENSG00000158615	PPP1R15B		208.3601	212.7067	213.7629	210.7761	206.6491	216.5765	223.1287		9.706	9.7479	13.8103	21.7955	9.8708	5.9387	7.3739
ENSG00000133056	PIK3C2B		45.8199	42.5243	40.9807	41.1906	41.6721	41.6058	41.6783		3.1037	3.205	2.7298	0.72944	2.0911	2.5709	4.1513
ENSG00000198625	MDM4		68.556	70.6784	78.056	75.6731	69.5522	78.1948	69.3555		17.6264	13.3514	10.9026	6.9696	12.318	7.2043	4.4576
ENSG00000240219	AL512306.2		1.2765	1.2794	1.049	1.2301	0.78898	0.84284	0.62641		0.43596	0.84787	0.28242	0.33082	0.36423	0.36284	0.3544
ENSG00000163531	NFASC		26.8797	27.0211	27.1959	27.5417	23.7765	24.1259	24.2471		3.4488	4.9034	8.555	7.9997	4.3614	4.805	3.7702
ENSG00000184144	CNTN2		1.4563	1.0168	1.0872	0.80489	0.83187	0.61328	0.91908		0.24307	0.026623	0.30476	0.25389	0.33163	0.13444	0.40975
ENSG00000174529	TMEM81		2.6822	3.7683	3.3269	3.2014	3.4044	3.4058	3.747		0.94324	0.6442	0.49618	0.29935	0.76822	0.42218	0.40354
ENSG00000117222	RBBP5		68.1434	68.3311	74.0883	68.7043	70.8547	72.6293	76.2848		2.0396	1.8282	4.2086	4.0677	0.98148	4.324	3.2169
ENSG00000133059	DSTYK		98.5993	97.3598	91.7869	93.5426	94.2365	93.9399	96.5098		6.4299	3.7364	5.6296	1.8313	2.393	6.4549	3.9561
ENSG00000133069	TMCC2		49.8308	54.8915	46.4249	43.8599	43.7018	41.7845	44.563		1.5946	1.1399	5.6466	3.9799	4.7665	2.8234	1.8656
ENSG00000163545	NUAK2		5.8323	5.7798	6.5095	8.3217	6.8463	5.6899	5.3833		0.6769	0.44778	1.5471	0.74091	0.37875	1.5569	0.63356
ENSG00000162873	KLHDC8A		6.2971	6.4424	6.9411	6.5304	5.7322	6.0691	5.3816		0.62068	0.52856	1.0661	0.82427	1.1974	1.4726	1.9413
ENSG00000186007	LEMD1		15.0575	14.2929	14.2921	13.9688	14.0319	14.1623	15.8873		1.8473	2.3993	1.0603	1.2858	2.0815	1.7308	2.0827
ENSG00000281406	BLACAT1		6.6825	7.2863	7.4567	7.5612	6.3519	7.2758	7.2423		0.90192	0.7496	1.1993	1.0775	1.0567	0.68341	0.23692
ENSG00000117266	CDK18		46.2286	39.8904	42.8934	41.9304	42.8943	37.8837	35.0296		3.6731	2.5443	4.079	4.2049	3.0818	6.9975	1.3723
ENSG00000174514	MFSD4A		0.46767	0.51557	0.62166	0.58635	0.73441	0.51859	0.48547		0.31245	0.34773	0.21249	0.41187	0.19448	0.37066	0.16546
ENSG00000158711	ELK4		133.9364	125.1563	129.217	126.5238	127.3831	133.7062	140.2495		15.8411	14.7621	11.4483	22.5022	15.5406	8.4393	6.4937
ENSG00000158715	SLC45A3		40.9139	39.3663	39.7333	38.8936	39.7787	39.6018	38.5446		2.5747	0.61902	2.2762	3.5603	2.1751	1.0486	2.8692
ENSG00000069275	NUCKS1		419.8956	407.4221	408.5625	402.8155	399.5881	419.2832	458.176		8.7687	18.4239	14.2459	31.1086	22.38	25.8192	18.4267
ENSG00000117280	RAB29		88.3799	88.1597	90.5892	91.2047	86.3076	89.7728	88.9871		3.6053	2.1794	3.4173	1.6617	3.6335	2.4836	2.0079
ENSG00000133065	SLC41A1		112.9449	115.3613	109.4766	106.9873	103.6024	107.3616	109.7787		3.6903	4.3393	7.084	5.0774	5.9568	5.0828	6.5375
ENSG00000276600	RAB7B		65.1167	66.6037	61.7888	62.0914	67.6637	65.8513	72.999		10.7389	5.8271	9.1359	7.6638	8.6731	1.3435	5.8975
ENSG00000196188	CTSE		0	0	0.025974	0	0.053994	0	0.035589		0	0	0.051948	0	0.067055	0	0.071179
ENSG00000196550	FAM72A		1.8257	1.1011	1.4137	1.6812	1.4344	1.6476	1.3828		0.11497	0.39778	0.53502	0.36954	0.47298	0.19564	0.67324
ENSG00000266028	SRGAP2		104.4323	105.1477	103.8011	115.2063	113.9297	111.4208	102.8705		6.3608	3.5073	1.0738	6.1903	7.4983	5.1479	6.5731
ENSG00000263528	IKBKE		18.2147	19.0345	17.8329	17.0102	17.2158	16.9139	16.279		3.1347	0.80709	2.0866	1.7222	0.75877	1.8774	1.2103
ENSG00000266094	RASSF5		4.4162	4.7739	5.1711	4.5097	4.009	3.9187	3.5486		1.2596	0.17331	0.25216	0.57498	0.56307	0.19713	0.43757
ENSG00000143486	EIF2D		127.763	127.579	125.8342	123.0584	124.4443	119.4942	114.0026		3.1663	6.4057	3.0492	4.4511	4.3456	12.3354	10.8815
ENSG00000143479	DYRK3		16.0509	20.124	19.8119	20.2541	19.0491	19.2956	20.398		2.4543	1.1519	1.5988	1.7975	1.5134	0.89119	1.3903
ENSG00000162889	MAPKAPK2		76.8064	77.9894	77.9351	79.634	79.1654	77.114	72.499		2.8568	4.3659	1.7508	3.3123	5.7146	4.6985	3.1229
ENSG00000162892	IL24		4.5888	4.3241	5.3474	8.0046	9.5809	9.3566	6.4881		1.1919	0.5978	0.5532	2.1846	1.2091	2.1102	1.3918
ENSG00000162894	FCMR		1.2269	1.5861	1.0852	1.716	1.6503	2.0676	2.1872		0.22057	0.29848	0.28819	0.87309	0.48905	0.30046	0.20944
ENSG00000182795	C1orf116		1.4195	1.1211	1.1718	1.4868	1.8988	1.1195	0.84293		0.44391	0.33451	0.2686	0.38288	0.4385	0.6966	0.49401
ENSG00000123836	PFKFB2		91.0294	93.5144	94.5921	101.126	93.729	94.3254	88.824		7.4514	6.9907	3.5693	9.6142	7.818	2.3066	2.5368
ENSG00000180667	YOD1		30.0921	31.0514	33.3043	35.0386	32.6076	33.2613	32.2508		1.3358	2.6209	3.0782	7.8894	2.4953	2.4254	4.4353
ENSG00000196352	CD55		10.5838	10.1617	13.9981	13.3359	14.9301	14.2239	15.0915		0.79218	0.68679	1.5978	0.88994	1.3967	1.3849	0.47969
ENSG00000117335	CD46		238.1867	234.7369	236.947	241.2773	233.9679	238.3499	244.7848		17.4852	17.839	10.8755	31.6235	23.4389	8.8327	5.8855
ENSG00000203709	MIR29B2CHG		0.92988	1.0815	1.0329	1.2771	0.60239	0.82632	0.80662		0.63192	0.16566	0.30688	0.58479	0.32892	0.43355	0.53163
ENSG00000284237	AL356275.1		0.20474	0.14457	0.38953	0.30823	0.23648	0.29768	0.15275		0.08541	0.10975	0.15191	0.13707	0.065904	0.23948	0.11685
ENSG00000076356	PLXNA2		5.8031	5.9394	5.4654	5.7551	5.4714	6.0945	5.3758		0.27424	0.72085	0.6077	0.99157	1.1931	0.62371	1.299
ENSG00000224260	AL023754.1		0.35771	0.20234	0.27541	0.27193	0.53856	0.48835	0.18077		0.25461	0.15372	0.21463	0.1282	0.40506	0.14432	0.13272
ENSG00000196878	LAMB3		31.8784	28.1674	29.608	29.6246	31.582	30.619	27.1657		8.1735	6.7897	6.2213	4.2913	5.3331	8.6307	6.6411
ENSG00000162757	C1orf74		8.8329	8.389	8.2324	8.1199	8.9902	10.0696	8.4873		0.7467	0.71253	0.93763	1.1799	0.80855	1.3896	1.7361
ENSG00000117595	IRF6		1.6245	2.3065	2.1649	1.6475	2.3262	2.1877	2.2049		0.41967	0.63959	0.68944	0.29628	0.55531	0.33435	0.87609
ENSG00000117597	UTP25		94.5004	98.0171	97.7188	102.692	100.903	95.7201	96.2985		4.369	2.4649	2.1134	4.4218	6.0217	7.0693	6.5235
ENSG00000143469	SYT14		82.9125	79.4387	78.269	83.1127	81.7741	86.3837	86.2801		18.981	13.292	10.7355	23.5755	20.6699	8.2287	8.8708
ENSG00000203706	SERTAD4-AS1		4.9478	5.6526	5.5048	6.4423	5.6573	5.4907	5.6099		0.46276	0.92174	0.44913	0.3085	0.72607	0.62919	1.3706
ENSG00000082497	SERTAD4		73.4503	69.7181	66.5219	71.9843	74.6531	76.1374	78.5744		3.0458	3.1772	4.7608	6.6119	3.1475	2.839	1.9992
ENSG00000054392	HHAT		45.3107	43.4094	46.7449	44.0675	44.8697	41.6542	41.3154		4.1177	2.2528	6.4269	4.1004	4.3279	5.0953	2.2823
ENSG00000143473	KCNH1		1.4322	1.2759	1.2659	1.1682	1.4042	1.6923	1.7052		0.46244	0.10092	0.30182	0.46973	0.48944	0.88666	0.59084
ENSG00000226986	AC092017.1		2.6672	2.4859	2.4521	2.3379	2.8436	2.6458	3.0961		0.42871	0.67419	0.47218	0.92637	0.60336	0.77281	0.21438
ENSG00000117625	RCOR3		95.5098	93.0066	90.7479	88.5752	82.9426	96.3272	93.8943		14.3719	12.6222	7.8439	4.2893	9.7241	5.4116	4.5867
ENSG00000082512	TRAF5		19.1872	21.1861	21.285	22.2028	19.7701	21.4336	19.0825		3.9253	1.7631	1.7422	2.2572	1.9728	1.3283	1.3629
ENSG00000153363	LINC00467		9.5287	10.3244	10.3057	9.8322	9.0773	8.6847	9.9735		0.78785	1.2279	2.3637	0.68741	1.0627	1.0809	0.57628
ENSG00000236809	SNX25P1		1.3116	1.15	0.97386	1.4838	1.5598	1.2667	1.0626		0.35941	0.35991	0.18888	0.31083	0.61971	0.26284	0.15683
ENSG00000170385	SLC30A1		96.2064	91.2911	90.8524	88.6058	90.534	90.7493	106.0926		11.0477	9.6475	17.3371	19.8258	13.1597	7.7396	2.5019
ENSG00000117650	NEK2		1.2704	1.712	1.2773	1.5666	1.0059	1.068	1.3948		0.2532	0.36476	0.73939	0.54043	0.20993	0.37119	0.33785
ENSG00000123684	LPGAT1		304.7414	282.1895	297.4759	279.1842	271.8624	293.2508	326.0031		21.568	19.2033	18.4083	35.3409	26.1379	3.1175	13.8714
ENSG00000143493	INTS7		97.108	97.7815	96.6486	94.779	92.3244	96.4232	102.4794		4.4505	5.3023	3.5824	1.0512	5.9238	3.3407	3.957
ENSG00000143476	DTL		3.0384	3.2673	3.1521	3.4049	2.7244	2.4115	3.1076		0.8849	0.63936	0.19952	0.30806	1.127	0.80672	0.33262
ENSG00000220749	RPL21P28		0.45785	0.70335	0.61186	0.428	0.63602	0.39184	0.38405		0.15933	0.32375	0.17251	0.17943	0.19049	0.34203	0.21309
ENSG00000226251	AL451060.1		1.0369	1.2575	0.9231	0.79088	0.83653	0.5845	0.78516		0.23286	0.43742	0.46716	0.34166	0.42633	0.14185	0.53653
ENSG00000066027	PPP2R5A		57.1802	50.9905	52.895	49.0088	51.3608	51.1435	54.265		3.465	3.0455	1.7084	1.7724	3.1078	3.5886	0.70487
ENSG00000065600	TMEM206		31.39	30.0361	30.1197	29.2947	30.4992	28.9169	28.051		1.0022	2.9035	2.1867	1.2969	2.3751	1.5353	2.5974
ENSG00000117691	NENF		58.1202	61.8454	62.851	58.0968	58.4764	59.7917	57.6101		4.2533	5.9499	9.3189	5.1078	5.7877	2.3715	4.093
ENSG00000228067	LINC01740		0.50271	0.61777	0.64649	0.61753	0.5143	0.56197	0.63034		0.457	0.40834	0.23059	0.29724	0.20595	0.22981	0.22036
ENSG00000260805	AC092803.2		2.7239	3.0001	3.0341	2.8245	1.884	2.3027	2.6628		0.48631	0.4691	0.37756	0.53492	0.34057	0.39455	0.49001
ENSG00000162772	ATF3		243.607	322.4765	308.2527	249.254	264.9387	245.4785	249.8065		47.1033	19.5502	28.4086	30.2411	30.6118	37.4743	36.8325
ENSG00000123685	BATF3		1.4128	1.2648	1.3359	1.7278	1.3342	1.1968	1.1631		0.28812	0.29984	0.42976	0.41909	0.15775	0.40114	0.67572
ENSG00000117697	NSL1		27.9737	28.3802	29.1579	27.0224	26.7868	28.1932	31.1779		1.3905	2.1182	1.1633	1.7943	1.8099	2.3297	0.75973
ENSG00000203705	TATDN3		17.0963	15.4069	16.4172	15.9241	15.7496	17.0147	16.8238		0.83063	0.63202	0.64126	2.4199	0.82754	1.7696	1.7619
ENSG00000198468	FLVCR1-DT		5.6222	5.1386	5.2838	6.2471	5.3532	5.4098	4.8773		0.078238	1.493	1.1685	0.67509	0.55628	0.76817	0.6215
ENSG00000162769	FLVCR1		34.3841	32.4122	33.7035	30.1548	32.2645	34.4349	32.5557		2.7785	1.9311	1.5855	5.5389	3.3615	2.0515	2.366
ENSG00000143494	VASH2		2.396	2.6482	2.813	1.9236	2.4118	2.6992	2.4854		0.44903	0.13698	0.46898	0.26138	0.73224	0.89659	0.48918
ENSG00000174606	ANGEL2		68.8722	69.7499	74.8849	65.934	66.3259	72.3375	73.9862		6.3643	7.4308	3.2819	6.3652	5.6667	4.3553	1.5094
ENSG00000136643	RPS6KC1		104.8964	109.4925	108.8198	106.4977	110.1802	107.384	114.2744		4.832	3.9887	4.0497	6.5979	3.2809	3.6098	5.231
ENSG00000230461	PROX1-AS1		2.8701	3.5201	3.5248	2.4065	3.184	3.4583	2.3981		0.69192	1.4973	0.59294	0.92423	0.31614	0.68634	0.62356
ENSG00000117707	PROX1		23.9095	25.1301	23.1515	22.8169	21.9618	20.4048	21.8785		3.3067	1.579	2.8129	4.5701	4.9736	2.5707	1.744
ENSG00000274895	AC011700.1		0.72928	1.0517	0.97192	1.2811	0.76567	0.72592	0.71495		0.38654	0.18023	0.45829	0.52817	0.21367	0.26837	0.49374
ENSG00000143499	SMYD2		50.531	52.8359	53.0484	53.2064	49.0204	53.7651	54.0799		2.1063	2.3473	2.5615	1.9288	3.7162	4.3406	4.9381
ENSG00000152104	PTPN14		143.9492	141.6739	137.8883	148.8413	151.7931	146.47	149.9689		1.5397	6.3498	11.2208	12.0855	14.6141	3.6534	8.1891
ENSG00000117724	CENPF		37.9363	40.434	36.6816	40.3832	37.3536	39.0391	36.9589		3.4353	3.9933	4.392	4.4358	7.4924	7.0946	4.5236
ENSG00000082482	KCNK2		5.7543	5.9219	6.7194	6.2175	6.4841	5.734	6.3941		1.0822	0.92443	1.1407	0.25314	0.839	1.0997	1.4845
ENSG00000136636	KCTD3		123.3115	123.0979	119.257	120.1046	114.69	119.5518	120.0857		10.0105	12.5716	6.9497	8.6261	8.2461	3.0162	4.984
ENSG00000042781	USH2A		1.123	0.95254	1.1859	0.94095	1.0431	0.84539	1.2684		0.32521	0.18268	0.40456	0.42576	0.67605	0.31119	0.50103
ENSG00000196482	ESRRG		5.5213	5.2141	4.7371	5.8206	4.6752	4.8118	5.9672		1.6177	0.8139	0.38926	1.1703	0.49382	0.73337	0.22395
ENSG00000092978	GPATCH2		48.2519	46.9349	49.5749	49.1886	49.3506	53.4802	51.1732		2.2281	2.2428	1.8771	0.85278	3.3072	2.2435	5.5515
ENSG00000162814	SPATA17		4.5492	4.5397	4.9952	4.5726	4.2123	4.2962	5.0047		1.1322	0.69437	0.67598	0.823	0.72625	0.34521	0.77568
ENSG00000067533	RRP15		47.6924	48.7764	52.8414	50.3174	50.9958	55.4025	56.5679		3.8423	2.0046	4.1843	3.3777	3.5706	6.8436	3.7511
ENSG00000232480	TGFB2-AS1		0.42048	0.43696	0.54969	0.43223	0.25302	0.20853	0.30833		0.21635	0.055142	0.048516	0.39673	0.13475	0.17059	0.14273
ENSG00000092969	TGFB2		20.992	20.2023	21.2434	22.618	23.2455	22.2309	21.7274		2.1838	3.1587	1.4165	2.7192	1.7797	1.0274	1.6553
ENSG00000143353	LYPLAL1		34.8549	36.2391	39.1605	37.6778	35.7849	36.0672	39.6734		1.0848	3.4745	1.1773	3.4561	3.1111	3.2928	4.9255
ENSG00000277007	AC096642.1		1.7118	1.1328	1.8914	1.9433	1.487	1.5936	1.6408		0.79072	0.57968	0.99694	0.99416	0.6714	0.79211	0.35861
ENSG00000215817	ZC3H11B		1.0166	1.1251	0.91329	1.0291	0.94793	0.51492	1.0728		0.2098	0.34609	0.36398	0.40467	0.18173	0.22978	0.49679
ENSG00000196660	SLC30A10		0.75564	0.90619	0.85695	1.4721	0.97044	0.62552	0.99457		0.59816	0.17053	0.38487	0.32199	0.32623	0.16296	0.49973
ENSG00000136628	EPRS		425.7762	438.2501	424.7996	432.1773	439.4999	429.5822	449.5437		38.3412	19.4661	25.6779	2.8733	24.0032	16.2559	16.7183
ENSG00000162813	BPNT1		86.2216	87.5139	84.4246	82.2142	83.794	83.7851	88.4159		5.8942	1.3602	1.4506	3.6335	3.1449	3.8306	3.557
ENSG00000067704	IARS2		268.1108	273.788	265.0776	264.3124	268.7975	267.8387	270.6436		9.0033	2.941	12.5456	9.9542	10.297	11.2439	2.6008
ENSG00000232134	RPS15AP12		0.38271	0.22237	0.33446	0.32432	0.30666	0.32708	0.29712		0.18761	0.13234	0.11092	0.17234	0.20807	0.22612	0.10454
ENSG00000118873	RAB3GAP2		132.2349	124.0641	124.7055	126.8286	124.2857	128.4448	128.7732		2.0725	8.1688	8.9758	6.8137	4.4806	7.5223	1.4134
ENSG00000218283	MORF4L1P1		0.3537	0.60164	0.44971	0.52885	0.62129	0.41898	0.31388		0.29121	0.35677	0.30584	0.18148	0.32058	0.44392	0.44583
ENSG00000116141	MARK1		12.8229	12.4772	13.3675	12.5463	12.8254	12.1869	12.6046		2.1222	0.54823	0.96514	0.77912	1.7999	0.70592	1.6172
ENSG00000117791	MARC2		3.276	3.7151	3.8738	3.8553	3.4939	3.4522	3.2009		1.0067	1.0563	0.32154	1.0017	0.77751	0.72284	0.60364
ENSG00000136630	HLX		1.8926	1.8593	2.2897	1.8088	2.0955	2.1471	1.9492		0.2338	0.42602	0.29519	0.24892	0.64592	0.39103	0.50092
ENSG00000143507	DUSP10		112.2777	126.6113	140.4702	113.6444	106.0056	101.0188	115.499		4.5027	2.941	3.6925	3.7488	8.399	17.4665	19.256
ENSG00000236230	AL356108.1		0.53049	0.84751	0.77352	0.72318	0.84567	0.57813	0.86133		0.25812	0.50427	0.49448	0.44101	0.60188	0.22167	0.21323
ENSG00000143512	HHIPL2		3.8097	3.517	3.4213	3.9717	3.1289	3.5182	3.1225		1.231	0.85969	0.42095	0.92041	0.38088	0.90982	0.36063
ENSG00000143498	TAF1A		10.3217	10.3721	10.2095	10.0327	9.8039	10.3199	10.2186		1.0991	0.38717	1.4599	1.5927	0.67564	0.98819	0.624
ENSG00000225265	TAF1A-AS1		2.1718	2.0972	1.7341	2.38	2.2058	2.006	2.3646		0.68937	0.32397	0.48789	0.56343	1.0158	0.5817	0.40505
ENSG00000154305	MIA3		146.8518	148.5079	144.5052	139.145	147.0945	146.6739	152.2793		4.8371	5.3926	5.0827	10.8389	7.4173	4.0475	7.8465
ENSG00000272750	AL592148.3		2.8745	2.2451	1.9934	2.8532	2.1377	2.6338	2.5653		0.81463	0.84657	0.47271	0.6163	0.5513	0.32746	0.097238
ENSG00000186063	AIDA		27.2551	25.5689	24.0152	24.6597	26.837	26.4601	25.9919		1.7881	1.608	2.8133	1.7612	1.0715	3.467	2.4807
ENSG00000162819	BROX		142.766	134.7353	136.7559	133.4585	133.3384	141.1262	151.3084		13.8558	10.7238	11.2082	18.2376	12.3308	10.8621	11.7808
ENSG00000228106	AL392172.1		8.714	9.1134	9.1889	9.56	9.6822	9.7376	10.3893		0.73421	0.82195	0.56488	0.67595	0.7694	1.6666	1.9313
ENSG00000154309	DISP1		29.7351	30.3741	29.9265	28.9565	27.6631	27.4801	30.0662		2.6549	0.68532	2.2045	1.7378	1.2682	2.635	1.3441
ENSG00000187554	TLR5		6.2251	5.6646	6.287	4.7954	6.0543	5.4982	6.5357		0.97144	0.33698	1.1916	0.67026	1.4307	0.61008	0.86739
ENSG00000143502	SUSD4		0.97922	1.2741	1.8532	1.2769	1.6438	1.1802	1.5767		0.21594	0.45513	0.39303	0.48847	0.49292	0.2559	0.3275
ENSG00000203697	CAPN8		0.56425	0.42686	0.48988	0.30734	0.47894	0.52888	0.3428		0.55529	0.39971	0.17529	0.22127	0.15734	0.18168	0.14879
ENSG00000162909	CAPN2		358.7509	354.6815	360.4187	387.7928	378.9163	385.4922	368.7497		7.1622	4.2894	9.4287	4.4146	10.3266	9.8369	5.998
ENSG00000143514	TP53BP2		97.633	97.2756	98.1927	97.8716	97.706	94.2868	93.8692		7.1945	5.6991	7.3515	6.7815	7.459	1.6512	2.6615
ENSG00000272645	GTF2IP20		16.9022	16.3635	18.8205	18.3084	14.9029	15.7413	13.7178		5.9697	0.57767	2.3919	1.5129	1.468	1.7125	1.0252
ENSG00000185495	AC138393.1		10.8324	10.7435	11.5588	12.3458	9.4799	11.1697	10.2355		2.678	3.1843	1.4163	0.70594	3.5136	1.2801	1.1476
ENSG00000278467	AC138393.3		0.93837	0.58377	0.69844	0.80736	0.778	0.81457	0.50657		0.29616	0.099793	0.24651	0.50308	0.59748	0.33634	0.35034
ENSG00000143756	FBXO28		141.0002	136.1422	142.6607	130.9435	135.2231	139.4169	149.5785		3.9237	8.2803	15.3569	18.4247	8.8919	4.9698	13.0436
ENSG00000143753	DEGS1		85.5439	83.6973	87.6264	88.7454	93.6193	90.1672	91.714		1.5136	5.2515	2.2356	3.74	1.501	6.3123	5.7364
ENSG00000143748	NVL		32.6571	35.1694	33.0859	31.6441	33.5885	32.9996	32.1531		1.4034	1.5694	0.73374	0.41265	2.2201	1.4726	1.9686
ENSG00000143771	CNIH4		58.2416	58.0313	59.6988	56.8997	59.6178	59.92	60.5657		3.2641	2.383	3.9273	2.0976	1.8477	2.2211	2.3687
ENSG00000162923	WDR26		347.9857	354.2898	350.0102	344.0313	335.7631	347.5236	351.4352		8.2274	11.1958	10.3023	9.7471	16.4366	9.3625	3.5566
ENSG00000143786	CNIH3		2.7969	2.2906	2.5878	1.8921	2.5679	2.5802	2.1513		0.25197	0.50921	0.60254	0.30906	0.68689	0.61927	0.12853
ENSG00000233384	AC096537.1		0	0.085655	0.031087	0.1391	0	0.062001	0.040635		0	0.057898	0.062174	0.16251	0	0.071721	0.08127
ENSG00000229400	AL596330.1		4.2318	5.2074	4.6914	4.4796	3.2522	3.3089	4.1119		1.4158	1.5672	0.22827	0.8359	0.74705	1.2298	0.93719
ENSG00000185842	DNAH14		21.1053	21.6599	21.5279	22.6401	19.8821	20.9087	21.266		3.612	2.5528	1.0988	0.95929	1.338	1.584	2.3141
ENSG00000143815	LBR		71.7419	65.8955	66.1041	67.5086	65.2765	71.3473	73.5403		6.04	3.9007	6.0585	10.3729	5.7217	4.5561	3.0924
ENSG00000234476	AC092811.1		2.6684	1.8836	2.089	2.0524	1.8815	2.0483	2.0904		0.57763	0.20455	0.86842	0.51279	0.71831	0.34643	0.40262
ENSG00000154380	ENAH		374.5007	362.4172	361.601	385.4153	366.9898	369.1706	364.2413		42.7475	42.4738	44.916	73.8133	41.6459	11.4129	5.5055
ENSG00000227496	AC099066.2		1.3803	1.1653	2.1456	1.7013	1.4876	1.4643	2.0856		0.17405	0.067169	0.31104	0.52036	0.75419	0.49313	0.47019
ENSG00000143742	SRP9		155.1194	144.8002	152.9364	145.1914	143.0805	166.8605	172.9682		8.3959	17.1935	24.8354	26.3554	21.3443	20.9576	21.2056
ENSG00000143819	EPHX1		57.5763	58.5077	55.2187	57.208	59.8175	57.3737	53.524		7.7187	5.7372	7.2	3.946	5.3084	9.288	6.1434
ENSG00000242861	AL591895.1		8.3271	8.1792	8.7007	7.8385	7.2613	7.9305	7.5206		1.3048	2.0391	1.0007	1.2579	1.7545	1.0428	1.0621
ENSG00000196187	TMEM63A		138.734	132.8152	133.2374	135.2565	114.3073	117.5321	112.6445		17.4725	10.5802	10.4324	5.6637	9.0772	16.041	12.0369
ENSG00000143811	PYCR2		64.1772	65.9217	65.8865	64.9156	67.6576	65.2948	67.0095		3.047	1.2868	2.0218	1.4331	2.7556	2.6046	3.8436
ENSG00000143751	SDE2		62.9261	66.7429	62.6995	58.9952	61.3931	62.9967	72.6156		3.7661	3.831	2.5012	7.2117	4.345	8.1203	5.9662
ENSG00000272562	AL512343.2		0.5646	0.69376	0.52528	0.89681	0.61471	0.51812	0.49224		0.40916	0.44748	0.098662	0.51815	0.19448	0.38604	0.32166
ENSG00000163041	H3F3A		125.5278	130.028	126.286	130.2076	130.4457	120.733	124.3484		6.6749	6.2061	6.8114	6.0718	3.2727	5.7506	8.0291
ENSG00000225518	LINC01703		1.6935	1.4138	1.3488	1.2652	1.4821	1.4429	1.3183		0.40353	0.70481	0.68645	0.27631	0.50662	0.56382	0.2737
ENSG00000182827	ACBD3		135.6173	130.5905	134.7445	127.8166	127.9842	141.4832	149.2126		5.406	5.6743	14.9343	15.1885	5.0083	17.8337	15.2712
ENSG00000183814	LIN9		6.3145	6.4602	6.9242	6.1197	6.7755	6.5239	7.3096		0.42556	0.3473	1.0861	1.1382	0.74653	0.58067	0.3814
ENSG00000143799	PARP1		320.6019	322.7969	317.1454	328.0483	323.9216	316.9026	315.5568		22.2693	11.1379	17.41	14.637	14.464	8.7523	3.8021
ENSG00000203685	STUM		0.56244	1.0226	0.91797	0.74683	0.95195	0.80408	0.76155		0.1901	0.54216	0.20602	0.27886	0.45348	0.38161	0.35787
ENSG00000143772	ITPKB		35.9635	36.7301	34.6386	36.0924	34.3297	33.0516	35.2126		3.4235	2.0579	2.1281	2.1881	1.8582	3.1345	1.881
ENSG00000143801	PSEN2		35.4985	38.4682	34.662	37.38	36.341	32.7295	35.8121		1.3318	2.1605	1.633	1.2196	2.0525	2.0128	4.3593
ENSG00000163050	COQ8A		71.7239	75.2789	71.8095	68.7396	66.9927	69.6443	68.4237		3.2124	5.6016	4.5756	6.4252	4.1851	0.78312	1.7606
ENSG00000143776	CDC42BPA		143.8343	145.7372	141.3389	144.7329	136.0832	139.9882	149.0648		7.8821	9.7721	4.2784	15.1863	17.2895	6.8938	7.9317
ENSG00000181450	ZNF678		18.8565	17.025	16.4707	18.2013	17.7465	17.5286	20.0274		2.0461	0.83481	0.52244	3.4804	2.0681	1.4841	1.7278
ENSG00000143740	SNAP47		71.1323	73.4987	72.9409	71.7035	69.4964	70.5422	73.1664		2.0048	5.6952	3.0899	2.4564	1.8468	2.7977	6.9983
ENSG00000081692	JMJD4		31.0252	33.3011	33.7112	34.0921	35.2115	32.3012	34.0371		0.90354	2.0752	2.4916	4.8311	1.8005	1.6603	2.357
ENSG00000143816	WNT9A		4.3917	4.3186	4.8946	4.5471	5.2304	4.4614	3.9308		0.1864	0.94003	1.4326	0.75353	0.42544	0.98457	0.70172
ENSG00000143761	ARF1		352.7626	355.9946	351.2334	349.5013	370.7757	350.0755	354.3527		27.4048	22.5382	10.6192	28.9092	24.7063	7.9111	7.9766
ENSG00000143793	C1orf35		16.0126	17.5702	18.3861	17.3119	16.6277	18.0327	16.9612		0.66955	1.6449	1.0466	1.2661	2.4197	0.90305	1.8202
ENSG00000162910	MRPL55		23.3186	22.5654	23.0545	23.0103	21.8563	20.4976	21.189		1.9376	0.53054	1.2277	2.4129	1.9893	2.3135	1.5827
ENSG00000143774	GUK1		120.8168	120.1488	122.4785	123.2285	124.3976	120.7962	114.9479		5.4296	7.3939	2.1201	13.2676	6.6165	4.5143	4.8156
ENSG00000198835	GJC2		5.4179	5.8517	5.3453	5.3137	4.8738	5.0399	5.4149		0.80649	0.49923	0.70861	0.94801	0.25184	0.56265	0.80462
ENSG00000203684	IBA57-DT		0.65264	0.37804	0.37222	0.47618	0.3302	0.4102	0.38375		0.36061	0.20526	0.18314	0.4473	0.14086	0.28496	0.16485
ENSG00000181873	IBA57		27.9588	28.8296	25.8321	26.8988	25.9375	27.3583	28.018		2.378	1.2392	3.2478	1.7751	1.6965	2.3716	1.9501
ENSG00000162913	OBSCN-AS1		1.2855	1.0867	1.1938	0.929	0.74096	1.1315	0.71333		0.35791	0.43757	0.47455	0.35493	0.46046	0.46083	0.1947
ENSG00000154358	OBSCN		12.5157	13.3938	13.2843	14.1594	11.0391	11.9501	10.7817		3.55	2.5976	0.75289	2.6831	1.9145	2.2004	2.222
ENSG00000154370	TRIM11		39.2392	42.0045	41.6494	39.0825	38.9938	38.7601	34.4552		2.3506	2.2461	3.3347	4.1283	5.1505	3.8227	1.9535
ENSG00000231563	AL670729.1		0.5326	0.57417	0.64885	1.0265	0.35022	0.53666	0.93206		0.12676	0.30119	0.33591	0.22315	0.17514	0.20001	0.46537
ENSG00000181218	HIST3H2A		18.7732	19.7857	20.2018	18.092	18.3317	19.7406	17.8556		1.4499	1.3134	1.2161	2.5074	0.80017	2.0099	3.0866
ENSG00000196890	HIST3H2BB		1.3192	1.3138	1.2697	1.2898	1.2722	1.0461	1.3501		0.23294	0.4757	0.53381	0.30696	0.16997	0.39742	0.34423
ENSG00000279306	AL139288.1		0.24141	0.3571	0.15817	0.31333	0.11128	0.22653	0.23322		0.23655	0.25596	0.1298	0.32886	0.13967	0.14296	0.10751
ENSG00000168159	RNF187		142.7952	143.1387	140.662	139.0793	140.9707	135.8067	136.7754		6.6943	3.8109	5.97	10.7182	6.5002	7.0418	4.4295
ENSG00000201321	RNA5S9		2.193	0.28261	0.68179	0.72055	1.4136	0.62605	0.86641		3.5344	0.21526	0.58825	0.54341	2.3806	0.74452	0.95082
ENSG00000183929	DUSP5P1		4.8781	5.3504	4.3214	4.8283	4.1927	4.5697	3.8391		2.7681	1.9171	1.5889	1.1945	1.4065	1.3106	1.551
ENSG00000206878	RF00432		0.7633	0.77643	0.90969	0.85463	0.87956	0.71226	0.88905		0.39124	0.44228	0.24602	0.5763	0.61279	0.081727	0.36576
ENSG00000234975	FTH1P2		11.463	10.8186	12.0733	12.3625	11.4035	11.9723	11.7048		2.4928	1.3366	2.2576	1.8195	2.6238	0.98691	0.38191
ENSG00000116574	RHOU		22.4493	22.2364	21.8715	20.798	21.2017	22.2728	23.1688		4.2484	3.8622	4.0398	4.6293	3.4634	3.0227	2.8887
ENSG00000177788	AL162595.1		1.4018	1.6547	1.2509	1.3588	0.98976	1.4293	1.484		0.21578	0.15544	0.36449	0.47412	0.20857	0.17441	0.8334
ENSG00000168118	RAB4A		54.6592	50.1485	53.1641	50.406	51.2199	54.0604	56.3887		1.8199	1.8776	4.5606	2.808	1.7647	4.7436	4.8881
ENSG00000154429	CCSAP		34.0663	31.6029	32.6605	31.5293	29.4255	31.2972	35.1975		4.9578	4.2361	4.3881	5.4286	3.3829	2.6974	3.626
ENSG00000069248	NUP133		131.6915	127.2517	125.2614	126.9432	127.9027	127.916	133.4532		1.6448	3.1191	5.4561	4.8029	3.4922	1.7716	5.105
ENSG00000135776	ABCB10		64.3154	65.4119	63.3877	63.8559	62.9038	61.9522	68.2957		7.2646	7.1972	8.2315	8.9384	3.2769	4.8836	4.6831
ENSG00000135801	TAF5L		46.2891	48.6217	47.6951	47.9472	48.7486	46.5509	47.6346		2.37	3.1013	3.1209	1.3196	1.8007	1.1878	1.5153
ENSG00000135763	URB2		34.3441	34.2031	35.0871	36.0017	37.0307	36.0304	33.847		4.0053	3.6971	2.2316	1.3742	2.0035	1.8832	1.4469
ENSG00000143641	GALNT2		956.9166	938.6646	933.8468	926.5986	969.5143	964.48	1005.8878		136.9963	107.3398	110.7499	110.5138	130.8578	59.8146	72.4625
ENSG00000135775	COG2		73.4633	73.8533	74.1709	74.9322	74.7088	75.4556	72.9731		1.5296	4.1752	4.7998	3.4875	5.854	2.6704	5.2369
ENSG00000135744	AGT		2.1826	3.3219	2.9629	2.8803	2.0801	2.1477	2.601		0.34945	0.45485	0.20242	0.38288	0.4831	0.78424	0.68247
ENSG00000119280	C1orf198		209.3613	211.6883	233.3542	246.6383	267.6681	270.2067	253.7626		7.2977	5.6727	10.5113	9.4025	11.4082	4.7581	6.1786
ENSG00000223393	AL118511.1		0.79839	0.82419	0.62961	0.62538	0.48219	0.75002	0.34453		0.56503	0.34722	0.3096	0.3052	0.30624	0.22789	0.21436
ENSG00000143643	TTC13		27.2559	26.498	26.5124	27.5075	25.6952	26.5584	26.7256		1.0485	1.0541	2.292	1.8762	1.0394	0.41502	2.4376
ENSG00000173409	ARV1		46.3589	43.3214	44.8319	45.0141	45.1259	44.2895	48.818		2.6149	2.0367	3.7913	2.1676	1.6915	3.6125	7.6639
ENSG00000182118	FAM89A		7.4724	7.3882	7.687	8.0808	8.7564	8.4753	7.0727		0.62534	0.87241	1.9985	0.42696	0.90831	1.7742	0.75239
ENSG00000143633	C1orf131		26.6181	28.2974	28.8674	27.4001	29.2223	31.7406	29.1429		1.1952	1.6534	0.51566	2.9081	2.0885	4.6254	2.3879
ENSG00000116906	GNPAT		80.166	81.1101	80.0945	77.4336	81.7566	82.5915	82.3667		1.3229	4.9014	2.7181	1.3867	1.6616	4.0834	4.4252
ENSG00000116903	EXOC8		47.372	52.0212	49.4488	50.335	49.4976	47.3291	52.2006		0.61166	5.2502	3.7622	6.6565	2.4655	1.4843	1.4638
ENSG00000010072	SPRTN		26.8987	29.2567	29.0821	25.5779	28.8804	30.3567	31.0808		2.362	1.5995	1.362	3.7513	0.98448	2.7874	4.2615
ENSG00000135766	EGLN1		79.4198	76.2069	75.9135	75.3204	75.886	79.8563	81.4856		2.8044	4.2904	7.0751	9.0079	6.3806	3.6404	5.3204
ENSG00000233461	AL445524.1		5.0306	4.3915	5.6275	4.862	5.3802	5.363	4.1999		1.2015	0.32814	0.73617	0.60508	0.78339	0.81189	0.61196
ENSG00000116918	TSNAX		83.3232	81.1263	83.4582	83.7279	80.7013	89.1213	98.1387		7.2391	7.585	8.9971	15.7197	7.1004	12.2885	10.5991
ENSG00000162946	DISC1		9.9039	10.2591	11.0167	10.4635	8.2878	10.04	9.9903		0.3517	1.3645	1.9063	0.96832	1.1597	0.3186	2.6223
ENSG00000116991	SIPA1L2		464.8775	466.9489	454.9469	499.7615	532.1011	520.0727	484.9455		32.5223	20.3638	37.2819	14.1953	20.5792	16.0819	9.0096
ENSG00000212916	MAP10		2.9891	2.446	2.5305	2.3472	2.4101	3.0748	2.5023		0.61669	0.69355	0.5421	0.61257	0.65875	0.26399	0.4074
ENSG00000135778	NTPCR		59.2888	55.232	55.4507	53.2061	51.4525	54.3563	52.122		3.5218	2.3266	4.6879	3.5414	2.0833	3.6514	4.2653
ENSG00000135749	PCNX2		87.1684	88.9553	87.8147	85.6256	86.0774	84.278	86.3271		6.5377	4.5191	9.5349	3.6816	5.1417	4.7374	5.5633
ENSG00000231940	RPS7P3		0.69503	0.85348	0.86295	1.2118	0.76907	0.76901	0.54876		0.19541	0.38828	0.40145	0.16686	0.38856	0.29022	0.29723
ENSG00000143674	MAP3K21		5.1473	5.2039	3.4102	4.5501	4.2728	4.4587	4.9977		1.2376	0.88419	0.6057	1.154	2.0039	0.38204	0.62625
ENSG00000135750	KCNK1		9.663	9.5734	9.9883	9.2419	8.9103	9.9073	10.7435		2.5394	1.2805	1.3179	0.99872	1.3165	0.98206	1.1766
ENSG00000183780	SLC35F3		2.7834	3.0518	2.4727	2.4878	2.7562	2.9715	3.4691		0.76846	0.91965	0.66314	0.56775	0.26491	0.60696	0.76326
ENSG00000231663	AL355472.1		3.2272	2.9489	3.5933	3.2118	3.3288	2.7671	3.1696		0.30996	0.20537	0.49015	0.86633	0.48197	0.32495	0.40361
ENSG00000168275	COA6		20.2341	22.0663	20.1726	21.1158	21.6416	23.1637	25.4768		2.4422	2.0422	2.3817	1.7752	1.0396	2.1286	1.2864
ENSG00000059588	TARBP1		68.8863	69.917	71.117	74.1914	63.6188	68.9955	65.1024		6.4701	3.736	3.512	2.5325	3.3697	3.8177	1.469
ENSG00000168264	IRF2BP2		142.7699	147.4984	156.2285	144.6269	134.2303	138.5397	142.1453		5.0533	4.5054	3.952	6.9541	6.5657	12.0848	16.8544
ENSG00000227630	LINC01132		0.45332	0.43788	0.36867	0.59859	0.46677	0.40849	0.34311		0.22938	0.29829	0.1112	0.27263	0.2503	0.12844	0.15008
ENSG00000173726	TOMM20		519.7053	500.7202	506.2052	502.2979	510.7134	539.1984	544.198		18.5746	14.7392	30.3203	23.0091	8.864	32.034	28.3834
ENSG00000188739	RBM34		1.9833	1.6792	2.1465	2.2256	2.0523	2.3575	2.0522		0.13599	0.50429	0.80832	0.7464	0.44874	0.26733	0.77644
ENSG00000054267	ARID4B		112.0146	112.3621	107.1728	108.1644	104.7917	111.7832	114.3209		11.3336	7.4256	5.8002	8.9231	4.8283	6.2698	4.0924
ENSG00000152904	GGPS1		66.7955	65.2431	67.1571	66.3223	65.3425	64.498	74.2375		2.9256	3.7259	1.3025	1.6547	3.0436	3.8282	2.5588
ENSG00000116957			50.1836	50.6508	50.6819	51.7044	52.2775	54.3092	51.8138		1.4155	2.9631	1.0121	1.463	1.542	2.9622	4.2379
ENSG00000162885	B3GALNT2		37.2112	38.2128	37.1823	38.9045	36.6624	38.7784	35.3275		1.7789	2.0818	1.5889	1.9743	2.1865	2.0865	0.73813
ENSG00000168243	GNG4		13.5368	12.5055	11.5765	11.9132	13.3802	13.1239	11.1563		1.578	1.9019	0.5848	0.74719	1.8169	0.89819	1.2617
ENSG00000143669	LYST		366.8988	386.7816	378.8056	400.6436	370.1494	362.7434	369.9464		33.8008	17.4742	10.8591	46.7079	49.037	26.7629	19.7387
ENSG00000116962	NID1		822.1088	832.1192	807.3812	812.9922	835.6905	770.2293	784.3428		33.0351	23.213	39.2283	65.9674	21.8394	53.6383	54.7998
ENSG00000077585	GPR137B		95.3123	103.238	100.3364	101.8216	105.0912	103.8193	100.4251		10.9383	10.008	5.3486	8.8567	10.5411	14.2625	10.5172
ENSG00000086619	ERO1B		28.5075	27.7663	27.0639	26.6254	27.1084	27.209	30.5899		1.5111	3.041	1.2496	2.8987	1.437	3.8688	5.5031
ENSG00000186197	EDARADD		0.85606	0.83311	1.1041	0.75467	0.65546	0.993	0.81899		0.28173	0.2679	0.23834	0.21704	0.18178	0.03944	0.30865
ENSG00000116977	LGALS8		190.5862	192.78	188.3867	195.1478	182.4244	189.6352	189.4577		9.4342	4.9261	5.3059	7.0571	8.4479	7.5947	12.1056
ENSG00000223776	LGALS8-AS1		0.60928	0.4545	0.47612	0.36375	0.50952	0.55332	0.57597		0.31318	0.26558	0.17653	0.25447	0.24688	0.28306	0.42005
ENSG00000273058	AL359921.2		2.1912	2.5225	3.3309	2.7884	2.5949	2.7606	2.3306		0.45332	0.4062	0.50675	0.23893	0.33311	0.38658	0.56187
ENSG00000230325	AL359921.1		0.48351	0.78387	0.59965	0.70013	0.45682	0.44285	0.45412		0.20651	0.44654	0.26754	0.22663	0.15059	0.2354	0.17817
ENSG00000119285	HEATR1		182.8588	179.8407	180.9096	186.9042	184.4633	194.6748	190.3798		3.1501	14.2442	19.3493	9.5635	11.1804	6.5405	8.7986
ENSG00000077522	ACTN2		2.0272	1.785	1.9942	2.3789	1.9901	1.781	1.7262		0.87816	0.26259	0.57621	0.74044	0.54379	0.33358	0.83667
ENSG00000116984	MTR		122.2153	125.2448	120.7096	123.5272	121.0952	121.7785	120.9717		2.7776	4.173	8.3228	6.7958	10.6299	5.7565	6.1562
ENSG00000198626	RYR2		15.0741	15.3337	14.853	16.1361	15.2335	15.185	16.2998		1.4371	1.4001	0.96838	1.2982	2.2974	1.4005	0.69169
ENSG00000116996	ZP4		0.027953	0	0	0.06416	0	0	0		0.055905	0	0	0.12832	0	0	0
ENSG00000133019	CHRM3		43.8057	44.2118	42.0362	43.5812	43.397	45.193	47.8969		3.5717	3.3597	1.8511	1.8806	6.263	1.4081	2.28
ENSG00000155816	FMN2		38.2967	36.2096	39.9138	35.4053	37.705	39.7701	41.8639		2.6159	1.8389	3.1662	1.0831	1.8251	3.831	1.3598
ENSG00000228818	AL359918.1		0.16279	0.55108	0.29395	0.50423	0.56726	0.45746	0.58137		0.129	0.3199	0.19821	0.097025	0.10779	0.1848	0.31807
ENSG00000182901	RGS7		0.7195	0.52476	0.56379	0.73329	0.34015	0.33233	0.67078		0.41584	0.066167	0.32944	0.13938	0.2416	0.18615	0.23639
ENSG00000225554	AL359764.1		1.6404	1.4165	1.1878	1.2523	1.1648	1.2638	1.318		0.56132	0.3952	0.53464	0.22426	0.21447	0.20143	0.14359
ENSG00000091483	FH		119.7603	123.5997	122.16	119.8333	127.3909	119.6812	121.6866		4.1916	3.7471	5.4615	3.9591	7.8004	2.471	3.3784
ENSG00000117009	KMO		0.13483	0.031033	0.12079	0.38632	0.14606	0.098981	0.19793		0.12342	0.062066	0.10219	0.10934	0.0071323	0.13132	0.20824
ENSG00000054277	OPN3		4.3902	4.3047	3.8806	4.9008	5.1973	5.4914	4.5742		0.40483	1.2553	0.53401	0.692	0.96835	0.51178	1.2656
ENSG00000203668	CHML		69.394	68.3023	76.6544	80.4965	80.1399	79.9949	81.9782		4.5434	7.5213	5.2627	13.2601	12.8802	4.3727	2.2613
ENSG00000174371	EXO1		5.9475	4.909	5.2015	5.103	5.3172	5.0632	4.8807		0.83232	0.95099	0.51448	0.47308	0.75304	0.56139	1.0304
ENSG00000197769	MAP1LC3C		31.9969	31.8321	31.992	30.9387	31.3272	28.1787	24.0205		0.26403	3.9547	4.4693	2.9624	4.4491	5.7007	3.0052
ENSG00000143702	CEP170		29.276	30.4359	28.571	29.6838	29.1376	25.6889	28.9192		2.638	2.536	4.4496	4.0466	4.1271	4.1199	1.2912
ENSG00000054282	SDCCAG8		21.7329	23.9602	23.6673	21.7281	22.0081	20.5086	22.6214		1.4629	1.6305	1.0689	1.236	2.7372	2.446	1.2049
ENSG00000117020	AKT3		24.7828	28.1006	26.2598	24.8068	26.8498	25.4321	26.8662		2.9225	3.3734	0.91141	3.9338	3.4582	1.4284	3.3366
ENSG00000179456	ZBTB18		53.0672	50.6501	50.1812	45.8881	44.2813	48.8387	51.1399		7.8989	7.2881	3.1269	6.8347	5.7403	3.2037	5.3853
ENSG00000035687	ADSS		80.0857	82.5186	81.9505	80.231	80.7579	84.4674	83.6101		3.2067	4.7156	4.4759	1.7257	1.705	4.0566	4.9909
ENSG00000179397	CATSPERE		3.0762	3.4287	2.7662	3.3524	2.8623	3.6514	3.4191		0.8969	0.77568	0.47869	0.48708	0.8425	0.77137	0.87607
ENSG00000121644	DESI2		113.2345	111.4409	109.5897	111.2395	107.4216	115.8226	117.1191		6.5433	4.984	3.4335	10.0776	7.7398	3.5377	4.7353
ENSG00000203667	COX20		76.9764	75.7849	77.8496	78.8515	74.9558	79.935	82.5075		3.3886	4.9823	4.7286	4.0014	5.4874	4.6939	9.9559
ENSG00000153187	HNRNPU		599.1151	600.5032	596.5962	619.2244	600.2108	624.7464	625.0271		9.9097	8.0688	14.7471	21.364	24.6447	29.3427	20.371
ENSG00000272195	AL356512.1		2.8819	2.1143	2.938	2.864	2.4388	2.953	2.8023		0.894	0.25155	0.48827	0.88801	0.9544	0.5578	0.94047
ENSG00000203666	EFCAB2		10.3022	9.7646	9.5968	9.863	8.8766	10.0667	9.1596		0.67075	1.676	0.98069	0.75987	1.2741	1.5425	1.0846
ENSG00000162849	KIF26B		4.1517	3.4963	3.9713	4.334	3.7754	2.9385	4.2475		0.53224	0.65204	0.59355	0.33543	1.0256	0.72779	1.1647
ENSG00000232192	KIF26B-AS1		0.86763	0.65279	0.9184	0.69562	0.58742	0.66733	0.59193		0.24514	0.2666	0.29974	0.2263	0.42851	0.25583	0.37044
ENSG00000185420	SMYD3		21.8175	21.6292	21.0273	20.6365	22.8837	21.7091	22.7993		1.702	1.3334	1.1155	3.1035	1.7375	1.852	2.1439
ENSG00000162851	TFB2M		45.6155	48.6173	50.007	48.8832	50.7194	52.6359	53.3706		5.584	2.7721	3.0707	3.4437	1.2956	1.4683	5.6662
ENSG00000162852	CNST		58.0647	58.2319	54.0076	51.8519	50.9658	55.5432	56.2922		1.4705	3.6719	2.6247	3.6518	2.2326	4.1413	3.7897
ENSG00000260698	AL591848.3		0.75133	0.75549	0.90454	0.74703	0.31402	0.77143	0.55553		0.26444	0.13351	0.38426	0.19208	0.1667	0.095608	0.22092
ENSG00000143653	SCCPDH		174.5083	171.6722	168.9668	166.8096	167.6399	176.6674	185.6617		21.8133	14.5409	16.2405	13.8777	11.0155	18.6823	17.4505
ENSG00000260855	AL591848.4		8.9232	8.0786	8.9032	9.6991	7.3964	7.9684	7.5019		1.4606	1.1315	1.8572	1.9879	1.2655	3.2501	0.994
ENSG00000227953	LINC01341		9.2233	11.3009	13.7359	10.4578	8.9039	9.9877	8.5877		2.0144	2.0536	1.5697	2.1161	1.0964	1.3592	1.4696
ENSG00000153207	AHCTF1		131.8064	128.0932	131.0796	128.3339	126.3856	129.4836	132.3135		2.7169	4.9247	6.9738	14.9145	12.4295	7.3088	6.8675
ENSG00000197472	ZNF695		0.68301	0.88517	0.7767	1.0039	0.76839	0.37072	0.94716		0.23345	0.27054	0.17749	0.45947	0.15037	0.084653	0.32816
ENSG00000135747	ZNF670-ZNF695		0.069507	0.15252	0.031087	0	0.12662	0.064624	0.040941		0.080715	0.11631	0.062174	0	0.032748	0.12925	0.081882
ENSG00000277462	ZNF670		3.2142	3.1332	3.4229	2.9739	2.9037	3.0251	2.9817		0.47293	0.48266	0.74749	0.73528	0.56777	0.57766	0.77942
ENSG00000188295	ZNF669		13.564	13.1292	12.4363	11.7798	12.1298	11.9828	12.5734		0.66334	1.0863	0.90345	1.4089	0.5412	1.9429	1.0323
ENSG00000196418	ZNF124		12.2382	11.5943	12.4037	11.978	11.3947	12.7315	12.4315		0.94374	1.5994	2.1597	2.0093	0.90307	1.3745	1.1607
ENSG00000259865	AL390728.6		4.679	4.5681	4.2553	5.2081	3.0461	5.1153	4.8525		2.796	2.3533	2.4615	1.9129	1.4636	0.90409	1.4956
ENSG00000227671	AL390728.4		63.1009	61.0585	62.3403	60.6597	54.3524	61.7498	55.8076		13.6173	3.2953	5.658	4.5122	7.7462	5.3715	1.9828
ENSG00000252516	RNA5SP82		0.62429	0.48107	0.45326	0.29116	0.29458	0.61299	0.15164		0.32527	0.28814	0.16848	0.080149	0.13177	0.18809	0.013424
ENSG00000162714	ZNF496		75.0647	73.2391	71.828	74.9674	69.6741	67.7542	65.3883		6.1529	5.5154	4.6492	2.8053	4.3786	1.8096	3.0802
ENSG00000162711	NLRP3		0.57767	0.62076	0.45563	0.62743	0.59068	0.68732	0.34927		0.24401	0.28206	0.17201	0.31574	0.28197	0.3045	0.1708
ENSG00000196242	OR2C3		1.1948	1.1069	0.96912	1.1258	1.238	1.0154	1.1677		0.26396	0.41158	0.30059	0.25394	0.33516	0.22767	0.45214
ENSG00000235749	AL390860.1		1.1776	1.3073	1.1745	0.9851	1.2554	0.67945	1.2909		0.53048	0.045633	0.31416	0.42974	0.23094	0.23545	0.61864
ENSG00000153230	OR14K1		0.31456	0.25167	0.17591	0.21944	0.14151	0.15086	0.15811		0.29131	0.14794	0.14195	0.15704	0.16349	0.11698	0.13413
ENSG00000228336	OR9H1P		0.3334	0.11669	0.32543	0.39779	0.20335	0.17913	0.37586		0.4803	0.10192	0.23848	0.35329	0.18162	0.1502	0.34635
ENSG00000162722	TRIM58		43.2601	40.1584	39.9684	42.7598	43.5936	44.0862	44.8345		1.5579	4.3188	3.6815	3.649	1.7495	3.7433	2.1937
ENSG00000238243	OR2W3		3.8536	3.9036	3.698	3.9992	4.1897	3.5045	4.4205		1.2161	0.17305	0.53072	0.37994	0.50146	0.52903	0.65973
ENSG00000177462	OR2T8		0.72364	0.65553	0.57647	0.51806	0.63048	0.86928	0.42826		0.4159	0.46462	0.12508	0.25324	0.45468	0.20537	0.47267
ENSG00000203663	OR2L2		0.67689	0.34692	0.46822	0.38866	0.42159	0.33204	0.51237		0.33472	0.12587	0.15509	0.21613	0.4115	0.18185	0.23928
ENSG00000196071	OR2L13		0.68627	0.83699	0.66735	0.65746	0.24303	0.74407	0.92685		0.34146	0.65269	0.30266	0.37362	0.23308	0.1479	0.39989
ENSG00000259823	LYPD8		2.9873	4.0746	2.8976	3.6177	2.9579	4.0599	3.6904		0.58697	0.50504	0.44777	0.90338	0.63171	0.65012	0.69033
ENSG00000175137	SH3BP5L		106.1821	105.7951	102.8169	106.331	105.8934	101.5744	95.5984		6.6681	5.97	4.4743	7.1282	8.3158	3.2724	4.797
ENSG00000171161	ZNF672		56.099	55.1815	55.7863	50.965	51.9945	51.051	52.432		4.0753	1.3009	4.256	2.6816	6.2709	5.4412	1.3751
ENSG00000171163	ZNF692		46.7328	50.1892	50.2387	49.7787	45.024	47.4195	40.8954		5.3133	3.9761	5.4989	5.8682	6.3557	6.9804	0.90046
ENSG00000185220	PGBD2		19.5864	21.6235	19.4192	22.3809	19.5826	20.4074	19.792		2.5721	1.3945	2.4524	1.7585	1.9256	0.80531	2.3725
ENSG00000184731	FAM110C		1.2687	1.071	0.89518	0.97558	0.8856	0.71197	0.63761		0.62935	0.36231	0.29072	0.47664	0.3624	0.24304	0.31924
ENSG00000035115	SH3YL1		29.2077	28.314	29.7059	29.1361	25.7726	27.5422	27.5111		7.4906	2.4729	1.6737	2.4958	3.5051	2.3563	1.6385
ENSG00000143727	ACP1		77.6231	80.9422	79.2607	78.5859	78.8701	81.1188	84.0108		6.6382	5.0598	4.781	1.6638	3.3707	3.3843	1.1284
ENSG00000233633	AC093326.1		0.95118	1.2999	1.2143	1.2123	1.0619	1.0978	0.83079		0.4073	0.27734	0.23699	0.42912	0.27655	0.41685	0.34753
ENSG00000151353	TMEM18		26.291	27.1174	25.0588	27.5763	25.9877	27.5208	25.6479		1.5779	2.5974	2.2001	1.6005	0.61766	2.0823	0.61936
ENSG00000130508	PXDN		19.6428	18.8934	18.4918	16.8761	18.993	17.7427	19.2736		3.1225	3.7587	3.7721	3.1041	2.434	2.6477	4.9139
ENSG00000032389	EIPR1		28.1712	27.415	26.4143	26.8423	27.015	28.2814	28.9206		2.0614	2.9095	2.2045	2.4559	1.9295	2.0775	1.6914
ENSG00000171853	TRAPPC12		28.3067	31.3655	29.0101	28.812	28.7927	29.9557	29.7459		3.8098	2.4835	2.2624	2.3543	2.9837	3.0179	2.2168
ENSG00000182551	ADI1		40.7862	41.0756	43.7413	43.9231	38.064	42.3223	41.2176		2.3244	0.82147	4.3443	5.8751	1.7673	1.4718	2.4742
ENSG00000235078	AC231981.1		0.49293	0.47668	0.40056	0.51787	0.45598	0.65146	0.72122		0.16838	0.20266	0.076053	0.21507	0.12278	0.13233	0.40649
ENSG00000242282	AC108488.1		6.9659	7.5308	7.2754	6.276	5.7401	5.8382	5.4319		1.3901	0.52895	1.1268	1.1041	0.61024	0.075574	1.1824
ENSG00000171865	RNASEH1		28.9193	28.0404	26.4092	29.6241	27.3663	29.8904	27.3072		1.3316	2.3404	0.70742	2.5509	2.5891	2.627	1.4244
ENSG00000234171	RNASEH1-AS1		5.7932	4.8497	5.2436	5.5611	5.4378	5.4559	5.6881		0.43461	0.33655	0.5998	0.83089	1.5598	0.76032	1.2563
ENSG00000171863	RPS7		791.4834	823.3848	819.9278	807.0635	827.8419	784.6066	784.7631		67.7387	12.8229	19.4191	31.5984	27.5582	44.8108	24.8774
ENSG00000231532	LINC01249		1.2429	1.0758	1.3319	1.5137	1.2503	1.3576	1.3047		0.3715	0.17834	0.2946	0.54691	0.75295	0.6134	0.27504
ENSG00000176887	SOX11		10.2509	8.8549	9.5104	8.7251	8.8006	10.5579	9.83		0.56096	0.92449	0.37519	1.5575	0.43416	1.2667	1.5478
ENSG00000134326	CMPK2		5.6788	5.7333	6.8667	5.1947	5.7675	6.9333	5.846		1.0302	0.84832	0.77599	1.2766	0.77876	1.421	0.87008
ENSG00000134321	RSAD2		2.0486	2.5508	1.513	1.9464	2.3271	3.0862	1.8803		0.84706	1.0438	0.5746	0.65013	0.59265	1.3856	0.43938
ENSG00000271947	AC017076.1		2.3064	2.4909	2.3389	1.8698	2.26	2.3366	2.6486		1.2509	1.1826	1.2981	0.17023	0.8955	0.49283	0.91394
ENSG00000228203	RNF144A-AS1		34.1607	34.5641	33.7126	34.4049	30.1015	32.7771	29.9255		1.535	3.6348	3.7893	1.6915	1.8396	3.1154	1.5095
ENSG00000151692	RNF144A		432.8147	425.175	429.6863	429.1467	411.9412	407.2799	414.9179		11.935	15.2786	10.8118	12.115	5.2167	23.3575	12.6383
ENSG00000272002	AC010904.2		1.8271	2.1265	2.7331	2.2914	1.6404	2.3219	1.8452		0.4415	0.66087	0.34792	0.48874	0.11947	1.0537	0.37554
ENSG00000235092	ID2-AS1		1.5246	1.6323	1.2791	1.9838	0.96152	1.1387	1.2837		0.10875	0.38615	0.56578	0.37599	0.46977	0.34535	0.65403
ENSG00000115738	ID2		31.0572	30.3221	29.6047	30.3649	28.649	31.3322	32.5378		2.531	4.3001	3.8772	1.5703	3.3016	2.6139	2.2391
ENSG00000134313	KIDINS220		150.366	149.2253	141.6438	145.7218	145.074	142.0472	148.3055		3.9504	2.6548	9.004	9.6679	7.522	4.9971	3.8463
ENSG00000143797	MBOAT2		30.4303	27.9983	29.5521	27.5709	26.845	28.6909	29.8625		4.6029	3.3172	2.7414	4.1434	2.5788	0.95523	3.0742
ENSG00000151693	ASAP2		53.677	57.732	53.124	53.3595	57.2414	60.1212	57.0696		3.307	2.9474	3.0876	2.4616	2.2113	4.3045	5.7049
ENSG00000119185	ITGB1BP1		65.3009	64.6793	64.3774	67.0658	67.8201	69.5333	64.1992		4.1191	1.6566	3.7073	3.0821	3.2393	3.9068	3.1315
ENSG00000119203	CPSF3		94.5047	94.4291	92.9045	91.8952	94.2283	95.1971	98.0876		4.582	4.8375	6.6009	6.5446	3.3622	4.1562	4.0788
ENSG00000134330	IAH1		31.3219	33.8663	33.1431	32.4976	32.5826	33.4768	34.5576		2.8968	2.7911	2.0938	2.2989	2.0376	1.6146	3.3107
ENSG00000151694	ADAM17		180.9143	183.5796	176.0447	182.417	181.4896	177.5785	188.4322		6.7183	4.2808	3.6694	8.9604	4.8842	8.5876	10.8727
ENSG00000271855	AC073195.1		1.3787	1.227	1.2902	1.2746	1.379	1.4381	1.1725		0.31576	0.54903	0.25057	0.26463	0.56141	0.48386	0.093221
ENSG00000134308	YWHAQ		557.3642	546.5186	550.3614	543.6285	561.5935	595.6612	600.1006		32.2463	4.7333	12.3058	10.0726	16.5015	37.5346	40.9323
ENSG00000240687	AC082651.1		3.2985	3.9628	3.0495	2.8739	3.4395	3.3058	4.265		0.64425	0.55129	0.46964	0.35371	0.44188	0.47296	0.45825
ENSG00000115750	TAF1B		27.6494	27.1445	29.3416	25.9919	29.6592	27.6001	29.7497		2.7848	2.3428	2.2053	1.3538	1.1486	0.68853	1.9959
ENSG00000269973	AC010969.2		5.6403	4.7852	4.9343	4.9243	5.327	5.4766	5.62		1.8199	0.96982	0.43094	0.57478	1.2403	0.90944	0.76212
ENSG00000134317	GRHL1		2.2964	2.7681	2.7789	2.645	2.4509	2.2302	2.6546		0.55336	1.2482	1.2093	0.50965	1.3544	0.41071	0.4918
ENSG00000260077	AC104794.2		1.2782	1.2602	1.699	1.5752	1.1399	1.2341	1.2037		0.59203	0.31682	0.30668	0.68506	0.31424	0.20183	0.4294
ENSG00000172059	KLF11		15.3526	14.4972	13.3751	15.4575	13.5884	13.7777	15.1754		3.3915	2.7334	2.2671	2.4691	1.4383	1.3232	1.5933
ENSG00000171848	RRM2		1.9786	1.299	1.8211	1.529	1.0652	1.5432	1.9442		0.54756	0.40429	0.53929	0.52726	0.69508	0.37134	0.56419
ENSG00000284681	AC007240.1		0.032135	0.025324	0	0.056701	0.019439	0.029689	0.068952		0.06427	0.050648	0	0.066041	0.038879	0.059379	0.1379
ENSG00000163009	C2orf48		0.21605	0.11719	0.18022	0.11978	0.092069	0.15957	0.076224		0.18768	0.23438	0.05793	0.10189	0.069138	0.078686	0.088401
ENSG00000115756	HPCAL1		93.6045	89.7549	89.793	88.4571	96.1205	90.6145	90.264		8.0137	6.0789	4.4859	9.8792	12.0316	1.1809	6.3921
ENSG00000115758	ODC1		16.2571	17.8756	18.2612	18.2608	20.6791	18.9282	19.2738		0.91049	1.1376	1.8649	0.78576	0.6283	2.183	1.1464
ENSG00000115761	NOL10		55.7779	57.0962	58.2001	55.3397	57.3078	59.9279	58.6559		2.0665	3.8072	4.1769	1.569	3.1697	4.267	1.6745
ENSG00000243819	RN7SL832P		1.1885	1.4576	1.8052	1.4032	1.6754	1.6781	1.5603		0.22395	0.13786	0.51044	0.18486	0.73614	0.28303	0.71515
ENSG00000143882	ATP6V1C2		0.63199	0.48322	0.40959	0.50737	0.42039	0.25309	0.25841		0.25269	0.35683	0.15335	0.36562	0.12547	0.24514	0.20769
ENSG00000143870	PDIA6		229.6245	228.3388	236.3271	224.8226	236.8394	233.7078	239.0575		26.2371	15.3439	9.3049	10.6929	8.8112	15.6321	9.7459
ENSG00000162976	PQLC3		5.2222	6.5738	5.8904	5.6939	5.6998	5.8024	6.1889		0.43462	1.0554	0.63614	1.0243	1.5003	0.8227	0.46919
ENSG00000134318	ROCK2		216.1172	200.6692	199.1349	232.7876	249.0331	251.3074	240.3961		1.1534	6.0877	5.1164	29.2356	24.203	10.9921	5.8915
ENSG00000169016	E2F6		26.8104	27.7112	28.6773	26.948	25.9477	27.2142	28.2822		1.9003	1.3913	2.3951	2.8763	1.8648	1.9533	2.9657
ENSG00000196208	GREB1		8.3177	8.6677	8.4365	7.7385	8.2675	7.112	8.1073		0.97153	0.65949	0.65289	0.78268	0.91782	0.19787	0.92767
ENSG00000134324	LPIN1		164.5273	165.8786	162.7936	181.7934	179.763	178.0983	170.4162		13.6656	6.2385	5.115	10.327	9.701	11.2823	6.2529
ENSG00000224184	MIR3681HG		0.027953	0	0.12235	0.06416	0.019439	0.034646	0.035589		0.055905	0	0.10737	0.12832	0.038879	0.069292	0.071179
ENSG00000071575	TRIB2		11.0017	9.8723	11.5487	14.829	12.0624	13.1276	10.459		1.581	0.70458	1.8027	0.47228	1.238	0.64035	1.4371
ENSG00000225649	AC064875.1		0.055905	0.11354	0.089707	0.11899	0.053994	0.064335	0.034476		0.11181	0.13262	0.060882	0.17624	0.067055	0.074728	0.068952
ENSG00000162981	FAM84A		1.0097	1.347	0.92939	0.98764	0.52169	0.74916	1.0116		0.61016	0.36408	0.25336	0.76734	0.3698	0.55138	0.28522
ENSG00000151779	NBAS		73.0877	73.0093	70.4002	71.1435	71.593	68.2755	73.1777		5.4218	1.5049	4.4314	3.9803	4.547	3.2879	1.1773
ENSG00000079785	DDX1		194.4929	194.3402	193.8459	193.3554	199.6449	199.7445	204.9267		14.0412	2.483	5.6871	6.7286	13.6526	6.6682	6.1361
ENSG00000134323	MYCN		0.027953	0	0	0	0	0	0		0.055905	0	0	0	0	0	0
ENSG00000214842	RAD51AP2		0.6445	0.35181	0.59653	0.40574	0.50542	0.42635	0.44815		0.37132	0.25703	0.29501	0.15379	0.22895	0.12311	0.21042
ENSG00000163032	VSNL1		0.97944	0.8778	0.79132	0.94606	1.0393	1.1648	0.82373		0.22679	0.17547	0.54935	0.23382	0.67288	0.35482	0.28913
ENSG00000163029	SMC6		71.1795	72.4181	73.8675	70.8335	69.8616	70.0039	72.0039		2.4437	2.207	4.1275	2.5388	5.9616	4.4852	5.4076
ENSG00000178295	GEN1		36.9286	37.1851	40.5205	37.0802	34.8865	40.5896	37.7816		3.7626	3.0309	2.4641	3.8997	2.4535	2.5215	4.9193
ENSG00000170745	KCNS3		46.3069	42.5318	42.2414	38.2043	40.582	38.9482	42.826		11.7367	11.3123	10.7292	8.1543	9.2911	6.1557	6.6739
ENSG00000240857	RDH14		14.6277	15.7468	16.2089	15.7377	15.2879	15.8172	16.0635		1.1717	1.6634	0.52349	1.4352	0.28844	0.3267	1.0306
ENSG00000236204	LINC01376		2.0057	1.8527	2.5538	1.8497	1.7742	1.9051	1.5301		0.49276	0.31093	0.42074	0.34747	0.36394	0.29861	0.48927
ENSG00000183891	TTC32		15.317	13.7924	14.1363	14.4111	13.4824	13.7058	14.0179		1.2329	1.1661	1.1709	0.94269	2.1199	0.99328	1.4811
ENSG00000118965	WDR35		56.1275	56.5764	54.828	55.4429	54.4859	55.2382	58.7904		5.7103	4.8433	5.6047	1.5495	5.2765	6.9577	3.6542
ENSG00000227210	AC079145.1		0.58326	0.56226	0.64763	0.33815	0.36498	0.34615	0.44007		0.20922	0.27369	0.18324	0.30012	0.14594	0.46871	0.36075
ENSG00000132031	MATN3		0.62852	0.70319	0.71613	0.78812	0.58926	0.55007	0.83044		0.49814	0.39537	0.2761	0.34554	0.38688	0.20307	0.61201
ENSG00000068697	LAPTM4A		182.4352	179.1695	180.3152	173.1663	190.051	193.0875	198.3694		4.181	4.9207	7.376	7.5496	1.2279	12.0924	4.7179
ENSG00000115884	SDC1		13.3	13.8939	13.6701	13.6507	12.5341	14.2766	13.8264		1.9023	2.3002	1.3668	0.642	1.1616	2.0018	1.9854
ENSG00000055917	PUM2		172.743	163.4185	162.7942	161.8881	158.9753	171.3161	181.9874		8.729	4.1568	5.5122	11.8106	8.2443	6.7212	5.3944
ENSG00000143878	RHOB		63.0999	179.2217	151.1383	69.2941	64.4218	67.3865	65.8245		2.4507	39.1923	19.9641	1.4245	1.7483	1.7524	4.4917
ENSG00000118960	HS1BP3		46.2438	46.1834	48.8163	45.4057	47.623	43.85	41.7755		5.5626	1.3712	2.068	1.9831	2.1763	1.7587	3.6734
ENSG00000231948	HS1BP3-IT1		0.3162	0.69228	0.75474	0.58986	0.34425	0.53229	0.53318		0.21697	0.43308	0.30638	0.32433	0.17118	0.25144	0.38187
ENSG00000118961	LDAH		49.6999	46.3443	44.5462	43.179	46.3605	45.4889	50.2079		2.5385	2.5564	1.5553	2.9614	2.3146	2.4196	1.9948
ENSG00000119771	KLHL29		3.6803	4.2303	3.6852	3.7862	3.7655	4.4825	3.7022		0.69048	0.29366	0.51308	0.39163	0.31572	0.81354	0.57022
ENSG00000283031	AC009242.1		0.62341	0.43175	0.48316	0.5108	0.48219	0.7335	0.33383		0.35741	0.28827	0.28595	0.38526	0.30624	0.34957	0.17152
ENSG00000119778	ATAD2B		33.9814	34.5707	33.9524	32.9088	33.8239	36.8661	34.3912		2.8818	1.2781	2.7544	5.2659	3.0294	3.6452	4.1414
ENSG00000173960	UBXN2A		60.0608	64.0172	59.9787	60.4802	56.7188	62.0858	65.5154		0.97653	2.2006	3.8367	5.7035	2.4666	3.1975	1.0961
ENSG00000205639	MFSD2B		4.4172	4.1526	4.213	4.3593	4.7305	3.906	4.4317		0.64628	0.51373	0.77664	0.56429	1.1517	0.42578	0.80127
ENSG00000163026	WDCP		21.9357	24.1992	22.7546	23.2644	24.0392	24.624	24.3253		1.7439	1.6973	1.5298	1.5042	2.1511	1.0321	1.5787
ENSG00000119782	FKBP1B		3.3334	3.0931	3.1828	2.6723	3.3554	3.3185	2.667		0.9505	0.25457	0.76506	0.686	0.71167	0.40544	0.86688
ENSG00000115128	SF3B6		122.0992	123.2076	125.5049	124.3946	126.3112	128.9089	137.5788		8.7989	3.9594	5.681	11.0123	1.8864	9.1149	11.5634
ENSG00000219626	FAM228B		9.3621	8.9992	8.7899	9.1541	8.0022	7.9066	8.2228		1.0667	1.1784	0.6822	1.5737	1.5943	1.0385	1.1671
ENSG00000115129	TP53I3		93.4509	96.8901	102.1819	97.2929	99.7605	96.5991	91.8891		4.4624	1.0513	3.5645	10.2313	3.8977	3.2965	1.9098
ENSG00000176732	PFN4		2.2015	1.8668	1.8174	2.0134	2.5447	1.9199	1.9202		0.40507	0.53346	0.77645	0.42425	0.35588	0.63313	0.70515
ENSG00000198399	ITSN2		90.4778	89.7519	89.1691	92.03	89.1136	89.3871	92.6109		6.8147	6.3548	4.3151	6.7222	3.01	8.6926	3.538
ENSG00000242628	AC009228.1		0.3268	0.83021	0.47053	0.43771	0.47251	0.62148	0.37051		0.14632	0.45483	0.39979	0.32767	0.12996	0.22297	0.35086
ENSG00000084676	NCOA1		70.7127	69.5202	67.4959	66.5537	64.9512	65.5332	63.6256		1.8499	3.2035	1.9186	4.8041	8.027	4.1846	3.9732
ENSG00000184924	PTRHD1		31.5836	33.0068	33.2513	31.6474	32.0692	33.0501	32.2787		4.1189	2.093	1.7041	4.0457	1.3129	1.0341	2.08
ENSG00000138092	CENPO		17.6968	15.3562	16.9988	15.9921	15.4725	15.8521	15.1079		1.8625	1.0513	1.863	0.89301	0.4745	0.98075	1.5069
ENSG00000138031	ADCY3		31.0489	33.2718	32.7662	32.4702	33.1374	32.1201	31.394		2.087	1.9765	0.55208	3.1114	2.7478	2.6918	2.6086
ENSG00000271936	AC012073.1		2.2211	1.6138	2.2697	1.8656	2.1173	2.0415	2.3378		0.76136	0.33071	0.50571	0.22455	0.49937	0.30708	0.7312
ENSG00000115137	DNAJC27		8.5045	7.4908	6.8721	7.6812	5.8212	7.2638	6.3859		0.86954	0.70577	0.76368	0.44017	0.96721	1.0416	0.67821
ENSG00000224165	DNAJC27-AS1		1.0098	1.8045	1.5441	1.3648	1.5521	1.3205	0.88295		0.28724	0.37794	0.64056	0.16932	0.27035	0.36438	0.32196
ENSG00000084710	EFR3B		3.6338	3.819	3.3052	4.088	4.0355	3.6684	4.6298		0.86889	1.5935	1.0347	1.0535	1.1468	1.0796	0.59529
ENSG00000119772	DNMT3A		48.8259	46.0788	44.3729	43.6141	42.1594	43.6452	42.11		6.4072	3.5334	2.2585	4.6281	6.2751	3.7671	2.512
ENSG00000138101	DTNB		4.993	6.0514	5.6602	6.0352	5.6211	5.5713	5.6779		0.56155	1.2214	0.28257	0.52244	0.89567	0.96282	0.36027
ENSG00000143970	ASXL2		134.666	132.8756	128.747	134.3825	124.8641	130.2552	135.7143		4.0365	5.7899	9.1764	15.2508	11.1159	11.9247	6.9601
ENSG00000084731	KIF3C		72.2694	74.5156	70.1098	68.7386	70.5559	67.8197	67.6255		3.1544	4.5674	3.5776	1.3741	5.4196	2.7162	2.95
ENSG00000084733	RAB10		203.4997	185.2678	194.8186	189.69	197.9537	206.8316	210.7282		15.7015	5.5091	14.6334	18.6609	7.5931	14.4267	22.048
ENSG00000157833	GAREM2		3.9983	4.5247	4.6601	5.6089	3.8146	5.6411	4.734		0.88688	0.85904	0.52934	1.5283	0.91347	1.4653	1.2225
ENSG00000084754	HADHA		267.29	271.0494	261.2253	270.3356	284.1924	261.9813	266.007		2.5035	6.1934	7.7438	11.9611	10.7965	7.5006	13.5189
ENSG00000138029	HADHB		202.5034	210.8012	207.0038	205.9865	210.6164	208.6719	203.369		7.0632	5.6793	9.1509	10.046	5.0974	6.8978	6.3633
ENSG00000173567	ADGRF3		0.5326	0.51649	0.63901	0.39416	0.3713	0.47886	0.29682		0.12676	0.17719	0.18757	0.35044	0.26541	0.30035	0.10378
ENSG00000138018	SELENOI		67.1064	63.4951	68.6303	71.7244	68.9178	70.2936	75.7254		1.918	2.8947	3.9565	6.0937	4.1686	5.4701	3.4066
[truncated: 16,264 more rows]
