# Supplementary material for: Mechanistic model of MAPK signaling reveals how allostery and rewiring contribute to drug resistance
Source: Mol Syst Biol. 2023 Jan 26;19(2):e10988. doi: 10.15252/msb.202210988 (PMC9912026; doi:10.15252/msb.202210988)
Supplement: Supplementary file 3 — Code EV1 [file MSB-19-e10988-s004.zip › marm2-supplement-main/MARM/data/ccle_abundances.csv]

	ARAF	BRAF	CBL	DUSP4	DUSP6	EGFR	ERRFI1	GRB2	HRAS	KRAS	MAP2K1	MAP2K2	MAPK1	MAPK3	NRAS	PTPN11	RAF1	SHC1	SOS1	SPRY2	SPRY4	mARAF	mBRAF	mCBL	mDUSP4	mDUSP6	mEGFR	mERRFI1	mGRB2	mHRAS	mKRAS	mMAP2K1	mMAP2K2	mMAPK1	mMAPK3	mNRAS	mPTPN11	mRAF1	mSHC1	mSOS1	mSPRY2	mSPRY4
MDAMB468	0.136881696806741	-0.0281120425991512	0.342396311402088	-0.825114232093826		2.64918974291304	-0.849850383856791	0.225137062974753	0.0003164882414714		0.0707587618680582	0.0308872255320397	0.0407285340250978	0.303229107800075	0.286694468593657	-0.2449163479357	-0.0629276903718558		0.473488041065054		-1.40296013237278	2.8375978357563874	2.1268188034106412	1.5246770919503525	4.296276734415078	1.5857577371560665	2.5839749106664747	2.6907548280156455	3.4634395181255684	3.3645610594252524	2.690089875725217	3.532170086969737	3.46398436976092	2.5634174154065135	2.99014670325938	1.8165122426103557	3.650515373945828	3.9484359342879394	2.4954261255781507	2.024504775798533	-2.789485878507762	4.749253213794608
SH4	0.429609513819349	0.0968078647688565	0.125621089263157	2.15213049178547		-1.12025885842534	-1.20410325402071	0.283785764226017	-0.145062839386549		-0.0347208901023208	0.476168927555016	0.586299976087011	0.482112854413239	-0.425941095853692	0.0809119269896413	0.1191525735475		0.169406537587338		3.39697988163399	2.5835748215847016	1.3512809846995268	2.0742204353946683	3.7522391557166968	2.839446816710874	1.0875243776826147	2.26417996715899	3.5702057093939845	2.4682435888914607	2.4189537956194918	3.6294372579566696	3.4306073055079453	2.3368029279802207	2.669316302768697	3.3500514448379985	4.042965299227075	3.467465655913852	3.314771287906328	1.9595636571088326	1.9791708287497423	1.3529598900029416
AU565	0.46433850257122	0.144836577696486	-0.197191487355726	0.197647922379376		-0.508845489900024	-0.448515276237905	-0.406424245535117	0.262257179856471		-0.573364295574811	-0.725783019071542	0.0646089997185844	0.452670407543192	-0.360783797386509	0.369715313701972	-0.0173668627385406		0.545872418800495		-0.508752252945131	2.875145310564873	0.6044853514140588	1.8614316654772376	3.686057977489629	3.3222371434626408	1.8179907348828257	2.0282929736610247	3.0917921722488617	3.315733896977965	1.8434723422468462	3.198248537633465	4.128526963344773	2.9189214211389722	2.227871245026943	3.1278038511668824	3.351334642489751	3.400690586596561	3.338175931412622	1.25478378241768	0.16111494437174587	0.06616220225366877
KMRC1	-0.163616459402329	0.0055382544351213	0.213171994871137	-10.1113958670116		0.908957571695225	1.78328253206087	-0.0724865908915342	-0.0382165204324451		0.0270949528303201	-0.013231844460683	0.193385286443786	-0.256881866520162	0.212620758593128	0.356511993970068	-0.313820203428162		-0.0500301807766363		-2.35983265404731	2.710400769683394	2.124472267054139	1.9802287566082437	0.4340331284252217	1.0816221027484196	3.904218630363904	2.7749359653081296	3.0139306735889635	2.8241073037482827	1.9520413149855536	3.2979420559436052	2.561859974844977	2.8210395431245074	2.270360410449201	3.658670215384435	3.369276625535726	3.1641746248981137	4.356830614144993	1.617334650960707	-0.5392525335062804	-0.5936349327318006
CAL51	-0.211810283479401	-0.170600917789573	-0.273796647126174	-2.46042029325618		-0.45599771105294	-0.159987146685138	0.112169891041712	-0.173716526530275		-0.269920573300441	-0.111564238793209	-0.114272144048224	-0.173134252932693	-0.0751567976314632	0.0662255150705004	0.0842234605240093		0.0082686137233058		0.953571774796847	2.4660041172849367	1.9719662915464435	1.8359198850137095	-0.6211521533887975	2.9267358306320905	3.9682010499742337	3.407553803407764	3.229689149571666	2.550444671258655	2.2649174931356755	2.6432912112187466	3.182493958373967	2.252053613614897	2.6192189873955942	2.9345640665218795	3.7556592118034735	2.909836637530215	3.194529852191272	1.9231911590186175	2.4570214462984645	0.9993516493972103
RPMI7951	0.164572681019967	0.0465503065511454	0.0643142910046573	1.18674579502379		-0.109543502562582	0.54843293003144	-0.132922449066665	0.079907952846172		0.788913558127019	0.282984768792325	-0.0807905973729345	-0.248665435890572	0.29212259388252	0.153879214783063	0.150913557770994		-0.146642796430361		-0.0574684398939459	2.9302653215578416	1.4135495411863421	1.3273799947325409	2.1258156944045243	0.8895195605765595	-1.4246942912077694	1.9117548706124372	3.4386505079127057	2.4834639429200753	2.8986540316486358	3.697601307925806	3.624036886758998	1.1319342279565356	3.1114375967042895	2.597788806844673	3.323797844400652	3.632441369010233	3.4802703885585973	1.4674410745393713	-1.6892227366957557	-0.45865862783348327
RERFLCMS	-0.169849856989406	-0.221313323105538	-0.14535737335002	0.11259600634901		-0.234624764080978	0.628138200233134	-0.0301929916654211	-0.0281994979480636		-0.441320413035394	-0.296653030509944	-0.848382341215808	-0.721718006916885	0.346254217386895	-0.452919170605206	-0.178159991468869		-0.476663444263045		0.137994173321834	2.3432182696893373	0.8180470535673423	2.323191318886993	1.1336479747479444	1.8130103936406952	3.2796209100168725	3.2585118363885606	3.473700972245685	2.375277778387486	1.7250514853960461	3.2974207961096593	3.1519365575776837	2.6554367374289227	1.6553114464174818	3.315207301153504	3.5534834670703224	3.1327556869706354	4.033123199891456	1.740676678998739	0.8771589747641676	0.25741356843149527
IGR37	-0.314774767439374	-0.0864780683203352	-0.112757993467308	2.27234750766435		-1.12505053959451	-1.62089460068431	-0.0466519508905326	0.176403221266039		0.081998801376739	0.303010852506512	0.243807494570741	0.158137032039584	0.182799450141302	-0.338600143266604	0.121142151149638		-0.266899693232783		0.410201393847691	2.9451492531779127	1.4875482059361684	2.0671804305291697	4.274139318230963	2.9690186200355675	2.515015462558317	3.99385918079968	3.3609689609421114	3.458692405509265	2.352764767537129	2.886664895964838	4.152169975790487	3.0263972598647846	2.7963052488570974	2.9507558279065167	2.9255887403096437	3.7310069960361867	3.8205281380541796	1.6802616402136856	3.1175914349554263	3.2820421549821397
VMRCRCW	-0.228369150038819	0.210806223637922	-0.148242965017726	-3.46709978206719		0.34695585431642	2.49340154227777	-0.268891683558272	-0.125716654480231		0.215373067887093	-0.0294029123782126	0.008417120607907	-0.0182713851837941	-0.111847816861128	-0.0979935576532835	-0.0742382711983583		-0.357788656918926		-1.17675104023129	2.164510825693817	1.853725935466492	2.09067570153711	1.3359322120293398	0.8930343873568127	4.274410799917014	3.33240449017787	2.9010973657022325	1.7772006690069238	1.7713033284384418	3.1691728442085325	3.357050421119312	2.7126595616591094	2.2460782315536076	3.5181949237140113	3.653179734979611	2.707730149891285	3.937053122033239	1.807962488446647	0.9758380677440487	0.4392608764112043
HEP3B217	0.0047219352909586	0.132052781017996	-0.538518574230046	-0.775578849234605		0.173229012254308	-0.113939015686831	0.0620923979375445	0.248541025863257	1.2397493165968	0.0657028792476768	0.327407344291105	0.158397571023651	0.29678946132793	-0.149677096005233	0.368996713519273	0.342352338952495		-0.130600515439257	0.844208106861122	-1.69318926866164	2.2383985099190085	1.0303655673133287	0.9996203394611592	-2.2634605383099955	2.7735632472360088	0.5187759361128698	4.311246005385543	3.7640031602352093	2.0581336320144006	1.3656910633726562	2.692381417687588	3.4099886251914877	2.864540997861643	2.7035869221415414	3.2734132513641443	3.280723228194281	3.3432963392006423	3.3006511844792197	2.1772837404895395	1.2920166481382156	2.239449320877206
HEPG2	0.363548401313468	-0.473571898451324	-0.560846057620438	-0.912245814517872		-1.39093400884	0.749458332060777	0.108954282640021	-0.01846246690326	-0.232968507420994	-0.386782708967956	-0.38004956008704	0.372531921648033	0.567445223498906	0.211352270129498	-0.296504223334983	-0.684507574353121		0.125526946395489	1.08767391510324	0.893339783098609	1.7788937260206015	0.6993976058894583	1.6789247952107118	0.20241825849307696	3.147628986533968	3.749654652828395	4.262372787640671	3.361548310109847	2.6517267327159213	2.549531104733156	2.9707221105498234	3.4764347158464357	2.4441454173105837	1.9351481603255627	3.621983489722662	3.971596722296185	3.4508918986860073	3.2782686294857255	1.2969958251204659	2.843087958589278	2.3284964747785466
SKHEP1	-0.0344273465744625	-0.178410854738053	0.247675138847833	0.390517850978746		0.79224608174995	-0.232172276190432	-0.183360679730022	0.433530581357048	0.820203215680983	-0.449297393535444	-0.359035858574143	-0.219940622206657	-0.0597695301660414	-0.169760570099728	0.239548361146624	-0.37904271892591		0.350550917985402	-0.0425265198428275	-0.76902531747309	2.5449350154476855	1.4627946479769187	2.4108922629986216	3.845996444374794	2.8442231018701842	3.1179454814896896	3.694555813062133	3.4839103671223386	3.2598104530450476	1.5165569796185956	3.3498865432610603	4.0540606173716025	2.68749368970681	2.777016405566933	2.857504154270548	3.8041883204249505	3.5884926600817155	4.1940692262612975	2.0008311410979247	2.9781638485680615	2.3388302296611827
WM2664	-0.154183032843864	0.0453351383283193	0.0459142020055123	1.79571852795933		-1.75700609129881	-0.932801988154406	-0.0845651240437623	-0.309218092071216	-1.2338552103393798	0.328312481534125	0.399104916491004	0.320853978583853	-0.250159156952979	-0.0392837177141574	0.427589510579107	0.020591532656002		0.146942811537802	0.10592723644065	3.17979848382348	2.3451367907148377	1.6579061200191683	1.9521932262639803	3.5920546278115237	3.6584614828924034	3.4796942798029087	3.51128868945581	3.3036360031437426	3.1911633571016647	1.7021082472754085	3.213967800195614	3.5677000322622194	2.743024732484782	2.094596128651456	3.265022498092215	3.5572262965011863	3.507543411541274	4.842287645867652	1.3368913842190868	3.7647843822034006	3.9060190175104395
KMRC20	-0.113881759161855	0.123024325360798	-0.0997172148094475	-0.2520611547625		1.78171631655874	-0.0037767411409257	-0.360675495718011	-0.112898230422133	-0.573041935947108	0.31969681650463	-0.62205433138806	-0.0054405361364547	-0.311447907633563	0.447833252850888	-0.372262416071083	-0.22054277878411		-0.335588979465873	-0.489793719358324	-1.61471354879143	2.383547377726966	0.45663339468256386	0.9624985169519784	-0.7009132586310008	-0.13468405668657127	3.0459594998928767	3.963352799149588	2.657191899810741	2.59446334913973	1.507622217579646	3.2776615805355465	3.3026984565424273	2.4590587868194698	2.0255474998575784	3.6206487920715493	3.4104180734561798	2.6960855762536657	3.9821533630656956	1.2361892369857508	2.140167334848865	-2.3600648525776546
HS294T	0.210625135849546	0.138162474877266	-0.151671255150701	0.478153928946931		-0.434383462789757	0.464703601907962	-0.498714370631669	-0.0832598422168	-0.0580110336569027	-0.272347596959995	-0.0184273417142706	-0.386991892853174	-0.100681160870539	-0.398192699053593	0.102648467818085	0.0017381479386276		0.0483097613332978	0.104734950248995	0.91809506872714	2.5962914827518895	0.917214305248936	1.636206417648142	0.22224714966627412	1.9493798370059718	2.6405205443086106	2.763875875387349	3.1247189797176995	3.1523556081349957	1.919501636578967	3.03797246196173	3.3604274691189437	2.6917039934993174	2.5804213541303014	3.0045780341979937	3.4372817714345762	3.416161524965123	4.109216754219788	1.4244688540987336	2.551037652253825	1.893985076190394
CAOV3	0.161512833167141	0.344838451401112	-0.330793002211713	0.158376634998322		0.428571539014581	-0.494731723383496	0.0776743282186256	-0.135050039944061	-1.083336881942744	0.715682493608847	0.114788135270852	0.19181042628382	0.0584068765296147	0.61102962286493	-0.0159784769364507	0.341741011164446		-0.102758513484535	-0.723357279199247	-0.39528594539068	2.4313036725916186	1.3659207208268156	1.3548707712421575	0.19430776763174185	1.3384346389550148	1.3070400925465437	2.1060810383487083	3.1501986178396955	2.421221098101867	2.416690262473457	2.6744244734525497	3.060105155974227	2.194533180998372	2.199982991633251	2.6836482129431336	3.4529672291469056	3.093969982142985	3.3320902179298084	1.9120948005605827	1.7265593959797998	1.1549138540367512
CAL120	0.0651572412988179	0.0850951760025778	0.403168320919644		-0.755729141057204	1.61586028037648	-0.123978661177594	0.805709154657487	0.208663715529124		0.154815179161516	0.666662031799183	0.291686516208786	0.29913825756777	0.23919975115951	0.0398408048489265	1.17689153593976		-0.112569068883521	2.05618753959854		2.4988588634060043	0.7907728593443851	2.25650659892178	4.089077381615694	3.1333745797824677	3.6686920528017284	4.787358400559033	3.4670818715772147	2.6589579913215946	1.8492230216936627	3.1233380191590654	3.566288001527748	4.1793151081319335	2.7248679860283693	3.1369453364573316	3.9113587848825127	3.448055521944648	4.19652201731343	1.7696621110497381	1.8352499003025835	0.76015608528572
JMSU1	-0.518769729632778	-0.267373873090959	0.398971069771352	-0.384127324056543		0.307178913634845	1.93041091862496	0.0296388803918827	-0.272266472014023	0.525708657579559	-0.60223434728253	-0.0888753779251635	-0.316103810873004	-0.522130089381705	0.20595887246064	-0.29369697717905	0.312273871160397		-0.481248805076597	0.188844881919383	-0.554487024897693	2.568266925166159	2.1074153506187927	3.2172464982361673	-0.38452195498830993	0.9242628697694267	-3.01509247873327	1.2181803968008462	3.742879831044916	2.4694968598382037	2.485373207599643	3.154921666290899	4.0502550825037575	2.6467845405309958	2.831718109102322	3.286568117635853	3.5803277408861036	4.170450299418469	2.2176707883376436	1.5666264402148347	2.1972534658078327	0.5507307180616794
PATU8988T	-0.0869469808580184	0.30345967287263	0.820628381506815	-0.103065692703857		0.877888766227735	-0.105157544371743	-0.245110312707885	-0.148308366423444	-0.5350194846534551	-0.327046710170146	-0.0061532243623813	0.150850309294124	0.127167967957531	-0.526350369102844	0.38015428158005	0.316397587207542		0.250173664078833	-0.226419424104395	-0.135775565029144	2.0856882403684	1.4877447421553764	1.8396110978726785	3.3591732760068567	2.239598433762327	4.151268226288255	3.0020721341001706	3.102692508977572	2.457184243671789	2.2477507998215502	3.450853837159545	3.4867540900231058	2.073418439160535	3.015265256656305	2.9706041911604064	3.4424256936242976	3.4556697839933923	3.8872404387920305	1.7372909637503366	2.141389992729902	1.376269277472802
JIMT1	0.11431071035534	0.206754147469047	-0.0497728060994922	0.0083107616357579		0.602340763908453	0.354509955027438	0.100124166296983	0.148033328953242	0.0268535781062273	-0.163746326798613	-0.134724067734096	-0.358064650379866	-0.245478960884371	-0.586113384052051	0.05503681642134	0.314223028445525		0.409049477995081	-0.641259820888532	-0.851329444173898	2.3142863653016867	1.7394217699904562	2.24767473860914	1.3507423101883362	2.4355062994928733	-2.473502722452932	-2.08182838793238	3.349998819629459	2.317010544057907	2.5671546163973327	3.330621114408355	3.922670123171906	2.2547321894586094	2.915822890325689	4.3595023570452005	3.3300128244714675	4.26995196276331	3.1832154860534625	1.7786286359348533	1.4301676955638607	-0.13925746964292762
COV362	-0.259529660639651	-0.447777027779132	-0.917643697149429	-0.629877379674366		1.16554814109074	-0.308907230882042	-0.683010138877351	0.169411144011256	-0.04059699779841297	-0.285175515233076	-0.528933540010372	-0.643490750190895	-0.249656171796336	0.781396291744361	-0.619662954433194	-0.14518752543349		-0.187484967941589	-0.308701450550342	-0.200171138199449	3.077132520891906	1.2805254287379737	2.398831198319773	-2.2140523738324944	3.7262619403012667	-1.8251218559344666	1.1001943698507612	3.529593528117843	2.615445026137951	2.358473812223947	3.0804226257149048	3.6363643610026353	2.8084866132367656	1.9951723106599657	3.3834338739478076	3.5051819511400506	3.903569373961447	4.82136968306787	1.9211489626852425	1.3228485760620559	1.8341578206446718
KPL1	0.0980762097684659	-0.199175935007066	-0.567401386379089	0.193457684907899		-0.716630655423963	-0.573539115276322	0.0520621819436915	0.142975120080884	0.53974543203941	-0.675575738654929	-0.599678606284695	-1.1160131203687	0.197278447875263	2.35118586509835	-0.260540607631464	-0.19428174563644		0.236133228825483	-0.828541488687469	-0.63430723946332	2.6165633696444055	1.5215374130195216	2.246668496015564	-4.051026485508564	-3.515037077512809	1.413761170844961	4.647798548043714	3.810450860379724	2.4953766475711148	3.754323034311968	2.4935029290133572	3.7537819714968355	2.9318815158529175	2.0024714005023023	3.303963018470448	3.7414695323137854	3.847738318738552	4.920258259630325	2.3350619636268015	-3.0925890487205963	3.018984825364141
A375	0.128258174227504	0.34678926379063	0.371583656740107	0.598171118429695		-0.743465792974976	1.50022687996948	-0.0855641582829738	-0.361963886533164	-0.394379930673602	0.370902396299074	0.226647751615974	0.484503535143224	0.226942304621052	-0.618869060989979	0.235213989773359	0.199686191157524		0.314380627623295	1.43996004189309	2.31648930815009	3.235933511789647	1.5195569676246603	2.0954920404985287	0.26083232241246795	2.1645820029309073	-2.2596788719835885	-1.6738537744279454	3.7976710767861968	2.029285757976364	3.0906150893240416	3.5809406174413096	3.523220305166308	-2.6506713115688134	2.314365431529577	3.3995693905367697	3.2783251680799275	3.970582437383722	4.75845763619699	1.9269865067671719	-2.3199927305690795	1.2272546661777084
A2058	0.0333447539038091	-0.203127285583216	0.155775596905708	0.82974890931494		-0.919852095146298	0.116255247348744	0.12970814715096	-0.0291560716132387	-0.807624541404022	0.27174280146245	0.576587680057468	0.423798107218283	0.0906615912200285	-0.202322874972282	0.0307637196444668	-0.0830246098622486		-0.0337979808362904	0.273393401888082	0.201045076463737	2.1146457861493597	0.7925399244379802	1.4685446303354275	0.9415061346152069	2.258757544651876	4.270452409401401	1.9726911717329554	3.1604158584937596	3.568856411514206	1.7557487983716613	2.892086952774748	3.7198862366520578	3.225406453814174	2.4084214953998093	3.3445494257516812	3.0721700296522343	3.4245557712393904	3.3346479511119527	1.3733965406839743	1.25935263742846	0.3037202702245156
SW620	0.179021417225653	0.279870209316193	0.454509595498221	-0.135231701693133		-0.762235946217726	0.304372607961232	0.514720530518945	0.696446137270821	1.285072468427152	0.480062079891007	0.0321060653316435	0.235559260883589	-0.0456218573411433	-0.334461938631758	0.228554136491746	-0.178083253727734		-0.282843115050626	0.861415418282953	0.138519643154201	2.9680475641029997	1.3619196979782358	2.2274045458373517	1.8894713081933938	2.8276567583172754	3.2107186453577854	3.6019698901230055	3.3750347724893635	2.8613834040291146	2.3090541236226265	3.1179720299273157	2.769095126735482	2.5608795485512346	2.8624979796484156	3.064903795748621	3.5028299571779535	3.4190176532320717	4.080335221389035	2.7757213105575764	0.8270616248108253	1.234692097985303
MDST8	0.102172498600406	-0.0227209021065674	0.599340858142091	-0.0245802690541309		0.723128480739889	-0.596301786330557	0.269187377304414	0.410251669875963	-0.416053686229798	0.468181861937568	0.441519626887291	0.528844285416344	0.270594804985058	-0.0728309102666653	0.231887663310578	0.0450156599397577		-0.0447950520416364	0.0234796142043553	-0.800636716074211	3.070129846626461	1.158022055199542	3.072475698420824	2.426668241198909	3.4886128436651047	-3.1060785307244765	-2.074366441813087	3.8995697849583344	1.8466547685996344	1.8144973270010398	2.4358914603022708	3.3305638793618897	2.1842350216032824	2.0130680045965352	2.8614177171939357	3.554624942959361	3.5574743707194205	2.9972660966457063	1.8521079744964515	2.3355748958197027	-1.3423846584804777
HUH1	-0.106616767687038	-0.276706949402403	-0.887413990542965	-0.693680532705949		-0.312979979916753	0.226401164639265	-0.298226864266008	-0.283018266365733	0.07584250951248497	-0.10151571186732	0.0157484066755641	-0.0898888792866652	-0.443372386065137	-0.228705467323519	-0.460471791526376	-0.200818806660763		-0.481807355642573	-0.470533945650724	-0.843211972104044	2.8707641115899563	0.6049387237196846	1.714700223269991	2.0653350107805326	0.8604439280857896	1.8286585792887684	2.2122916085046396	3.052703169813617	3.0442747880131455	1.382620119353098	3.207430577183459	3.739886207452521	2.634130929092214	2.214437798366915	3.598317234884624	3.22815266164841	3.6856994031073054	4.352765163225156	1.3077137091218811	2.8802933632876284	1.2873079321847583
HCT116	-0.0941137678359288	0.0018369916844992	0.498118818409557	1.97479038970692		0.181806163431738	3.59884363584742	0.314195937131878	0.166729953213454	0.99551374948013	0.24332690201521	0.148234802004613	-0.0790757595999389	-0.153674532210319	-0.0012459992976137	0.473934789283947	-0.0533187792491442		-0.0903415973359741		1.20364190425988	2.6805351090615677	1.3744469569605107	2.1648104246810944	-1.1702576033458003	1.7856994778481798	2.1474517638583914	3.9647938077630567	3.3793538731840322	3.3304493994404694	2.787637420441299	3.493825179214966	3.5015554056971903	3.0889083596174904	2.8069418386114435	3.8163509601584105	4.118192916087323	3.749200500444231	3.237112520851319	2.0434036579468255	1.4412914131214491	1.074445954235758
HLF	-0.297219971546959	-0.40896940993444	0.475856295023366	-1.25546942650134		1.39118674052402	1.13549524629244	-0.557779994771619	0.468107193301337	0.397151663676245	-0.415452063682895	-0.45477696235977	-0.255815125871208	0.0112691516968562	1.0792670747668	-0.346778676365738	-0.315274557812998		0.018977118074561		-1.73511113121558	2.870225738314269	1.3892699297214195	2.11997149355979	-2.715372443407377	3.8633704317927022	1.2944860426357028	6.0738759855838245	3.499823270543866	2.768034618031222	2.8033785625594296	2.6746588640724833	3.4492380586870466	2.4953684009985966	2.8806187964532617	3.2577387817266374	4.160467764588864	2.9720695054916577	5.121812857875634	1.0855067854896294	5.026718594964423	4.055898215836136
HT29	0.203257432807967	-0.19614912501612	0.0833768354935286	0.244709451458765		0.332693790879456	0.299826265563015	0.393789350711719	0.375897694391664	-0.0730859784196181	0.803513009493493	0.143375636798785	-0.426451734373501	-0.458030853754695	0.0240804917016369	-0.0356597250137836	-0.328561020768786		-0.485672164145527		-0.393965892085414	2.861394841881544	1.451927595340385	1.7496745247443541	-1.621014665194622	2.893422654729421	2.281307318202604	2.3576507630168533	3.3840037479803673	2.6768553278928144	2.1550243186312787	3.1327513272120786	3.829026105087947	2.3463531436262617	3.019980885151484	3.442927763473718	3.5922721834508593	3.605739663760501	3.18840012240209	1.9423351950868308	2.902717457385803	2.155359214622552
ABC1	-0.407778175999689	-0.141026096063519	-0.435142044667285	0.0840590944119188		2.19880167204202	1.90514181984357	-0.0926391539932993	-0.244174098016996	0.82995134190457	0.281030507008162	0.781614875571448	0.52879718215191	0.212205184343206	-0.289845030479093	0.15517233152571	0.121685980114821		0.743871728134476		-1.0997094451307	2.9202325641523434	0.8967449515899574	1.1761410698439254	-0.4180231310368289	-0.01744223521466427	2.5342918749687433	3.583682813916682	3.2652669231026934	3.6211545284438365	2.0627632286270225	2.7869969237881684	3.2624256155672873	2.2738470838096996	1.9904873695944765	4.742511810451087	3.56344660812667	3.6214113124925387	4.41979557335855	1.1535170538373956	-0.16338989691509698	-1.3048987229158966
CAMA1	0.692594780938514	0.8015541313309	-0.376556813566773	-0.836997507508047		-1.84659063412704	-1.27432086034933	-0.147954594035364	0.236846382119378	-0.766118122344954	0.0167374553409249	0.467555214440387	0.202522898077301	1.01334532192383	-0.343726402953107	0.183922550301703	0.0937957255863536		0.57941649074763		-1.59989745353723	3.434377450909749	1.6446119874417544	1.5188740510190057	2.6886906756219195	2.4840813092882126	3.2881742496689834	2.6709020054667048	3.426962589548182	2.574061561098893	1.6581404537171403	3.542775065884256	3.564964531808303	3.743843378488944	2.799723472334595	3.7205210373168978	4.0176740788699705	3.979556412414713	4.523461090661546	1.991346395806628	2.5203140116067564	1.1582356250518284
RKO	-0.0425078673333627	0.331827757061868	0.951867456636048	-0.909274732365011		-1.33420240197162	-0.539935081893671	-0.167603837488257	-0.452169350629086	-0.940207403575499	0.458407118647932	-0.128738104616273	-0.0156247237588188	0.218448631252232	-0.531648445204473	-0.157878575901642	0.274221213962575		0.242057423868473		3.25513667039617	2.454370119726349	1.0586926646668653	1.838641464794852	1.4218304096109067	2.4938333546045213	3.9010490108099614	2.6498983527931332	3.1870177012120475	3.6696584076668244	1.9818314691486179	2.7825699932083583	3.687921495417987	2.7274017462839915	2.79649443994371	2.9148367022956774	3.459434842750798	3.6684241638796293	3.3504548127904474	2.225008342347713	1.351501032619085	0.3376073064713414
HT115	0.0899733028622535	0.09566918853255	-0.335519087900602	0.56292316899758		-0.620968845027292	-0.404543577953577	-0.300906698395735	-0.0501072531425622	1.034702201645178	0.096693148549672	0.151229127646239	0.205570283954204	-0.0607568285530461	-0.0391385505433633	0.416524389570398	0.0270765135972233		-0.19459055499603		-0.380128480353465	2.6491915190958037	0.6986868084492202	2.0313195292473103	3.3593887895033543	2.3565617838507777	3.592371307033267	4.404951832648259	3.303790338308581	2.466768137084746	2.5538339635705367	2.9364068074691763	3.758085969444083	2.915394939148928	2.3295774980576467	3.3567925876852494	3.7776821424137066	3.0505376433782105	4.310946765492888	1.3430423331250896	1.9060936012849796	1.3787686135876143
JHH5	-0.359458386530218	-0.438275923908088	-1.42685582533244	-1.16756143867191		0.574016060130394	-2.21569214039154	-0.0756113907579469	-0.40908804332873	-0.643380400161783	-1.63590369922169	-1.05430912630778	-0.56807876559469	-0.75689383441818	0.939519749817591	-0.408764621592381	-0.102683022122508		-0.386690949103404		-0.235123131602148	3.03032691831849	1.3331862630771778	1.9158867817772838	2.8742818964138834	3.176106101421527	3.703492166481782	4.522790249121067	2.9182138771242534	3.416808229176303	2.077168961324158	3.2221783654726743	3.7442834131310287	2.59871141222849	1.8891175506496802	3.1664492569898104	3.6672854733016775	3.4054948011800183	4.437306409976976	2.4441714570559165	3.283603078194732	1.8891840787162328
SKMEL3	0.019338811544637	-0.147005018571976	0.0764738552268579	0.678409691366728		-1.04510885107936	-1.68924406375106	0.384038267357704	-0.093189451755054	-1.542266947219239	-0.380856819782029	-0.235774040214279	-0.0767607457982754	-0.302114308185244	-0.599719269596173	-0.189615660899666	-0.0759180090461131		-0.757239371352938		0.182675173645439	2.7777130703127737	1.47508332393395	1.5210153583841504	3.6481876594506453	3.492724657724288	-1.0244746740965858	2.090074807596589	3.783336997800101	2.917786948169014	2.1045816151202774	2.627758017867789	3.6763994012103933	2.93527076343412	2.097874358665086	3.1496072010793634	3.740966558351064	3.486702068608632	3.7413888837091998	1.617392193097937	3.976493399245104	2.9189970069288798
NCIH358	-0.115216537873932	-0.211565698563665	-0.0321086361068641			0.218796964807552	0.366473904569443	0.0347507949276116	0.216847024454966	1.80573712098204	0.256456009091811	-0.894180313255525	-0.426964395950527	-0.263252619767525	0.224173704220326	-0.093269451260662	-0.368449586194171		-0.215887081827287		-0.387653200194498	2.2959088564397994	2.289593060854231	2.4558982793643978	-0.37819776420455736	4.088832733296431	2.767802285505821	5.876544596409486	3.3506757193145753	1.9663428299268877	3.362761427171897	3.4256916005900657	2.9645563144188163	2.897954050635286	3.0692568612863935	2.8872335053956615	3.79856311151367	3.7023483400609	3.6680056032626243	2.072074471334269	1.8456698360920585	1.322283700639366
HT1197	-0.52129825366071	-1.23395393542636	-0.633404705752572			2.64067387692496	-0.500567469354524	-1.04309302062127	0.564759000146547	1.563591242021701	-0.9363712254787	-1.4190371106786	-0.779727858593402	-0.981555029937481	0.424004657842249	-0.992653129985932	-0.602446199608265		-1.30830887882766		0.617319431227139	2.767670397083235	0.9838783497879762	1.8884565656066814	2.9632400731037345	1.112873446553711	4.331016195016002	3.8782924736104936	2.812884578373507	4.009973333335938	1.6423096673844337	2.8786646069601334	3.647591205080604	2.5889663197127786	3.6362168015306304	3.121029231083839	3.3997763725067083	3.5644691943389164	4.562483954858086	2.375779791097091	1.303947542687378	1.0814254372452885
HUH7	0.121330034730268	1.16344128457855	-0.451503077178408			1.36541442274854	0.733604540627997	-0.328152965611729	-0.252812725424127	-0.24474206673921	0.638088895933005	0.17611984010481	1.15484465524252	0.564479066349673	0.336199340528557	0.409462490082518	1.19822962086129		0.0568417770173246		-0.0902729946798448	2.76148353729926	0.932128647331813	2.4521768251650813	-3.5463665165895355	-2.318718539972842	-2.759209820214172	-1.6555185008217657	3.5807345099750334	2.90143258303336	1.0286796900616206	3.162563641109851	3.411484289530291	2.394380010588442	1.6879329615632888	3.5189418980581633	3.5134689608102248	3.5223200198183755	2.2871516070837323	1.5404243264468909	2.3275313319551154	-3.24264099266848
HGC27	0.404508881439409	0.662981715017461	0.28881662954916			-2.50950049994287	-0.939289694376732	-0.257231418998244	-0.511787126092062	-1.3202968901089749	-0.0459397138549853	0.893633832814587	0.0964867169042186	0.216487985839122	-0.454040307938622	-0.0206636281560335	0.469974654462481		1.13416403437947		-3.22535301448205	2.7611864628483223	1.407720669532168	2.5036629782704436	2.631723358819469	-2.1759436315268053	-2.582444509028689	-1.7017176885533962	3.533266038343211	2.7156611641035453	2.0951278654739576	2.883520564197023	3.7436682570867683	2.630837928410077	2.727113993435542	3.5313158736277575	3.524296631547469	3.869829237122977	2.027509885688129	1.8888937419386553	-2.9885004860787387	-3.0498738309204594
DMS273	0.26019680255453	0.173421175423353	-0.37956704879036			-1.89658407869745	-0.348250803913482	0.953899760388004	-0.458310905354694	-1.029651241323625	0.14156731158306	0.635080110606078	-1.00196608669461	-0.298443759553186	-0.261804282967879	0.108161214448962	-0.347905471726021		-0.374715607783931		-1.70376316804345	2.9743451916723433	1.8511425363205667	1.8104389169745647	2.396931171838722	2.16963638771713	-3.191968593187239	2.975463237506158	3.3310717259602183	3.336438391778692	2.6082003994558516	3.3970822594826786	2.8462747303792093	3.1249914281519278	2.6039555505656176	2.9260123521159795	4.061044553720971	2.528237494510015	2.8747447339548833	2.261641216046429	1.4111601294496492	0.6525178758071578
NCIH1299	-0.0461050281218904	-0.211776286223452	0.746718060044531			0.363137566643769	2.17969330008431	-0.280440598634952	-0.362669113626987	-0.6500713739112429	-0.0006350970286901	0.254056476760405	0.128974074219666	-0.220793650689485	0.0734010776096111	0.321525865918859	0.203786232740022		0.442997132488186		2.30755581921551	2.7644809428456174	1.0117718061660943	2.2926347521408776	0.27456643730440583	2.7524434112342457	2.6262398209046443	4.2645710454010795	3.4765676520202646	3.203425074404503	2.9423103995579165	3.9440544762588097	3.7261102078414283	2.574907304431932	2.4638362191687087	3.9310155007344356	3.9935440045057007	3.632248254213468	3.7408811225453404	1.745083568427828	2.1187560004388604	2.6266159701535257
SKMEL28	-0.195855624142294	-0.512399344877647	-0.75449682600195			-1.90579543460046	-0.659060962955243	-0.518407898172104	0.71457789637441	0.079534533543605	-0.575569601646913	0.0036879513703336	0.958041516291412	0.225228761624721	0.302675036204265	-0.473006401631507	-0.335247796910666		-0.22891524400046		2.49008904686071	2.5298720485411246	0.9469712348712054	1.5606446482598635	4.244270616586706	3.789287978878793	-2.371881581996702	2.3939420144139065	3.573597662736393	3.3305889200978025	1.900784263210539	3.192026588435482	4.324459755070209	2.7736881176830823	2.42225967188735	3.735312079566782	3.565951644273605	3.516981383544223	3.7446097653673096	1.5541746428497853	3.4950640959287615	3.4077094652773785
CAKI2	0.125119966429608	0.254713336464843	0.323965467930463			0.939353561845393	0.201180386103677	0.381024136396386	-0.389984676157993	-0.17446781373241582	0.312164978649728	0.207551658493818	0.135547723440355	0.713532725244963	-0.179434292333072	0.184388343830191	0.0434598420615834		0.343580477482786		-1.04962433728229	2.676043404967124	1.3383612046144615	2.524039218030992	0.4461526935959302	2.154725250955136	3.251892718682816	2.5270797311791964	3.9030528940029052	2.83605049201361	2.6858454911140175	2.834353869879891	4.418936988693979	2.2867788295874565	2.646422993531265	3.7134037598585783	3.7533203142328255	3.7255102779357228	4.20031888945905	1.9173607514791373	3.4255582319084126	0.8661294281223277
HT55	-0.308003611698978	-0.357868980719504	0.0641478905591584			0.402841818827074	-0.631089447906174	0.339847190451861	0.685156703328946	-0.1950862038093722	-0.404262347272591	-0.612465321572561	-0.84725283499185	0.0082196623767969	0.102124380753507	-0.0628219851470107	-0.300911408562626		-0.52182909449718		-0.0434434285633831	2.853125538590748	1.9279018253189824	2.5830688194064035	-3.964574986366205	-1.2909732722841605	-2.715782014685683	-1.2625911068143478	4.479435746541983	3.014269394552402	2.5917261006820707	3.659839342329236	3.8726624424963405	2.514166054463757	2.2415199991840637	3.3077544574505238	3.8578708916657156	3.8744021318487993	2.799388868517598	1.6880069193593061	-2.9108251088670785	-0.46494444850980227
NCIH1048	0.193787592324303	0.621496429711157	0.280161033338111	-0.860784217236589		0.178557223971748		0.190833907712334	0.167893040565584	-0.0462505717514337	-0.080621430211096	0.0852388578793501	0.301200298931842	-0.13341433040472	-0.323634507772797	0.0956221734538316	0.294821703081672		1.07860891833545	-0.298409257070779	-1.42605482680157	3.058505174401014	2.113720980280592	2.322083752528078	1.1813559608354276	1.2053598419443567	-1.0342412815602302	2.1722144143320516	3.274654843335193	3.5898792244421207	2.1717095989179658	2.962723426746998	3.5450466118584045	3.0361589899621455	2.6840375239699923	2.907239800282563	3.7066137674521324	4.119804360125345	2.0334447224871455	2.3566186294864693	1.4986493582606735	-0.7154950442238529
HSC3	-0.456570170170239	-0.843896242787142	-0.688086515481967	-0.741121686008476		2.66372327002584		-1.07062552282731	0.584356635464141	-1.097701634445239	-0.48097010902254	-0.792692620924466	0.0322730691160943	-0.707295380822722	0.670401850936625	-0.352072375210357	-0.500937866788415		-0.837100539608005	-0.275827369090243	0.364280765750992	2.898229692192752	1.4940293055891647	1.4160206250670961	-1.5974599356746932	1.1174863804334063	4.958590840466245	1.972910897243832	2.7647392455463167	3.1978809671476864	2.282262990794139	2.7865470992429633	3.2967438619665153	2.3832522210612	2.2586760467624174	3.0276233054886608	2.806815012848734	3.428945484087103	3.854432027457587	2.1699835536362326	1.1876299849857626	-1.4474041005868674
SW403	0.441544207448007	0.114692609877964	0.0108725269422555	-0.193039856549978		-1.18206839627601		-0.0262006880907089	-0.869827122916045	1.075010947080194	0.0268481229123848	0.045074900618757	-0.384294229912616	1.53142636453182	-0.575286728752377	0.0785699464383627	-0.196912478035143		0.305090579144642	0.229345775389451	0.0353890756978392	2.825874717379742	0.6449438441734043	1.3773242496946498	1.1186763197038514	4.929172133612684	2.41190575690351	2.331065644228938	2.952041584929258	3.5379402785486502	2.71778268644659	2.694924433883282	3.023264752343483	2.2531206515507773	1.7873932846348173	2.713952746754824	3.1506440922130112	2.745532224122264	2.510160080700131	0.949176034009819	1.487166318253958	2.2814605323288375
BT549	-0.0382288570956883	0.162531023245187	0.502383752662594	0.996496498709274		0.474598406452295		-0.269747020083368	-0.193572794131253	-0.321320548687664	-0.100869670225769	-0.0431503505780984	0.333787853225913	-0.115481374272276	1.01610735536296	-0.184157327410761	0.524576968853245		-0.0460314843470994	0.765109942471497	-0.0775621003365061	2.576703087868283	1.5151206395345291	2.281857758287722	-1.9543042814137248	2.9997641346673616	-2.841126268831419	-1.9520479468575445	3.2700555128027826	2.057155032100596	2.175981646634222	2.4698945296674966	3.6711430906236386	2.733633473847612	2.1911718520516534	2.8046807209950213	3.7417470087033924	3.6335252939818585	2.5985998519839826	1.8622210394266216	2.155515615502655	0.6448231577297562
HCC56	-0.121823942153464	0.0227876905942581	-0.355481965759711	-1.60504733014283		-1.62271230086596		0.705947317679579	0.402486133551364	0.62028978935158	-0.130417064750757	0.0197895673483934	-0.57503795846419	0.267052467014796	-0.514463854270834	0.332614360967	-0.714516013179407		-0.0517957823344548	-0.540299362902799	-0.274460778308201	2.0684652722315966	1.568322124760863	2.1489349545417165	-0.46450835595577633	0.44581339044451795	3.8072267749759168	3.538268751168469	3.3444400638430305	1.9889066918165412	2.3361649262572413	3.673392650239392	3.192026588435482	3.1169184010082254	3.5107212186578605	2.9948368728023578	3.308599520194589	3.4620102210586676	3.561633977941536	2.453295576411276	2.259394670962304	-1.5196474839211367
CAL851	-0.182796138516377	-0.983922948832033	-0.837741331445582	-0.624888220549672		0.555209804732654		-0.204306050513351	-0.342758096491851	1.111950291000677	-0.474982581444089	-0.726466393460372	-0.972254518458852	-1.17322184098062	0.367653792567403	-0.370996012236092	-0.799264840867463		-1.08174446229069	-0.795822234480462	-1.23809392982116	3.209831043880963	1.3751752725354136	2.5386764584144674	1.4543174291661347	2.120305135334835	3.8876729341637954	4.051640589558068	3.323758226247609	3.1558976857012344	2.8027177502212366	3.2284221137113485	4.274678032970879	2.791569933835064	2.791864249859017	3.5689071487545054	3.860415977620886	4.176333067909935	3.9202808156671196	1.9898887562275234	2.4231021655408833	1.9020224481510035
MDAMB157	1.15514451649116	1.03084152136281	0.524254391941707	1.4605893929718		-0.549888177124317		0.213840233427673	0.179921868437982	-1.035804711880201	0.392732392127478	0.405720986316365	0.293101710162909	0.0962021558792116	-0.0233497416639296	0.242517887534284	0.67084070292117		0.80020851101347	0.337373169497971	-0.685418212598618	3.3214179726558157	1.3609637325405968	0.7806130375912068	5.072633090324074	3.830370335794404	0.7603290798929278	2.8817009414485337	3.237391349693453	2.8964090522592056	2.713720759718545	2.965582296603108	3.669780729020463	2.9016413501543954	3.2084415769460524	1.8128308990968474	3.71620518237639	3.3482290008899107	3.6116338725000054	1.0210074403325944	0.6348769724351245	3.7199322853691847
SW48	-0.734232213509811	-0.327200321299915	-0.115900159753649	0.495229396808132		0.297221426014124		-0.18482027593936	-0.28642559838433	-0.034027480974316016	0.0416550528664735	-0.146899636526415	0.225842079018723	-0.007145391567434	-0.361069727704533	-0.0202287144835075	-0.0080053375547428		-0.160189101468325	0.435629845750342	0.37806988546309	2.340449117029924	1.0002420984704816	2.314977982924007	1.9297691526561238	1.9430302919590066	3.5959414584546674	2.9985981629670357	3.1672077234071483	2.8651849954560866	2.1379415551723806	3.079452825045525	3.926186231740234	2.7643171065555125	2.4647294523491827	3.4702413629540896	3.6132017890982633	3.7505505869701516	4.025817653586167	2.0138491320635064	1.4423272807176342	1.9656707586620397
IGR39	-0.102693740174779	-0.103682198020018	0.0811951291543115	1.06992695012953		-0.42919371170468		-0.487708494186181	0.789401777070984	0.7739873990107888	-0.0453954474959021	0.0608961748853887	0.442598067520252	0.34219016009271	-0.095202359278389	-0.552276347961943	0.0999233060006983		0.0040872279823757	1.19574320446948	1.82904516147437	2.7597504126877266	1.1167697726080756	1.705453298067787	1.7069529325179778	3.239121491262966	2.6072054001660763	2.756795919839514	3.324456716241515	3.0103055654034514	2.153072971733977	3.3169893443687237	3.485556912279894	2.8118274640766985	2.148520909425878	3.437448947667649	3.7185814499862784	3.5935160228917797	3.439302087695701	1.9176576361034294	3.0551184817939636	2.26931472139265
MCF7	0.225470301620737	0.442411212982653	-0.0722070661785043	-0.169206054987957		-1.1455754696178	-1.10187370681081	1.31425917621134	-0.226168909995818	-0.6208023486851391	-0.141966186169394	-0.0103855173372707	-0.752167216233162	1.03051110414941	1.26582367028891	0.13993733572333	0.463857775217103		0.473649219292582	0.105607403678124	-1.49283539198379	2.335187801538058	2.67662833109387	0.4809744787964748	3.1560638124563303	0.6872699433870691	-2.5010799351206487	2.704256346862956	3.9860055411436184	3.949983309214542	2.5074669092276616	2.2088193199793666	3.3316650789940763	2.543089076185118	2.6464442646206647	3.4427870814213186	3.714539890894276	3.1525095009831294	2.275733802133367	1.848890938260551	-0.22308855282665432	-1.0885837430520138
BICR6	-0.503639793159404	-0.850663552288015	-1.22770922156062	0.403751829145498		2.88678308710502	0.758443868110116	-1.34370374376179	0.680317341348118	2.047010636727964	-0.686929561054282	-1.067515331124	-1.010882664257	-1.08298732526452	0.13716197938812	-0.919202615893224	-0.560109993324589		-0.829224822348283	-1.1120124000668	-1.3798121914246	2.615737524293642	2.0560334474923474	2.540475374816051	-2.6272382509100405	-2.0079174763685526	-2.6312100006003507	-1.681121901732543	4.0575975868549845	2.9119919046160927	2.4615015413416783	3.5180644423860006	3.476286301101158	2.582033360518723	1.6931906524954758	3.2927097594770642	3.648044438675576	3.781335564935355	2.974544387229409	1.844524263761361	-3.5194000053332797	-3.30649465904987
WM1799	-0.224240755940522	-0.0903203449208266	0.243046049695235	0.0849593694691924		-1.03732365328725	-0.95883444889593	0.298155591669048	0.095653069992465	-0.571078362702388	0.0946273504745856	0.756078704247509	1.38289595320137	0.807180791325981	-0.362281748935722	0.542961981544391	-0.0883295834952324		-0.262242631148492	-0.537018109186832	1.24611168734293	2.4391506279497963	1.4756070464004638	1.8327142549311706	4.810679158090491	4.322498208690195	-0.7691020880183574	1.767065398303287	2.8552453184205873	2.604244032376621	1.4333663834619523	2.6681028239926157	3.660289632259227	2.8928409292043527	1.998522929680748	3.862330534302201	3.739151852564519	3.6193980704672044	3.6789023479023113	1.6885725155978277	4.476873070601998	4.7910769748167565
IPC298	-0.241300869614826	0.0832717013137824	0.434044660897767	1.15523216275606		-1.33318684476056	-1.09964135678714	-0.225067089711513	-0.224542388769526	-0.811460784722446	0.217151406219364	0.222886262688165	0.694614289428895	0.304302396703958	0.808800298273668	0.232716321304826	0.103794724024298		0.102747685340541	-0.468868366145987	2.21570934651952	3.0151818973753044	0.7604412766112914	1.8346449333298538	-2.256512904891663	2.915058950417647	2.053070615258371	1.4792312724035719	3.3984502784937454	3.2133887986354344	2.637770788089793	2.692124050551951	3.6344338279242154	2.6694548923428254	2.8039662579320366	3.218567777426459	3.917193614758364	3.754489276203668	2.8284963541780774	1.665525197264582	1.617235432602848	1.629795287789902
NCIH1693	-0.435751754149948	-0.363378174478574	-0.174374911200347	-0.21324707089442		1.32947893329411	-0.0447712891760321	-0.486193422222018	0.240315214176898	0.946494334924457	-0.699168265973176	-1.1288251580815	-1.36175307560313	-0.630122155785908	-0.242918909151863	-0.305112571013226	-0.377775196733757		-0.150164970726642	-0.419107292024053	-0.555123055247947	3.1971127170853824	2.344715031782154	1.578339325332069	1.9764157983187285	-0.39719638839058924	1.0658755755458849	1.2342905418042351	3.2039611520348825	3.3341597403234884	2.63122675050007	2.6033783371582406	3.3518110398141223	2.77064934285873	2.334403476380565	3.7304171924284795	3.7971709203367046	3.3114586524627594	2.5915313660074486	2.869601996409779	1.46670776930627	0.6308780823330672
HCC1954	0.0276764394577955	0.0351580966697138	-0.724693259824121	-0.316629992415586		0.193505768421718	0.954438668396822	0.0146375231918682	0.670067067714068	0.15383055416747698	0.510606836125454	0.12767469876954	0.519920508472977	0.0668077347964162	-0.0945446196185564	-0.139249487253392	0.304952614048407		-0.103513240528665	-0.571041485764425	-0.0798261415974345	3.087554559540633	1.4935982372289687	1.3417179316875574	3.322651885940559	1.5866543264922655	1.8183186314133069	2.9264786537894474	3.5313070936753155	3.0881017701482847	1.9464185912052656	2.7356459126930095	3.067015187557489	2.2421522652839454	4.143991502111515	3.104407290179647	3.8084497805031456	3.375096361064018	3.5785287302748485	2.230116545479834	0.5995011153485458	2.655851233558616
TYKNU	0.395511458514336	0.586082630052307	1.51840582845523	-0.19436365287729		-0.4608018846353	1.5040815624349	-0.335463003939675	-0.0936133940354584	-0.31071234855674024	0.818859319962594	0.167613337193828	0.119183344713164	-0.0442382655102178	-0.429443094338014	0.21211819777945	0.121522154981974		-0.005247280940915	3.19935239238437	1.39710097792347	2.428891699591306	1.430387798630402	2.574594996051531	2.401525040848949	3.6574997199817645	3.1911839188908697	3.4781213850753585	3.1251451969147657	2.8685009934779484	2.166177568264022	3.2765067937031147	3.9340721270731	3.066377113123323	2.8089628396039905	3.5982022753666705	4.204495585055603	3.9263518553727392	4.016518146757594	1.84485305877802	3.4031421560286534	2.2114725906014208
DMS114	-0.0257931426309903	0.256721935758674	-0.0794993277690333	0.129166261554904		-0.93638829217481	-0.966260992659036	0.632046539520907	-0.849134959204665	-1.203721653205714	0.164547402131347	0.093608170224211	-0.656680047926336	-0.290041503378373	-0.250780261333782	-0.0229685681015808	0.10144508891979		0.377231450042264	0.497915699630567	-0.952533914617819	2.4280717130354614	2.199695965383894	2.4856147323716806	1.8005920138747538	2.57830591404655	1.9323978390226801	2.6755201223205924	3.270621616863265	3.201261601268943	2.7966957975830145	2.5572040552832522	3.3190215671997945	3.0211465768824555	2.6086202131972915	3.4980730021911857	3.922796759551541	3.356618338264188	2.933585556438007	2.7876866724267795	3.122364924487357	1.6913477989207513
TE1	-0.002759168414934	-0.291061390911575	-0.393133534607867	-0.575453751033447		0.753585494359713	0.422027372486467	-0.282856837199683	-0.0549002979753339	0.33255978777677186	-0.330856251530744	-0.09895811527265	0.721528419232648	-0.145586897018304	-0.202139237033299	-0.241472795098815	-0.172792440920118		0.101905361195137	-0.739665702690054	-0.949778510489209	2.655535107990909	2.089544088670312	2.6909718595674588	4.763258816186543	2.8861908076695646	-0.8157284593954276	2.7290220791986948	3.544792547549897	3.599053210009602	3.518091133133655	3.929676265665464	3.5333390590796725	2.975289741562466	2.763680410795768	3.4970528673056767	3.581533635712793	3.887613502758379	4.08502291703801	2.35104186826224	3.1956358566788765	4.10031669349239
TCCPAN2	0.30482786363993	0.252429583938552	-0.107785163979789	0.0244206524181681		-0.143280598383732	-0.146579280499814	0.627148721832948	0.519805823213067	2.022671166663971	0.164586023975455	0.11152638182231	0.237998496779858	0.657268493513156	-0.0649581732310344	0.343399737468893	-0.163774284118141		0.22017990910386	1.05257094463569	1.68669259190599	3.310349564026968	1.7716383912318332	2.177094429744456	3.194620016864814	2.675065470397023	2.818726562582272	4.565181177771728	3.13799543310196	3.1045059577194523	2.1887991831758447	2.953675141565403	3.6904731834523936	2.557599335181441	2.235442651262602	3.33604356015502	3.621165229095774	3.7173332771587266	4.646667152663381	2.4086373693302727	3.366350555769335	2.056407022442607
LUDLU1	-0.89975732846071	-1.20681681554801	-1.04551912042733	-0.40796705177967		2.38933250115713	-2.45503044099679	-1.08659296436745	0.184552596535887	1.5104148811297828	-0.259474295506486	-0.995478782667516	-1.32995847078715	-1.28867748076693	0.445212826051957	-0.712348991988176	0.0379647135782359		-0.898580982781708	-1.01863076699827	-2.37628429192333	2.2403936819040795	1.6203758742311112	2.623769637499828	3.9647748356350094	0.9215369463941082	3.7626362931990855	3.8370321821375586	3.379374314651594	2.400464696273588	2.1102653202004475	2.8351526388784403	3.9523584816175488	2.579587843943531	2.2277289949100476	2.8035967166134155	3.8911547705738485	3.4859520475269634	3.326021146811273	1.8932249089169964	2.8423013346510815	0.5093625540011996
MELJUSO	-0.140813212345994	0.323373155937588	0.48257483337456	1.82214010797717		-1.6516003245589	-0.449392449772917	1.07167442151481	0.0849924625266187	-1.081738219050482	0.285959316371285	1.00973307850768	1.57305035006688	0.725754786151143	0.0592315099157661	0.173625144791051	0.288888527710571		-0.130891712614449	2.3876288789832	2.33442214240881	2.77639397308076	1.4497291483672499	2.008014012388801	1.1229373540464824	-0.7925013261829024	-2.3236065027038673	0.636603283748078	3.533309851424928	2.487054341845459	3.302805123797704	3.078362400200941	4.2664095329382095	2.7075500760605276	2.040397912846201	3.5069018381655472	3.829530131881558	3.9133181663450354	4.794856224957597	2.0912107619048066	0.0693394780786129	1.7705171060093232
T47D	0.712122437693772	0.824923546442775	0.400883536461346	-1.10378844055968		-1.4603734040151	-0.907360032821708	0.418889985438834	0.187358606912183	-0.866261570131339	-0.331549637940286	-0.0232563743202285	0.110952109704205	0.379471824254796	-0.0190513247226331	0.456641867822963	0.580038847292253		-0.0386666772716899	-1.05872419417466	-2.61602722475428	3.3613610123648496	1.2828597674608986	1.9522045831894335	1.1531004739521795	3.0911924421094406	2.581413083492202	3.674975743944621	3.3549579615772838	2.9604314675162993	2.6008435379178025	3.187892768858603	3.5864230507701613	2.386999768136407	2.589199095261885	2.950023357460341	4.025107017948061	3.2530414750001477	3.076528543382081	1.6819576239694114	2.1318928528071095	2.5057136744689936
LS411N	0.281631761961717	0.21417707219714	-0.0101848657766038	0.250025370592769		-0.95143371164886	0.61412822797401	-0.457591249086139	-0.719119140335618	0.22197839804056882	0.934424701081498	0.267465103906664	0.341119920948507	0.304711010873994	-0.266572516067661	0.389434789107646	0.0277707601200232		0.608154832572592	-0.150275799912622	0.589105115819296	2.711710161933697	1.160146300785382	1.5792920579110796	2.500821008602071	3.02057609422404	2.2457903777136394	2.770354979292551	3.0019677922363814	2.3554811023475426	2.32206413853153	2.624364198013873	3.184855645466874	2.3471568483654557	2.945880045594423	2.7136809851079993	3.447734215337442	3.149688648791049	3.6748540564430447	1.6124134810356292	4.118078992324982	2.5983692546988015
PC3	0.354379694082717	0.128623992861119	0.449270297810001	-0.0586747663294492		-0.289754707153949	3.22372208778712	0.413595019877447	-0.529187694680651	-2.0599682764901077	0.413501951286929	0.0929297661695025	-0.823016658202828	-0.690160142742421	-0.673539866182634	0.2137660041663	0.123082717993043		0.252469522863195	-0.2150496056375	2.58597692623984	2.208457913169231	1.2922089310033833	1.7184286309250196	3.4139227364600617	2.6090545716971176	4.428397207324546	3.928950916448795	3.0695216235244844	2.4229603215690143	1.6869413990126865	3.1517098550083436	3.6654060979282943	2.0449432602722393	2.5566845284287005	3.531438784868438	3.385034123819736	3.157013187026076	3.6791321026590564	1.7787468376479028	1.096262864264049	2.1396531370361136
KYSE450	-0.400306529831897	-0.446399144651329	0.0137960508609117	0.193692268769951		2.36341881538141	0.696133922184414	-0.304524484093529	0.233099628505579	-0.44502254577994704	-0.179370338141375	-0.137304128981031	-0.577730717431024	-0.367374937896614	0.239052923147804	-0.400611534215145	-0.201696526618511		-0.2350083371799	-0.977270003734338	-2.15996460571587	2.4637340845551994	1.1359305522856802	1.1718658482963362	2.2691916880520107	2.339697816667095	2.6757749125504215	2.800495675492789	2.9789166806254292	2.7509181013293857	2.2667900256105322	3.155407664023949	3.4634113280681995	2.703560135829345	2.4377801010427342	2.8002342876434043	3.6896991180976126	3.3376112957030566	3.713823254666165	1.9812166181341129	0.9265895168616142	-0.5748984755665817
RT112	-0.541132123742322	-0.439835730874319	-0.407633883487475	-0.420334454847605		0.830991855174421	0.250636356814791	-0.401605385688065	0.410081208865439	0.1972192759616876	-0.667582098357701	-0.739940215048975	-0.630116052980002	-0.523686145847608	0.662099480417614	-0.368848717657215	-0.181810181033006		-0.568160216171531	-0.678092986259421	-0.972280932717508	2.87272813161244	1.8620688071260512	1.374052231100083	1.849619488737027	3.4745252877386696	3.0933171370299637	2.488998267691254	3.2375444761231775	2.8398734690453775	2.1098652610348485	2.9818716574908026	3.4120482969663923	2.5686348653187125	2.1535571030904737	3.13414983439225	3.742605038085467	3.867588242712814	3.2141486694537593	1.6914251897444492	1.8582258184104297	3.337653920843371
LS513	0.14529726514648	-0.0874268444915858	-0.453384979234463	-0.337755818523923		-0.586696835940082	-0.763595856526083	-0.449720583974336	0.103907705394195	1.549279519059728	-0.759525158282992	-0.709515533670824	-0.235367381773793	0.628699861651235	-0.122864202689811	-0.322234879190015	-0.324704278839827		-0.162309495623926	0.594404094474666	-0.0255042641599014	2.8805346428560665	1.3624319038552155	1.221867730764465	4.430544142628367	3.778676738523943	3.8745059602081553	3.5697861854770805	3.26318740370071	2.7723074326815826	3.299961680581279	3.5834356016503617	3.491354915417346	2.760756496733144	1.144063551572027	2.924676561588155	3.5516039180670527	3.4408250632745894	3.3990884928518406	1.5221945085283075	3.906592285728159	3.189022619294248
HCC827	-0.204787366772942	-0.27548936467797	-0.437911326929758		0.455472696654912	2.72411280417687	1.71677842122858	-0.030134497781996	0.0746667428839376	0.631248742167108	-0.416255828037894	-0.750100317325454	-0.865959053165215	-0.65755081547807	0.862747956475246	-0.206236328671639	-0.707098137455685		-0.485429469409319		-1.78820989443414	1.7036929903596045	1.2662121218193725	2.060192461148373	0.6205872403554722	2.4052860752259657	4.152462515556749	2.213902502122291	3.711848631222665	3.23111264861393	2.6662277062483715	3.255250183302249	3.3073517954834606	2.716144024232319	2.297023656836972	3.0632740927736277	3.58772120765299	3.1620514728704396	4.2090190676972155	1.4073804781161503	0.7339627750597204	0.10002631406712438
NCIH2110	-0.0546754795602634	-0.686386885982924	-0.900564333277889		-0.915136023746007	-0.577237826032539	-0.784429902220391	-0.0993688405713323	-0.178550662965315	-0.620923274323733	-0.260238561651414	-0.187468052186451	-0.98222248934615	0.0598624025692473	0.0911056811589402	-0.726477552110077	-0.632186538920979		-0.783965776659033		-1.78002018014111	2.651437520675631	2.0288243344832995	1.9528786695618716	-2.0219200826376613	-0.8797924712339826	-3.125367267010504	0.7919014227668253	3.2714417091696073	3.3205945171300555	3.04986054559221	2.7214993544262143	3.5992200286821943	3.0373971127808344	2.4892804042970305	3.404166303382567	4.237782349091028	4.144405347382103	2.2155675341671266	2.605832888549917	0.7058758265366697	-0.5300950932160772
MIAPACA2	0.0394741679318789	-0.149813796336437	-0.770736293914882		-1.62325061451677	-0.165893724593609	0.680256593496086	-1.02066259563694	0.514576332592353	0.713508474198564	-1.36968293309007	-0.229546134129345	-0.685393612859754	-0.725806384573368	0.458596168741952	-0.389025618149581	-0.219006714694287		-0.202790637675058		2.69151449305347	3.1626694283041985	1.4525080408954427	1.983101331576393	-2.3992645097756236	0.6237971024251522	-2.307092234915448	-1.627734274717217	3.842016763511922	2.7861895600947824	2.791177377676092	2.67668336535271	3.4879956803966707	2.5147162296436987	1.9583467783017772	3.477080681750154	3.65113085686613	3.5814334319650887	2.4585541186280877	1.9563257182030143	2.191208740644196	-3.422933917755064
NCIH520	-0.339516444049168	-0.429769966727199	-0.300909218254555		0.810827174492474	-1.2041649453864	-2.2770312079676	-0.428839889890329	-0.0839050691462327	-0.47062034364731103	0.602712592245038	0.334136764394514	-0.802291675552502	-0.755715447427526	0.427261562805292	-0.0486990742676026	0.287457279662252		-0.300147776037775		-0.284111252146346	3.1754880415252136	1.2738896488183298	2.7812139180634743	-2.0917084737828175	3.748458823962462	-2.7375366859587196	1.634001736243748	4.052115328004364	2.955628770856657	2.0441290813473745	2.5375386310676133	3.5759542873823613	2.6146475341712048	2.1571754322390455	3.998431867608844	3.4210915080401403	3.56156867330247	4.792918657074792	2.8528371779765025	-1.4214076811731642	1.5838841791857365
SW480	-0.651883230655402	-0.44225112433197	-0.0789215907344754		0.559208555076721	0.111870313561594	-1.47949727232361	-0.016561912724747	1.36704800866143	2.9406741684074	-0.691624380932797	-1.31197068500204	-0.79230787384418	-0.781122085571329	0.220463687840806	-1.0121535075375	-0.204827678877304		-0.786542310166177		1.619411023561	1.2182986969461977	2.4973620910553462	2.117039544720154	2.761230713572935	3.484732445493069	4.094041182873906	3.423685941094616	3.1576087467208858	2.5460958181004227	2.5727954195337865	2.8835876869253636	3.5325472297812315	2.7944235968472997	1.8399049812094639	3.096418883511925	3.6743291094011883	3.437294632137092	3.0984061835164862	2.1032593815241687	2.214611434978685	2.3421230635081955
OE33	0.285632117785092	-0.751023227213742	-0.516638573295243		-0.0262356964240014	1.07965981370598	1.52955018407743	0.47438284982251	0.0356030585930381	-0.21364740501217921	0.200662294781827	-0.654833485082164	-0.467653550535829	-0.304638407531603	0.115393913466008	0.357818369901243	-0.662294205032356		0.21073259691126		-0.170631328003466	3.0816989383551636	1.2387741510645953	1.9382249793578723	1.2343720300117724	3.0862217615634524	2.9436491936837657	3.7223045589735237	3.1367065242646173	2.643212968688201	2.188972847487649	3.2223218803924927	3.5065058959679347	2.6230295685380614	2.5974910105351463	3.1042861848919077	3.7822058493363286	3.572511354463308	4.273355088042205	1.8701639126022367	2.9862020044625264	1.9938182917050415
ZR751	0.967529152021212	1.10357834289223	0.168515416622421		-1.08323790573734	-1.44009881811152	-2.08924491857255	0.228802405257585	0.161212289133239	0.520832603205823	0.85251725599228	0.248724724158024	1.23832497648302	1.69603040085234	-1.16545731227924	0.693044890926272	0.894359007658921		0.961506014365873		-1.47862649747542	2.9336547217457807	1.1244781964182764	0.6514133120756376	4.56013307031337	4.030378321745155	-2.0369339286130868	1.6116135440303991	3.081102304271495	3.0341497796074113	2.1185228220358936	2.609297435727573	3.2549994392662325	2.680713262026915	3.0612297097854917	1.9105686448893227	3.6219808167584917	3.492688155601077	3.8426279102029284	1.4812613002056774	-0.23238739428872057	3.710807272571207
COLO679	-0.0440504109104075	0.410328225408122	1.08196327585963		2.15353575300141	-1.00470932333801	0.358740091898202	0.411630910374984	-0.51103821158578	-0.719142469776969	0.223721674143031	0.843629481627017	1.95992529355952	0.802733362821201	-0.757239009360291	0.236745297951861	0.591580634310552		-0.226433594715103		2.54323262287246	2.432946466412746	1.0057913414853321	1.9808635283187406	1.4722839662784288	3.084653908172513	4.172334394958278	3.7463272705173676	3.337795991523773	2.665414062016346	2.0308564189879634	3.2673230731058274	3.4272094485929214	2.5898370729693156	2.30624837497578	3.036437461252595	3.5238308571153705	3.195476176039815	4.37141679889514	1.6001630334119747	0.6452586098329716	1.3390717177475508
786O	0.309041664972312	0.483990922140515	0.756742629593376		-1.73437387229585	0.496875272830288	3.46620230967255	0.0289680377380426	-0.556995851561664	-1.7743060513100821	0.715154661337977	0.442663673566345	0.743288070559741	0.143110266494404	0.406657634397721	0.294602613219479	-0.0322000544398396		0.614579614122785		-2.17637949560424	2.732105212093893	1.0028866892556731	2.2563139035422073	1.4241126490267466	3.521788323310025	3.9738064849213313	3.7576006220261475	3.292802637756431	3.226736845920029	1.4180013398142197	3.7361804147319004	3.084960358496798	2.883084156607795	2.648024150106513	3.119272040722735	3.1789575885021555	3.3741584352488556	4.182147847791566	1.4504843840390114	2.81490559886681	2.4711372857020018
HCC38		-0.13709727732991	-1.13969147716001			0.0103401576689238		-0.301367824118102	-0.12523680545934		-1.06283040307676	-0.96318155582935	0.764640508604576	0.25385560001978	0.475404909652725	-0.190895486770062			-0.39629258149725	-0.526181300654373	-1.79674162593284	3.0960028574590766	0.9834670210407679	2.004524011152914	3.184565913963169	4.119217646331386	4.005190892160438	4.160634673429727	3.461228886442981	2.710061510396243	2.2027680726234675	3.2831568128469546	3.108891301612874	2.6113997902560193	3.069702736253721	2.9552383502125013	3.654300949219189	2.9620462158991843	3.172697845970169	1.6882306083991987	2.58689147420591	2.48327198111154
QGP1		0.346339092862767	-0.494818246890634			-1.02522298430203		0.186304536974482	0.951658354693196		0.0372342142673935	0.113521818669932	-0.429322470316668	-0.195086496047374	0.0047532780697422	-0.92746224530766			0.335572023200807	-0.246891260354223	2.54255075309766	2.5228926266090466	1.7521155998901559	1.942449883521488	-2.922840612235051	-2.3974893551940695	-2.512979017321196	-2.1463081039367804	3.898429024537136	3.09392465944537	2.2656451369358126	3.646506778742687	3.690655376230327	2.31908816509306	1.9207051552200887	3.222325866624049	3.6531564169541286	3.4796264804765613	2.495755916411306	1.9590717256902193	-2.8088561047703555	-3.308685659344459
HCC95		0.0956336578536702	-0.202822389788539			3.45451866904635		0.389243778581361	0.625282973782422		-0.293809432778974	-0.334982374946922	-0.537525064320721	-0.677271811926953	0.580670788645484	-0.329079296476369			-0.712496035661288	-0.406601323356908	-1.79416700617835	2.197705572750487	1.6094999105121797	2.6165487588397154	3.2215921323624293	3.463192044935206	2.7547492916113314	5.29296808461682	3.8583120540195592	3.2224374746567546	2.63228444532783	3.1562213943832873	3.467886713147988	3.00815973181196	2.3182714167881673	3.6357713560712233	4.313712996741296	3.587430721889591	3.595551807790761	2.0066315729089688	0.7288810525110564	3.061917875009748
SW948	-0.0144940844591965	-0.303942066732887	-0.13132913485392	-0.32546997705076		-0.0135138143163163	-0.411008959235943	0.467546040298839	0.331590834355515	-0.858928206328443	-0.521173757156906	-0.395659769080695	0.0092409086872379	0.836558321632475	-0.464650098310416	0.0402643046930073	-0.469651214270078		0.306062405743913		-0.605453512348489	2.4731545300209823	1.1710445719247813	1.6827850237780624	1.4567038953328433	2.2061138394043502	2.2174552175969438	2.9170786007247287	3.01650501836926	2.5243116408328627	2.346735940729334	3.061548103585121	3.4352895818299247	2.7748174866980566	2.419478844465545	2.9482160475806025	3.4445441861655213	3.3985706013602486	4.247860755090787	1.8614953979129496	2.048624022586509	1.5152590924008895
LK2		-0.44332287396723	-0.0466583209373777			-1.22013016157318		0.085120337350806	-0.259229191754502		1.02432416141533	0.146016705160233	-0.708873990482175	-0.538400691864356	-0.40885781364098	0.110214964649924			-0.0776545514573716	-0.354309154921071	0.131237068449742	2.53829732646411	0.9610346256835466	2.163301186341602	-1.022237530473354	1.935504771827103	2.3218385499159324	2.761868970458233	3.4884448418930547	4.099711799467119	1.2288302813741965	3.5704393276206465	4.194007376765238	2.435462521830856	2.170095443281191	3.8086028283175777	4.060496457393973	3.4110585996339977	4.363778648297027	2.025129220930692	0.8582886681440469	-0.2352616801444595
OVCAR4		0.0884452525369128	0.759571012588679			0.725035222945635		-0.783121660849951	0.0162883065281759		-0.572837906573663	-0.552169668041564	-0.258107432449259	-0.360450430448412	0.496653623388621	-0.717146621911915			-0.55567588963315	0.0889348513159333	-0.59883883983768	2.5065621346463463	1.5826092200488473	2.6223325323656113	-0.26026277414587845	1.1684337057052683	2.8734064349756996	3.5046621014340182	3.65736556693874	3.3811035119590227	2.3218483591748917	3.3063884095655935	3.9146016777928847	2.4827626864735897	2.4259701855646907	3.8538725702859695	4.029825596448878	4.072671386540606	3.7415264568247837	1.5904365240602678	2.325207271030325	1.9153021823474428
COLO741		-0.40217985657058	-0.1638031280155			-1.61411022879928		-0.72358854059791	-0.60151673189522		0.111504598881583	0.0419935359875354	0.0505737883120498	-0.243879388631149	-0.548148555963797	0.0099218340287963			-0.309156441422278	1.05752104926071	0.58357776400149	2.5462055540288597	1.5794095399617094	1.9955081501019578	5.145142876758869	3.670346270732773	2.050783546090125	1.293891201834015	3.2862727568542525	2.735704277884026	2.191564142816784	3.0413220839548396	3.768071800332634	3.305347056005321	2.194335964865008	3.508606796890978	4.498601162601102	3.5217646857913723	3.7581909415041164	2.446365039325613	3.730280480962612	3.0725868275390824
NCIH1650		-0.240332249449919	-0.100048315433802			0.918848098937925		-0.448226112842768	0.311021728738644		0.116851523566586	-0.192649972464517	0.117735817043182	0.699178174431131	-0.002991624588937	-0.075808904383162			0.629771555906956	0.227844854421038	-1.53885221060712	3.3753837242691374	1.7932899640897233	2.2644033599139934	-1.036855131940922	2.690021998582819	3.3999098865292168	3.4618345524194596	2.8763122738026667	3.0770864285966857	2.1080302133026336	3.7142133244692257	3.3789654058870706	3.0747883408117547	1.6767133099065379	3.084846022343811	2.8253590502758774	3.6687201132030194	4.731617797776339	2.2508717103817912	2.1093255337598795	-0.2741553063903035
UACC257		0.234314164413228	0.808263786587604			-1.53022969267074		-0.124388244077474	-0.82619562406192		0.12945145138794	0.430842585265182	0.359974660388442	-0.0504056005818621	0.313123065017889	0.962829338684725			-0.0065418928642875	0.885291535875192	2.51109002129917	2.3004057198847474	1.3807590696212135	1.6050462833319872	3.7031077501245675	4.368762807750879	0.7815883682162886	3.2930440809190977	3.3005590323396583	2.9596334821278667	1.71458140454402	2.7461805764634772	4.272787774618391	2.7131107084420574	2.10138158894794	3.2546714483235597	3.6077615853284453	3.2467049767868765	4.4182862372941925	1.6209296289991473	3.415764103274135	4.809041209478566
NCIH1573	-1.18903456132645	-1.36235040129092	-1.35635685330513	-0.142616186766359		4.98723739867383	3.51513368972194	-0.64035750218603	-0.361166556906415		-0.181644912169364	-0.961101963182396	-1.05279117134982	-0.721877533175282	-0.0433870804663627	-1.54484082072888	-1.04918324147831	-0.722123863204381	-0.677347658718567		0.685551009041513	3.0119402123981995	1.7467847669177639	2.1535095130335367	-2.0134291072862642	5.520604551285038	-2.4625085700649403	1.440955353441661	3.630187806648275	3.320301810403842	1.4216035882221252	3.2429165176879753	3.5655784097111454	2.227714984334218	2.3756589592159174	3.6085529561757514	3.8089620659393852	3.702101654283058	3.4670288166263172	2.195533147675241	3.9565201582731735	1.53244671084315
A549	-0.0299542429509174	-0.515341108003686	-1.47888614250786	0.161082737243788		0.466896748486602	0.216875447465268	-0.0914575871529045	0.296053844984166		-0.401486995399655	-0.513586874755062	-0.969035553388545	-1.38553723201627	-0.523996604301205	-0.132115050303376	-0.55360717308969	-0.19696830685064942	-0.299347203568032		-0.885015203567162	2.7746615724007118	1.417209039861816	2.383528932987405	0.8502534882128362	3.9654595015173175	-2.0215047641768273	2.519493244545858	3.2208259221918145	3.0900874520351365	1.9426333576621828	3.0252328216716124	3.7219998674471526	2.719154980834316	3.0274780031141644	3.2716618046463957	3.6764879961329497	3.89470185671569	4.080647855792688	2.037123637177279	1.6078526565797429	2.2626751823987585
SU8686	-1.34360657920629	-1.08598152920305	-1.02374697151376	0.330652758853645		0.703301788630407	1.18383790091947	-1.00578050718763	0.647059840508236		-0.577868495893681	-1.10805257759001	-0.74581486927468	-0.528072738689554	0.464774354716341	-0.789951332147818	-0.747558785997663	-0.1348505549629108	-0.713879810033753		1.04844351626692	2.4644403022782826	1.891245765392078	3.218023461709912	-1.7354717676813922	-0.6308486663657211	-1.3259483663516611	-1.4749769519916456	4.336755957338409	1.8318147699136906	1.8342408861450614	4.34472318240079	3.855875844805145	2.9179707120869454	2.469276804315615	3.1169538351428168	3.476666569798034	3.9094517024602533	2.8189771951323976	2.2849118369768138	-2.067544591867862	-2.022108920792594
TE14	0.137625192999299	-0.237151837540984	0.398087947993909	-2.59657980859043		0.305568987044033	-1.31471934277333	-0.363891281243905	0.603484358642379		0.011391734770061	-0.0446073569828735	0.110086525854264	-0.409682411652968	-0.247254833846915	0.179699098195583	-0.236431720445956	0.729100913252528	-0.202526059836549		-1.81429841145136	2.603814977991095	1.2354365870559256	1.2572614067617507	3.481716898720951	3.2693826100384498	3.9920977125896933	3.2921894816369677	3.1363503710628575	2.7034998640033923	2.102895582678941	3.603163601206831	3.7676721500790347	2.7418524145106757	3.240097053316928	2.8954422147092704	3.447603754476311	3.5714126184610624	4.149541145522935	1.9109799897263828	3.128951117340214	2.650251582374838
NCIH2170	0.215635726009991	0.219887811468497	0.619903815355843	0.72367702221245		-1.97568268633106	0.204678335032159	0.147402109407694	-0.0157853541255991		0.429327929899993	0.791271410366901	0.422106779601091	0.345442605116558	3.38029467066863	0.540086923404794	-0.195175534893189	0.0035345774079539993	0.207792477777991		-1.02074924179356	2.5266961760983824	2.125049266303802	1.1392070573745348	1.2210835765348071	-1.9198155928180698	-2.023832772363428	2.0416423177318865	3.3169603344763483	2.9971862160671288	2.47046114743978	3.2374463208532402	3.521235650145971	3.050357760017883	2.127239547155901	3.54566418084952	3.7467780106473594	3.619036221172146	1.623283616756109	2.280268929410567	-3.203374099873727	-2.326478275214044
HCC1500	0.69047878405332	1.12874382623917	0.0565482050536732	-0.956559890437626		-2.33460313348243	-0.974454772169569	2.0580157937827	0.108452923378651		-0.214530511949324	1.08242896902198	0.880628487716601	0.845767883555049	-0.467539459406649	0.529468910079851	0.601590534277846	-0.067393182907422	-0.217454376411215		-1.74466230911792	2.779905638202638	1.8596143601273085	2.2126286562974857	-0.7513103342761156	1.8715821526980414	1.0039205842351238	3.3061831580584733	2.9932291433358724	2.705346549527895	2.1873784854944214	2.767965551837526	3.562448507836818	2.560709613203501	2.8230917044128883	0.15717467437199859	3.792818209549519	3.4935668782564493	4.431446362531262	2.121777589442803	-2.0256354071213085	1.5489041614887828
MDAMB436	0.245738484744748	1.10884159138737	0.314862314325995	0.0400425065738592		-1.02178867267576	-0.658467000591439	-0.253513048065786	-0.983926442387305		1.07121587326932	0.773568067959776	0.672580494828547	0.520860525167699	-0.635676254209778	0.0221819318287373	1.38502010485224	0.2872009378961994	1.05161656193014		0.246384958661463	2.9537012150770634	1.1003873789294425	1.3972046271274507	2.530525122791797	3.96150245579478	-2.3758635631258698	3.251366248036878	4.938508946969687	4.532139172168042	1.9391804122315395	3.2981933465810256	3.5720927969076413	2.7647707413117137	3.6931030222796015	2.6765113732364045	3.5988644799299805	3.821686834704989	3.186600536316412	1.8590769380113707	0.30824176604211784	2.89824622827034
DV90	0.375467156278549	0.608440046268629	1.15777396654644	2.11348325142829		-0.308677719177049	-0.429081882370906	-0.272289247809432	0.166001330932297		0.20140646940941	0.152531195222351	0.388934775877219	0.105036767374449	-0.469369899692997	1.0899250983298	0.746930733310999	0.0010305042231721906	0.342561691475559		1.60021256820994	3.218095520509924	2.782823666052185	2.555737830548592	-1.7960506632452964	-2.4684142009748746	-3.33804794986261	-1.8224455065604197	4.359605908144885	2.59118674250521	2.7895564526573486	3.8758962211370904	3.8576977508701447	2.6332979188612136	2.386301046033878	3.3345980718909134	3.6004088311243776	3.8019469445982557	2.704263038847632	2.8136826797747427	-3.0954089727435194	-2.556385036180981
SNU61	-0.299333682026654	-0.691774495049409	-0.507039915396013	-0.820116420078403		-0.223383363750036	-1.49992584095705	0.128782913694599	0.0754495223048134		-0.825413611891305	-0.641782559471739	-0.736421792789963	0.525299363669471	-0.16089949985698	-0.810914894889405	-0.523311859977907	0.2106369742005856	-0.400142858528531		0.249883508714718	2.88412450661717	1.334055883345117	1.698325694540694	3.9709652717012904	2.8481541139842963	2.16914169649775	3.0266493761887125	3.6079649081665024	2.6831562349082287	2.403777935956526	3.0618102341463644	3.342370517909884	2.9264518607309915	2.703091259182199	3.1696141495548584	3.5381495833087717	3.1832942420405126	2.6714207942794195	1.8045012798117337	2.13830461287661	2.3902112809486757
SBC5	-0.785574901870173	-0.159387768871088	-0.204570426767737	-1.72570526582422	0.590956548366249	-2.72688294949185	-1.61116270417353	-0.123535843587284	-0.816265094680492		-0.650341486655449	-0.790329246187354	-0.712283388599187	-0.96796597510214	0.121096402716199	-0.961351522223502	-0.706873113855374		-0.431852649026281	-0.124472561002305	0.176228187552695	1.925011864603131	1.1343268624921035	1.1057633256134751	1.8974789204607998	2.3547030472561525	3.86222333187554	2.6722986633950607	2.607773039575492	3.4731396770966954	1.7006707000521675	2.994741783180318	3.4888113548320097	2.449849257972598	1.4393207777830206	3.1748654194304313	3.5100009631601785	3.279978450069871	3.742702171811439	1.1768564568617927	0.8369141356324644	0.45267942811253165
HT1376	0.0632346203866697	-0.441888042582597	0.592490466159557	1.2431316747187	-0.994043401079948	1.34990254154296	-0.309995895865158	-0.0521692167186196	1.2948632836725		-0.556892127002675	-0.675778378730223	0.264862740425324	1.32742487841827	0.197148148871421	-0.215168001077873	1.00063023044875		0.093624716408397	-0.104596625977889	0.442131261945107	2.2271899851441552	1.2050901798293507	1.443926273952607	3.7404918225919346	3.766342683947025	-1.4271830245291335	2.9070048795945307	3.209843152837353	3.182564475409045	2.046530878222576	3.0944276262805537	4.172026022806156	2.8745584958234986	2.3514038281838934	2.825560607005887	4.049666183066577	3.9075831639020837	4.612999457102425	1.4613786422431587	4.1324588943307585	3.9774904699641644
CFPAC1	-0.474594770341508	-0.873687229557377	-1.04148336917115	0.986573888359935	-0.395104129205501	-0.208132655846538	-0.511221068690051	-0.350364227303886	-0.510936195175675		-0.519793898646093	-0.948545308346839	-0.830436931332429	-0.64201721272352	-0.378620796887406	0.447153365371222	-0.988250695687223		-0.680375563046997	0.67247924519577	1.56684874851532	2.165083544003804	1.0591054012375423	2.3483994051333372	1.7949610055038758	3.9842413361907574	2.667242095374394	5.009741561502901	3.420970596761095	3.0323486367917143	2.13478518481911	3.0355393532223593	3.591208740440441	2.7085634027250602	2.241704938531925	3.757969320896692	3.698394046482522	3.7481360818294447	4.248976554771233	1.6152350763611998	3.833386641722523	2.8871387596069016
NCIH3255	-1.15480591916666	-0.115672567145106	-1.88920075260872	-1.12342319556083	2.37682316022408	2.46590304407889	1.92812341231805	-0.118553749901555	0.588089851648818		-1.00572758220435	-0.432746660410807	-0.0315117947671062	-0.435095419673138	-0.284253565917214	-0.624839846977711	-1.04040634432341		-0.536677272709004	1.43060391388356	-0.881051621683912	2.7912387247348263	1.1075786372196041	1.9582183768084749	2.983133237977476	2.2811244519524103	2.255649657751041	3.89055214740855	3.5519164660091462	2.3114159856288	3.010556844588264	3.559001379987316	2.974013110876589	2.4532095630447457	2.3494782208321046	3.351124395027715	3.4597115427280376	3.404049975810641	3.5797423717523484	1.8641498958159068	1.9833036444119054	1.2372924867485329
NCIH1975	1.17040047868188	0.475652880619652	0.381882715572155	-0.421628533079776	-0.159016859056563	-0.43332626418141	0.894737362934019	-0.352881134404074	-0.0519022082549532		-0.144027591313141	0.946515120804905	0.6051696341027	0.167903702724742	0.383709751413024	0.165507900182374	0.930026650062728		0.362803680482773	-0.534462701413771	-1.53563092188327	2.6260806382349595	1.181702655200208	1.6124593433112238	2.808571024318785	2.0895799736527603	2.867074698845582	5.302727627036584	3.041001962401475	2.655935516834757	2.1497368978984923	2.5800577260269333	4.143523539682737	2.648278965048541	1.6723394694767306	3.0591623681137308	3.3072163181912613	3.6425789381967415	4.834081074196363	1.773091298192963	4.090451996006745	2.8033118948826217
COLO678	0.973982986333892	0.289256458960794	0.949140297624706	-0.538433422005021	0.0616844231439484	0.315363034044328	-1.22491740152006	0.964941941879492	0.57884722440908		0.545334079720731	0.426884374925716	0.39308721210652	0.107579223620233	-0.16756420819776	0.592587899367354	0.783360707850393		-0.140189209783724	-0.767148348911987	-0.746084810508942	2.2140576582785316	1.8669256907621379	2.529800343678309	4.95696725240247	4.660775171660813	-2.815426079573396	3.981007876883097	3.612076700449685	2.7456606441071587	2.4126316121675857	3.0023900612180574	4.010441077999395	3.8078639899020903	2.032272625078052	2.6924220485494423	3.4078319905566494	3.436796158902019	4.605330173189457	1.135827787594253	4.00656379842124	4.4889554199538
SNU119	-0.0523674964762382	-0.22842916899187	-0.393503829916062	-0.993450806551005	-1.41589021714575	-1.02384525919433	-0.0294562202616792	-0.259155584935874	-0.681853135640644		-0.469071636926632	-0.526640786130551	-0.102803202513966	-0.101796955758404	0.772211154107213	-0.576291865463283	-0.0699646234497338		0.212212511742739	-0.707503839310548	1.61845668015716	2.722334361657765	0.8898112237364354	1.9926274179617731	-1.2119310540243158	3.7015266402311955	4.661503259328252	2.3114358095920076	3.2136099846356645	3.478109038862868	2.1618403177968997	4.055303966180092	2.6029044771898	2.761711024014385	2.2621588534857775	3.4215717409133055	3.3961245365128643	3.0353855854306424	4.245178318564309	1.6560447424823312	0.909459451721137	1.2908209179888341
CORL105	0.70038335421485	-0.0380260437029973	-0.336544129770046	1.38614690426892	-0.795101846274222	0.60472290843947	0.733160820135053	0.0866417318310592	0.593333339527114		1.1743733888978	0.900209856467473	-0.440350802631257	-0.522600373174379	-0.410134260688107	0.655436323657566	-0.590771720251963		-0.108977295861496	0.138500483948987	-0.36732715095817	2.4729352780067804	1.5692573788004798	2.4581775900459757	4.02787707070574	3.1504556465040903	3.012441887116938	5.212329102363599	3.2792142880981134	2.1014500675251777	4.664702446689425	3.9304403599514064	3.774504245237543	2.3251192802986256	2.6648851860741365	2.9914230019658925	3.716691586183821	2.9609027051971055	4.287629412996433	1.544297610262639	2.153647634019615	2.200913321103413
HCC70	-0.999880315152594	0.292679342857402	0.520241547738056	-0.769214243355042	-0.478306478453117	0.62992954841923	1.1481478542416	0.0388887130422387	-0.370354943066343		1.11254804967788	0.658360412560362	0.619545916866104	1.30917175021131	0.731402150906919	-0.258327071507827	0.100648897600418		0.697451531208962	-0.0447643260964058	-2.26133664734056	2.587703883042662	0.9512832881877819	1.7508645553825837	-1.0510943620211675	2.600606034669571	2.090685589775298	4.8094081475476145	3.4101538194272454	2.7309916878703864	2.115615551033271	4.243097845130494	3.4613450269982944	2.361127548606156	2.8672395938391184	2.5800122632155054	3.3985806276123185	3.4726711731205797	3.6850220237866314	1.6573667533902174	1.713765494799968	0.6126364467125773
AGS	0.0621577763928421	-0.120684809738593	0.364854873920001			-0.829611468612608	2.25659116835419	-0.493957834229327	0.367242426163419	0.4285302190231462	-0.254962917361685	-0.648687716058943	0.0118754647256665	0.0959018125433797	-0.217774719686013	0.106190922555822	0.0784628218537994		0.364178053401167		2.03047163728331	2.900426593739541	1.475506439788238	2.699809674367209	-2.392773511439497	4.984181798728069	-2.253395008803287	0.006598184028227124	4.336877583599369	2.69494469792373	3.0410210770126844	3.245439855993752	3.9447379867409036	2.8044628033186143	2.2506652865993537	3.635689625599817	3.4804582453137547	3.936153508845241	2.6650243910746045	2.1986635415304736	-2.751962904446125	-3.302181349745196
HCC1143	0.625501938845881	-0.75814098446946	-0.373884340371563			0.782507808671872	-0.343496955158044	-0.353142132566137	-0.153955922703211	-0.5425888657158474	0.113222836216997	0.337392244301345	0.0645810955337094	0.289511560380601	-0.0426142114296339	-0.413146058986128	0.379574554359424		-0.2353636360921		-0.156245592648241	2.424289319611648	1.6897285893607201	2.079669015805635	1.955404930617103	3.4463683058641164	3.1472809998055054	4.904511524271097	3.478038045182819	3.1141462212546194	2.3873213839369467	3.173263206947263	3.1145947264299387	2.4174928879936615	2.9455331172211388	2.973864916168913	3.6101933258702967	3.2125639468105076	4.354529530671194	2.086034758578046	2.2261920505161337	1.7397553959812593
NCIH1666	-1.09475148993446	-1.22595944835117	-1.63755016143185			2.21663873053302	0.754009922010601	-0.883774150676694	0.24848839059173	-0.804044831567925	-0.399317513793807	-0.968346683931177	-0.886375357945744	-1.62399523514333	0.235451962573562	-0.750153267305771	-1.15858665882065		0.126664461157619		1.46527442880804	2.1670723101402913	1.149733068175824	1.7541493250786173	1.3684231175009216	1.0816831290066813	3.3189491881361306	3.5970026236147694	3.3002898994804144	2.4262176534393207	1.5468431010682042	3.0270710441096673	3.1880866660483203	1.4517238914408581	2.1208101867594444	3.2392743530115706	3.5688986927265556	3.030413854261244	3.400930679433611	1.6184075645592355	1.7021519980273816	0.7020524110304623
NCIH2291	0.72498017178416	1.30685428366462	0.729689137624612			-0.231758508774072	3.11501229469872	0.0165038225637637	-0.205650005729848	0.18377233505733198	0.626401368720368	1.24708754117319	0.878060681899987	0.796932450368789	-0.46247544233598	0.490056318289355	1.2824469193985		-0.100171937842559		-1.15319411604226	2.79077239267341	1.699013499026465	1.252937239023663	-0.14300930936852416	-0.3449369615335513	4.2280694777865175	4.9765199264601225	3.1298653601244	2.8434082576931403	1.517982493483517	2.9000305170935334	3.149152686801506	3.1090431015586963	3.06888049958442	2.8310757669476008	2.9148800716617327	3.491065507589434	3.284116599368149	2.9719159019523302	2.546949872756983	-0.05520831651633473
NCIH747	0.0168477441568426	-0.0225541512775629	0.348538643210755			0.773862742274457	-0.477718005747458	0.271588424018671	0.101460345771869	0.533119875327589	-0.121543254380626	0.137083895722849	0.112786415317216	1.01370051245586	-0.635229009304609	0.424114806877748	-0.196994747132609		0.108542935203528		-1.36060301939044	1.9804482124001694	1.472423891063351	1.625549422204278	-0.38636714079122797	1.858049580435681	-2.253442609943819	2.03456053927149	3.5081905637944377	3.129502387682268	3.359354032403344	3.4635616658587054	3.3062381402717413	3.239219482251793	3.6416279805527174	3.543509692270135	3.8278476032577244	3.344468287416066	3.0195562162769907	2.441538012546302	1.1200377814120508	-1.4587446310983223
NCIH838	-0.443215752987058	-0.686972488602401	0.0489866723542236			-1.60725602126916	-0.893718427936769	-0.429143275376099	1.31908575637032	1.998973954845603	-0.488768605026587	0.235535901614391	-0.933400825319289	-0.425430618271523	1.54535004451856	-0.338428155895477	-0.194922468186825		-0.351709434546377		-1.97993710252792	3.073683564971171	1.9768438725109376	2.6639032405593666	-3.027584203003173	2.426173467238664	3.1487537446363936	1.5459633584160537	3.4989863050236103	2.2155151688360184	2.314177639029853	2.6230150519056297	3.4125361870821203	2.680514550907689	2.376235103156324	3.8294323879206993	3.760830279870864	3.678581612886032	3.8471601650381047	2.3242976598996954	-1.9746275753528884	1.1051740465032507
FUOV1	-0.588011410113447	-0.179528197812558	-0.0026583571333367			-1.09240281094586	-2.12974649804059	1.3085193675676	0.0979308611862526	0.2067935596288873	0.509112602982996	-0.159797825249342	-0.350037941411313	-0.438758865891754	0.422238348122753	0.234645862945396	0.487781047298813		-0.253271021096758		1.45311328684716	3.1032764033901223	1.0846621023813838	2.0355601845786846	1.938357413101608	2.98173983437695	2.868773519454767	2.9027997648481185	3.440937190831015	3.0939110622355175	2.644748248431948	3.274495945029774	4.084975812218	2.6444072787962525	2.2010550096324137	3.9354934080094264	4.091689373660072	4.360302362199722	4.771836503171473	1.6899186779924238	3.1350027908517974	2.486996131965563
RERFLCSQ1	-0.14391989210835	-0.0510785334536075	-0.303390457262605			-0.358579432754466	-1.50718080401044	-0.0226212052651972	-0.94467646830742	-1.3354862799961489	0.011491171348458	-0.427642741610892	-0.343242841836804	-0.323685115710413	-0.296673507702356	-0.139668388241248	-0.990376852791137		-0.721273393858533		-1.36119170343885	2.6628226831655204	1.6071953998813204	2.069619715069644	1.6012363715559763	3.266720780564053	2.619961880780865	3.0105026524574408	3.2326919412612933	2.9637099894311296	1.5987934607347865	3.0021267850174502	3.9395953699886865	2.6818499525997357	1.9642831835418986	2.7676389925138674	3.474556263794181	2.8524448740513164	4.4971929162804285	1.993825100405744	3.089869037902874	1.318743306857611
DETROIT562	0.0289118635998523	-0.731757843992422	-0.938185176793029			1.21138247771498	0.0121488788562986	-0.185884986124246	0.420398735203864	0.6857159056622579	-0.358864774574378	-0.589827162378113	-0.0521835857438779	-0.154821036867124	-0.0458749943185892	-0.288085688097137	-0.696927880386281		0.0924230588934082		-1.21207576033427	2.4986616150203362	1.8755122092894305	1.3380621662566292	0.6303245198249195	2.7581220832027076	3.889515603524834	3.600023649941043	3.051777011932013	2.536818919237623	2.1833453718863876	2.8573893239322463	3.3774475744910477	2.8475164475897357	1.150426447382282	3.0771002565083254	3.6064783425910205	3.609525051171007	4.899137465081886	1.9423653020741631	2.1928818279020823	2.525616638035787
L33	-0.818196335466944	-0.605399152620603	-1.39231175547012			0.864506018587162	-1.10028494840481	-0.303950162927492	1.27225005762604		-0.811434071171071	-1.24507412230682	-0.958526924383666	-0.702589523783698	0.572627472502309	-0.497037574072953	-0.93619095062863		-0.761626975059408	-0.400300755646453	0.200283186541748	2.5232936821927043	3.286874602407454	2.76534379099065	1.9033962478773656	1.3692117811386149	-2.6579551743506546	-0.30646266220630447	4.427596141900567	1.9635928839076213	3.0182322401496613	3.5843602511200086	4.267530067658447	3.138879782772476	1.9195661737157113	4.247068510466001	3.3812735470206623	4.078912768899017	3.4397896922837123	2.174986921095291	-3.123731567919221	-0.5674982732556066
MKN45	-0.0955499146474995	-0.631746900585312	-1.79982381180301			-0.502921554212027	0.905716890895237	-0.004176272610224	0.518630719804482		0.603637320311361	0.146008141767611	-1.28121855189411	-0.394079861171042	-0.159279045937709	-0.379984301381499	0.445245832654736		-0.729406456070342	0.418281562188667	0.390727662736508	2.377822427178326	2.715747169958612	2.883380710707311	1.7347957423177292	1.787848498007207	4.433620009032934	5.062164560640187	3.648507878972974	2.2267132584569835	2.5225636409650987	4.046560891368294	3.2454242753013456	2.862737879577025	2.550647572750677	4.0550301113422424	4.08409218575775	3.395333556326567	3.7839486958040958	2.4675146146784277	1.8284063601202205	2.3607313520875026
MKN7	-0.744169013379547	-0.70102098423452	-0.718351693932498			0.439297704480906	-0.542414170011646	-0.538397522430659	0.558176487942889		-0.645444637495067	-1.43128450858465	-0.327107879268009	-0.471102465296407	-0.05160926582233	-0.443740666558708	-1.13986014761974		-0.369698485773945	0.600007793652815	-1.3706172935406	2.8641988835921413	1.6630999990168214	1.2523628884740283	0.5670452637622985	3.99653693305236	2.9932141056288217	4.605879934057332	3.286201707701297	2.2556412732811757	2.063379484719348	3.313785924651186	3.142530274278899	2.701649761921182	2.5748235239519732	3.023896900501156	3.318471354883601	3.233437290259114	5.21931203727808	1.6715052577302245	1.5613290161489952	2.06083067895007
NCIH1793	0.79662832579963	0.545547317268862	0.769688391850344			-0.349031951948249	0.958816109788526	-0.145498354756953	-0.375521771714377		0.248439486462669	1.13465571546416	1.14126759429929	0.641789711788587	-0.519873952914477	-0.0301424393343263	0.981943767027642		0.584774253086059	-1.19829850147453	-2.09800014939903	2.7963418692803113	1.2822274528355821	2.0752439942912524	0.5936693280602744	1.9263690304199057	3.925130722724175	4.004777194195963	3.1493928332920187	2.8607884553544904	1.345665056367103	3.334758389105585	3.7592959783928404	2.638049679248964	2.6266159701535257	3.3274826655064897	3.9118709938749756	3.7590443052310563	2.441764256891158	1.459393789149634	1.0298193971838245	1.3783554310432333
NCIH2126	0.423841170725815	0.214972077330235	0.298720698801469			0.279600463511539	0.0332916068806137	0.465553583208226	-0.219011305188716		-0.0470668844920205	-0.160197907755555	0.183087349223792	0.481320761096163	-0.297954075236717	0.012021348619826	-0.0768558783407578		0.386549172853443	0.851336176273323	-1.36359212282852	2.9187972320798683	1.4670006946988838	1.616500910634418	3.5767180872256064	0.7364748332951236	0.3143653852099281	3.0770265054365966	3.215478058993945	2.675292822197354	2.6349704181295013	3.1876080431527574	3.205332527032741	2.6940932544730054	2.5498357196514885	6.036409231651078	3.7492640471257626	3.2457942511792446	2.8417882390407856	1.630888201198151	1.5553575799667623	0.007868958378695197
NCIH2228	0.275572368170312	-0.878978268190938	-0.802739710454727			0.187622281751618	1.41726895955959	-0.549629299866451	-0.458994148383652		-0.554969719058245	-0.283800463637928	-1.00962734224199	-1.0387748479332	-0.307349155157052	-0.0185338054300005	-0.918000615141086		-0.482602954603522	-0.974968790968691	0.419713399327054	2.587011872725154	1.0042649784893423	2.2059056762124674	0.8077072502590421	1.407730457500308	3.9289332184300876	2.3943617645774755	3.6035475750686476	3.0659950050939395	1.8206643360175634	3.3343450746743146	3.6084662611525333	2.17228276703201	2.276595264382673	3.546203520186343	4.1863325630291195	3.815022998670136	4.4531430831077214	1.59537955518306	1.2691620511955861	1.20560247568991
NCIH661	0.0433661862227441	0.489581307847749	1.20644885950954			-1.5472942117095	0.242725131853686	0.503541567001783	-0.604059874503383		-0.0844760480011696	0.507829499217065	0.500971808025941	0.429947222053228	-0.0354199944989952	0.827881707215049	0.468232843239278		0.148013948446425	1.83224356494429	1.7199507008967	3.058030787748215	1.2558410833781173	1.960273641290796	0.402895141905527	3.0819420793712684	1.8551019629098526	2.066419623327972	3.0928499098333777	2.252351237203185	1.681069964883848	3.442620795293675	3.670646743852875	2.6391716087994297	3.8250676268705748	2.739445503646527	3.269321760348574	3.4218852379425493	3.6271529754761715	1.5039729468771288	2.6744451571878955	1.9592916447157929
SNUC2A	0.994386089795231	0.730486556171601	0.742982675902872			-0.543709652630779	1.11900894267864	0.287580151251206	-0.131838812454563		0.643292561955085	0.545409830978045	1.14912277330215	0.727678642342867	-0.604229557064213	0.966461883998807	1.24325172893341		0.850196561437081	0.450773422995383	0.0135365469601139	2.6126106796002753	1.552331967805854	1.7860113135233664	1.194137596845818	2.688513938327851	2.3367642727941393	1.9065335380363055	3.599769513041867	2.66498263160912	2.6104373722352094	3.087194149033731	3.217927375232008	3.0486804478720866	2.783442110560319	2.571558239839849	3.6903933076592095	3.6450398904747265	3.0083226806932815	2.2500952936061087	3.412463677936049	1.330334934090252
TE6	-0.972721510842437	0.0123384265830792	-0.215234123439638			1.64027003301464	-1.06310417135757	-0.275333558606618	0.226521247832927		0.104691626829948	0.186144526136943	-0.667537350648656	-0.979866831798362	1.28187918445976	-0.674975826475239	-0.91518395532388		-0.699891341689083	0.271283019851263	-0.0041913887985156	2.398622281190988	1.8598884120805539	2.3022610404947055	0.1465389266541825	2.468726453558962	4.896256457573434	4.159910680201142	3.2652631044213223	3.103011447409436	2.730489871218443	3.194841295693431	3.8588711428670086	3.0987084489303762	2.329499625534927	2.972084864547998	3.5814222975955166	3.369132074092369	4.175008615282144	2.2213750375685026	1.5523616128697413	0.5208155577953387
IGROV1	-0.626641120820727	-1.03225354013906	-1.02185687908062			0.313745527485178	-2.26852977787658	-0.876206092422253	0.346300287776263	2.00342833985911	-1.41839047902697	-1.33654418370709	-0.856247141679896	-0.706215042694334	0.551661671311463	-0.529171842976379	-0.567862245091644		-0.841528925835523	6.42277093121512	1.98303429355646	2.670092157113261	1.1551627399584963	1.3555928562423023	3.7091991045933375	3.542106491875563	2.546942040707453	2.272554659551989	3.3895599284180347	2.415761981066146	2.3826708766628752	3.3549195589184184	3.5037660036091873	2.7764064255279775	2.7979396546754502	3.0963420221674918	3.706014310385033	3.124613495876408	3.1794154029870776	2.1322106839679122	1.7420193539979538	1.689431388126532
LCLC103H	0.832736828995629	0.118919963184197	0.0660471814797031			1.14108132961627	1.14420524951105	-0.316857344292501	0.515538887899373	-0.3927950358950769	-0.0590885049234865	-0.258865269730532	-0.889388393603556	-0.607096352849164	0.302412637130617	0.153564572551025	0.199107450618988		-0.410238180224098	-0.344258784213196	-1.79942680076919	2.493560761373884	1.4634498277985926	1.7787299525442783	1.9655432942030902	4.578264451248509	3.1359853996265104	5.588947588931973	3.17126416598853	2.728303707129453	3.0556743095205245	3.0531281591952792	3.4626906457075113	2.2204277343546877	2.1640296724785784	2.815121252958484	3.963065868460382	3.6044075771355817	4.109142858650615	1.8993529898734645	1.8349163358118192	2.064615933451275
LOXIMVI	-0.14774508031593	-1.01047961229579	-0.210476653084559			-0.298266569459871	1.94310321322778	0.0615216522426259	-0.383296220725775	-0.9560436831052619	-0.0687921642246831	-0.041605886415363	-0.76287562406121	-0.945908592144613	0.0744438573619935	0.376266988352982	-1.04523636818121		-0.62270696268029	0.719453687279719	1.10927116673669	3.0500547254080645	2.0505777103900265	2.024863912395771	0.28459230402970087	-2.42852026722085	-2.087683412781838	-0.7545035700530501	3.237740757764408	2.6460045701303283	3.547336050879236	3.0225494569130156	3.5487405657035467	2.946941109384059	2.486763258556159	3.5380740060877103	3.7169030980201554	4.05947875269576	4.169127306665787	2.7831700420963226	-1.9908081475382202	-3.452085494988745
MDAMB453	0.0618462404783282	0.41823931327029	-0.275792749856986			-2.08600613825621	-0.716942989571553	2.28556777008164	1.13017132763726	0.59150033415704	0.582590370260106	0.423494989067368	-0.0255016965266552	1.25501003590052	-0.474792108907701	0.244000477123901	0.35070729466294		0.543920098182158	-3.64960509121393	-1.63902350194493	2.8770050422851896	1.3747580733015603	2.631917616701014	2.3800552637609447	1.1378906924649461	5.862701766558562	3.3971625861444794	3.539967528022378	3.143712526823178	2.1665385400038546	3.306454374318451	3.409337494200264	2.7634722935934994	2.5300234085911235	3.597465673477621	3.378910872082915	3.3250504090822868	3.0751116843717208	2.7410722550219884	2.354921343313928	1.0154263127655814
NCIH1703	0.136051016527338	-0.0809515346622709	0.267369729836393			0.452203053418607	2.28397885993879	-0.0205272012328833	-0.745390881706376	0.21847458022435295	0.0014835086129779	0.352977456757648	-0.0670168711957915	-0.22715982463639	-0.0994065605176602	0.0213826112397937	0.589771987333935		0.477008513131267	-6.21826376690959	0.516980900808304	2.665956565055149	1.5192483996075845	2.076838155809721	3.601806257031666	4.625893957528067	2.787292588604977	3.974067794799674	3.6201427998005613	3.4880231858786677	3.1529411295328704	3.518411366550969	3.4136034406198807	2.8069780715894965	2.435156024523444	3.1157572386518733	3.6936032792628324	3.450853837159545	4.33271033211792	2.074229231160136	2.775565537126601	1.5815033503999736
NCIH196	0.782517445291234	0.837853145428143	-0.239103764094303			0.392448763285945	-1.41100554905689	-0.353595053355602	-0.531091187520409	0.059521697658891905	0.0525146322219842	-0.30126752679387	0.479459220847212	0.0864928603522198	0.221893579166901	-0.271249986873007	1.17800096574869		0.365883471726312	-0.825180800687273	-1.0411837184695	3.2379291519011977	1.391060485085048	1.9400357858627129	1.747814547888471	1.1233439248872934	3.2501457836052747	3.870248474055339	3.3214396333838336	2.484323146249584	1.563749931514684	3.001520489464592	4.273451234586333	2.8032270386835227	2.344782141693834	3.049078708804635	3.4682016104426294	3.5526816526359415	3.9038073491566814	1.9223051590746982	1.5299075734772922	0.8351631025525719
NCIH2009	-1.03540872223	-1.16266210658758	-1.16053049673698			-0.10200043636922	0.169713511832122	-0.157769610326859	1.21041396152022	2.399722521022932	-0.669029771386175	-0.780348998246122	-0.950206456531089	-1.25318550947859	0.520957353783992	-1.27407874105865	-2.10879156805727		-1.44012823737253	1.80784905192067	-2.13170551515778	2.5767867110319482	0.9358933391676677	1.7275604460100984	2.9363590559046404	1.4185872863161528	3.17992291585219	4.85959532653842	3.1765819142774507	2.598503156370541	2.353734377012601	2.6180087836274852	3.7542106297678957	2.3234851571017874	2.4838811241162606	3.5456266758548605	3.7928294754922365	3.3130653770038228	4.591076332589647	1.6218821605916611	0.18252153679662086	1.3669535271807436
NCIH2286	0.13459084131033	0.612596106244104	1.48653780975397			0.465797190878752	0.833162324050887	-0.1174806985987	-0.485399313332724	0.08184785549055695	1.01004254882297	0.729908059056435	1.83230023282111	1.35495622260341	-0.31085260821878	0.229600069456509	0.425974667580085		0.868984307031882	-1.89129282021801	0.500524350597397	2.3426323875117294	1.6513895087139914	2.098334441574006	2.136138460158291	4.110798451493781	3.7318623122857906	5.40169040848776	3.336004424205621	2.237522701326934	2.3364936446452274	3.2395329889046205	3.744456062002677	2.9379177621761747	2.251595962870171	2.967816221259587	3.6770295201566996	3.740332735702852	3.3048259722862032	1.552594507797072	1.7943028986341503	1.7044353160563273
SNUC1	-0.590115421131529	0.746155487881283	0.031963014517385			-0.564105680826887	-0.833285715272558	-0.0758023382254135	-0.296539537885451	0.70772359995499	0.933052075225752	0.66106907949978	0.408204486617541	1.45090016611464	0.018889175061737	0.560711471162036	0.438066281031431		0.275314937404641	2.97204520801961	-0.014140919159507	3.1290298888547246	1.9306790279121713	2.0151243293849896	3.609018813198575	2.887456401259637	3.0335674118570126	4.395400553800578	3.399131916723954	3.0302641265480554	2.6185411620955055	3.263183577070039	3.368088619094402	2.9830117091446104	2.8434548381084133	2.3745242864751304	3.679904297623652	4.142439246506216	3.114732346098226	2.357593976024845	2.655310246771495	2.6360671491926917
COLO205	-1.53350440981779	0.431638292504321	-0.354821524931712	1.53045026357568		-0.711449604415738	-0.494947270567384	0.140219333945799	-0.910146255194988	-0.21604582812688078	0.609205071086378	1.63996458255537	0.109152430978922	0.312042358026519	-0.82867673099779	-0.172763588053907	-0.0727927211652012		-0.969301667541311		0.635604291124308
CORL47	0.749677907804472	0.403676392136582	-0.0746243477137803	-0.461052513112612		-2.25198014603543	-1.49857338476742	0.290728398251389	-0.279542554858173	-2.049525241824565	0.616875570599915	0.329429219737877	0.160340211823127	0.243250217652238	0.285751397426487	0.191589930068676	-0.0949119275170508		0.415714756037633		-3.03067812692059	2.4606993360877376	2.002163550320292	2.2749404775274713	1.4856780510864092	1.0728020517682926	-0.26154010418089974	3.0810380301330906	3.525663222734173	2.6633108214159633	3.3617529101435046	3.3037021497024917	3.0092159587126504	2.6211697246356422	2.7731635569906237	3.5376116979991163	3.942404769914223	3.4576848297141547	2.5352194636615892	2.5477014640519835	1.7527552659681485	-2.0195965177885564
HCC1187	0.285719693297226	-0.149848768168418	0.393395887993572	-1.17510373043834		0.580762990759629	1.07668038134572	0.269917618765015	0.308378811479289	1.5229984198536919	-0.219512771487583	0.0534924860920721	-0.099228686191401	-0.136039828458957	-0.397580905133676	-0.25002459321116	-0.226643817471472		-0.361558378525664		-1.5684451186329	2.98178039718593	1.3078489188052638	2.5298322131409927	3.1639760348865384	5.075336302032132	2.709968360258114	4.758997956542904	3.5237129051158	2.995627268041105	1.7166155760780253	3.5690255256384567	3.1180339735409492	2.6840580098262166	2.80663380528101	5.049458492353523	3.194218311661839	3.3179715576894457	4.814677180659392	1.966011051190861	3.258769388529877	2.9276621904525566
HUH6	0.556750816961973	-1.26333865491403	-1.9930811569577	-1.68077479868279		-1.05156499219211	-0.167627256501267	-1.05470403392749	0.742302007464106	1.013791010309756	-1.22610077251682	-1.49794288443988	-1.20303838070189	-1.08285857668875	1.34601473935574	-1.19439366961478	1.11091510184552		-1.83225573176439		-0.946831544731208	2.641760814760988	1.930932832627485	1.475627623778838	2.4944691166527777	3.4926212315811087	3.2807194680819287	4.083133620466118	3.395222903289112	2.1942958483488098	2.837925752608982	3.2978866156832436	3.604614302792332	3.0235322484116702	2.0886576921974767	3.501093997368274	3.90523602589917	3.94606301418487	3.4980699766236274	1.5661462040129175	3.460902365054499	2.9668697288688897
NCIH146	0.557154942143349	0.635026960353021	0.668506226772479	-0.537611941611128		-2.00747353480115	-0.918584337175365	0.20674017793322	0.0558211978046113	0.4835086417221024	0.357882025007561	0.0801086891725515	-0.460147765912508	0.149217692155058	0.652604349579097	0.502360321099736	0.0159541553895511		0.959986519936839		-1.75127657485334	3.159563092148836	0.3340693520049026	1.9268379977537122	1.3754886895671397	1.304512016154474	3.8910261052719455	0.9426366112119443	3.60140797129185	2.853252390923271	1.7495111107119405	3.1542818355256306	3.701953613601208	2.9190078044324967	2.3343066034390394	2.7789496982671493	3.4236403111404985	3.649054358358279	4.8401711593915016	2.217054437377053	1.5894351851192472	0.3793880375980446
SNU1	0.360137278614365	0.53753856938751	0.637714398738014	3.48402926381709		2.25974263844283	-1.14948176883063	-0.14282017582946	0.341949045358308	2.058942039859096	0.697080521119546	0.430534506016201	0.533740240075349	0.306386660380593	-0.682559194144251	0.802659357858777	0.463894313406233		1.41515187594632		4.51843513613536	2.985636482121946	1.2913928478000416	1.7992943439603448	-0.3876526952696917	0.8477163442391917	1.6678822768628316	3.398263080809101	3.4026097171799865	2.842983111142217	1.9350875092798911	3.247576006173082	3.5285581081596487	2.273269561159856	2.7092095288220563	2.7411883503492818	3.2127571438600238	3.6964755307355643	4.391042122757086	1.7490485390137753	0.7057079626048035	0.021604923752384417
NCIH23	-0.18441250297397	-0.425705207301952	0.343071069109897	0.0456573675946116		0.0944270307774432	2.84722730816019	-0.110975990535446	0.654759838269295	1.666743140172132	-0.682997746906439	-0.195127102102816	-0.276117959145175	-0.795548859421565	0.636080057872404	0.041583442521881	-0.110453449654292		-0.0068894041113336		1.64009109990378	2.9438651303361647	1.4119742910301207	2.332852382063593	3.195508933121489	4.242099116091739	3.973084237798673	5.121120655271331	3.4198522917593217	2.967939610769579	1.9427394132956277	3.0408633705423305	3.0649831117646658	2.885833698686153	2.9338728271553935	3.513105415464369	3.6677707242370072	3.698218211855773	5.31732556071871	1.7851224931474259	3.0397156655869018	4.168085919561776
OSRC2	0.245265581878063	-0.119745788944432	-0.0182665096543771	-1.43106014587512		2.96757760337271	1.89224850505371	-0.281681660264139	-0.251836542827452	-0.08296797587594701	0.51859123035799	-0.135302970582028	0.624335148432222	0.0274032444176497	0.229259975055988	-0.224219697784361	-0.558705869351762		0.231914574028822		-0.6618008843862	2.150752391245306	1.5909867315227342	2.152924318439639	0.9406984258302866	3.0520795251574566	2.2732664719066986	4.356556250947941	2.8145460720002884	2.0980265161729417	3.0185792816246	3.039289723302819	3.4608395602549353	1.8401193821225215	3.0573352401644596	3.868200681083139	3.4534640355149793	3.398690909750901	3.990103789788142	1.9553752136710123	2.837041302184514	2.938039599375341
CORL88	0.254262477363361	0.955044917231598	1.03146015127951			-1.57273407085064	0.471109773542577	0.449493744053642	1.31497369264433		1.6043965163574	1.10894957351632	0.408444036371813	1.14106183255944	0.542969605258767	1.09017024096563	-0.0169423783054566			1.50899577670934	-1.6544079189029	2.9109529491351633	1.8760791713534042	2.3327359529445393	2.797604453353447	1.467339642971014	-0.4815710749245593	1.9771665387058674	3.5516297284781135	3.6099823399974524	2.2887995069428975	3.3221000603034527	3.653783223576323	3.1612297627353834	2.850966583286471	3.1606999524162727	3.6056418565438806	3.627841465623269	2.4992614580930845	2.2343276652877213	3.05338306615562	1.3948972499271586
HCC2218	1.99099276009421	0.931174272564301	-0.406719670505145			-0.682656797096873	-1.54727602538309	1.56368612946048	0.888939269134523		0.229119412996194	0.331567847786328	-0.0371707393785217	0.522680075954099	-1.12978934663535	0.884393886310728	0.502577542236179			-0.238721087704943	0.808041770170331	2.691100699768492	0.9436529486299666	1.8841031320565516	-2.4742587405170635	2.1928349570346617	4.284499248683547	2.803348259620951	3.6402562760015567	2.5240312044720503	1.9153286955127038	3.0521976695347486	4.489922059732363	3.0773859905471843	2.4436418489101457	3.43640041937068	3.5446481640671164	3.474565556423732	3.184607309317788	1.6179535512423044	2.526848017576172	-0.07659490817098337
HCC44	-0.272505592771932	-0.180634767655284	0.0018494386105862			0.624783671687246	3.38561838821525	-0.669387399884451	-0.0222507730232546		-0.0866230302072049	-0.129306615753628	-0.558660687783818	-0.621968191015395	-0.0878528798185793	-0.234433733376148	-0.492590351192613			0.646451073421643	1.00997666325527	2.7159919153749916	0.7639923355102086	2.331085082463947	4.120051294565506	2.010765137968818	4.172101582778836	4.145783595989152	3.0124517213607587	3.3254675822367714	3.3516254119624067	3.524019551381099	3.501151308020681	2.479441744356933	2.2552838198760328	3.731855127801403	3.5703154886112	3.491869549771868	4.099272400458397	1.9633121380201082	2.899006592400157	2.167291004877089
HSC4	-1.81487378586496	-1.92472140357006	-1.07446618816651			2.76822868188582	-2.86417827074617	-1.32785325735547	0.861427030591918		-1.47910307621234	-1.57632919373041	-0.159684451354797	-1.47828292859019	1.02475139599544	-1.48723346301096	-0.787472722604562			-0.71938975310569	-2.3191796407631	2.7199590089263466	1.1024416141004756	1.844176382119836	2.6047690036446527	-1.8845197029101428	2.3831691925500844	4.207007847628255	3.3330077589131135	3.2874163273850696	2.1609570104619715	3.6678856176097008	3.5634692806504065	2.7370457379434625	1.7833861775280206	3.338328576883164	3.978132791482202	3.634882508152071	4.1254911001078085	1.573093379107279	2.49246137419211	1.996197151586718
NCIH2172	-0.641152992535096	-0.42278339786756	-0.662017164544093			-0.470226001825223	0.576124322860384	-0.453574264202434	-0.305591597437352		-0.650377942501381	-0.779905107249696	-1.06678630478728	-0.621931702048232	0.466023653377567	-0.584490463166021	-0.596340342828126			-1.13872434775789	-1.1341569676368	2.8145340855449827	2.101930508513223	2.3359908551197304	2.7129714054212783	3.329883962643384	2.1471901393791257	3.0894730406560247	3.2594725140091048	2.972422704118367	3.3859720624890723	2.5984882792923987	3.2725985657592918	2.270390359736797	2.1800885913894845	3.5823237800943537	3.842449965676129	3.4846312559020185	2.8025297329837473	2.3595796045138537	1.0955108174078403	1.3514673813677085
TCCSUP	0.552225603821272	0.321245959941928	0.161329388611614			0.301274534207554	1.50745168916823	-0.626592300707029	0.294984298522601		-0.398264508769693	-0.509114965890195	-0.0145782919517774	0.0011969023685001	0.287551895639028	-0.569051378724017	0.639728294386249			-0.178352148607044	-0.21869804097128	2.478964027332322	0.9694067640653925	0.879423407328277	2.3610237980224658	2.3583981578132587	2.973159412701599	3.686651975123585	3.2694814828880454	3.192560596548664	2.247795166190582	3.373668584232554	3.463971847769172	2.595120369575795	2.2914614540841067	2.744742078418123	3.472565651876572	3.312621144553712	2.838335497519244	1.6366658449683982	2.3686536929637505	1.0858275780864615
TE11	-2.40367328929788	-0.802773303705211	-0.892279026307665			1.91103471711419	0.0491502408745549	-0.0198638189486845	1.26810482516885		-0.574384272297149	0.0017249460490836	-0.34826888475664	0.408472259773573	1.27723660716656	-1.31278431553254	-0.154734063850076			-1.07977573843838	-0.855427346974795	2.6526291007882064	1.587560333914783	1.218251378567435	1.6740320570246587	2.005485481063895	1.6875834369778884	3.481593872900752	3.133100047846797	3.308562952176242	2.561142119118583	3.3027940897816714	3.831238022336361	2.8044809649388736	2.6699882829532497	3.2739471734128514	3.75745590557677	3.507021789705269	4.097180537041309	1.8622909342504725	2.6377564838822103	1.2861120818908327
UACC62	-0.05412686373284	0.0232189615362109	0.392349661757389			-1.56449342211585	-0.391524567525795	0.100100882120895	-0.824053686387517		0.0843066399864327	0.711113153971303	0.805094137908535	-0.0066818798129941	-0.531173418223569	0.466029121705968	-0.0361996063270568			0.527698706291993	3.98819139168146	2.821474119969592	0.6412484397688099	1.2687038069377596	3.7315317725689137	1.4975092066982238	0.017014430159129502	3.465398345833784	2.4932963575616234	3.693234955133438	1.3965763201466737	2.6800758762464536	2.9013721423105805	2.2975765712629235	2.912709295951208	1.162691329260661	3.220957656352469	3.2507387666567467	3.510359661447952	0.9758682173994028	-1.6325325524629721	1.974189353487711
VCAP	0.110790571841578	0.31701533722472	0.0490646613958525			-0.433721349944527	-0.685404620544141	1.10268188968036	-2.75285482683598		0.534424256371808	0.222012524883543	0.238481275002306	-0.499839643745474	-0.966716054147535	1.23858888660108	0.53803878231823			-0.144821649737524	-1.22531447576296	2.561782810778701	1.1897379680739175	1.9697034026397546	0.12721397972639248	2.8450896001376105	4.551913913587655	3.143505517843424	2.9686385305558747	2.194144282539983	2.2622452738752123	3.903210287248235	2.8679329923721153	2.67000213346468	1.5655758850262056	2.967003526721119	3.0855958292122407	3.203205687063085	5.373693819553926	1.935760241145112	1.3931930106235428	0.6864447695002699
EFM19	0.26613574005802	-0.0071260744983228	-0.836552673837421	-1.3283389182788		-2.27208823182055	-0.931490188214368	-0.0394154895223677	0.0918776130737955	-1.485667134429213	-0.492486693411843	-0.0223419481155323	-0.821503599951252	0.280357405385648	-0.450551183988697	0.314133476229504	-0.028375386186443		-0.50384550894317	-1.12808186797263	-2.64737867598734	1.9990825339887226	2.0544787988575783	2.310731818129814	2.5050441883154138	2.2214477030411013	3.302639600772154	4.402556938325862	2.7328078522279364	1.8044815328363115	1.855497670194857	3.253802717368938	3.0763348244860413	2.4168954391714568	1.9439024206310596	3.5368086930884775	3.664632867039394	3.1812528746117033	4.096104678974067	1.808092030515615	2.0379305077431025	3.2956850026218176
HUG1N	0.443290055500807	0.77367910821002	0.266919302248226	-0.263369195596947		-1.05799218530133	0.568939628017428	0.103798400246401	6.61709172720858	10.74559861534208	0.354438020880287	0.227076956257233	-0.179890465356028	1.41520760652882	3.80014443176497	0.785846866891232	0.395068524662796		0.477594019141565	-0.755409624102853	-0.395308133697188	3.0880288260325632	1.083772724971447	1.3515243289759242	0.6547181539401634	2.265115805199565	2.3074333213188662	3.8782117944992027	3.0138422927263084	2.893727233098405	1.9286913237231993	3.0983745982758153	3.7265990411409504	2.254442619028022	1.0918595400953988	3.0142006778370343	3.604973251077721	3.5889900556734395	4.104428547509453	1.8189416631642716	1.182438598712965	0.704957167319303
KYSE510	-0.129687712452665	0.223668206267757	-0.476701630061547	-0.739180504988003		0.0073773345610742	0.473757152687989	-0.270334257230623	0.48835938230967	-0.8366192048657026	0.625678145707938	0.517028777208152	0.512539894467146	0.0795096571975459	-0.47378955955567	0.488880128934439	0.478207577040666		0.216173275730481	-1.99582366541048	-1.99620527992531	2.387045719584115	1.2132853080482437	2.840807961216925	1.8940272071756332	0.5941331499609831	6.076554496003031	2.5270557632961586	3.172132165179222	2.8191860076165636	2.421576287421507	3.653182325837768	3.4624586635126717	3.326387624853639	3.001306707486593	2.7023808271962846	3.5539499417181575	3.2310020046660415	4.100656268099779	2.1180262353078803	1.7201900670490715	0.5700242882118175
LU65	0.782801773174443	0.483578903973528	-0.156657371592848	1.51420481583119		2.38344357783492	3.22831753241731	-0.391867475447004	-4.95067788640357	-1.3922819860618	0.76660489929367	0.0294165498084267	0.291995876903329	-0.908967129363233	-1.22620037022064	0.884698376979553	0.505857754209652		0.0245468500969787	1.45818731156896	2.37189031504199	2.8229728534637233	0.4791244081950548	1.9687613460257567	0.09674551285718432	3.7178264187355743	4.326696254843524	3.190603914226346	3.6122467590663305	3.2307688219782063	3.1549387228418944	3.2390822921786513	3.7359419362236457	2.387753105363924	2.7566308195089384	3.655154610962315	4.175818552813693	3.723389570576498	4.149999995300259	1.8896390725075973	2.0512825217857014	2.2480792755545305
NCIH460	-0.357478866923603	0.256120252980718	-0.485887486400401	1.41796008017388		0.202591163647567	-1.14595661086054	0.183330430331487	-0.0034652233379284	-1.8392086861910522	-0.849370453806329	-0.7980681439361	-1.14754352770719	-1.32742471525738	-0.0565363396217389	-0.804453674192621	-1.25391928940249		-0.892223470889961	-0.818118629326087	-1.83237317979896	2.430837576664158	1.4816704478432159	1.6900533791267924	-1.5592154411730434	2.2709643864881643	2.0760871720672625	2.560454656023337	3.396211640149496	2.414135412230779	2.157806689189671	2.4632828651910845	3.461134708521983	2.2089137695307466	2.9395586687480475	2.726584049983152	3.114865508392188	2.212792761824272	2.958300359545126	1.881848466593061	3.1836464955340547	2.189728776103513
NCIH522	0.098023741019612	-0.79279879474058	0.807977047952867	-1.91193479392932		-1.76461058465925	-1.84540151333389	-0.0353888893689909	-1.54204858025322	-2.3035805833293503	-1.07462548648578	-0.737282538622365	-0.552117274840259	-0.608401595092367	0.301586711347841	-0.516871164714116	-0.202930476272722		1.21485986911075	-0.400700065453297	-0.549598991762688	2.9881637040540387	1.9637879558848872	1.904565696649131	2.103843868238855	-1.024229568546782	-1.3064079733559824	1.1184475951688804	3.83681658404606	2.7452111019903365	2.443372596258335	3.029229910333699	3.860422295372188	2.659860856404606	2.4834389065129656	2.952229605904596	3.715472698383457	3.5615374391413814	1.3972590288445803	1.946344340494852	-0.06918074627717177	-2.780883831727963
PECAPJ34CLONEC12	0.238564409426786	-0.995300900992549	0.171944073306189	-2.1718980076831		3.15255561259146	-1.02259910074319	0.0792675609372825	-0.920985879094165	0.26082746651145605	0.192507417280833	-0.347919655412488	0.0809217870420991	0.100553137569385	-0.108553487911456	-0.61026105776559	-0.285063382759611		-0.763067218869424	0.0809071485641875	-0.540648339815808	2.2436786817081034	0.433793380095022	0.926783489844557	-0.11672035050631568	2.099860400634907	3.893070536644785	2.216116114334388	2.5349975549285704	3.3692318856551053	1.564674828680583	3.5750694529930587	3.5093130982656047	2.3762536829192467	1.9075048747699417	3.002042323250013	3.258261908962339	2.459358045941625	3.5713535728905175	1.4665324343237236	0.09605535663654614	-0.07501561470586053
SKMEL30	-0.861778848866201	-0.807443180437013	-0.587058436643447	1.81624815433496		-1.60185029613127	-0.853539468411021	0.0471958507201405	-1.04025447322945	-1.654787547548889	-0.169626968881933	0.142243282253382	-0.10333799728241	-0.186744825816555	0.443044019550915	-0.487678675869256	-0.652611366045951		-0.673018711275724	0.875314112898675	2.67800282624427	2.804789662027769	1.7452616755684744	1.7583216031370437	4.075243288919699	3.62798229516263	0.5260530950967578	3.4443845768886914	3.2011638905495925	2.8528833212629507	2.3315417722483494	3.1819503955344715	3.8110860248300993	2.7220451467427766	2.3724282695358343	3.388226961593764	3.602231647388264	3.28659802272458	4.636533184930231	1.5271622134902305	3.996900774561134	4.295596906675494
SW1990	0.196334413014231	-0.105728232559331	0.300093219710386	1.15830869644349		1.21478717118447	1.94908227525337	-0.613659170249497	3.07470897029534	1.073799506416143	-0.575472587770546	-0.297237037591814	0.615869837260127	0.745991708670446	-0.645678779121515	-0.750193278554317	0.527262419528529		0.279278511238203	2.26428247263095	1.68859646548869	2.879293958355646	0.659600738239266	1.6642650554170333	-0.6269643869795298	2.566094854974829	0.8620837230562776	2.1230612190333287	3.4089571962735956	2.4715765305458253	2.5794210585050297	3.022710077981491	3.14805413926253	2.099078714112644	3.462019631007807	2.9343354786886677	3.4775749192598675	3.0069787936937225	3.556747082403121	1.829885031640565	3.3863882660084474	2.127023833808308
A673	-1.19924064303653	-0.98435753592841	-0.400213255115678		0.940059972940256	-1.66442984954136	-0.474387213222909	-0.760134821771774	0.861301867890832		-0.492039226118288	-0.273738072208426	-1.43392204076456	-0.883264127418841	0.801899962419679	-0.661674388143976	-1.11415062677455		-1.03032141185031	-1.19825309568469	0.097702251701099	2.3014013926971906	1.271049040239823	0.9590206651212092	-0.7085491848166975	3.081932905311839	3.473452924842555	4.571012394589264	2.299922551574396	3.019282770764188	1.968628689010275	2.7499979617099664	2.954597730195436	1.9396419735968393	2.233478286445313	4.046443752459773	3.229704977365272	2.58125417015639	4.060256786311211	1.5152722773884626	0.9466065290761005	-1.5109645589246563
MDAMB231	1.19358621381484	0.451590151138489	0.416641189331669		0.447306349030357	2.40779062701079	3.57264796455792	-0.447543170045841	1.6090344859417		0.0651641576887088	0.457116685768526	0.439715200053226	0.501398663108638	0.112899903957686	0.494660218219194	0.382310356907941		0.535625505028543	1.26074173583754	1.44065733314326	3.3438507148096024	1.333797711411714	1.4471589541409324	3.815857860245058	3.3799226713833006	1.497558416544677	3.599047740073737	4.1818684467461935	3.1681044994942775	2.5286204589787844	3.392015355587269	3.308990714310461	2.922688350483819	3.2024740481186393	2.8589670864190704	4.172414556143966	3.606500060180912	3.62325234067471	1.8516088886919884	1.7546303006031216	3.1498043788657815
HEYA8	-0.71365097307773	-0.807808084795163	0.471043835160287		-0.10034178430163	2.91467906181593	1.55009226988535	0.139386825409252	0.572156896487673		0.196762348378489	-0.0087197289653378	0.307969293520857	-0.0724588565031419	0.0861830158328228	0.161924980588322	0.243511341583376		-0.0274345404158196	0.887348440509373	1.16908122681137	2.365747667951686	1.0794158775857448	1.8383678900460036	-3.110873801066923	-2.061837407731479	-2.441501243152304	0.6940168023293031	3.1606957128017386	2.718891224280085	2.0763455038971865	2.578783985379344	4.045227844739939	2.5032703338049584	2.1775002136440307	3.1340148613539975	3.117985303881826	3.578107098609929	3.192088219311749	2.182211329298004	0.705801772393183	-3.5801003883626477
RH41	-1.33368728106557	-0.76933317173285	-0.199165013665399		0.617737688626	-0.60653898712923	0.73123751608934	-0.010040284474167	0.0469178431830911		-0.521545032745162	-0.690249401342146	0.198253068393156	-0.247136592495795	-0.149037428336831	-0.397279687521134	0.435464693109813		-0.715426771831482	0.392127744533152	-0.0043175447251173	2.8357454297374742	1.3314024943674196	2.6141496939090736	-2.446784616885968	-1.3094777748613102	-2.698522236660901	-1.8869914520898405	4.089060626790723	2.769822399494811	2.247044898542328	2.918862028295792	3.137353356221566	2.4290855766033874	2.4582289432016386	3.1327644064307263	3.1976113295634763	3.7021411280971215	2.5738023614145806	1.9917435653984854	1.3598502781002775	-3.278315367917949
KMS12BM	-0.505985095301995	0.337236895837714	-0.0428311585650407		-1.0670630557783	-2.80729422865304	-1.55541891287014	0.628396573256338	-1.11879885420059		0.507413424143374	0.202017056002661	-1.47316500223791	-0.184321542272196	0.354208001920299	-0.103005441023309	0.501615142246542		-0.734338547560461	-1.95638048316438	-2.19616780836406	3.0591623681137308	2.0254036949781233	2.1289849934854534	1.3488650424609374	2.0597616568504913	-2.8688511953314597	-0.8933533172795541	3.033153291303492	1.8703210806197932	2.358502181152407	2.6836550442674887	3.38372224366013	1.644233464372434	2.678909711355793	3.5634947866251823	3.0071617080137045	4.478489558903888	3.091360584567398	1.8141730640649552	1.1543969816076363	-1.2229381822132392
LN229	0.2216337478629	0.0558493288435569	-0.0118806535845285		0.422418600724463	1.04502861472974	-0.636357990594224	-0.114757127275986	0.847696297246298		-0.210249468527288	0.347713045653421	0.90831670252701	0.460697002695969	0.130851252107882	0.350879556541923	0.45156517680766		0.194476203385402	1.63106587121837	1.89012608833477	2.9271214719261973	1.4146388341290332	1.5240586573540518	-0.7660340524063548	1.8825762354200402	1.6476022986396968	4.199333508856707	3.4166244370184593	2.7537052973475977	2.4351034726941903	3.257569476071809	3.85522829014774	2.4606139572189556	2.6902595484269836	3.2389254804739043	3.2371360868597097	3.5487549460197703	4.44617679916077	1.53273395824829	0.6473492850858995	0.761992041093816
LS180	-0.562021705747626	-0.811376747188849	-0.514339469497123		0.316687211210762	0.928926561638816	-0.571422303260585	-0.242311250348038	1.4377802749081		-0.702474231346036	-0.546074789719641	-0.491962950133314	-0.500855389711719	0.872806411905089	-0.313924953690341	-0.8690133642258		-0.597288899153992	1.16841280556729	-0.931719755561073	2.7913430060983075	1.618443242459159	2.0944705384079287	1.7402679095732103	2.972985516558075	1.9132157502507345	3.2982598541222665	3.16211074542684	2.445437905877634	2.4451691364498385	3.3484398579190837	3.4780133505474184	2.4013257456286574	2.0685474155920263	3.0762702431804616	4.137827014583835	3.3514852926505836	2.6376635015452115	2.079832715161513	2.873892269519052	2.440336319582242
MOLM13	1.66933131240102	1.69946128772666	-0.37332761094149		-1.55780735432922	-1.15370562703576	-1.82868443414866	0.174838379126802	-4.0139488932576		-0.124853174705975	0.351941156271024	0.126243634202568	-0.538476486033901	-1.34306020762333	0.0686262581603369	0.433416430888988		1.84603417258403	-0.469172292941048	-1.84000948377743	2.9680732655600166	1.6945802104500411	0.8847505279521405	-2.7334987868683105	-0.04544935090574527	-2.6343751083415405	-0.14305661384959426	3.4893242473739505	1.72855516873325	2.8640848194879913	3.3712225929102186	2.935467274565515	2.6058476567628155	1.8906133626557449	3.801035577238518	3.739451363365786	3.6850521392795494	3.0777591652779113	2.6153572600053825	1.9525778703133045	-3.1040750093910234
KARPAS299	0.80847207135141	0.360084204612667	0.201360757037777		-0.697038617249209	-2.39083610684208	0.695451441254857	1.18131252197882	-0.180504697372374		1.37242010237736	0.291330092692524	0.706566427247846	0.846324394758951	-0.0308536816993839	-0.0101549100529845	-0.162279835276399		-0.389178676613101	-1.9140441200605	-1.06338860376281	2.76155937195447	2.3568554515252877	2.5581183871099067	2.9719159019523302	3.373497251019877	-2.7902233014515905	-2.4557071353835727	4.0117343947759645	2.2396495530620038	2.4679469774629665	3.4484212404504233	3.810014642799881	2.728800092020807	2.467056614941829	3.2198353643629005	3.777570045433688	3.6937774393761282	2.7566308195089384	2.860467951703156	-4.354613822743671	-0.46105023080815605
DU145	-0.463203189406765	-0.378785586556002	0.231774474980324		-0.989222534661287	1.73799901155481	1.96381626618861	-0.269875251157383	0.292371491941384		0.0282312777277672	-0.279618844806196	-0.446999608133991	0.417872641984382	-0.186596217416661	-0.0270647879307605	-0.233712207747413		-0.336936867673292	-0.587139997501707		2.178610177151849	1.879090933873054	2.500336987443358	1.5957121435755464	3.412437309670255	-2.226967546535457	0.8649553313369951	3.31884784864513	3.2763481894204665	2.190575856831046	3.2106178212212084	3.651751150344518	2.5535227836515775	2.5783894032897687	3.1250661187899302	3.374928694384982	3.6425737012374246	4.665559486000875	2.501722795841409	3.433935590249929	4.957143092655571
G401	-0.64395244451438	-0.644188738845099	-0.277432882947544		0.479551526811565	-2.4437597263353	2.92817617830351	-0.399900179747604	0.0589152627176899		-1.13758860957929	-0.6630128418487	-0.21024256781004	-0.169131049814946	0.106680064512593	-0.223175297611071	-0.529610257505373		-0.174284149547379	-2.48091460867043		2.4557095321307	1.394193083913246	2.2407533053460402	-1.60127630911347	-1.68156246824372	-2.395052417543338	1.6732968276919011	3.2742197045474346	2.8308635265727893	1.5303644016041984	2.486280705341144	4.1096140545528685	2.687942727345069	1.6731504675556375	3.5363865660569087	3.627208816663848	3.846688434193422	4.642196184824538	2.2922387537399	0.6690081647066195	2.412085029416136
IM95	-1.12419728469448	-0.369015586187252	-1.13135517964656		-0.394471809651355	0.247648424213816	1.38456925956074	0.22437413999411	0.511815077207934		-0.0269541354113156	-0.179864272187876	-0.469301060109431	-0.219732445677933	0.865854535514034	-0.896560546057442	-2.52620828440515		-0.654457264192086	3.11872098004226		2.186908212834241	1.6087216559836806	1.9089823480258752	1.0170189349196854	-0.8808222418212137	-0.22713776758615617	0.9661888534605942	3.609847069225743	2.937106901904441	2.7321898152886903	2.999858747935698	3.231136356438699	2.4238465164835366	1.9416769158393705	3.536677707215844	3.8062090536503654	3.798507102597036	3.245872123398759	2.118296803448509	-0.016860340071616815	-1.270319180871982
JHUEM2	0.0457417799507353	-0.0147204669519586	0.541036797249402		2.43121882401889	-1.09239957728711	-0.860606593705705	0.099274129328872	-0.308087590475822		-0.380257626340272	0.186355984800815	0.166875936492603	0.0485725187367755	-0.314510051550985	0.330825580317613	0.870357493742292		0.809852316335443	-1.65023641434033		2.8725358619819668	1.380889782661031	1.9852022882291243	1.956284718053853	3.930644543355932	2.144390915905717	3.6480340218190186	3.168731344025812	2.9764729986151797	2.852410251609046	3.0615153324330953	2.93050551563581	2.7679467147749772	2.228096433003288	3.121589293366819	3.8189181920146913	3.456714078251134	3.598240596674417	2.0412878590469563	3.3283399093587644	2.252282886264201
KARPAS422	-1.18489438833728	0.421289217311373	0.827910466362985		-0.120015891169967	-1.77649156876343	-3.94571024146877	1.21072559536457	-0.646383738226326		0.909774586002509	0.688051254633891	-0.442855501436891	-0.501580929407932	0.380365939906459	-0.951728233742134	-0.64544156939575		-0.228545879939607	-3.80678624711666		3.1425907152388923	1.7880526072967287	2.0701762511329687	2.6419816211325053	2.942674265079345	-1.9187045989778415	-1.3619491259312335	3.6311973737728516	2.814635965835729	3.1054831375131102	3.592539244010493	3.8315870537776644	2.38847834511498	2.909248030332214	2.987009339141538	3.3598196772081774	3.866628070937754	3.318561871134045	1.6121063489883736	1.1774388725473948	1.9918240719622018
KASUMI1	2.02608208201283	0.909263631426118	-0.481931020559841		-0.291040415177987	-2.21269927040268	-2.57911204090931	0.387775232911922	-0.407702646124309		-0.399472647862028	0.0504072861469864	0.273140093514804	-1.35055225972864	-1.19804804220629	0.870931245165771	1.62997439826271		0.459159552591627	-1.55045623482401		2.76711753253981	2.299145183282868	2.8492603696537335	2.307323847341219	3.72494616015033	-2.646121018830215	-0.4023240464116067	3.8879864275999045	2.49517046285362	3.0173371973063756	2.6345615243250013	3.3133674879609183	2.9074255124619923	2.178284111605257	3.270617818575154	3.541150610088797	3.7867295873220344	2.8459611560943765	1.8595800983517663	2.408286550524586	0.5742172374565836
HCC15	0.29326535858523	-0.469130001141999	0.178746097927851		-1.23303683150677	1.94344051956186	0.453486451799571	-1.43119542958475	0.545471782333747		0.0118131276572224	-0.323267395275852	-0.430536860879858	0.121555837588389	0.0944522479675886	0.0189742798538775	-1.0255604963789		-0.29247423334391	-0.178816964624494		2.47533599684805	1.2966923586286292	1.9058081333833117	-0.3144984386111393	1.8314464198296099	3.41581666396532	2.8355048342331024	2.7972569442888036	2.176383344209013	2.2067798906862963	2.1251818215816365	3.335313956546529	2.1781470870646267	2.7136677265529165	2.605648267484129	3.1466276606605765	3.261874009767569	3.2806217001978486	2.608436106061147	-0.08474993597599423	-0.7388623772913312
U87MG	0.492849496217908	-0.0155469243988079	-0.43139058153866		-0.274710003546043	0.848109623588351	1.49630686965707	0.0504559416701208	-0.0935935308038162		1.15682409230708	0.467226581613444	0.795364470129225	0.924613149503358	0.484970324098798	0.284153670422171	0.646601336484272		-0.0961211474775829	1.13479733090065		2.955071724334075	1.536387534676373	2.156966081428203	1.6110985328404785	2.171035734840833	-3.2337509124534134	0.8210653484745135	3.7668885569525883	1.46932720924896	1.8632208470003901	3.1166348827216117	3.9434577169540335	2.231931915389952	2.1710642492893912	3.342144232768427	3.3649793559275136	3.876882755848406	2.8873338146827137	1.941501875450506	2.0947857154144356	-0.7247596300922964
ASPC1	-0.0541232323573088	-0.411979584165627	0.536107807582018	1.91275730408379	0.668162498089101	2.29296955030392	1.47558764597872	0.0083347557995475	0.355522180857535		-0.060255438027739	0.241776495883915	-0.350109273625202	-0.178484871436894	-0.142235894777404	0.307770273079941	-0.417269583359425		-0.0561508364368342		1.2458733840111	3.2497968057191753	1.5886472772187992	1.9636756888914058	2.362277515742028	-0.2679722599202746	2.9284807421967556	2.9554882369838587	2.8732821137974267	3.4626467613115417	2.099735469836608	2.462925150473272	3.0102267197044434	2.8092400315310444	2.9983638080279302	2.8180698461407596	3.7917225537373165	3.420087828342186	3.6115474441773903	2.9700143855483616	-0.920190827368996	2.0812099770757966
SNU719	-1.05324814297018	-0.457971158082568	-0.555007931346908	-0.11479122956191	1.50475092582197	0.870896639215858	-1.85698482541498	0.28843502283662	0.26178318894931		0.0452138619814632	-0.350366604786187	-0.261618100537275	0.582812904154675	0.0870831098638023	-0.278722522165301	-0.96650340884721		-0.0652305475481302		-0.371495808895931	2.7838006332036276	1.2774611559830917	2.175225472882607	0.5869029411999961	0.6905939237722281	3.1973743152883864	3.24887724758545	3.0801791149314575	3.1189803486414327	1.690802207964027	3.283363094692446	3.746678912440956	2.6638474984224776	2.505542263388072	4.389099065967626	3.6176787901028145	3.7559164140523715	4.882824649600837	1.6276117630129647	0.942094921555688	-0.6507910034997922
CORL23	0.112356514569209	-0.547346850654248	-0.369508686359779	1.34599746863102	-0.618137918064708	1.00826370172562	2.9191814581844	-0.39338466837757	2.65389905116112		0.241078569050238	-0.28661413528683	-0.612426803076508	-0.565861913424481	0.493215214955938	-0.30847024028096	-0.363634010273047		-0.32072904070653		0.592452340188634	2.3794720573124803	2.4627292048432974	2.6366258044238435	-0.8776398926066176	1.7118916073792076	-2.3523584903788715	0.46329995977911526	3.167085564908451	2.698868175027324	2.004150754891991	3.0685597834085123	3.526678121235839	2.9210302788499574	1.8580854543995315	3.400296976418991	3.8008768965673903	3.450853837159545	3.886534926538332	2.5874632381130924	1.0360770928670036	0.9902806970653293
F36P	0.307541082293894	1.39117695487116	-0.0455237947369529	-2.85933212960999	-1.67707083194038	-3.02061133169053	-1.55768354913357	1.39470174922024	-1.22109807916767		0.867628859046359	1.73309456842137	0.567732324950616	0.072656420643107	-0.36864434045075	0.559468400413588	0.971655074489121		0.626891921976674		-2.53000307759512	2.5752728098614726	1.4389105301228515	2.27594641304234	-0.6655903809890739	-0.11825327119978876	4.095617085554073	2.0116925391242138	3.638264876714314	2.9974707615077105	2.6136882382647175	3.214867803470662	3.2641818311645983	2.5940524920487205	2.9943463135549897	3.612924007198418	3.9129665601403585	3.7795881542393985	3.316655679785574	1.6217794414986595	0.28985969969955516	-1.1856320293290785
HEC50B	0.192458921320259	0.136837542403024	0.609227266082535	0.649980407212764	0.687180654656841	0.315902833917638	2.56536504966886	0.443072938540969	0.294082399220938		0.678935447875378	0.580183829215343	0.416155162159232	0.439814427908631	0.407460301219508	0.234318391155163	0.751727313152746		-0.168826193170498		0.794190425987251	2.77824768009146	1.5106910339401083	1.9372326078616253	3.425128728953858	2.2862412571762616	2.563317257079228	2.8700216474250846	3.3127376836344964	3.2578772832176734	2.387725554245117	2.7635795108946906	3.7443827489998736	3.1390400957731206	2.4717200879838246	3.5086966086456006	3.7867635911735404	3.938931697285356	2.408160585542684	1.7324127805071758	-0.3810510709016782	1.9778461512559968
KNS81	-0.233243192452341	-0.254389652253128	-1.25083843083645	-0.971071692117268	-2.12108826323189	0.784117409735347	-0.78911348809302	-1.14939884426125	-0.0485053447388757		-1.15756650248236	-1.3639849174492	-0.723093907114098	-0.830770785868827	0.322997106326766	-0.557449522216742	-0.788289758079177		-0.713495439517492		-1.16842753949182	2.981897006097518	0.8705064455240848	2.4934616181366107	2.005507016021862	3.463060451970853	-2.925417343038995	-1.2973864503545693	3.475772863563782	2.066571577843213	2.208506254777412	2.4272157412567386	3.30800695359581	2.542711613828574	2.3645828892218645	3.287270650894943	3.6265890706866575	3.6687583761177143	2.55810289692294	2.336725616113777	2.801249062732993	0.061753396275482215
OCIAML5	-0.0611549801325237	0.322258027704105	1.62156450694642	-2.12587490684084	0.767522701354518	-1.94538085558614	-0.857248421290024	2.39101602369743	-1.30215532164846		-0.0611322107513421	0.379655174959654	0.363238060406243	0.134280424604352	-0.674509911136246	0.372897384667882	0.418976805943032		0.389230310269158		-1.60200648992245	2.918986209308675	1.7505085632940043	2.5044478049948355	-1.0502336377300627	3.5451158909231646	-2.7415537285517684	-1.8237889811606374	3.7547538013883592	2.7014685897366557	2.2215637399366264	3.4881545905180515	3.783709973445022	2.588094807584169	2.6286967003154795	2.830615855855637	3.1898012253815797	3.6564259913822137	2.581579537048261	1.8166146702262311	-3.4696957325874154	3.1509951917576196
TE10	-0.6776812315695	-1.33343682886307	-1.38733296737144	-0.327342188621276	-1.81101201648782	1.92616797423654	-0.645397224076247	-1.51628997337039	0.55703337546444		-1.17900594915215	-1.81855920875927	-1.7566846348748	-1.84182414062891	0.639781919186681	-2.11575900434879	-1.56350117433618		-0.977573711480904		-1.90896545877061	2.354589134740841	0.8013017891021478	1.6801554291983856	0.8181176578962996	1.8285702294942046	3.925781916009507	3.2899342948702333	3.284491265919305	3.72147006354687	2.0846492082153154	3.4116195483779927	3.34262149309117	2.6359023579219576	2.2422882299588327	3.470471546915639	3.4623269739987292	4.28122377267144	3.901572589553305	1.3526936262632583	0.7154466880547123	0.25050187602749685
WM115	0.676688238191683	0.399876112684468	0.431543980403491	2.16277267558332	1.22257331273543	-2.21976062250865	-0.40372457646972	-0.704266030761945	-1.15178594542538		0.476026890606577	0.941534908246099	1.50989103222188	1.27737551371539	0.0688316550419739	1.07348228920302	1.01358870925627		0.725845368427618		4.02717671710957	2.1378495910666135	1.2734643514535193	2.0738195176773444	4.3956003436519175	4.350086950380705	-2.032405295678407	2.49899034071814	3.4230534547502325	2.892064768389227	2.392498920462845	3.1748277989665663	3.7939554292939603	3.411787771660162	2.0908808624470137	3.3925702749616367	3.931780533668163	3.5279005146930977	4.490851891179091	1.5540774107927224	4.356948541545433	3.6053157633816104
EOL1	1.53387017558378	0.771911845344981	0.834599936894033	-2.08872511723581	-0.402065450516653	-2.00968781963755	-1.90592161984259	1.39057879913098	-1.63882731643456		0.443586515371168	1.17602663247718	0.906356590842967	-0.0802096230129933	-0.836831322190742	0.978158614354419	0.534338904047203		-0.193969606607329		-2.79531720623433	2.937880678342868	0.6698273752383285	1.3842322364014426	2.486555290033525	2.6889081555738437	3.643939617909087	3.347188121675055	3.0770726004938322	3.638680297781084	1.9793214377145765	3.294673226275186	3.547661452198399	2.9043184929176755	1.371685671943952	3.231140307688183	3.881215283611125	3.074478756876226	2.888670311256407	0.8031444299342944	1.7828330806337063	1.0832955845562164
SW1573	-0.138837878595087	0.123169495386134	-0.4660085897622	-1.68353486892186	-0.495285681410534	1.21912541797485	-0.508630546192834	0.355358633222955	-0.216002655748046		0.0569831519599164	0.803486952593498	-0.905862655956945	-0.49679235177395	-0.0858441156250016	0.120285170556962	0.0538133562766133		-0.27046710533676		1.61681753663578	2.475192957600361	1.3577174017128797	1.748975481813434	1.387987926228589	0.08625108804322092	3.2635393910940134	2.760908270590389	3.0720125274515104	2.357035398772817	2.0316683602081524	2.8846219259155577	3.6899388927106265	2.701307520234818	2.4249354602715063	3.5648286922346304	3.375243473973441	3.1847439018314887	3.6489216693901314	2.185863618681984	1.2154437606202089	0.5054190344666901
HEL9217	0.0063000324636102	-0.0812271651810154	1.74972618513487	-0.563693867035479	-0.219560254433452	-2.09959951120509	-2.2527874467997	1.97481557249992	-1.08286854438207		0.96549323565949	-0.300028225511573	0.344550521040548	-0.137242084470639	-0.881143303601735	0.329391245698364	-0.238357651253207		0.572764220827542		-2.34288008567414	3.2432093486036417	0.7990735361001864	0.9758983661457825	1.406993645122797	-0.027575739810236498	2.4516169798400247	2.464703942470481	3.160962773419727	2.467319566360949	2.304772698439458	3.2453931131882405	3.3695415822581443	2.4070622185777313	1.910328862291062	3.285984789583295	3.4155538328787745	3.7687644570450414	3.952308536077387	1.3127473854243796	1.1704956453415563	-1.8873214807393226
K029AX	0.0926364171308846	-0.0035697165589376	1.01762241777042	3.68486094430608	0.0488888990791869	-2.02749925023083	-0.493796177337339	-0.338368187242143	-0.690537926767761		0.798908780588876	1.28420269753063	1.13789581518059	1.05421129357416	-0.663939697390266	0.205715736699392	-0.083221585791495		-0.225788253088035		3.24387369286984	2.8757994287129076	2.1514400583531073	2.3740030216514945	-1.596447652395856	-3.1455672793136467	-2.876382465926076	0.5391973139017062	3.6363274731758772	2.002368794304798	2.2463205148580347	3.232885233241264	3.8236244849815444	4.231209558875885	2.4705456897278832	3.675089812530383	3.575450363766516	3.571187664294525	3.291401116672425	2.2606155653093882	1.036289976590718	2.495698210866199
JHOS2	0.116612881272189	0.96844416443175	0.592089244201334	-0.44567855049946	0.691247758048039	1.20845944773249	4.24626847626732	-0.80204215005079	0.577226094432166		-0.370664099422619	0.149261910804403	1.03755013339357	1.37853925909614	0.353932890542707	0.334555511568825	1.40376839015864		0.288896910641174		1.47628059000591	3.0261838810098194	1.7829087502467595	2.0099239789951007	2.1535536209679806	2.6209588209124095	2.9336547217457807	3.8687730658332233	3.2817642353216665	2.2090795837917017	2.280955858466157	3.2689984342714116	3.8946102800400015	2.727467133112492	2.5874406746816447	3.479475456363271	4.250896642093139	4.609441052838737	3.0161670539404724	2.112640554966537	3.2691772274937225	3.9696086613205432
SNU685	0.476675279971408	0.253255393425516	0.265557960033713	1.16507433377793	-0.357598280074956	0.708182682126048	1.62404445565454	0.411265998301259	1.41357971093533		-0.127156583153869	0.242341151469378	0.0289736266585643	0.179212356883088	1.89859278090483	0.482225505900949	0.202085248981498		0.135503128970525		-0.433791442434181	2.337749513581665	1.5868630059205047	1.8939489625045067	2.749965997203352	5.011481602542881	3.265637265903091	-1.6901600175124631	3.4701449187881868	2.372549492394884	2.132026876024164	2.991849746289766	3.385037511462631	2.518720142031008	3.1559488045653845	3.006959017168457	3.376809056105122	2.938108457313497	3.3434905821921714	2.627375071269708	2.8273195390712846	2.8717947126007894
NIHOVCAR3	-1.51164389441856	-1.21817493451222	-1.70652936334118	-1.41094002828726	-0.298378418172623	1.56550280068635	-0.799445777311157	-0.730165956468952	1.34934943210959		-1.15994588899079	-1.7795431115802	-1.15952596592902	-1.16572219367413	-0.1780064600249	-1.00706971132076	-1.27947546547483		-0.326146576227779		-1.78030315368121	2.8491156413808127	1.3819072518133522	2.0910377944877303	3.5105150574241066	3.8635383945725454	3.478068912619528	4.879736623292497	3.2840304062017145	3.047261540097922	1.809463490762024	3.676358898060002	3.3715900449094973	2.799504471585467	2.466080545537951	2.9967817226895623	3.528273399785685	3.3799260763862713	4.133297611351435	1.6478198123434362	4.381580285074718	3.5855557516320014
SAOS2	-0.898089115596377	-0.116071360675406	-1.22582409020047	-1.75722109868595	-0.194740175270219	-0.250613616490635	-0.537136702091831	-0.840098677284239	0.597294847087175		-0.684139973545363	-1.35827187283587	-1.25338635013072	-1.33813294567587	0.729801710143373	-1.38517003797532	-0.666685412820331		0.0160043332569615		-1.77427138741766	2.8765939449028206	1.8419613348905703	2.2176925605760807	-1.9424800386161485	4.392542399698421	-0.725108546648004	3.9639586934367244	3.3273857758440024	2.2088138284519694	2.139232875231549	2.8553201198372458	3.462693780233532	2.846588206366033	2.7444785577157615	3.429071918428135	3.5052180000584365	3.3578618140956547	4.717408991877945	2.4555379128162413	2.9134967467422843	2.407422471839668
TE4	-0.136029687669874	-0.301998302246442	-1.90429373397294	1.28161464327867	0.002604432724578	0.989978511725406	0.773524037358695	-1.06093475945129	0.623413575620856		-0.164172486007215	-0.375968272292213	-0.843574535991831	-0.382233636411459	0.226641542550129	-0.729728285503423	-0.810566176612311		-0.246129005060454		-0.240800971448295	2.1391598705839465	1.3415532385066593	1.2127888287303814	0.4310808716992735	1.3267115401904097	3.9424532724940846	2.569753185198119	3.082941547627368	2.7326972842008455	2.1216661520743827	2.9935849697464567	3.465795276037101	2.2335157900148537	2.4472480492346067	2.49775706176682	3.179935392432609	3.192605768767757	3.367688856189832	2.1116957372091685	0.9347787699862863	-2.6250753348717604
JHH1	0.122447224277437	0.845325670451521	-0.648763641371701	-0.20487883301255		-0.0751350115393034	-1.36404301038447	0.51071739025601	-0.0940636097108579		-0.254334154734836	-0.605645890104676	0.627587998434216	0.606026862982316	-0.158471767225014	0.174954868580094	-0.284666063365583		0.0963212956237971		-0.875476909532086	2.731740685713769	1.2470409144388803	1.3465525121989506	-2.0603450459888477	2.7290090224934236	3.1737571126631696	3.7843237158379694	2.761906873892921	3.2239867418527504	1.0096681359793913	3.357802636009631	3.7220772582173747	3.0916013880343143	2.7761760301498106	3.3141314577303227	3.3416349039042905	2.9250951939545504	4.155353423934421	2.159267687443996	2.88744525764632	1.2338305909933958
SW1271	-0.536614629027973	-0.0565268848338403	0.131209534737206	-0.218383984546769		-0.647082960756897	1.04326652759016	-0.354838215662743	-0.129101122089952		0.43816181766149	0.333736290465178	-0.313256754393888	0.0409271727324625	0.0417273013108536	0.23839396017194	0.48468616409147		0.0495694139103044		1.80863792056969	2.6173228374692523	1.5779204131974052	2.1901775832745014	-0.06204350295235514	0.05396721626994241	2.7563322997202584	3.4772475142198473	3.0198051819722687	2.6188036005879907	2.298138220295279	3.351408218659514	3.369245651985415	2.7820067332180396	2.278003424249178	3.5457593795191187	3.783302877229374	3.6250580091491154	4.173733209891172	1.9113364503571582	1.9177795978061365	-0.4948374518057655
NCIH226	-0.0945277610265397	-1.14023498528807	-1.19255161630422	0.0032887543862609		1.59225270680341	-1.67464538359841	-0.887805987270666	-0.182205271683471		-1.47525024457968	-0.997616406039024	-1.07564369263108	-0.453741393999904	0.168257794315473	-0.26042494038144	-0.695416250172265		-0.275935696259044		-0.218621029679008	2.9371599193949236	1.672326322887566	3.0264651435896877	-1.8334693578096053	3.5685773106681844	2.9632245775961397	4.023231587761393	3.5461400835955197	3.5531656818303468	2.5533360292097806	3.5821569001918694	4.013615229986974	4.066680413989568	2.0979995221754235	3.5361099034219277	4.0483128400509605	3.3380765218344273	5.288423584095978	2.0542775680162864	0.40978244166376515	2.1559453023532624
REC1	0.548448269606743	0.704076659052616	1.46919484612331	-0.560231129472112		-1.91814509991191	-1.15700357134917	2.51396627154635	-0.320136611222703		0.114058259317364	0.768034232072875	-0.13207794277273	0.487380614640614	-0.599461187207403	-0.152224683632067	-0.0952510623758528		0.45238192188215		-1.59653277353953	2.6402780128496652	2.3471281557447172	2.2131810376493553	-1.7823459160776307	4.305387191819482	-2.419804537497763	0.9345627766616038	3.748885060850651	2.573482080785008	2.597267605090571	2.830155733148133	3.7032432983990606	2.64608968737939	2.3033048339183946	3.4395715827790467	3.783612194504936	3.838277429139571	2.7427350015140557	2.0329839050517133	2.487843998219744	-2.757181623493606
HT1080	0.599407052404522	0.385900069695823	0.500468365499804	0.0524034261804061		-0.714399938080238	2.04903048871339	-0.0787192077822813	-0.38174743530964		1.03550824617924	0.692748760867576	0.6739575074508	0.0036536501535406	-0.421212753619696	0.554864880812409	0.983662661532776		0.272281084986878		0.582638871355553	2.57035778245146	1.6002901993970617	1.4151271717379388	2.159733833589251	3.924000982187553	2.039898676641208	2.922666834696609	3.344468287416066	2.0113955431956914	2.640720231940765	3.181273641189144	3.557040913520809	2.628956487435829	2.3323477579493206	3.2563681220939626	4.176999240344289	3.7550907940596177	3.4076332933473603	1.739881793596726	2.3834182574050926	1.8770254349844437
KYSE30	-0.975628327924759	-0.639620757223997	-0.907524150137183	1.01549189882993		3.10525457450413	-0.24916375874277	-0.636664303926112	0.268247280735573		-0.608335015791623	-0.207956590796205	-0.842768393099423	-0.641713140417004	0.394608900327641	-0.895579376469676	-1.16407799419962		-0.546631795283127		-0.762686797802427	2.5759958124082547	1.3380542956184385	1.7728280623091655	1.8068927151791958	2.749275314359188	3.199146474887173	3.7202545670291807	2.924499395123693	3.481547734315814	2.4426165642604203	3.2387686441753902	3.321656214862632	2.487278833933056	1.829210990078038	2.7156016172550443	3.853132504155171	3.9781065823520625	3.3966738324900203	1.9156291289343526	0.6403422178615761	0.9426132349832302
U2OS	0.230121508053447	-0.332046511315949	-0.31352943389862	-1.12712662500022		-0.0055920628983595	-0.0046490029141264	-0.117437572069424	-0.337459797630786		0.432336093926391	0.0056385467521017	1.0670271711172	-0.130919082233037	0.338531910685511	0.178575858457651	0.6118918201304		-0.0546614277907205		-1.63256479176774	2.896464271895322	1.6431453786097427	1.692274252741227	1.9043810593640849	1.2390609517183808	2.6434405663250127	3.8172770664100453	3.083120246289207	2.6952891237995957	1.5300266720098141	3.1222283512850098	3.5649249138387185	1.9678351723348244	2.5890489236905823	3.340608384211165	2.79427070988245	3.4883959633501145	4.848845510471714	1.8650703380650353	1.9462529474360912	-0.3245881331477609
GB1	-0.547663957276682	-0.801049835906787	-0.258404839165703	-0.582527856259323		-1.04583916252673	0.357018830098908	-0.169701562847549	0.706020011363415		0.225921288446164	0.117802466968279	0.30941809111014	-0.750287986494574	0.603158444406961	-0.458991911861288	-0.606759437519363		-0.660881272377939		0.322651621205109	3.0419047287967675	2.4986616150203362	2.8650596479013393	-0.22137262033854466	2.7789000140723026	4.0832128337935485	3.5383268766789002	3.303102996218575	1.6748004689612326	2.810979764388162	2.677831514518209	2.789832932517552	2.8656748397409686	2.2713606443333725	4.155273451469996	4.185179591947746	3.1968755845885335	4.6282419735558475	2.879529863051243	1.507369748810242	2.279132211619268
IALM	0.0020983342932842	0.154927183517922	0.611960239100251	0.0464592897591998		0.430233937087844	1.81946775823472	-0.437519006963023	0.982163123166292		-0.0860705055002574	-0.34263546592767	-1.06831838825804	-0.175832405477214	0.124959551844405	-0.0567105408946826	0.228469999731422		-0.169068387612423		0.517264664943816	3.128018516301051	1.4399678206656665	1.4668922992398556	3.6313350834492923	3.2897815323839317	-1.7404638748431494	1.2065754145957501	2.7714881167957484	3.010275998994832	2.442242682098504	3.2487685519331695	3.8883182547414936	2.8947897619060123	2.4838477560244954	3.03399579797904	3.8207209822213506	3.3656807333162884	3.2974170982608833	1.9960816716349281	2.9483890620434705	1.6584737607064357
CMK	0.821437692066407	0.204513862085399	0.311260544943871	-2.17939869022036	-1.68129231415691	-2.83069144213045	-2.29726790490246	1.46279223568482	-2.46273020760775		0.0263701604942288	0.179668911975541	0.51683125728303	-0.149713375832289	-0.266022443005215	0.704463357681655	0.440545013449146		2.35345661192762	-0.628186061467217	-2.26879221682773	2.7331199783294147	2.092731586504459	2.2401989205579502	2.2445628944347624	5.620404488898992	-2.1649210017445126	0.25271012051588243	3.7302445011544765	2.5941197347613167	2.719207723798087	3.3002677757497625	3.7738155542053162	2.6570726463373426	2.9291383081040068	3.6306675443655223	3.483545123010909	3.6890919315390094	1.8971789831454497	2.320935686206639	-2.485514434451685	2.856642605152037
COLO829	-0.647084733701737	0.182319397164915	0.658749293651546	3.13530525845659	1.43998318577914	-2.41673190437905	-0.551114324092507	-0.174194187436432	0.787314427263157		-0.523234203491315	0.419185307634086	0.0998725446947076	0.0431924449727538	-0.288665395302596	-0.356998680473152	-0.794964839368498		-0.256274997557078	1.14178157585906	3.21336953436978	2.9959722447585984	1.4157317967735077	1.4719352160397172	3.9099508600169672	2.9157849779952407	3.974719831686346	3.42019576407147	3.452042575667724	3.7097770699266093	1.9835224265119993	3.8670591117405557	4.009717612951181	2.2482777873502675	2.410802523780728	3.1057205645222195	3.9080932942172963	2.896364874354777	4.286362017063898	1.7778937833664166	3.573911826474384	1.704380752050006
NCIH647	0.31084522398595	-0.293799424046868	-0.143848633248673	1.69113778072105	0.832848829617679	0.0504594159713385	0.741616150557477	-0.618454791284688	0.332484283110465		-0.110964345516241	-0.393539586649102	-0.32114455261406	-0.367199856847962	0.402562234656371	-0.513622112691949	-0.545004473488469		-0.579108687063167	-0.0924995874398158	-0.460143441312751	2.6391430402277134	1.8135144378310837	3.3404737966156883	1.4550972145545555	4.638740349427422	2.805140613533504	6.406498725279843	3.4950762345763953	2.354551161018652	3.230333929350294	3.6276820120172864	3.6879990666866287	3.305383741809753	2.0323132458419506	3.4932021044577537	3.9489044461543905	3.51788648586031	4.670508387296227	2.2926014215850876	4.443105271057163	4.246632078866863
OV56	-0.206111612897196	-0.526183844189159	-0.107441908868452	-0.914118155768178	-1.77989029148671	2.37293897281699	1.39316914033224	-1.04396220079145	0.862374738001114		-0.125696039170094	-0.505976057566405	-0.55253147431583	-0.693350672224981	0.213900599585048	-0.186625809526395	-0.108404078668342		-0.31789362021399	0.0725249184278454	0.170284717455546	2.9920605409865506	0.901505973987328	2.068915082396551	2.9189700126597615	3.527865274265275	2.8970383754263707	4.8261032960761545	3.3292322402110917	3.42086601305318	2.185943405751689	3.550769022244247	4.022989975508509	2.863160420424168	2.3912276389040117	3.113373076873613	3.508564881978245	4.1851080578689555	4.890522045601509	1.3617711091871931	2.4888405684399983	3.1050439729941295
RH30	-1.30557318388585	-0.606900124203931	-0.0980225045733969	-0.468955785781268	-0.241379519138188	0.570332757859281	2.55368335675791	0.550811134526443	0.405368259782752		0.368787512469018	0.398314997286768	0.128272913796669	-0.438726391928935	0.408697731488903	-0.663661712566679	-0.655474034321467		-1.20767076579561	1.10780377370053	-0.797572695688062	1.99845515971908	1.17005194211898	2.14121609031222	2.405701091607025	2.98796720327874	0.8885659268311547	4.020371452768868	3.3988947325994796	3.2449411533893837	2.5594419115928764	2.8775791694307187	2.981496422964824	2.7661870250317544	2.1361750736035785	3.333938719849676	3.410814323614086	4.689391841988789	4.27890111954062	1.9405500953130648	3.432812321031407	2.6303048524773573
RPMI8226	-0.174044619474699	0.635210912819885	-0.691142235911999	-1.19371313433749	-0.451877605948854	-2.0910438603103	-0.881721611211089	0.946999260552012	-0.751865767897548		1.17623891872799	0.883502217401072	-1.06222631913444	-0.0040659476154327	-0.321477847978901	0.256510419193434	0.584993561777025		-0.598785390673582	-0.603745963411234	-2.38052871047377	2.6556685954204555	2.0003225738938752	3.036091761134399	-1.9722171640923294	0.026476386572847583	-2.4924304829692483	-1.7541342589821116	3.4548676820645015	2.4303448617953176	2.814486138286957	3.0651650482693276	3.8869902850076627	2.605168093134681	2.4775127152342877	3.3493144397824754	3.650707590725386	4.161411135142246	2.6847542793515977	2.1825135657371626	0.6741019663540391	-2.765705267665472
SJSA1	0.557341878209947	0.25734501979158	-0.137030538277182	-1.58208348284129	-1.11114858246577	0.812074976141359	-0.287720493309337	-0.178911378285595	-0.061494541220927		-0.333991198016678	0.0731752072368849	0.601202703130759	0.129183672129873	-0.166856013888707	-0.0462478123727388	0.611188604247342		0.44812661354836	-0.0809466664037905	0.951992457000054	2.5312493769809534	1.1444807284371816	1.6620683124972992	3.211170212747779	-0.8743693419105989	2.5740386932408104	2.5418224416050137	3.254656010804986	3.6480262091053897	1.9651299735016785	2.5565604223799228	3.4589000917904444	2.738378933408736	3.0091912932381475	2.6055522510578606	3.505398225160076	3.423588160071879	3.3428653382118534	2.2722258805096702	-0.47092725565731797	1.7586196962907763
HEC6	-0.0210664688450131	0.246678789090862	-0.346762389881888	-0.0994550493660336	0.768305631304177	1.92132133880918	0.0478175764668773	0.0978893877883333	0.59029178654892		0.168239220039028	0.0687904566096997	0.319105589644242	0.625804726997111	0.520656787173349	0.984207069132062	0.564092756759501		-0.100135853370123	-0.433586857288881	-0.605426926546403	2.8404985074004374	1.2292223349793818	2.113922675365411	-0.28191340989291486	1.2292369608710132	2.152239996075038	2.9687823651873924	3.2753242089188697	2.771012480623413	2.181249880822237	3.17180098868218	3.3612708194560326	2.628509034302687	1.8657129056322193	3.459456855779367	3.7672607824608066	3.6062149792770937	3.992891218432226	1.6568461698290917	1.453604818140975	0.6549415520338963
SW837	-0.432726006108134	-0.43667463461956	-0.17988743990478	0.331544024798159	0.322749004608536	0.115491812804116	0.712399527233209	0.117585716116796	0.3365368437956		-0.331980642641266	-0.674698539747446	-0.204320311456999	0.584870782764553	0.222962904222424	-0.633000862318771	-1.21778729960628		-0.555348522038306	-0.247852026180909	0.367015406128233	2.816599626777426	1.5536778146121115	2.194353793911199	2.2420619660268346	3.9597154244386297	2.8755964723140104	4.321616911640049	3.4300245247206265	2.528692248491963	2.8927411708411936	3.647156011744962	3.3002825249579146	2.219007812738698	2.0920159020019193	2.830350426285815	3.608547537956991	3.367268243399071	4.429867538914826	2.1521470129316524	3.1538678602259345	1.8138014174379347
CAKI1	1.1206914565944	0.505752560004295	-0.233102764978636	-0.341286420238827		3.6177463667321		-0.0666148196959303	-0.558926115546312		-0.226691457819912	-0.128436836644379	0.0688415320803299	1.0283212312591	-0.130001475226169	-0.187405625203866	0.0838327513669082	1.50455847353514	0.757979948897449	-0.610707424821494	-1.43400719726132	2.4237313555459994	1.0088662668524875	1.6475830473604487	2.8512554837333868	1.8635233867071554	3.206552199979361	2.9280528248638533	3.2091163557997633	2.4095632994842098	1.9708340937713626	3.016656820282745	3.6618884522493507	2.892641402525311	2.8910992709721173	3.15623417020802	3.2269908091364092	3.18237365313038	3.5169902901804093	1.7250425771624331	1.0470663307848789	0.8086164303660595
KP2	-0.214963519741799	0.0232982858782603	-0.999313038198563	-0.178746653066792		1.75158373261337		0.0436727754663315	0.502783999253931		-0.387703638102176	-0.480242742788368	0.806407904232672	0.718708858364701	-0.21009506933352	-0.415149197392757	0.20246952236401	2.0967895881520597	0.0937308691838133	-0.342514341122185	-1.20750661762025	3.0367542480769125	0.9665655077477775	1.5057448946175553	2.9312097522884213	2.9164401174794556	3.5956094417520004	4.48996806689939	3.3901903593738574	2.9957672729415052	2.142514927530693	3.084438879497382	3.0688526153041815	2.725018750832284	2.8726433113324257	3.376163294109178	3.7353956061050018	3.1444711933308196	5.190854642798341	1.7283119083324465	3.4940864511245575	1.7507482206892768
KU1919	-0.802248151540426	-0.766338353119178	-1.41500228335398	-1.00975887787423		2.84923373930868		-1.03943567244897	0.128166105189926		-1.17933693425688	-1.37620325824515	-2.48491595941186	-1.36935915616935	1.78115062982017	-0.60506388323747	0.0128971026497615	1.1339788104101949	-1.00663028546452	1.13109907901442	0.903082550451435	2.6820552408251244	1.1932222233580412	0.41049244982218974	-2.9518608532622097	0.4615996646517344	-2.5856737314356937	-1.05456478171061	3.840739655654553	2.6364109739600576	1.655215925580494	2.8108654803923088	4.475004551411294	2.256858381657692	1.4937688906748983	3.483585030119445	3.5634296033965205	3.507519434894527	2.9245691917203316	3.4119229894682235	1.989957109207808	-1.6427930616906379
MFE296	-0.495974577113061	-0.179555055544221	0.660803578110573	-0.471531809547495		-3.14779416969031		-0.136033427368359	-0.0039240806847905		0.379985056077542	0.693474608852685	0.533236843480606	0.069889295667896	-0.0865590526524254	0.498286755307507	-0.0652853481866522	-5.7218625728650565	-0.133454716383542	2.1471774125482	2.00906470853139	2.91392008460478	0.5377674123796242	2.3981497858617185	0.6089772174731467	3.1851080573464685	2.8488550776932313	2.7288457992918627	3.3027242048526957	3.222489288438036	2.1524363945460854	3.3822931506871217	3.7965358322614096	2.6783810594401625	2.4634191038132416	3.4196232446596926	4.01515704432508	3.6701297722760704	3.1029934817507923	1.838519001631062	3.6389168529087312	2.706569104820412
NCIH292	-0.434223098713565	-1.12833964451761	-0.569416410074599	-0.77961029067951		3.13938559444503		-0.938626404633299	2.2412711140548		-0.710224611628541	-0.879953132474534	-1.1542214283314	-0.765773777589681	0.357784304373515	-0.616846383139119	0.218267096594079	1.36089956902814	0.02271380646216	-0.0735827972419942	-1.36546863809147	2.176603415131726	1.2300556695792662	1.2630187689538575	2.523213483942587	4.756224648907535	2.3354781362960715	4.586620193816847	3.7574372309609414	2.9798874039921532	2.25825277783454	2.6855455265621244	3.1532401687647735	3.1635914186843834	2.23759313573652	2.9011907982206644	3.7267242210872866	3.5320706612991164	3.13196626087727	1.8757466947443606	2.6350923365518844	2.571061409986207
NCIH716	0.560208479471621	0.633843181455418	-0.154809989836663	0.825095060991987		-0.125114588820988		-0.524078527834094	-0.575275241135436		0.706254000774003	0.122196890183118	0.155769657125481	0.770131913731845	-0.193616536546771	0.0584483910346543	-0.190170761586208	-0.699223605956239	0.393477376763046	0.0294217721307098	0.678760025242875	2.647337242050823	1.0887168229764879	1.9362738688830674	4.297568359381048	4.631773167782625	2.855987331034334	3.9722522549776187	2.9101199174780685	3.1050932765809756	3.326128948413309	3.978464090542527	3.6152436781503514	3.2991351244686276	2.458271735483629	2.2514212639097115	3.884629197893351	3.1542220970945998	3.1624959314319963	2.652650240277125	3.169572128863864	3.287681478831045
NUDHL1	-0.0649558783346964	0.597348054112924	0.742752170929283	0.828612050137579		-2.8045981655891		1.52810553727529	0.105804503683587		0.696098590785695	0.53908481388536	0.0972713864817885	-0.80508571560119	-0.26177444814274	0.0916156141979332	0.239027263477989	-0.314212791262041	-0.180552260570501	-0.484198021048922	0.685109735832634	3.202323589320684	1.571844035265271	2.0963810054048437	-2.853897697959077	1.6818794969348136	-2.2768978532580695	-1.4819113879969636	3.6565576884017905	2.659133028867595	2.4193186892926355	2.616212651399078	3.2191397900263325	2.9552695894740078	2.0315083851744067	3.1914594060834856	3.59728486295286	3.7338528197566676	2.6148231833417137	1.9687836865285306	-3.2217524584139636	-3.1180468109733486
OCILY3	-0.323003381415129	0.833657458452561	1.50875189465598	0.926974388493669		-3.13637013529565		2.10235075185067	-0.92833201527552		1.38604884110495	0.663926757411616	1.09744587661366	0.318738799500408	-0.329265023687413	0.549239766912575	-0.535737721275132	-0.27682643727262	-0.359571332108827	-1.24457177123734	-1.20998415591604	2.8504752608968524	1.3679648981840515	1.2028011181697245	-3.06179301935454	0.13379635751822455	-3.2709694394265205	-2.204841512675389	3.9089041468410977	2.071750793545752	2.225354095422958	2.792133963473834	3.5708867089700553	3.251683712044159	2.432700658317399	3.551896397057963	3.3497812727156617	3.577095574979213	3.147740660309216	3.0918603006482113	2.0023309893674686	-3.304537204423656
SKNMC	-0.104907215139675	-0.284710711168031	-0.249157814729276	-0.646552099440902		-2.66585393198444		-0.158402161677565	-0.0758771580144745		-0.35827744419237	0.947521342187593	-1.03528020916928	-0.773215818846792	0.564677621353957	0.123980477678	-0.634809455657619	1.271533835394292	0.125758679062525	-0.772111384620569	-1.27202829727041	3.1502371763511703	1.2482269821608	2.852242892904127	-0.7121893370873328	4.427114716489807	-2.738691383906309	-1.1331913111546372	4.458959897646422	1.8599615837046306	2.4302568514452436	2.259401979892511	2.702883543550851	2.8421789152946797	1.5573400839694684	3.3417551855048884	3.9354387055517095	3.644666299437611	2.6002273972400793	2.959555722234825	2.1366816188519104	-3.3214319431934034
CHAGOK1	-0.565911346353418	0.265911870591371	-0.10124193083363			1.59012255554921	-0.421544882472582	0.43749138146714	0.0415717572520375		1.20874055682439	0.954691308060572	1.04627019632815	0.210186658825052	-0.596434697993382	-0.477682371695576	0.296185707440937	3.29237243065091	-0.802415185021561		-1.40132735394243	2.2829944432290414	2.2113312750188423	1.6304456955910809	-0.5572256466003076	-1.3830277024638105	0.259375186236246	0.27018742970904314	3.689656652017388	2.8841133258123755	2.365803993815599	2.5388422834536386	3.7337524323088385	2.248342189625907	2.529712697418557	3.088329686221457	3.675381262037552	3.860559170183541	4.4048553161014	2.6325145436239605	1.4861419585304865	-1.2643387096123786
EFM192A	0.685111614728824	0.412753877077122	-0.837728442709643			-1.64749563255652	0.214270438126912	-0.162006763688818	-0.150353667699463		-0.339246964609513	0.0902705771547917	0.162570986002343	0.870911121553431	-0.300529542355067	0.52313358148056	0.187734894170579	0.2283132106320135	0.148111098942711		0.407768212355711	3.2316735830980616	1.4321038971511848	1.592102519011773	0.5682753285099575	0.2550297401765315	-2.6371100268405976	1.8400193340834987	2.864540997861643	2.6400282866553004	2.2301842782022367	2.750752027630607	3.5671919308568323	2.4456286016577673	3.2389764469752023	2.7428058323924844	4.144281687427795	3.875265655702295	2.9708297639367798	2.0552897203355154	-2.7426773607953137	0.002726280318282729
HEC265	-1.23285348837905	-0.375187671553118	-0.960144252627063			0.779266109561132	-0.740971579297511	-0.545385876639566	0.125839646130878		-0.76777737142028	-0.957063135257413	-1.01413078111909	-0.760235485354738	0.762673361630341	-0.806243009068008	-1.35912514782153	-0.6755666978300673	-1.21161592822561		0.509202710658554	2.334287227724559	1.3087678601414752	2.187255046298729	0.5712619925698214	2.826461187704271	3.277118317548952	4.841316829476954	3.652832499257487	2.3055008380749427	2.6158618101073072	3.178653650419913	3.4494826564916505	2.4397174941976263	1.9325990915670685	3.6890194443148507	4.031532549810231	3.468145497393525	4.184643722967063	1.2171742801188974	2.702715999511508	2.880472925716917
MOLM16	0.803128680255768	0.419565731415455	0.226031704184367			-1.61559405005152	-1.46316605667369	1.24659192501766	-1.13398245728357		0.450386852740723	0.327630468864771	0.370960557219883	-0.141257961486605	-0.453856529405827	0.160697051743008	0.774132802855766	-0.07321201910012899	1.17507481743048		-2.29282191451892	2.7113912801431312	1.559400670986942	2.478477694939708	0.07590492808946418	3.087294529567292	-2.4159072183225656	-1.471133553556969	3.886489789629874	1.6955770758226802	1.7049262581841123	2.6887042695046723	3.7842850839082205	3.2232303302332364	2.3794072355953304	3.127790706906433	3.109948957330766	3.6297423191901297	3.066936032560323	2.2928326925513614	2.010116918740885	-1.8526374981493583
PANC1	0.123596249279978	-0.138122087939546	0.550021925412687			1.18239242453136	2.42296014815737	-0.29206354426131	0.388840914245271		-0.711735122803286	-0.513198219390619	-0.67216018950451	-0.192473881206103	0.237376602611104	-0.239968070231354	-0.373638753762814	0.616862551723802	-0.519720107433713		0.981649904706967	2.6846246188231517	0.9837138385914966	2.2721970170000514	3.8499943984856824	2.4470403523328708	3.132267275823408	3.5589899930270934	3.4279723774324378	3.214345578781669	3.127396298732689	2.94611651867832	3.2389372422047606	2.756357709129364	2.408502453584951	2.963937122547598	3.788622973945916	3.4835758209280576	3.582365495718947	1.5569291428136192	2.9899556207765365	2.3368125915432727
SCC25	-0.693211634667915	-0.724780336228724	-1.03815884699377			2.1757965269709	0.191303253714563	-1.49659417818286	0.937543927224032		-1.09480418693464	-1.67290544792227	-1.43484921754803	-0.624589612641937	1.15237844946889	-0.621398040372189	-1.12677174484607	-0.807657738799487	-0.617281373520475		0.860284703903238	2.1633161290850325	0.8411964273006522	1.472132550193622	2.505003351487123	3.1609585349193083	5.096611135103526	3.884265300237092	2.4683113734383046	3.322172211677066	2.1484742457067947	3.496752985892896	3.7723470593551993	1.967768085724588	1.6919538668023242	3.224177744817856	3.14490199756281	2.981709411190423	3.5888988850004955	1.6590296600115988	2.096126569210107	1.2347531902273345
RT4	-0.264034662462969	-0.108909396412023	-0.096447802141804			-0.501650319718834	-0.373648229841646	0.0671244714394744	-0.103815218393965		-0.774251931498468	0.0086642356650132	-0.0431481346916439	-0.612446764836757	0.0081130281051965	-0.0055291995416209	-0.262536116718022	-0.2475881769660322	-0.257868511245363		-0.170355641957236	2.575889297499871	1.8483886689848559	1.6008430824743598	5.272337801189089	4.196544588791658	-2.7558385922138684	2.101092949124404	3.119806588655918	2.8246888785267035	2.225232015021518	2.127038136686047	4.2556836292891935	3.1463395400435537	2.385224426514848	2.9818209583496356	3.7253174529527207	3.2110774967951268	3.689409313713542	2.092922760318422	4.8401000055529195	4.341485850610259
T24	0.588908147972924	-0.0778809293423159	1.27250147893619			0.084680437732971	2.71913944448806	0.0888077820927717	1.73352887954166		0.968832046312268	0.678122133449475	0.320750230855248	0.512463820312005	1.1350410407216	0.400700970919205	0.724306831538949	0.21972801959090096	0.402869337308486		0.986961874169564	3.0922735134745865	1.0057328189596295	2.1347615305405823	3.597895652026399	1.1026441497814803	2.8585026222217698	2.5256966437962443	3.5976656228061974	3.0411070882419815	1.0343581715283316	3.55676420114729	4.299934954288721	2.1154612235331305	2.8806075763827996	3.0685551345917523	2.99333440095399	3.0167743285206976	4.357430361192749	1.6625273927135038	2.1754367140958717	0.9139519991695937
TF1	-0.0252823485858701	0.177843996853219	0.115393122753734			-1.53328650618948	-1.1456851107852	1.51031469432584	-1.16772972330293		1.10916045090839	1.10467833397317	0.546376264688742	-0.153296631203578	-1.3721628985949	0.231672863398696	0.0023707465638429	-0.43126536493539	0.344972112505235		-1.26275788153496	2.465757808727017	1.3076325745357853	2.924520871518451	4.988900801950249	3.330234714257574	2.0579522928368514	2.315955311932217	3.3245466923619134	2.2173060328585925	3.2156947706759538	3.269534718065864	3.5033266825637592	2.9108386525353627	2.181239719740872	3.1416275424822544	4.245429117719213	3.5288280659657096	2.703607011404835	3.007339646595707	2.5312095964105743	2.2397517838224767
A101D	-0.315139988966623	0.0020127645078346	-0.519244931103448		-0.985716263933898	0.183595216787917	-0.554805864585485	-1.0447493307605	0.0633312348894872		-0.0732605696073287	-0.0256990879708399	0.02698740795259	-0.644123596673092	-0.356116774907163	-0.179010749763897	-0.606315643978789	-0.32044451636108845	-0.0083179999956772		2.5261561099432	2.8747955201534627	1.3688658633465975	2.3865033579075163	2.240469234837192	2.612016426232776	3.8187535419451115	3.0346067729360464	3.618502589636072	3.228271546508563	2.1585969327274612	3.597632757169135	3.6368279776421324	2.3233284541319454	2.249664158929931	3.079760873149442	3.9828728183982385	3.7303308505192625	4.370262710253638	1.6938893489035494	1.9464471477028702	1.284903732799176
DAOY	-0.611929577290471	-0.580293772086014	-0.711407467385158		-1.77031467226659	2.10027360242145	0.0600987814566061	-0.520035178191316	-0.521224318646541		-0.86626461504761	-0.7119370195462	-0.375211796467489	-0.643564732347868	1.36081631210365	-0.304588400136439	-0.994910640132264	0.331390648090685	0.200338122205092		-1.17314069662134	2.3999839989811784	1.9382796823780686	2.9302012600587806	-2.877151334085313	-2.2909727776658797	1.5408592408688022	-2.0578053023604808	3.885235399871694	2.334480967977609	2.3573289274152716	3.7244927066601337	3.8686185124608325	2.245793553024119	2.752864216892003	3.1024094220702483	3.445067525850442	3.453283694860487	2.5964480245209076	2.709129618321774	-3.360836933638099	-3.339369719083658
JM1	-0.120778069281386	-0.293676940697201	0.314625663804893		-3.23958209140144	-1.64480900096819	-1.40146081696658	1.56381134826984	-1.15129848489625		-0.533257676154128	-0.548729518005051	-1.68890098929922	-0.663317423160661	-0.134592460818032	-0.842132940162416	0.385389449776529	0.11463264664718609	-0.429262383032662		-2.71504180852058	2.3767737761762593	1.4309139356964586	2.776057698378526	-3.1348403297593155	3.1055548195317066	3.056135694436715	4.591817433457381	3.3805592053921334	2.9573811821700673	2.592953553871134	2.919353263005194	3.99578494203346	2.7486545719441504	1.9572272964498492	3.8391920636777357	3.84631900538381	4.0461797025090815	5.407418377821571	1.765381270167989	4.004974041002395	1.9549420950973262
KASUMI2	-0.113424029155247	0.276807979434815	0.789000093886907		2.06990889082924	-2.20873089729468	-1.72430320476356	1.56685058611235	-0.201769512273853		0.637539142150102	0.497818536052505	0.325063681537175	-0.596165068988573	0.642574095061103	0.243805420722034	0.408405000189608	-0.2135041769402742	-0.434022221052074		-1.60395706494715	2.868756488756934	1.6378445949298208	2.495261189366856	-2.080209836742918	3.930434469426806	-3.1327508823121777	-2.546920360942461	4.1048013654565425	1.946011572483212	1.5813408613136377	2.284097241001897	3.361954001585315	2.896569180804117	1.9213451711764284	2.9337558008988234	3.3196727431379776	3.555093743439034	2.5453037947531456	2.7473350147651123	2.6517267327159213	-3.125722514890723
KYM1	1.4585187611148	0.616949585333275	0.254796610103988		2.71696323237621	-1.80152337261022	3.0382418674534	-0.609769530327091	0.53716194747107		-0.0030331148504619	0.470952295163023	0.840305805059177	0.732521441748671	-0.281828873034592	0.101486037163192	0.048369851635246	0.8584623717733	-0.30465983148883		0.636696481179349	3.098618230014115	2.009055289173987	2.6442580680144308	0.02424373137046465	3.5513256969023796	-2.8720307865340478	0.5340400712376642	3.535573833789962	2.3352942674037505	0.8228324362732901	3.3630558193494253	3.650824461244671	2.4548425532401206	2.130112079694884	3.1687523722646347	2.7059212698687656	3.5741978540303214	3.2712253612357403	1.2053298830778783	0.8701253200265737	1.6128221793372455
KYSE410	-0.166872272778279	-0.127209846334365	-0.0536148700821292		-2.09631746160552	2.35289810579433	1.45695955474736	-0.216023327685667	1.70832318200128		0.0736009588141295	-0.388109269515424	-0.48604457969653	-0.418786144509525	0.268494734902949	-0.174908967267989	0.563469777740804	-0.09839008470985569	-0.200706167069938		-1.02364238570352	2.6169285703993173	1.5067870556658782	2.3599951418379175	0.2507198070843132	1.5534747839559	5.341721624155323	4.475670654476939	3.5172485481281	3.578179710110505	2.4555808204061718	2.93481917263146	3.7471200599506136	2.6502233285994254	2.5564440589691024	2.8508509997338813	3.5442726694207245	3.4923930478465763	3.5227540290220496	1.8479838358705947	1.461097984109595	-0.2305106216597768
CL34	0.135121978515582	0.193038402036331	-0.268343922535045		-0.163473925507542	0.0951075769610374	0.719937963764464	-0.285794905819145	-0.6470492496403		0.398979263311232	-0.0430132450013756	0.568527418109031	1.37499031819064	-0.992338912681858	-0.366037639275877	-0.168294116762526	-1.0104678119735389	-0.392602641230478		-0.155739222953943	2.673513965298541	0.9391787904065387	1.074623511660686	2.5902946650677086	3.7556007475198725	1.9746475321937493	2.6150207517870174	3.336029329077905	2.6538755666559384	2.5357977799850393	3.005529127283613	3.670903856781598	2.576292472700169	3.62296932608689	2.8808263450526335	3.698012619495158	3.1241298858501	3.5646503747866447	1.445345981712451	2.7618310655868212	1.915676247556966
NCIH446	-0.251767966793512	0.0160436767989526	0.0719282166525805		1.04610504351084	-2.01647266851269	-0.0176761517300892	0.183987653896618	0.609654958047476		0.254531833568527	0.658404630475313	0.006462492328001	-0.0536482750659714	0.391585509511696	0.546186199202398	0.0203685007373923	-0.3265280491115612	0.730968672266408		-1.04101726287194	3.1643478307917716	0.8220327982645735	1.3106032133277903	3.1593338667598467	2.002101428705056	1.5768176085752912	1.5374154563867843	3.3799192663687356	2.84351306057648	1.8635078740767714	3.237980169205886	3.5646956647699235	2.328194358500465	1.858773049877266	2.778284967784661	3.7842805388771894	3.03560181463444	5.183372175399193	1.5995612988637467	1.0806316006321601	1.289797227164113
SKNAS	-0.466781093349195	-0.529341190976756	-0.376896682675572		2.06877455741511	1.15431444547841	-1.04279902273037	0.279834909367176	-0.34265904596829		0.55196626998358	0.377439432611973	-0.468552090588173	-0.0039795809758358	0.177286794835023	0.506474735181329	-0.119778553805675	2.03651209471618	-0.0319155371276331		2.61816274695171	2.3746173408934212	1.7221556968934588	2.2691492949072862	3.2748099339973438	2.5926842419614315	1.6816413578418539	1.1159674789878105	3.2346546813712242	2.9321799326474713	2.7372529529103047	2.3468985851363993	3.6885368954474154	2.236920604860153	2.099974294526337	5.5015030785213	3.5716937400254998	3.3971023417530466	4.73165304596767	2.844054367234091	2.8207119974215096	3.2245874822535003
DANG	-0.59338328632288		0.250554890959722			0.322167695317803	0.771843149302917	-0.0344043317482375	0.295109125906514		0.810056717207827	0.071957410322707	0.348075253694171	-0.187470691358386	0.280664155050805	-0.144976756387699	-0.14797551032926				-0.260397548361192	2.4988013366457724	1.319352955366009	2.116915537903232	-0.7894862895303776	2.543317057334423	3.08776891936951	3.5608216255972804	3.4092978176960234	2.437858717051615	2.6085023885349807	2.7869969237881684	3.4125328913259008	2.775310016158469	1.3867942361615415	4.152418482783778	3.96866039466946	3.4002536031099178	4.08655261704448	2.0531373499431065	1.081950922441241	0.36870430023881756
KNS42	-0.174464790310443		-0.917560722027892			-1.22915153101972	-0.824899163692283	-1.18916582245505	-0.30797863352268		-0.956830138864807	-0.939504367213591	0.63740954449188	-0.589586432083868	1.02503187395824	-1.04821133693878	0.690244043501513				-0.995893883494712	2.687854296482641	1.5612009951953583	1.4739297100651905	-1.1304126012179074	2.421620677217188	3.2650606934384987	3.147981146091653	3.6511412415134674	2.7728886772487793	2.1395577990068197	3.421473752933086	3.6826299666839835	3.0253250558007325	2.3295482965722627	3.6016835146391535	3.8729598798572895	3.098031608575683	4.254688878962558	1.898457589893299	2.2501132096064147	0.0537587526460896
HEC108	-1.89201380522297		-1.02987491184857			2.90674052732079	-1.64904212949734	-1.14261927468258	-0.404867735572275		-1.2859305211884	-1.38370555301714	-0.871357184253738	-0.949098182727838	0.792745433345772	-0.510251921205559	-0.118996960595052				0.346355018550741	2.3065073907174156	1.171208881167546	2.1062453387852043	-1.013658276603057	2.864729110832587	2.760054242849005	3.451529213993158	3.3153017456383798	3.1901100281146735	2.0736875189971395	2.985984922099111	3.2876926808653346	2.578647416890034	2.0272807658759002	3.707595707205568	3.870369415228032	3.433012536101812	3.6703513642497443	1.4091120464003364	3.986763063487761	2.285089941426893
JEKO1	-0.403254898675074		0.0436650839697			-1.6224141852218	-1.54297014493811	1.95677461498428	0.561883620557316		0.127577677535517	0.617250386876236	-1.40177845295785	-0.514995311963953	-0.857657368450076	-0.344004408316227	-0.877042484644764				0.602119548630328	3.188664009459961	1.1660279169607066	1.4023374793291663	3.086080161528501	2.143924592528959	3.670078824650219	4.31822117811214	2.981445704795536	2.5844804546840927	2.771938510898195	2.9519945741611715	3.2471989124724923	2.82815941798883	2.453175155626503	3.3409553949648987	3.7629404608790873	3.28944239078161	3.346987557631997	1.9538669807717355	1.9103259016527483	0.930662954904178
JURKAT	-0.117750215671223		1.05110042041261			-1.6565446922301	-0.329520935960031	1.52865537455538	0.341688664857722		0.359134283615206	0.958952833255628	-0.194735576978172	-0.15085395584416	-0.19133227423031	0.210641319002486	0.147858041591281				-0.743661677895662	3.2169940554501824	2.077409478437108	2.4376840064156604	-1.0045237638713909	3.274189426977813	-2.3129607342788745	2.3175623715075875	3.3307355746746716	1.1787503764082075	2.3418731115745737	3.153940424984678	3.819780515448171	3.0389210649994034	2.503376690238191	3.2603708728371594	3.7955543555881435	3.378931322607983	3.1905339618556523	3.0748206798729547	2.2325702709220057	3.1887670714312155
MSTO211H	1.47439295322112		0.0758513013490393			0.144099898024237	0.462520609402204	-0.722735839660356	0.0419723163140825		0.567918988876827	0.657666119857476	0.346665727907247	-0.471000341470988	-0.0477487109792545	0.752087270746391	0.0212159443994562				0.917703823573054	3.0211758236324124	2.2778578798050804	3.503419979200483	1.28435299350772	4.023428413851864	-1.8798499737209273	-1.2728121161752008	4.278176089547655	1.6147597264280762	2.635343298274369	2.795102132825041	3.6233217471161896	3.051271043144694	2.2678694169055515	3.3859788314115953	4.016561383223236	3.709387714745287	2.859437065106737	2.8494861039422834	1.895535229824655	-2.3921991266854907
OCUM1	0.509668075766623		0.501732730242895			1.63255737324614	2.79107751169486	-0.0990488121352361	-0.994173832079036		0.899918048010721	0.378448727204741	-0.0149390358634707	2.00825093941108	-0.839410679039193	0.742203946379595	-0.220713282586729				-0.153398117236065	2.3319108583758723	1.1301012657580525	1.7910508849081377	4.141833880658485	3.107067902614659	2.2261154111211803	3.7907431128881033	3.2113354676942154	2.6877522511540173	2.3839715128664656	3.3014359765035675	3.5080168325562258	2.830503794186214	3.1653864366202638	2.280812787154061	4.003624498365405	3.2967068578220466	3.2810427860792712	2.3782119111170372	2.2492676461282346	1.945981575075843
CCK81	-0.102654335660522		0.129623961828401			-1.29916078406705	0.812778494741823	0.44125269226946	-0.17046745507114		-0.0450019786473912	0.411711462615769	-0.164188776570218	0.0540865026748718	-0.0140330838219069	-0.39375874107755	1.14186231349157				-0.370261342501969	2.825773975743435	1.3760040974961245	1.829278414682907	3.2481549763606337	3.5722501276790553	3.2008014632601447	4.425196271324609	2.9209602348029993	1.8036880400933288	2.841356568410435	3.328651778118316	2.962490848774185	2.4210079239377684	2.2971925794929184	2.7923178174207766	3.364156424447166	2.859643327461724	4.055316097254619	2.1350973688683315	2.8955140690770795	2.55832748115265
SNU449	0.834928315661719		-0.635687821071946			1.01621896682027	0.594166723072586	0.0471157460167495	0.307022107968457		-0.408563825216487	-0.270753577228689	-0.0703847013758867	-0.428269794821555	0.402201201150878	-0.388514468676622	0.0773152482167964				-0.615081729292362	2.544762348607923	1.3617992915166184	1.821226034206165	0.4241167464732593	2.8060174538203233	-2.3131153419672263	2.0333138300360494	3.059457964434536	3.3975005568178656	1.9330130521772468	2.967214479275585	4.100689391156908	2.513372622098671	2.294110283024333	2.88177939347796	2.9942361549264533	3.704715893140237	4.536427640309877	1.095614466352302	2.266026912153694	0.22831416064442747
8505C	1.59674558752518	0.561859134646649	0.781986234715884			0.696641184932482	1.22951912731614	-0.217568563899305	0.580731831317865		0.671112639893739	0.619175078042448	0.912699855463123	1.1036014652907	-0.446297150561377	0.530808927737793	0.756647306543695	-0.357299518214427				2.879900458028869	1.3949839966404418	1.4540184280146216	2.0881026755389245	2.8672850773286194	2.6503010245610406	4.030623484664248	3.9591851784721923	2.464448807885604	1.878672369146755	2.7871632460039635	3.471708655348364	2.3111582383386766	2.5485385100327735	4.030165087730679	3.4442568711226023	3.412473565856471	4.984763486528685	1.5773980749684364	2.080593378061542	1.0923963429775005
HCC1833	-1.65304705299508	-0.360042446094363	-1.70146039256506			-0.941106608455929	-0.0025719619642672	-0.225467330139238	0.673267507132332		-0.433371013252465	-0.640375547906862	-0.760122193226083	-0.156262059153424	1.86801089459729	-0.518169631937812	-0.452819789366731	0.896890391242624				2.5510142517741143	1.0444904362759517	2.5217848778744347	0.8939919517791235	0.5774164125609293	2.911649331782031	3.2438181623722713	3.094078748237075	2.969583351058929	2.24010099341992	4.0565838494161	3.7035241945087716	2.792893674330126	3.4122461189470377	3.414853708109641	3.200915499491208	3.8232376923074267	2.8010425452845715	2.0414423821260645	1.942157402014557	-0.03325383045788509
PANC0403	-1.07266216737722	0.199771482113309	-1.24368564277023			0.988746613330536	-0.434085721428621	-1.38291633424551	0.408829511244379		-1.34733604175643	-1.30934260965849	-0.399031380678328	-0.011470792892139	-0.446262021929208	-0.433666092513265	-0.821562224855243	-0.43474097365212094				3.0973814105584565	0.9197846211284109	1.6753323888486609	3.570816379250234	2.756605417038547	2.5590550973130597	3.626562463549025	3.2544089780911944	2.905194686787803	2.2461819232971925	3.723416137384172	2.905194686787803	2.7218676325329554	2.3934673019711776	2.6763393515337226	3.4011840482399323	3.4130205451277322	3.203030955306363	1.9178089839444035	2.424289319611648	1.8574426474956194
J82	0.930085418521753	0.0435499503583251	0.356487645182609			0.0148359945459939	-0.586948858392521	0.254057653746213	1.2905389363845		0.311584881272963	0.643459355533556	0.344084870681224	0.184358810013968	0.364491420942768	-0.0851932090887458	0.415957448583641	-0.5273964472451467				2.98178039718593	1.2839902809119403	1.7135420391657938	-3.810423553712554	-1.4757552812467059	-2.3991147160171176	-0.054136279210275966	4.131243672282814	3.41705432648442	2.24822710723365	3.2331218664254395	4.133661424599051	2.0582587624119295	3.0113349167813985	3.0101232252893535	3.177878815033659	3.5129176312725634	2.789445839306204	2.1713311051135635	0.28517894223366247	-2.767698299872514
JHH4	0.144377910078918	-0.232571082158264	0.479906176198988			1.85892946369472	1.57906791464033	0.358436331130808	0.700731274156166		0.0918613611022944	0.03746970749217	0.455327172541694	0.0607648520232024	0.388463756062344	0.215196962105105	-0.228770582716166	0.02503313230674198				2.668470490183608	1.4775554452986952	1.4798279637451106	2.661300952846321	4.104159570388214	2.8780292346977783	-3.427740555485222	3.6807943576290834	2.43651265713227	1.9363200247485486	2.2955614851059196	3.5219655868925726	2.639128755635788	1.6617817548028302	3.4917721245380466	3.7562506781077225	3.3705491528776204	3.1579021421370927	1.839083479754238	3.194783931809716	3.5361332042796914
OVSAHO	-0.789805649728655	-0.679733356198628	-1.33879369748773			-1.28057917535675	-1.44676765607519	-0.838066332164757	-1.02516666861379		-2.09204653621647	-1.60381137434483	-1.43823443798708	-1.41097795975532	0.111055342746107	-1.13971652984348	-0.706020066808435	0.8624988349660969				2.454971360017253	0.3568349311400976	0.4392028685930231	0.8992218843944301	3.1726350083488453	3.1074256939724476	3.155130588996654	3.176661194413854	3.0859111287837147	1.682955996352248	3.3875108130907146	2.922344042324618	2.7040287927342095	2.2793328425838504	3.492463029727383	3.4917112289465644	3.083001117396186	3.4154026737177485	1.3435303779931458	2.233489001894419	0.8069445060379874
RL	-0.128303960252331	0.751712441409324	1.72549525681492			-1.30075538871522	-0.337150290812666	1.87775702819772	-1.32994326715485		1.86021406120548	1.65496791210923	0.626494558003171	0.842191239299737	-0.254246834035087	0.225910181600785	0.218052424819229	0.042849173470670965				2.7272448004496	0.7337563524350678	0.14390984964038714	2.157139579685559	2.9377217320504854	3.3416136762375643	2.9830623479531915	3.092772773672134	3.3399565283474195	1.2508124961316838	2.9706298269931497	3.437532525304894	1.7471786831825356	1.537984874360323	2.6325433021886226	3.5464629916156705	3.0817723456463755	2.9725864640466786	0.8873396649241022	3.9450089380526108	1.1541542115050005
SNUC5	-1.12105344734061	-0.242795266141032	-1.19431899972123			1.73810111595881	1.31946561166992	-0.58862249846594	0.274794934816969		-0.808183869564382	-0.743522313752083	-0.576864032941703	-0.916667515827812	0.159631439141263	-0.457306380529739	-0.618004782335746	-1.189865524546963				2.3749615669696196	1.0759303200444086	2.4755210760961472	0.6688135035444924	3.8110948744463577	3.5612335650281235	4.666011254966384	3.5448502951064698	2.5775617929482726	2.050070659280252	3.5064608926151775	3.5229281702333024	2.630059830388111	2.6285884357601064	3.4362041001936885	3.997730866543317	3.4680924988447375	3.4353475690920723	1.9979141908021085	1.450707093096337	1.0020499919591552
SUDHL6	0.95681037865218	0.251267121309684	1.21432998660441			-1.57363869628328	-1.20762765089687	1.51501742318652	-0.826223297936706		1.55778794955168	1.08536237127282	-0.374227465030422	-0.0543561770994362	-0.358809977331107	0.777432573618481	0.216007899996278	0.1726755421074716				2.2269257642625897	1.6894830816430688	2.108367862393703	-1.5164167139862792	2.9322119005942793	-2.3668708460801526	-1.7106348854551094	3.8417142685699694	2.749166552295289	2.7226169227141894	3.109904353104062	3.3366588605245844	2.724317173566082	1.675210671586475	3.1533298630993554	3.2247942762317603	3.685962704532535	3.065095076607822	1.8933438643081122	-2.8044757527024573	-1.3526971224093698
SKLU1	-1.0263136705793	-0.560935885579645	-0.741497939400649	-0.566942703539353		0.058532746688651	0.336685262639836	-0.355148153047906	0.635066061229317		-0.65008247178671	-0.342739352536787	-0.646198307940677	-0.575874851699001	0.176643742667214	0.118101000842058	-0.608786671002944		-0.298920157748794		1.83350813356409	3.3856132440135185	1.3195667790691812	2.731336947877399	-0.36413556241380074	2.0474721738582407	-2.6482522738447543	0.6133082021321967	3.997448124976404	2.3266335957511846	1.7048299070733186	2.986878191600366	3.3715934784035753	2.5360036749159995	2.530182710213151	2.896552616971246	2.9189700126597615	3.711220523504763	3.3764811021250574	1.7865291482484655	2.417483973470566	1.4765074820527329
ISHIKAWAHERAKLIO02ER	-0.742586183813837	-0.409198010699399	-0.458436427969091	-0.1715230109968		-0.912287174238485	-0.401753472204939	-0.291091207015178	0.880587041227623		-0.352112366546244	-0.255736487337205	-0.375466785751687	-0.534037177550841	0.342377638335192	-0.0411030131276071	-0.645911837549002		-0.609613847677753		2.50424161352826	3.0174497330549426	0.6607376187618992	2.2203919080341716	0.7033598532361117	1.1607917794803633	4.1806720943319995	0.18506778246197986	3.5277154885906734	3.1742967814702334	1.3830616415078745	2.5798985971435684	3.8077285879523175	-2.8129758113451078	2.841432415933612	3.6292435620930625	3.9614796141407385	4.022388375879972	3.991371934031091	1.7798420716336933	0.9413345023135866	1.0276639350430463
SNGM	-0.991799404075915	-0.371286430577434	-0.286343424056936	-0.63421821392879		1.30133543239961	0.527367454392492	-1.0497430560908	-0.111466699546976		-0.63557011367359	-0.671221670444191	-0.390887666142922	-0.606907217541545	0.495533046978776	0.0058378035413826	0.0197025796196739		-0.736836921373881		2.96437403680603	2.1828461457891457	1.1839608951318275	1.6288600752059683	1.349142705989022	2.742213274133756	1.8903566651134978	2.0703099755473353	3.0574386629899695	3.17674881251581	2.1155938501676466	3.0140681394068314	3.3622278369634366	2.30148849194684	2.8737002236081928	3.0912606113783063	3.5568697602612054	3.108123019133018	3.6750239078234954	1.3783881895487933	3.4541850730812818	1.394708859720909
GAMG	0.438447101656216	0.435388394489723	0.589672061490133	-0.441372050489426		1.62355072361348	3.02997924878266	0.477577310849281	0.761966824330858		0.893507037213077	0.652257053724586	0.782989026040118	1.39603074882655	0.1860876162136	0.617627283923285	-0.208474828060571		0.737459821914146		-1.32224048301915	2.7826009323665066	1.0416115094619929	2.402674742008058	0.2581785936798652	1.1089288890700597	2.1014476219424507	3.6667156414122144	3.635436482403798	3.11733910030522	1.9656413452289225	3.196032900549253	3.811831330489666	2.900047023419583	2.1947559772933003	3.35464720684232	3.874412515169863	3.8343165665521357	2.6289276255328176	1.7651485178017634	2.1528523065553244	1.8860691486987964
NCIH929	2.2137794989038	1.31193686374723	1.16215814415857	0.706522678671942		-2.19237405541821	-1.94479543880087	-0.0032932620390225	-0.783345523432246		0.92863287493854	1.30722812210319	0.802502206608601	1.13127757234063	0.526152072006833	0.385350795990759	0.707625723002502		0.919828438258046		-1.16184283582643	2.306547233339065	1.027101965342405	2.167482180464434	-1.2049532848398976	3.0648571363297092	3.076173363401272	1.6158055956386572	3.67718635552289	2.5834464572109246	2.333230683108433	3.0835462450451367	2.885292212152866	2.939669729617451	2.5204426982790165	2.8610974151921695	3.7860628782999415	3.764682417529437	3.660533990479303	2.031960707463711	0.8169697194233599	1.5697465285327186
PANC0203	-0.946457544590905	-0.501307864920561	-0.85489099890452	0.277977867564651		0.721987527772467	0.596961853558667	0.0091062514525432	0.277582751118518		-0.831857602308585	-0.757069052916119	-0.648047973033579	-0.061301215812482	-0.139886164078871	-0.881882400555215	0.108750383030326		-0.542732788745394		0.241869663982903	2.798244285678275	1.6773451281433611	1.7695428305495728	2.46109198502196	2.9535917017593523	3.6787710357655987	4.487105985808667	2.6592170360082514	3.0355009134910484	1.9713634478603075	3.4732916610301148	3.386168342642395	1.9794222915877615	1.4040188501896875	2.912627800122391	3.021209943759635	3.379122174010298	3.5018719353292673	1.7883536760932222	2.5825247703076664	2.545578329320733
RCHACV	-0.779736840608999	-0.507242966718295	1.18585751488854	0.604725123977609		-2.62102764452486	-1.30812126759418	2.07936937253441	-1.62673630151135		0.219124471228642	0.161901530948229	-1.91466983287882	-1.76863875402628	-1.40697648130432	-1.12942521777145	-0.393755668029799		-1.78468743326375		-1.80857499788023	2.507540233463391	1.4752937606824723	1.5225218036335855	2.217563008776137	4.103644516609837	1.940137806811582	3.636237882788339	2.9201355013796153	2.2566825057586226	2.3496213389954748	3.1832445021387388	2.9883551292149417	2.1638022211728543	3.1044745645582252	2.5766726777112883	3.5146808168995323	2.9896488067361298	3.308167932346963	1.781837071318092	2.1129029131570936	2.8132447029805117
SNU423	0.842567023238299	-0.110987466528049	-0.739346145024995	-0.252644425393256		0.461906724480741	-0.0102110900662375	-0.389838222855611	0.988502421208801		-0.340620540227862	-0.0505109767370222	0.293856947847295	0.433275851449215	0.411454421650944	-0.027726106416696	-0.157849629118815		-0.0194756251586541		-4.025050757516	3.0516682738842267	1.2564874525571381	1.88129543453891	-0.1394138029827101	1.0520027452161975	3.1894840886703477	3.429483529762657	3.966291469605604	3.1061997265799617	1.9840561090440878	2.8013644509689866	3.52814422699047	2.4952199510630644	2.218504326657934	3.4425408401964153	3.3807837677516623	3.21494410578045	4.2566816418528575	1.7586334787959534	3.331908037660142	1.143085210435376
SNU1079	-0.145110617385745	-0.350370875671118	-0.747226472826204	-0.858141616963453		1.7475800197221	-0.501095198046719	-0.235761078929366	-0.404515210690736		-0.338761012233685	-0.642357955455284	-0.23744403397225	-0.0385377708385425	0.1187357423165	-0.212873724022022	0.145071340447208		0.102051858349584		-1.85236838216069	2.8032331000794013	1.2774806678790773	1.9212924622293652	1.160422090234423	1.2649456008166513	1.9813779497129131	3.807124605200757	3.2034616342824784	3.0835096071239687	1.7252331960419398	3.28361057675126	3.7206808854131084	2.556420784661997	2.202654254368996	3.4513263317972767	3.3567925876852494	3.614732250421437	4.3799031316363655	1.4668992184500047	1.8289476695078082	1.3088029793780407
A204	-0.196944357217854	0.165398598076985	0.0612988031947271			-2.46910868467197	2.83973120994106	-0.895807103417269	-0.187680469610077		0.01817748411266	0.59490979719577	0.21901641110464	0.721756010256274	-0.367821980545291	0.543972551986129	0.258266291425351				-0.454099719381315	2.7325346619492095	1.2134576803371504	2.208289798019847	3.991379323744241	3.721900701769038	-2.4494217522661854	3.0142988431278295	3.4929953402260128	2.912323490332679	2.0681973115999823	3.166988669969872	3.8654218436438508	2.6528686554994203	2.2431259167819753	3.157536447674989	3.6753863299732297	3.507522432006809	4.626647880164321	1.6558920168059845	4.025546314651828	2.1467706966242828
BXPC3	-1.36922084680597	-0.824747200334543	-1.00301704995214			2.14154965639713	0.0450245725206828	-0.143955772727767	0.614946804994494		-0.257933508553456	-1.19877600920642	-1.16335045890533	-0.67825419872683	0.530076850548195	-0.939160509791693	-0.601548361088594				0.121465318781575	2.641468705624088	1.5744364457287763	2.9220480577567067	0.6087759516737821	2.6884187591529827	2.266446903977805	2.621395124266505	3.4156228327260165	2.581602233113899	3.3952094899676717	3.3699096523538525	3.394877452917336	2.8079136354556424	2.688432356732614	3.1566514240875096	4.076979661255252	3.6529620789271364	2.845908884152491	2.4984396640705846	2.8937438437962486	1.6991652644887771
CALU1	1.03821801815576	0.378195562937484	0.150938847983015			1.52089721313609	2.96700079032195	0.0472950169472094	0.648542301810465		1.48333716687173	1.60959152032535	0.484871571182848	0.74185498026256	0.338092627758917	0.714781307830354	0.620528784712043				0.816033048420145	2.6748931997663274	0.9587600088793163	0.925825134657076	2.6859545468279635	2.433683528376865	2.35627750719082	2.9222148961955936	2.9155574738233496	2.5151044064307495	1.971260385085237	3.2697172171633797	3.143945360714496	2.5012638057754035	2.5053463290254565	2.6719185784587793	3.640350755759339	2.9181058110741787	2.461970618504943	1.2876308150624907	1.0805671161432027	1.4304332486634808
HEC251	-1.70119717258691	-0.923164861974711	-1.48628190559639			1.0060910788754	-0.956377253276267	-1.52312319015471	0.912445986874856		-0.719880624490781	-1.54690152621008	-1.37822778642654	-1.29383701663139	0.626129591019978	-0.961894276252138	-0.524244183088875				0.728737184616714	2.329489891043189	0.8503987619044535	2.1847898072626304	2.671773417000965	0.6388071443012667	3.601525291107165	3.9628758028111353	3.3502408726613027	3.240981680050418	2.2658930999314593	4.013091121907507	3.453701276310754	2.7567895703308074	2.2781089819655196	3.3717273754781245	3.854705284781895	3.578525938596841	3.2754565163031377	1.7443096563863147	1.63500234000528	1.0952767318786076
HEL	-0.21228188352133	-0.308105458677692	1.75774982934972			-1.83397048993689	-2.44053604006413	1.54632942921296	-1.2785691675762		0.306026143952414	-0.0833535740121946	0.192225585733012	-0.292680180484816	-1.18459363268097	0.558797442616568	-0.176346053697728				-2.28455483124823	2.582033360518723	1.2354336799735461	1.6074038451211057	-0.46807588853241333	2.5655414898088784	3.23228945848962	3.730165341019479	3.366167607575956	2.6717111984964705	2.5198071467960563	3.1848473685887466	4.088323136436857	2.699923938957073	2.4113946538513207	3.356231395992192	4.070109928076923	3.953105446029376	4.741063786401633	1.6058213806595583	2.1908185469119728	2.372791894036944
KYSE180	-0.842107625238623	-0.895302524932154	-0.11767767486176			3.44385267561333	-0.879969127280448	-0.481953134650732	1.0344316830937		-1.07509238691994	-0.751661451483308	-1.22203295865641	-0.715142036687	1.0944575849897	-0.786598693203972	-0.0831720911119354				-1.05702745832476	3.0060488739559412	0.6246167021528346	1.4867752406946777	1.504503972446601	1.2259847539770483	4.287050898936904	2.5866280518970335	3.0814924514537294	3.4389554872647574	2.098918135440701	2.592137914503121	3.0566768441813457	2.314256713854447	2.024119088491053	3.316412614844318	3.2436308745337277	2.849277735638979	3.226621747600139	1.5244811505492672	0.8906569765478622	-0.5012218876232959
MONOMAC1	1.97096978014494	2.22764408504601	0.0080694426410381			-1.87036494575892	-2.69043145526007	0.546466513232739	-1.88400913034549		0.0913879353006114	0.636830178844115	1.29359545881637	0.613542073795263	-0.802952714534872	0.733603587578646	1.469305450658				-2.44826423021084	3.1828796672432094	1.913592072085605	2.7076567903930306	-1.5635328585767192	2.383741026955049	-2.6577468965929674	0.9155664696595852	4.771150617568927	2.5947023156108844	2.1593288526645478	3.2593073431625363	4.005382192373911	2.098737913399303	2.3138909403630152	3.0769896278609243	3.6684343704868767	3.9042065362718676	3.2485627742383567	2.0390009848196526	3.5757443500688715	-0.9222232947772822
SF295	0.0506537958428346	-0.324245985582143	0.434418488099361			0.159085936278567	3.27493412212526	0.884874489291228	0.427839243058809		0.244444060751484	0.545739239118431	-0.0106991986943343	-0.0540037812323975	0.0896072094599702	-0.643078533899317	-0.398937349055346				-0.588098862602071	2.652579773576135	1.0272952899170664	1.4046498634042028	-0.8675077105873762	0.5725263722327376	2.2442459824059346	2.478108595287001	2.995432228544989	2.7537244045933846	1.7508801813999029	3.0076806070698323	3.5507661519843023	2.3029050418049657	2.5083545856505487	3.5146540349713806	3.1531675531724654	3.199872398126163	4.018846650190362	1.401261788241677	1.7392549152459058	-0.188179480978121
SKMEL5	0.105195688801196	-0.378321334378983	-0.412482786284988			-2.19434044045881	-0.813292311093403	0.607044755694956	-0.0114039285910597		-0.335745411424727	0.116664159054753	0.182542099005113	-0.360000705904501	0.0464229441079118	-0.144636336851256	-0.412122616110336				2.19693830006388	2.3445520318153523	1.0886898907581466	1.8540454553123324	3.19632751162385	1.9709817838843353	3.603833417304737	4.398930456647647	3.3803039596656883	2.6103932698294163	1.5642689836701487	3.1778829824209365	3.2546367135716294	2.475563134784848	2.705366603473008	3.5171891843886423	3.707112222374996	3.029863132270137	4.608943059740589	1.47757141881005	3.111085693416153	1.4707205243221366
PC14	-0.951308398240613	-0.362592355943742	-0.275485992402484	-0.34352248093033		1.29067509750056	-0.399358930907392	-0.532127306073516	0.194668169243635	0.705484285858266	-0.0225088863025813	-0.645050243139798	-1.24917262307872	-0.31972283051675	0.11117372029089	-0.343908647215168	0.119212677692093		-0.460791998691693	-0.593938373364392	-1.14795752648847	3.071159731945597	0.9527962236864644	1.789458490672821	4.0984992528631805	2.9278602023071563	3.074455649753917	4.403357505375711	3.413610025068729	3.277363576968615	1.0734209684104057	3.225934851213086	3.294402504466149	1.93583816794591	1.9942172033486805	2.027650755142532	3.8685119820415976	3.812454572117627	2.8219561007413447	1.5091732795713075	2.3700755030175005	2.6177826193364035
EBC1	-0.818715647917497	-0.886094272076147	-1.1650170742276	-1.72325255234598		1.27046768085824	1.81610346040511	-0.940454356490584	-0.0654846025462387	-0.05096297709263101	0.492325909488693	-0.71475433399095	-1.40482877686842	-0.962349323771347	-0.10474792132936	-0.243731131039589	-0.552251126427858		-0.430770407017486	-0.551456631703261	-1.20980191678201	2.579496873516438	2.1214564244259373	2.4862640614211675	1.7382883665400823	2.093138557805034	-2.5818374621080697	1.7411676831119947	3.313582186047109	3.236943614870664	2.1268044973954385	3.106450411488253	2.9624029719051297	2.0591189292147978	2.4475335620565044	2.834629987202132	3.023498207431189	3.808267867128905	2.5296887925598934	2.7096688903176664	2.1878451723627395	2.542805992775847
SKMEL2	0.186584481926658	0.0302963057488423	0.0375669635523288	1.70221205167109		-1.24881112722944	-1.177174418138	0.34869982277357	-0.417344108294236	-0.331665508606692	-0.129116026897775	0.24475686266854	-0.433104218267478	-0.116008165377403	0.943088922895987	-0.168300334901922	0.0680032675566057		0.144475617668803	-0.114304613860852	1.60527926603316
MEWO	0.141432482485803	0.0570408278814839	-0.117478562172786	0.727714557300191		-1.12821991430936	-1.69723085679259	0.652081406692988	0.462712671859066	1.1975638242549609	0.0330219468727691	0.208537660560763	0.0722137801099684	-0.200352672901568	-0.129785498710987	0.363133199634845	0.2799933050635		-0.314308948668041	-0.346225473946458	-0.472043684949007	2.900646568553312	1.304796845726592	1.7058674655063417	0.9605716972512829	4.3535422800067565	1.2299767518626363	0.5248172823927272	3.210387904171846	3.477479179819314	2.163918250777766	2.64499679885168	3.0619319142681944	2.344005308544414	2.458887741389387	4.031630154156008	3.560949487029758	3.308873737716613	2.3472907363778965	1.935887229853389	1.8765018851824404	2.515468185370344
HS944T	0.515293311103244	0.498073981302875	0.622314287946552	0.105481682877572		-1.30540814868001	-1.38368321608815	-0.244154034560417	-0.271576578769786	-0.0381837144983587	-0.335409626827176	0.489308323094348	-0.0214974542405778	0.104469814225546	-0.0792431585795904	-0.215226612231257	0.326819104993723		0.177002635345473	-0.0105049474645307	0.045188187699419	2.632083065877922	0.7103631319593582	2.0908227789909577	0.2866440338761088	2.276642474471683	5.4594110308377255	1.920036875473257	2.8067546139745505	3.6469526828859014	2.014943019742286	2.298924400828958	3.3553802935190107	2.3796850133748944	1.9916494054315492	2.983583778507167	2.9320520506397627	2.8403291430710804	2.841064793541852	1.4325670734505693	1.1600522642677986	0.13075629560222396
JHH7	0.300976708064472	0.247660464394637	-0.168944709477143	-1.7032066539546		0.122445170704754	0.412048085227858	-0.183611962318796	0.297876453182804	1.101512519407555	-0.44188990374821	-0.561295322679333	1.08758590111402	0.0140872541351414	0.0561924621267292	0.0944557582653069	0.131295900710951		0.165875590023556	0.0596020998682572	-0.771702245871203	2.6410553322779315	1.24423816395373	2.089472314841989	-2.223210300633982	2.1651317337889555	4.3496067434177705	2.676497612589104	3.472155875602472	2.56057055370899	2.5333396073095904	2.8218668625675742	3.2021039601676917	2.60174850192936	2.464448807885604	4.120317655460105	3.798702000091652	4.3545590817454105	4.0891376966613	1.4351988044734936	1.720308221265524	2.0787613103749716
RVH421	0.492232149941579	0.335384421920329	0.158428516218027	1.94230377568328		-1.08948354021691	-1.00067358517307	0.165319075039831	0.0850158576294023	-0.164896635942343	-0.222256748636003	1.04602787754326	1.09354668675412	0.798370342634234	-0.392373818433717	0.331121621034705	0.143552999489693		0.144647479088223	0.975336201800766	1.01878858872241	2.679294010015477	0.8579325397644829	1.379068316028151	1.447394164137501	2.051029206993142	2.616059173479499	2.9237474305809843	3.3528331267804847	3.243248386247647	1.7825908993867692	3.5113066043421854	3.7374862681424252	2.5643260863453645	1.942990175794049	3.618741284165871	3.677408918334575	3.398343312679249	4.461389880796459	1.5553428018860336	1.804511153153218	1.340535722230815
A498	-0.465604249735408	-0.107058869949744	-0.166670476490476	-1.83302434649283		1.8771618238493	2.21335154245632	0.389637114107086	0.142770824549846	-0.8930331643888271	0.21678425272691	-0.0011846444870255	-0.271531147999499	0.450052232254801	0.0948560229187854	-0.239333335021927	-0.0367047912719448		0.0296694529470934	-0.963326664958368	-1.21016987445799	3.4463491889995366	1.8997585009389242	1.8867377757867276	2.1413876428987964	3.0785143027810453	-2.357194405613735	-1.6313206015597144	3.3942399010946565	2.304143877458039	5.424606346098356	2.962635570314688	3.525666165957915	1.7557470705919878	1.9208765497641553	3.756442303606652	3.3330327385279648	4.047787403040252	3.325920521496734	1.8234551453036478	-1.223101258927605	-0.6338881966850236
HS695T	0.0483499380848346	0.0536826841850288	0.349378099349838	1.399423258133		-0.298029753081283	1.46314850536264	-0.264509553490556	0.0021283923641665	-0.876574307111085	0.237793217788514	-0.260830360657954	0.448478551620468	0.41815030117726	-0.134406978363894	0.251589739730187	-0.0980369503420147		0.202015158794835	1.23410757937528	2.04282263263285	2.753928192501825	1.3319886391883708	1.1738681731468765	1.16041895669062	1.3234237815274543	2.651663254310901	2.6009177461163584	2.9056379673998936	2.7427414408921407	1.771874738561486	3.1005246278387077	3.5652304975342455	2.6021043289715213	2.7217295441364353	2.692882416310166	3.501401626574966	3.4129447766957894	4.203969970283284	1.937532295497143	2.345213455049669	0.894261868352004
697	-0.0602125363541939	0.349506017811311	0.68234581711137		1.43611312626595	-1.74376943206838	-1.090029836203	0.937710301013092	-0.896784684617329		-0.175336259145346	0.230522923955558	0.0652095647087486	0.284114826023484	-0.350570694935184	0.447936554011565	0.492995379068745		0.196671320130302	-0.507295211475977	-0.731591925942903	2.7848630831151695	0.7652213001226789	1.4873448519504073	-0.19826802862364223	0.9853689330537581	3.162030303248846	2.2673164003102806	3.1856085547520547	3.2076611751006037	2.0126658532820194	3.5165567418478276	3.6034549991154576	2.6615593913900266	1.5510797203244282	3.709201554303843	3.6824764988773286	2.702984056502029	4.058610297670913	1.5058269764798393	1.100490523679882	0.48683616390578544
8305C	0.126541605943847	-0.14396785437901	-0.923185360725374		-0.278055743416188	2.66990334179506	-1.25263137059527	-0.860713330349476	0.122879189361193		-0.0810966698445698	-0.910610748048149	0.257967745772302	-0.135689536427898	0.436129149714988	-0.453863298985245	0.327131766497214		0.035130359033971	0.462397760735745	-0.122443913033255	3.045255502299252	0.9305683202922869	2.632183760672086	3.305053521109253	3.3973767590363644	3.565060740343206	3.4537803440702834	3.3214035319098065	3.9620752300070565	1.8010561211331497	3.5847126701193175	3.669497838180034	2.537965468053985	2.5157510330829815	3.246981144130482	3.8351678786828907	3.8767501691437576	3.871463476460794	1.548215486968665	2.2320885916220594	2.297397661506336
HCT15	-0.830180365937296	0.476181184179804	0.907607983032525	-0.574341317923824		-0.940453185026892	0.798797117543047	0.395465406117386	0.125312291851293	1.150027723255855	0.148168874024727	0.568967092613379	0.712710840753809	0.686894163129851	-0.30373201045632	0.51591064999061	-0.104871399663369		0.566828472524818	-0.29512796332376	-1.04081050764695	2.93355363237471	1.8633310130797451	2.2039452760953404	-1.5030124640185039	-1.3623356763252328	-2.652287260482262	-1.3481049488053236	3.189669440520175	2.1928617406564785	2.3957019601548537	3.647025677489547	3.4727487551675122	3.4325829932353886	3.5395902713702068	3.8977293359207144	3.665004194899268	4.029204971589559	2.627541273654011	2.475386476403841	-2.898701756197434	-2.608891527169599
IGR1	0.0734887723783282	-0.419520443219053	-0.697340472063676		-2.02127769305354	-2.27483752077077	-1.42036090718972	-1.31399792150661	0.147855515356304		-0.233920289178879	-1.02864768273322	-0.542182452350861	-0.987318756924438	0.398586691038391	-1.23324431856519	-0.906755859408164		-0.511615834516317	2.24526942396362	1.29668027828492	2.691460008408307	1.7446608735495919	2.3131490968975226	4.539435216057695	2.6490359486114534	0.11161292852349997	1.3757489532435065	3.351183969630028	3.354891628785644	2.5296170745550577	3.1794861374395706	4.055839326387202	3.3393716221018472	2.7556142170336404	3.656074714513024	3.3128760561553907	3.8183824310566528	3.407364989473397	1.6774441640383484	3.6871729989471618	2.3095209839951583
SUIT2	0.319104883914303	0.0669811312969983	0.0784707752429832		0.177754083480284	1.50943120614522	0.79352046710307	-0.480773656111813	0.651180071521106		-0.424815202316608	-0.0112648136365492	0.225230925453792	0.37051444905865	0.0202157623746672	0.245672824279571	-0.396056620450969		0.459197997401837	0.478749116799023	0.65496878596935	2.891731943535232	2.3251486114027973	2.576147956884943	-0.38017755058141495	4.06737581954521	-1.8556645910053604	-0.9223188646124969	3.7839259627964497	2.1890434250078417	2.652128669067308	2.872632001418155	3.2349420688049233	2.889248905511085	1.7707145706323053	3.0770311150379355	3.863972867371833	3.815287410201782	3.087034431960777	2.1952871461723893	2.8920536760119084	0.746171226332865
LN18	-0.326078293794476	-0.0561635103174298	0.2026172013366		-0.913981423601921	1.3727409901806	1.71326179429921	-0.0204927745774547	0.0770801033388601		0.344040846582654	-0.267449047676454	-0.533644131970836	-0.173112891211495	0.539604420551658	-0.186452939116175	0.476464974678421		-0.019406085537365	-1.74894639391536	-0.161400310213554	3.3547554582160832	1.4591683579534176	2.203732245345809	0.14702247730689952	0.8277392604567813	3.1579148965070587	3.6864364724627965	3.338058769084082	2.774630386623918	1.9901020020761886	3.0585803041172	3.9263439691550874	1.7647462076802922	2.4535793680413276	3.528015037507489	3.091669529432284	3.379912456304823	4.462660321530969	1.756372331857561	0.4390223783035554	0.09984533496971612
LNCAPCLONEFGC	-0.752022023411261	-0.332962336967003	-1.05615788622479		-2.11584516222072	-0.368013619147048	-0.523422759847422	0.22235758857001	0.199973091745446		0.404754946461427	0.173178871240287	-0.683521673322976	-0.38066847377616	-0.301613790734209	0.09613094041744	-0.212233106033933		-1.15327814018668	-1.86231965832656	-1.98030714342756	2.9386379753056526	1.2438634853083352	2.3046030555373593	1.0773171481279509	0.26938571016866436	2.592886232692988	3.901768608351529	3.297905096111547	3.1226027816596518	2.309987626510787	2.9853030780634517	3.5897660512165768	3.0304380017930055	2.0899177243477105	3.623831469888749	3.3456494350293435	3.648018396330722	2.779440197188883	1.757497507784989	1.7385907330879888	1.717274759450959
NCIH650	-0.400899266097575	-0.17788103155254	1.41597622300135		1.11840123139481	-0.258860511091904	3.4463500862735	0.325864379044919	0.212396073874899		0.77198113045667	0.78147234041843	0.758687668143975	-0.00143430764718	0.0447657704730134	0.237382468615201	0.056928150744502		0.109924212019749	1.55457311945703	2.62547137050752	2.917273311093671	1.725995308412048	2.141225491216117	0.8428077951143388	0.8022123255966059	1.7979701430047677	2.2263161722873055	3.075250228184114	3.3407960682438773	2.29432003127678	2.697191457767334	3.5163993113508387	2.526024600508898	2.278148947513173	3.18105349352317	3.5452255729608204	4.137317841069968	3.021131953186706	2.4356288667518102	0.1879970871253736	-0.7470100893700999
REH	-0.127029632676057	0.433447838567652	0.378976073751787		3.16621871779724	-1.69834722962715	-0.348620505691533	1.41888075295944	-0.893427940559766		-0.18323793668367	0.576834612297086	-0.163352769824247	-0.0575462027552535	-0.208868705996811	0.357120743879061	0.113835700419628		0.208518723155891	-0.294490918661542	-2.30917816166154	2.5546270343509043	1.2646887160929636	1.8305249505739305	0.2307227564376035	0.8840815404521226	4.202587419938146	3.9864994811046754	3.277627635244038	3.9793470184785202	3.224750534917884	2.5679908811813985	3.6355788833365015	2.528811886229038	2.407161301163147	3.2136140057464964	3.7071858645965694	4.845186586791675	2.98520707749748	2.1392387624708986	1.6577917909686035	0.7561407588877271
HEC1A	-0.720079925660165	-0.394751770251222	-0.173151000506439		-0.0051617522465925	0.138909501117121	0.436319026075742	0.271482738613279	0.244434428609829		-0.234648764819553	-0.256344764817022	-0.133182919592577	-0.0954005835471868	0.0812384281499365	-0.105814727454107	-0.0386701135116784	-0.7632914654598999	0.0551017547901685		0.845004374090538	1.9024164339039638	1.478650181097779	1.9784533977025887	-2.182121209578908	4.869302117979612	2.697056659627344	2.3464201436980723	3.7326522906144404	2.82277671851036	2.0214853096675895	2.8190428266116654	3.490196781224737	2.4478362896342714	2.7934324740443714	3.1972557870816	3.873878672769476	4.041810147085535	3.373812481449076	1.6784918487232254	4.052565512648504	3.0941376582656184
HUPT3	-0.504899644472621	-0.125674047316101	-0.950180629649683		0.546948030406546	-0.246737367183295	0.564650046883166	-0.430231791340953	0.781979140855649		-0.27793930387718	-0.215608761979288	-0.526980173770847	-0.135945390002713	0.45110964230371	-0.0365815626743495	0.0403582102442395	-0.019041526546077395	-0.0043862969272914		0.933417985975056	2.41636010725289	1.1366078927072267	1.4725569161456555	3.331372020894998	3.8417679090990493	2.6907887423006844	3.5788692565307594	3.235012918768347	3.425086419440232	2.06547825718805	3.1235096434958174	3.234323886752284	2.585008362146635	3.189508804235388	3.016328703352641	3.6957160313729247	3.9385753510571515	2.4589561630722447	1.494964892626052	1.5311476682989373	0.5650524112522691
KMS27	-0.320356138479705	-0.430814353030547	0.755825181192673		-0.208238616872631	-1.34786244323231	-0.0335832286385127	0.9330242422117	-1.98391604403131		0.99247624734286	0.82887864754472	-0.289870632837812	-0.155467869161044	0.0621502703696888	0.325939722927715	0.104581879365826	0.147245542013901	0.0977059829233647		-0.323172557458739	3.6470048224321947	2.2543387309374388	2.21694659136145	0.8464646562261451	1.7917911353933433	-2.5641329907795134	1.044581918570673	3.058923011840163	2.393494695353851	2.2295390183659842	3.052712615984612	3.5877046107394626	1.7822090084162046	1.897603368037419	3.144005716208373	3.5439635026227756	3.771235637483848	3.6775859215691393	2.477126462469038	0.1342861077553978	-1.1623511296351166
LXF289	-0.427812404567471	-0.294274089407336	0.849356753420205		-0.112462769111454	-0.0730325276230032	-0.0702703338434363	0.269911699571293	-0.737106686560985		-0.242603073149363	0.105934317240992	0.179624891729769	-0.0010620848177561	-0.228599859865571	0.0785589818093753	0.0069146439965062	-0.364603346832736	-0.0284337341738247		-1.05163786838377	2.6320542940742877	1.1824140759865271	1.8722851371805755	0.5757984255900522	0.8175129468701456	2.82499140103283	2.158964114106485	2.864712011115587	3.641428767443836	1.9535976670806092	3.3755171148352017	3.5165032776658465	2.696335180766732	2.885571365538297	3.8983803663869874	3.6083009779420863	3.8639938516168626	4.36231105358907	1.5484769840729584	1.2253653435126926	2.0210149711277925
CAL27	-0.493011347625589	-1.01910471638882	-0.982082233302046		-0.0594535702407539	2.19350869432814	-0.177086016458987	-0.439121425555056	1.32009460778357		-0.182963888025938	-0.295682232137619	-0.423999986700376	-0.465315915678637	0.67622105497763	-0.230406116857807	-0.318116242283058	0.382343597077631	-0.157283634540814		0.081894060659413	2.251503355174195	1.0269694806271876	1.4139192557320102	2.610738686629661	1.6769993599223703	4.057139283382621	4.6384502112228905	3.0763532755216065	3.4231936795340516	2.283365575656205	3.37139431625746	3.050338823044863	2.6021784436714652	2.372913072827075	3.429606656135834	3.808130300897204	3.1791781980096547	3.3870105561916093	1.793524577174722	0.308704543671039	-0.009228451470797181
RMUGS	-0.0047784316404919	0.101949900060025	-0.346834231917373		-0.271490923607139	0.791781684161129	-0.219027793432149	-0.3451616098717	0.65163902801706		-0.425021321435307	-0.456006618832019	-0.0773168071584511	0.175530323519888	0.268449547118575	-0.10681396650221	-0.0609617432572746	-0.049220240574709806	0.113297415387815		-0.9857811668279	3.1231883739060615	1.4019191557670205	1.8445511404880934	3.6166339772078717	3.3917697475125945	2.3815810992205435	3.8469531431538715	3.1047167148540247	2.8331898143676306	1.4989933839453602	3.339931721090941	3.6629358093089897	2.581390383133157	2.3685039110833332	3.3571444789300986	3.44900611200197	3.631912198472683	4.365133495708678	1.9687040962091849	3.2907163712109497	2.6179431282960666
SNU1105	-0.512957747466837	-0.261108895120388	-0.611636448546809		0.193833828313208	-0.931174486744791	0.118698278788856	-0.603957791637676	-0.0317836884496334		-0.712415753736129	-0.675037023847128	-0.14464617303466	-0.302411919007562	-0.0767299207488208	-0.45784247979285	-0.232407007286959	-0.07039499793137	-0.137402727583774		0.174476768182846	2.934792602114635	1.1150661779397901	1.9112077842034998	3.6156714614725187	3.851971469366696	3.4321403387878036	4.115118939438575	3.5501402385753504	3.3667370532101497	5.861244807758704	4.115254419450175	2.9439230566276082	2.654431397796088	2.234745128083399	2.848750833205064	3.559456752105351	3.5930951619361	3.4292048193474542	1.1378458222520293	1.5185324177458586	2.071491271870456
CAL33	-0.180764141565785	0.211909247112954	-0.0687041454778091		0.189260313090806	1.63042871118709	0.0384697993291183	-0.180857844419131	1.30184141521326		0.238613079384285	-0.108578053076824	0.0881466139427129	0.201284372880588	0.144549808988848	-0.161701619586788	-0.0416748470620034	0.592598518893454	-0.0452197261081317		-0.263670543676561	2.5965821836785894	1.5233504721198594	2.109198139892448	0.01926326618084624	4.311274180314285	1.9430618106739623	3.6737201299810964	3.279778996121433	2.705400025821199	2.692645488785187	2.8475454412488244	3.5617163124952653	2.7570943012811324	2.32270139657887	3.3294972774969422	3.741182488542384	3.7196729307244953	3.183460023847168	2.39922166547782	4.416080174798734	3.149049749220191
U937	1.39402548186974	1.47224857720181	0.618056351930081		0.104800028330447	-1.26137478185688	-0.228124657574805	0.553527794987281	-1.54319011652784		0.489206153275635	0.834159363176217	0.526567045883795	-0.0794897832038919	-0.741911915256347	0.385587360285032	0.4229407516282	0.30221551891166687	0.0471622949254646		-0.49895592218584	2.9346703686432383	0.849094816322946	2.1547507563385118	3.706775853947735	4.4780978884243074	-2.1759876849724527	1.8184111372254157	3.3951793093365925	2.9413077662424363	1.9299070657696291	3.0509493597918715	4.3230990096435535	2.622731935444872	2.149957086644242	3.4869223760608103	4.033264941075835	2.9436755299184756	3.9907158794090334	1.4886929947325267	3.696926985693237	3.0738454285297943
A704	0.716251792724336	0.76387722800466	-0.0836107503653939	-1.18588957382579	-0.130050595979194	3.28214770096418	2.86592234799887	-0.612575529820826	-0.0128524444331225		0.734408760467593	0.193235651255761	0.797113188754523	1.0004339592601	0.0796251657425906	1.00454745446012	0.39710659624393	-0.2583956414940143	0.60370194648013	-1.1676196617626	-1.91486383105384	2.409590255478551	1.1449168265438832	1.7327045522800615	2.4174483145834764	3.1094849760958367	4.026386869038873	4.287645897803623	3.245502176335911	2.542153022722397	2.2103009301787218	2.942653175040697	4.017485115925042	3.256225558060315	2.7797194877925695	3.0171952863528135	3.9334184811145656	3.6957706551516623	3.4635522704089214	2.4788382743863937	2.6574443896423534	0.36352443254197564
WM88	0.678775113745422	1.08817498889951	-0.2799155735566	3.76931485943396	-0.241925843381055	-1.34013715564999	0.209459144783916	-0.887452259615704	-0.202080354036107		0.260100470235686	0.662852922337091	1.20210098997631	1.31711220432066	-0.538496233973011	0.4665726768852	0.976826948122315	1.284103445553706	0.168275604665434	1.34922572815053	3.43765401587107	2.4476460144265566	1.9999125561951236	1.8017263015952374	4.40256428589143	3.9578927187532282	-0.8046889832929444	2.46334247187216	3.445207887473253	3.0813501801145096	2.959037168366202	3.2261254824811627	3.8953385914476866	3.2893641109984424	2.171692501383943	3.611026014909072	3.7427685016174723	3.426527189574446	3.6239728652477483	1.9144150591324014	3.756486699397471	3.1157173274321592
KMS11	-0.271238952301825	-0.357182320762822	-0.429267582290033	-0.87764321105453	-0.633889484419387	-1.108408109123	-2.66267522353309	0.362476256686061	-0.253412098147105		0.189253059823111	0.174557683607851	-0.694319447851284	-0.483772828675124	-0.167903653843775	-1.12354667826395	-0.658188049146013	2.6093303112137898	-0.715422431464214	-0.424896334161396	-2.30113845902508	3.012176325969924	2.2736793174841243	2.100446876805462	-3.5255368639177846	-2.4036127866744197	-2.3962091950267133	-2.409999939567618	3.1340975889256204	2.905725505766374	2.635723206169195	3.36226942565132	3.3546821279206864	1.7972692624016526	2.7091828926981436	3.6561832102456315	3.844617444924869	4.066507343870891	3.42370549615188	1.8833871192593474	-3.0085885626167475	-3.7092536046984415
NALM6	-0.657402030436736	-0.399057012984176	0.610514518787155	2.00351235752432	-0.145590466904985	-1.29572823185858	-1.52113466256235	2.14138698046575	-2.18086320334489		0.315976907486858	-0.232872573467081	-0.835436071994385	-0.998174974291427	-0.866645999644306	-0.168094316455213	0.177492726148478	-1.09278027293528	-0.25965612266859	-0.873324554284272	-2.85513555937763	2.600167990123089	1.7867603276497355	2.204735190823421	-2.781285630954782	-2.159039015151498	-2.5637057310854847	-1.9299600311922724	3.8126799043178887	2.669766648676602	2.365043326833656	3.3224138808547816	3.9918927750718405	2.7539727655714206	2.8784003861149445	3.368519219271573	3.488750278670017	3.889147341186953	2.971910781427989	1.6765113429723264	-3.3495285078134014	-4.244353829548809
NCIH2052	0.0179532803036807	-0.0605079740049502	0.890374560162082	-1.18521368475649	0.424631286799578	1.64644432142162	0.289768016300011	-0.12718629269216	1.19997501749227		-0.554565766822617	0.129073812957462	0.364515334638507	0.735237611794251	-0.282266089313043	0.502995619746925	0.355314569106668	0.5509472673935191	0.643253610211211	-0.0654729065947649	0.128627987037269	2.7048651341574357	1.6127564001579267	1.7013422991035925	2.5882225766980387	1.6832142581772909	1.171053873168823	3.339091454921777	3.9355695957321046	2.093438130823266	2.5754174521954907	2.8387801734105107	3.847463150729683	4.054112671334222	2.332173021025022	3.4932750698630635	3.662874230426422	3.677317875898621	3.3536269732880712	2.6105255712121584	1.9776662580567201	0.5731523256337471
OV90	0.304098955021692	-0.330208792790867	-0.380046847208588	2.34626087082983	0.252202208021539	-0.803204570022072	2.15391842126475	-0.725450204371261	-0.341253005241958		0.426115166872574	-0.330700256971801	0.250892621142796	-0.100231408307474	0.202483057190855	-0.355150182335506	-0.966537374981269	-0.181143545529939	0.274035932196535	1.2249677517291	3.07441765231692	2.8006233051966487	1.275589031803598	2.263634263418915	-2.0560688241580944	-0.971106010647468	2.5282933526304037	3.143621965667383	2.8206107343130626	2.7581284242562734	2.1234536423961683	3.2514940200607865	3.582426675487373	2.679499823562851	2.641155127697405	2.8603649108530926	3.1277118377153275	3.589616974251176	3.4880079051487374	1.7702804375509307	0.7370205150039153	0.6773937442138267
SKES1	-0.334854178463509	-0.109273331251032	0.579089842853008	-2.75719846927271	0.410206151475667	-1.34100025256437	0.82778786296889	0.544017719064847	-0.412037124323032		-0.297687736876836	0.747428824943199	-0.719699965244355	-0.601336360787262	0.134110056093696	0.0275210767239353	0.324210994927658	-0.131485119086508	-0.260633719229502	-0.173371701461397	-1.77765578890125	2.9518692013073644	1.2230663567585314	1.9103762313120272	0.23412305535721786	2.6113997902560193	3.505983732518915	3.2760422386761494	3.266800853010595	3.26234519200314	2.114572171063302	2.8181235936885405	3.548073091521811	2.494171927564034	2.190346533284162	3.2429438522019014	3.9734341413906358	3.048044798349716	4.68851819436265	1.7829474236156941	2.3999658549356	1.9011324242736607
SNB19	0.266573292059964	0.103890622158321	-0.291520181703147	-1.59872011004587	0.0527999403040585	0.484086034551209	0.240639439378301	-0.163839695938359	0.869629169524337		0.0046553314687286	-0.0976516281350976	-0.31823727949162	-0.528064166335259	0.915609765848804	-0.242056537566862	-0.118817967045278	-0.43897232744884984	-0.344408894987875	-0.29092905695025	-0.720474144350149
MFE280	-0.892041964368121	-1.23889677148649	-1.34926726818307	-0.874929856867225	-0.222101222259026	-0.204446353629293	-1.59547822008913	-0.141747626339976	1.49445393993405		-1.25076589323686	-1.04323132373473	-0.565221397167547	-0.82944506361109	1.00725083198255	-0.463887158230801	-1.09457905536515	-1.6635865446285858	-0.606748775749776	0.634228303637697	0.484061456777222	2.7446392493328258	1.2830510470526426	2.515694469940318	-2.6839758283632054	2.9720387866712583	0.16981872107017593	2.461765957346358	3.4930348719875077	3.210266873962558	2.5357344191689304	3.1769115114834476	3.8460242186214457	3.0432978787332066	2.8254716899269323	3.6231268629581863	3.9171478509453945	3.8838621855537343	1.7783972578578227	2.0905248937882726	4.0009400654498615	3.3646336688883722
HCC1806	-1.48616614076287	-1.33669292700831	-0.929387341246012		-2.01381712160096	2.76206121804749		-1.2337088521239	0.685657145057458		-1.99770788417054	-1.60668854774136	-1.25953688909154	-1.23497694990618	0.734213593626834	-1.05126140328019	-0.512771722275161	0.052402999031034014	-0.90981949432072	-0.957871247832791	-1.18264558230825	2.101342456226866	1.5798566699407754	1.37795468246979	3.823687843530873	5.099988371608265	1.5692074096148005	3.5020587915048047	3.565948817262646	3.1732213393159596	2.498464327720066	3.3985706013602486	2.9743043261403708	2.4491240196482282	3.3904127695598127	4.498318559176382	4.144119955179935	3.523993018401341	4.021772077270964	2.0316172234310304	2.855970081178801	2.590961924045169
COLO320	0.468518920270956	0.272540750205377	-0.0191093898557391		-1.08983389789098	-2.9687168787448		1.07941462280124	-0.893868729940534		0.167949013344602	0.551925460911966	0.150808849850271	0.690577412317911	-0.711263118173241	0.869967054865046	-0.303557514585578	-1.143683530760228	1.04101941752682	-0.257542322402321	-1.87552610764818	2.8881637665207385	1.6105492946200641	1.291068427766734	2.9949019289132766	4.144983809434088	0.7595386713883268	2.6877250373076103	2.742187502764457	2.469226015394361	2.435637620981197	3.207713760162009	2.5131620139262956	3.7197917089571906	2.318448599582213	2.981374695036737	4.045836858157057	3.6418900426157546	2.71668613716375	2.210014656662715	3.836361519504233	1.8307846504457004
NCIH1581	0.905310174119599	1.05137240342838	1.25978469743262		3.3553195458021	-3.17894406503382		0.526271804780788	-1.18816306778143		0.780854118346538	0.169718964172774	0.132865820073967	0.457361141832059	-0.526959485362151	0.786006717047048	0.0016992265700443	-0.485693120477812	1.01816784227302	-0.0476197616813879	-0.640460717543347	3.345656482469185	2.1637987745430554	1.804463431099614	1.878475246976978	0.9462960363604821	1.8568415925871622	2.468074107419617	3.655281304683001	3.157340788750404	2.6227537164801253	2.7581220832027076	3.974528210779543	3.0030901379571833	2.829713107722994	3.2902546477080956	3.8404496645348414	3.7282203523523934	2.493915943945588	2.732385026117004	1.741132619383665	-0.28266269065162924
NCIH1792	-0.807098371861468	-0.33190035450966	-0.990501080123809		-0.568050763715444	1.23011639008306		-0.690786773514197	0.522559186361806		0.164223256243079	-0.0578204078106653	-0.851962495623254	-1.11526205479607	0.186720743680161	-0.242058850768912	-0.231297219175369	1.140842576416342	-1.19863872848213	-0.0377239931827691	0.0147785495926591	2.65346025064024	1.4646225228761716	2.0022499739744997	2.0470242327982437	0.03968214513870471	2.851752197347776	2.885264292527881	3.040179688289286	2.5390080809994253	2.1448172123099685	3.066008987229431	4.269217614317656	2.6823494138077995	2.0893299894301656	3.033215901925645	3.5314183007107385	3.796612153916818	2.9928782045710847	1.9071366501725355	0.5087133945797166	-1.5462988075228146
NCIH2066	0.193354485220643	-0.155352323188301	-0.233528449467414		-0.877604732646231	-2.20189261102829		1.27198053425048	-0.635700277005569		0.0578827698629754	0.990057063627436	1.16635353855748	0.352801189320481	-0.459044895125776	-0.201713467613041	0.0608476143168628	-0.9762874462902531	-0.114169849777714	-0.23848974890694	-1.0810036625642	2.6082445986764795	0.8618641126948539	0.8768802407141669	4.516449348703436	2.7842393394597567	4.8353846791661566	2.3342290983285072	3.234201780137302	2.9034415306585433	1.7990776260773764	2.926087403848102	3.325320152989059	2.1464422634869855	2.7906066697065897	3.062315577697144	2.836918237162075	3.381477550938245	4.044183959430484	1.7463348851349216	1.5403214618829995	2.0195707762672463
SQ1	-1.01862070961643	-1.0549092609033	-0.475331056737652		-0.477184649485948	2.09007995497055		-0.0177145266679477	-0.217377001716945		-0.0503131939559659	-0.959178239019417	-0.375029613153252	-0.0931360911376655	0.0390152502292447	-0.51437239146616	0.16469964607492	0.03481107318034499	-0.812744651073937	-0.515625358951135	-0.515654696828371	2.7571196913358493	2.360863435035786	2.880691723842858	3.6477032301951886	1.7125791673534907	-1.4507944829947228	-1.0441155806930855	3.6646482350651923	2.1367441812298678	3.19173481740381	3.207511494789151	3.32862668882732	3.190595684789651	2.427904106152601	3.6901436546755586	3.7279198625517607	3.424959480157724	3.1268263232700466	2.377878077029477	-2.3112949135983145	1.5569607596679345
A2780	0.0730135744001243	0.641579910014815	1.21650338939087		2.11990192559978	-1.57897229388622		0.354118219698402	-1.14952323335382		0.595034266259079	0.810801969444997	0.0288073588716808	-0.0736246773622438	-0.601973071905217	0.394209841637194	0.362864940601686	2.552767891305647	0.693172210550951	2.92367351304679	3.4344212356239	3.062614920081583	1.6020809159805314	2.3313571780878015	3.7044525613517387	4.001187063735851	0.2641396106843	4.3480496491186535	3.4301670136132105	2.8015830448042967	2.1792257888108773	3.1841808550713138	3.5291947397255106	2.5578162851753183	2.4583059679908215	3.300688042957411	3.979788190282834	3.781169167808854	4.528687550397779	1.841111380350024	4.3066590233539035	4.172866113523698
MKN1	0.867930095994328	0.840228559610731	0.554785954157918		-0.911840452921785	0.783562837611568		-0.536353720616432	1.8650244181235		0.187118339219111	-0.0756339000509092	0.625643056615597	0.813469470377268	1.9050493621189	0.45034434590969	1.12807194433606	-1.184888925949219	0.911242019924706	-0.781225666739035	-0.305446828801984	2.5683895869265094	0.4597070509558416	2.3192652032452443	3.0082782427225094	3.2636273685871324	2.664070448329344	4.226299295906216	3.398136033848362	2.477319607500563	2.394735741276701	3.3423669825983082	3.5195106470922544	2.2280727313936244	2.6255450195826255	2.340824555647714	3.1937836324564444	3.565646280902961	2.7570689105817445	1.439572060273272	3.469606527258738	2.348895995857296
BICR22	-0.93857212973667	-0.700670333757624	-1.12543199581034		-1.047156313878	2.66471615416723		-0.797683625440685	1.50515112995082		0.0350286354908869	-0.384434714707762	-0.589140968260768	-0.672952318732463	0.519036631454244	-1.14250375093386	-0.766683724087607	0.1747293485664118	-0.977897577354382	-0.731014002771353	0.450072820908192	2.7367477911830487	0.7670712072253045	1.3155687392877595	0.7263885143397473	2.4381469228849744	3.4780997791034673	4.287673371878401	3.073248715981819	3.2786153492190593	1.2930023933548662	3.5797507365815875	3.5509326134445534	2.888670311256407	2.9318388776117383	2.4639894015326123	3.6135091470891596	2.687017217227694	3.815481267567427	1.8391152718593071	0.7711400965374722	-0.10875515983703744
HCC1395	-0.011807596974016	0.948408722775661	0.420379836695143	-1.1587519367544	-1.49278917826063	-0.457834227558905	-0.112944160917022	0.346618545632231	-1.18827286036611	-0.07706079462160698	0.188129003805967	0.939222486534301	-0.227554920598384	0.916018715636389	-0.608825074476457	-0.0936986759663871	0.209809568487637	1.04959394561573	-0.33127609176777		-1.91909094172392	3.242475157118525	1.2646548362590844	0.3776621634460754	5.613106208338091	2.5299995111589015	-3.133120236050577	2.0177070854749894	4.108760156456411	3.1305122613590255	2.165550428214105	3.1435831512327215	3.3943708001532094	2.774761360351399	3.7079219886912522	0.44776441087104313	3.9324078161638316	3.813962446797172	2.826982206070113	1.7028262466757267	-2.056350210456438	2.9517908352910087
SW1417	-0.136563589385951	-0.48795634687064	0.141523232064115	0.341462206527622	0.303537875682656	-0.072320980721724	-1.64107948932278	-0.224400328998382	0.480546642001563	-2.27042502482403	-0.406943197981069	-0.0939420045036659	-0.157120011868167	-0.4291291524811	-0.567063888289167	0.0708780402723979	-0.310991954817536	0.27332764585687963	0.0825319566103506		3.15323670085574	2.5928637912930927	1.3053445755088562	1.786527472840357	0.278025598418468	3.2508821150031593	1.379471135771765	3.318007783273406	3.06246993730388	3.260102217608472	2.399121793042075	2.5924896937989237	3.4738404718762372	2.3687098553854886	2.4262441642225836	3.22416580820129	3.9536753750915152	3.311516991478086	2.774717704348224	1.7380738418082506	3.3459031115790117	2.5230450466790537
NCIH1435	0.0546998658764279	0.318827220932961	-0.531243726570291	-1.49352303257323	1.00803219894083	-1.12351023068315	0.390235289367764	1.11756655512941	-0.522200186920779	-2.976180612443545	0.521699093943413	0.472837785502215	1.32198702138535	1.48235099014224	0.426550720909538	0.989481773298982	0.270594344779127	-0.2787806541322715	0.617374259395491		0.0706121709392729	2.5148699009733795	2.0675701041824204	2.460665185414966	2.216306901703535	0.5697414923772122	2.1206890456581	1.5288025291630747	3.5366398636581957	3.516500307349701	2.483647524088501	3.051725008253923	3.2647398071784637	2.9786420643237004	2.575775161792391	3.295270038721427	3.681119422802473	2.715237642782181	2.2903211979138907	2.554316101160168	1.9005331533935161	-0.10546607678476162
NCIH1568	-0.772354294635968	-0.710334065882038	0.0475238918270706	-0.292757269086327	-1.09718925817947	2.65574207545068	0.0272379288445163	-0.289561307947745	0.521095632385571	-0.904934184711341	0.352172055278407	0.236081345623741	0.0020666179908512	-0.182883289767488	0.616504326526667	-0.0503685768127146	-0.355614557626697	1.257548046143841	-0.605191018263001		-2.15415249662753	2.8720493678414143	1.0030003966865764	2.372698669589697	3.2549492829134374	2.622811796921553	4.991601970809849	4.107288756824385	3.257550234978991	2.5144088161215548	2.490648467292047	2.879428767853179	3.046767534653816	2.774162483228073	3.237807484747058	2.9045321359429064	3.0483816480491432	3.1317175279954643	4.573865260159676	2.2907027770589963	2.3005971182810927	2.3666953974599436
NCIH1944	0.596775136439323	-0.0452550538659848	-0.96800729654304	0.502395403341893	-1.34195059580198	-1.73448707647715	0.444507805170901	-1.08421946275657	-0.578748237893169	0.08872398091907102	0.272568203875879	-0.393030496651674	-0.719368811712648	0.186453894192473	0.28203439051913	0.335991682711184	-0.170381978327138	1.110998225689366	-0.427536710989912		0.191505279506858	2.7457248479157506	1.9571157031015445	2.155530675037049	0.029869433602277704	0.7665277453599314	-0.5933525256074713	1.131082705647775	3.568058370760496	3.450993389008041	2.1316852592721314	3.1701854557190803	3.490641907254581	2.7027696166582844	2.3987857852653285	3.2695613345920664	3.8527145171279007	3.0829140526910166	1.9133279237300898	2.463751107715209	1.0280038271037566	-2.4179061617795097
NCIH441	0.0700304021965257	1.24890366610482	0.0368803034160916	-0.0066449140414126	2.79160108667344	-0.757414912725522	1.96077486753322	-0.225381296989872	-0.619668699443461	0.46838092651431573	-0.171700449159781	0.125668627596897	0.4121055416746	1.13365840246602	-0.439827274886059	0.270338517012544	0.447275727314597	0.1659495873548672	0.708573203191652		0.0017743232800515	3.0906150893240416	2.119640141930254	2.601718843959891	0.1892309650948895	1.8653351568863736	-3.367477346459592	2.9492798746806526	3.352861114465905	2.424970853177002	2.38355659996917	2.6518184166321586	3.725613906002634	2.896867282889727	2.548890329529548	3.464034456159969	4.153956907153244	3.442377711972472	3.402067003431513	2.164673837041834	0.7460669015983245	0.4864058739451875
KURAMOCHI	-0.988835838342866	-1.22810070425778	-0.8898009340858	-2.4078768011794	-1.19896157344764	-1.73869767643743	-1.69665906689977	-0.989087100894243	2.44793529906965	7.036746313162361	-1.38370757566632	-2.27223029477462	-1.42046833455727	-2.20922683099482	2.04968291979005	-1.61235299919969	-0.624062785091561	-0.2145345979472314	-1.22532520474912		0.350071607888587	2.6415755847189955	1.6176183611377861	2.3666016029074624	-2.8446434191911347	4.335960444616011	-3.1300273863099335	4.625394293076634	3.262559640469315	3.0552127116300265	1.8683763153334	2.349487762680265	3.796383171473383	2.829388391182918	2.795774101964182	3.340597759533226	3.5214248347019814	3.4468938764786614	5.147197921217281	2.809752031927735	-3.4586030025258307	3.4554582683885924
KATOIII	0.960236353967168	0.757409773563136	0.753798590374336	1.91544846194267	-0.346521748136681	-1.33380761211706	0.461937049215294	1.0039688793108	-0.431417871001216	-0.3442843964149116	0.518429224969729	0.532512545464487	0.603603307288309	0.0202175567455484	-0.26011371745054	0.122641587068192	0.0341874148084569	-1.808401737477141	0.84096101289451		-0.769891874295366	2.7434623889700487	1.7555172492899975	2.4380595965551572	-2.682017024055394	2.982733149851464	-2.725210602154572	0.1898349272704688	4.154966046778712	2.6836208871790355	2.3666953974599436	3.301667980113553	3.775671640416376	3.193980491731408	2.804898591193661	3.353123460929143	3.9579423861725576	3.666260564872249	3.654368233869515	2.18944550980611	2.5690639577947234	1.0017562479696152
UBLC1	-0.429093093238423	-0.720619521599697	-0.357011893973472	1.36455155743656	0.212797091737557	5.15439445100631	0.80986546720937	0.0500594191657594	0.577036309493286	-0.322737214184183	-0.425627054144908	-0.660702218272611	-0.249452011409728	-1.34801940367008	-0.429648230844594	-0.573695252280861	-0.350031624308431	-1.464462281719198	0.0279985044106656		-0.583542395930696	2.4417729575745972	0.7052338416950922	1.6752649780415594	1.8371502111096583	2.6299300885022023	3.299197878136508	2.6367475212033678	3.347740344562019	2.8146299731647657	1.4952810442783353	3.0226030001357946	3.339105642488503	2.8758557981809636	1.9496602514803276	2.5646339231019653	2.8685861658242424	2.9214665966578375	4.862398205581054	1.2840982778050578	1.297487737274876	0.5229221647132237
MFE319		-1.11153412426093	-0.607074624118957			0.998453637344031	-1.14459968193892	-0.684835918427233	0.448144649811453		-0.282391760338247	-0.343073924669506	-0.788302435568096	-1.00614652836258	0.578971249759883	0.35510782353787			-1.01486893910729	1.13789060192224	0.258831551851527	2.904986660247246	0.5059135794049701	2.174078767828907	-2.4514749684841144	3.4076829713511096	2.4340606237820857	3.2110049304876314	3.3273319441970823	3.580798574953656	2.246234823106025	3.413958938831321	3.2509053587447827	2.7262567841552925	2.467056614941829	3.2951514459724933	3.608051646663541	3.340750035798077	4.033520024590498	1.5292576953065724	1.9159353603033766	2.7891631051420434
HDMYZ		-0.457538230619988	0.800120493879832			-0.585277403429935	4.08293228280827	0.527642195510117	-0.289472410402072		-0.23721486111068	0.326798195535786	-0.200408821702476	0.225291260518747	0.128229618826725	-0.244584297787038			0.0760782736365787	2.78008869297598	2.6413316976942	2.372055183927015	1.2580773933190823	1.601254519626081	2.518293068805634	0.08606759843739227	2.770730747272773	3.3256761035696187	2.959944461248125	2.707436679603045	2.2112469143385383	2.806537147816864	2.9521042625157734	2.088590809193166	2.398022537427157	3.1027239581321537	2.6171914323836867	2.885833698686153	3.3139859846698583	1.7779681378344783	3.6538427756669423	-0.26104793121437514
HDQP1		-1.03464356757067	-0.778739178425308			0.553423725177334	-1.22264955658046	-0.376206089840057	0.557257328807618		-1.63494924315904	-1.36479892601712	-0.997639073836985	-0.653793223332209	0.637274146157744	-1.24130409533784			0.105166475936644	1.02003936463554	-0.438870137825272	2.2128299553333526	1.8143001746301326	2.109421371781565	0.009762194344723892	2.103599865221767	4.959643708575972	2.128970718426479	2.9110889994848863	2.7302616894674294	1.7204263615232074	2.6576126807864293	3.8879393074116613	2.4334379014128076	2.4896702856370223	2.846199249259614	3.7348346511779384	2.8994085803183998	3.3767646519659658	1.852191131252476	1.245772880368475	2.1080945940479543
JHH6		0.369222720895191	-0.282001900750563			1.45345503770753	-0.296670044334371	-0.269314188636572	0.0825981946634025		-0.729234558067375	-0.556468716613064	0.0390509622224109	-0.520107642202516	0.0056314980996776	0.0922705864310266			0.414629673792384	-0.0491790910500222	-0.785166082313048	2.9479328684206965	1.892078296908949	1.7647325091674368	0.5976984911636098	3.811143545935936	2.0827772221068304	3.8436542248702175	3.4740047464879655	2.780451479587245	2.7203410251864426	2.7969276137416386	3.308405694457947	3.600247674071018	2.250506226967984	3.383589943175005	3.9122649761508694	3.8569076795325064	3.0606441624811334	1.9006841257830456	3.112986280410423	2.4067739224956606
L428		0.605771168180381	0.799449307444635			-2.41189071609141	-0.797562786913275	1.00567730772763	-0.237808038295559		1.87979809936417	1.47062871073376	0.384622382861611	0.851425303017075	0.0143906897913495	-0.402198045094582			0.102016733582632	-1.52188485000785	-2.04001246438593	2.423757932324098	2.233727926584458	2.829394296061233	0.10208716408334863	1.0987922724700534	-2.858857974671974	-1.8918207175053718	3.9967317333551002	2.2824599336900095	3.7315437505533784	3.3620164010528595	4.265994097251082	2.3787865864876223	3.135607253018478	3.439654983207004	3.4134552790576573	3.6347030602178796	2.5993879443951458	1.669998532202448	-3.8842473454382804	-3.867556460357878
LMSU		0.244472890506708	0.0565066984350902			-0.141266924701598	0.276882835676581	-0.0459483492513242	0.596985285722626		-0.244099801333254	0.536805235409324	0.211625712508087	0.30060822946204	0.338774333176651	0.473122509509442			0.889781473493709	-1.41250236240388	-0.983103829058516	2.8825243809512555	1.4326148113883947	2.4669887452854775	2.202921651480712	1.9669850758787828	2.7429024118694207	4.468505890945724	3.3621203915135616	3.0414940472506533	1.8005424523292162	3.2854460307359283	3.5727388189791225	2.424652271922814	2.975208085995807	3.240699936998216	3.8376054468959677	3.866801765067015	4.458484076803091	2.071448431719652	0.5612145092991196	2.3105830241051075
HUPT4		-0.672970536491264	-0.500651944795979			0.228697973144274	-0.816800008943303	-0.253530373962234	0.70605471812162		-0.408319541200506	-0.720362683867229	-0.303088134858904	-0.494718369922693	0.115653297933097	0.0358535768890802			-0.416218063822594	-0.689806233492003	-0.695729803206385	2.9129646065487993	1.7401415607555442	2.8014737538595496	4.758131587475559	2.7719510189502534	-2.120755323774446	0.36754861076225254	3.6875260386602844	2.877618558229112	2.2831127311542256	2.8365958522140735	3.7623970734723042	2.2990919992394736	2.9616582932202395	3.6454942816245284	3.354549421334753	3.596177370268634	2.4812165162791002	2.5256486411080847	-2.0979151325363294	-2.926588746749455
SW1783		1.004501960992	-0.773118833038251			0.509896604019261	-0.393320409060049	0.173902525725013	-0.271371360046644		0.0050871822758112	-0.0409931424584743	0.257994726812238	0.455784905611332	-0.103673008526911	-0.0273888569259997			-0.0743957823418183	-1.24750845263317	-0.332563719204538	2.438723085483518	1.2550147171197812	1.398237754009705	4.078487839594255	2.8048864885389437	2.72047930544123	3.1715577766042435	3.1757261233387672	3.1090654231367436	2.3493350821829937	2.8179503968020683	3.8397963394307966	2.8800857040276644	2.0320694965041746	3.4256428092332825	3.5005146737726966	3.2921894816369677	3.7079514223869494	1.3667190079949798	3.498015514842169	3.084553262208331
UMUC3		0.002992797797408	0.980671516562239			-0.4340408203853	1.14644330156888	0.0390534053639849	-0.938023005707285		1.58820350761625	0.58550379723384	-0.222009489570699	-0.418472922833287	-0.383829437564717	-0.0360775462006886			-0.718351184529519	0.375135875600854	0.421962194324	2.383824008003147	1.1595568592954646	2.1792597269597356	0.5803087750461601	2.0944126630849036	3.601399785674798	2.8084142552092137	3.203827159566683	3.0186037166262754	2.160633204436235	2.945932600001385	3.3179606897583556	2.505925857012063	2.644478323725095	3.422002773995237	4.026871963106697	3.549818515977883	3.2369553999346667	1.5563767404820124	2.1122898305355906	0.5740539119230893
G402	-0.181497698690277	0.113653664533892	-0.0918460446722474	-1.14885406380945		-2.60903635523732	-0.813005938566586	-0.698792271632762	-1.22515788706843	-3.4777895322648202	-0.974598907148494	0.300210114834103	0.0562415768187383	-0.766885502779132	-0.156452465939377	-0.439969685564473	0.851159627142333	-0.1000254720004379	0.585554897920618		0.126272048572885	2.5515133432819828	1.4926096708167838	2.497584281275776	-2.4296221907049844	-1.3100706287661288	-2.48422448251701	-1.456236254213998	3.9595781215253036	2.473365303941441	2.4414161674634705	2.8665514036667266	3.356677586474125	2.760073229169362	1.9685979659285802	3.2273042060641144	3.652995766891078	3.5994743052462375	3.0809691604001634	1.8061027770768172	-2.955540877819363	-2.9571944858489103
U118MG	-0.342417114661045	-0.494697990607304	-0.645352023908026	0.172582980516372		1.45322796963478	0.239673187327439	-0.272576700176772	-0.042950924708992	-0.700009767358001	-0.678212910652798	-0.58056434449422	0.489230804857284	0.219145424058109	0.373400349535306	-0.287058508721249	-0.0745671426083716	-1.3729751393954022	-0.210283591689786		-0.402285342689914	2.516284185480256	1.2685350751814803	2.0042397022406098	1.654956062733113	-0.3907031046142166	2.805588200502889	2.094519791363732	3.1969001181443057	3.1134041919259663	1.7802248674134489	2.8501745681447517	3.7009537653467093	2.490457879826325	1.8262220856996652	3.333471564265892	3.7033714362361216	3.605405449602198	4.353178242531317	1.6849942637515642	0.5424463763958709	0.5237457976920658
KYSE150	0.324596528156212	-0.0906705555380476	0.322072566961374	-0.669442092351176		3.02959493654597	-0.169561185086386	-0.710889115238441	0.282957143213532	-0.27641571944631627	0.547445701326588	-0.0466061643418603	0.0436644278309731	0.0599109700129701	0.494454102953706	0.304004438098613	-0.0720726201384411	2.5007046730457	-0.188349811697647		-0.796959593428635	2.339061659804063	1.2524686394705442	2.693457578132571	0.8229949218640301	3.007818934689138	4.65998028914801	2.679506683284964	3.2322657779869606	3.3638450553200125	2.3379039731184004	2.9965469416218284	3.6276713808728167	2.56529545141027	1.891999899591303	3.6468588248513236	3.878265581296626	3.4982635944951617	2.6983432406320675	1.9791266089663566	1.4218738376253606	1.5584014271735263
NCIH1155	0.766823845697181	0.443924525742907	0.616307823424214	1.24978822858003		-1.31819840991197	1.68189534059014	-0.190791370124652	-0.420337237365246	-1.4777417242854352	0.458699065124322	0.270585360962279	0.441476049464784	-0.0005932004778421	-0.610050304879116	0.270156642723491	0.688805327232671	-1.991839869756533	-0.0787711495912641		2.3832356574681	2.4476460144265566	2.2499530080894274	2.5073772834153676	1.7808249041752755	1.4732584453245676	-2.9833058029459534	1.5556256586568507	3.5871899697455265	2.7950776890731683	2.599744612229718	2.4312509179184216	3.1155709726635044	2.6166583346717798	2.163058622893115	3.2892634565580985	3.998193362192723	3.9530862508450633	2.1235732530397446	2.3118222983465277	1.516155275774288	0.3202920403921745
NCIN87	-1.19908172394186	-1.00888297013543	-0.945544679501231	-1.39060395764596		1.41519519136423	0.537333943272733	0.881002508187656	0.813383519205254	2.127068432016314	-1.2957330313124	-1.15867677241777	-0.393515075134029	-0.435497714472901	0.340340652719603	-0.460569950142836	-0.779835051742579	-0.44348070329675404	-0.491676540916005		0.264569312905042	2.4654264704998736	1.5104216736691194	2.6865745751238417	-2.7213391088062298	3.3138659534616	-2.4102660766342314	-1.3601861655741598	3.403464809104557	1.5835250556485116	2.3441204330228835	2.81958561278812	3.3687878198641092	3.14181765901562	1.6516618038375641	3.241505823928174	3.3134439112074516	3.4610185435361767	2.408214572477859	3.016534401183254	2.325813219113253	-1.8149503100423678
OPM2	0.417777917708847	0.402850604366213	0.193572509628802	0.821444087011058		-2.21824219653041	-0.677332082964572	-0.608520828677283	0.379149008580194	0.996017516962007	0.684042707088465	0.623366072547115	-0.0579456819850275	0.0265121266406333	0.1179212385205	-0.0790575255271379	0.0751644279654913	1.758069614340299	-0.29156277625828		-1.90168223164097	2.6802266923676115	1.4240043182711781	2.10118346379824	-0.7358354989129112	1.3739788353972417	4.2421077424827445	4.731388654243353	3.200112896897314	3.1940584044896614	2.1629091469210993	3.670308068528501	3.0123976318228913	2.8278578525069222	2.201798545222495	3.408484102246433	3.7821603034921516	3.003273764887333	4.173683945698071	1.7386627953427776	0.6911652177686328	-0.48852448636040424
PL45	0.187239244439216	0.402472479682288	0.397191725498599	-0.653138312766723		1.58879319591154	1.42417261817237	0.0929010870117316	0.124363225649064	0.3436458393607411	0.988591139682137	0.3623041200707	-0.236133599854487	0.752812583433827	-0.111871263461074	0.726825967481555	-0.220840805532521	0.5225185832194483	0.16966004621133		-0.0690123875685882
SKCO1	0.35128230195212	0.30754111789425	-0.751394564609959	2.48900295262134		0.653133803853829	-0.417649244908393	-0.0626692900491602	0.9682438644297	2.89036358902881	-0.53352815555964	-0.707463847106973	-0.533108788480957	-0.0519699019456354	-0.183676902194413	-0.156144561351719	-0.367923682585659	-1.125331390404474	0.360344155696711		0.72095012378999	2.5357106578278397	2.140361414023191	2.144491650684016	0.7083116170797171	2.828082556991905	-2.0943765152482445	2.9441126101243844	3.1207909992920033	3.0395960372003783	2.4384001261255825	2.3955197261476617	3.530197272523704	2.230834493897922	2.5392212088888053	3.8708467815093983	3.9328172977247604	3.9681499986477866	3.921997098375231	2.302825064198653	0.3686074673653647	-1.1434203419756779
SUDHL4	-0.450046815573793	-0.231105150899935	0.768864130578001	-1.57270665800266		-2.47710478832037	-0.484346690932683	1.78449541716994	-0.239835751670591	-0.30689309584948	1.76444103875726	1.56845388307089	-0.106011241388505	-0.140457355514775	0.41284141027252	0.0445970373800646	-0.247113148395228	1.342564279888577	-0.488105303891037		-2.40559155300329	2.5298162785366087	1.7918994594289697	1.9564416405634366	-1.2938938648875609	1.6284304077403897	-0.798258838296584	-0.198944963172848	4.581227841875924	2.6495096560882745	3.103985600994212	3.667134742191641	4.003447463767454	2.7264924263468076	2.038450261998323	3.4080306482932006	3.8800203393826207	3.6672982460803323	2.534157025504169	2.2073168123119404	-1.471913253520895	0.13334137457223605
769P	-0.159340459196831	-0.364659687435884	-0.796453533987119	-1.10626085138666	-0.548441060012164	2.31376425917413	0.817867217983269	-0.292933671938724	0.149449450669643		-0.104803760691295	-0.252996457280962	0.0650430874732573	-0.543654586156511	0.546674450200979	-0.130459858848108	-0.625171719598922		0.0243339091988348	-0.583638275636412	-1.60352241350392	2.4853315595010805	1.3985094521991495	1.8052990605433124	-2.445024616893293	-0.7451417734313812	3.1415843291379666	4.555420962067845	3.5252658079854444	3.0328112717954117	2.4001563509969897	3.377509014648354	3.4426751611084643	2.953779431533324	1.714694822725076	4.126897260159014	3.9765402763399327	3.3508369853232054	3.808622789349209	1.6714996187967723	1.157167319377127	-2.635643961789114
C32	-0.332575995167257	0.444429514634879	-0.648249068750002	1.33442569753281	1.65141324924703	-1.91221820619423	0.770433180167541	-0.257057984768832	8.52436555182079e-05		0.117032115751845	0.404873430412516	0.476942908865953	0.393814933567181	-0.41899013588029	0.160742039857543	-0.0337959533755032		0.0247565558185168	1.19820364465778	2.60366027678453	2.8126504278136277	1.7462197665801256	2.402747119893027	4.460083140384347	1.1429289696520688	-3.6211946377582045	-0.5295039832880926	3.5347400242233973	2.309789081842548	1.80005827204275	2.9499029717023544	3.5708388852987354	2.150422934746591	2.048841860411622	3.430584648156686	3.3642878623083767	3.398186185892653	2.560609183286117	1.9787741626744861	0.5817350574736839	0.7412847508839462
HEC59	-0.398183562171713	-0.215257983886321	-0.33123024822589	-0.266105307484968	0.625691722542246	1.41744720803363	0.678905603159378	0.0687364729485608	0.25326782211583		-0.760604810036432	0.107685417193169	0.0990198153416216	-0.0323801642643115	0.323710038476993	-0.0309661619187343	-0.226384583406847		-0.355072585294245	-1.15288140518112	-0.450522631153689	2.9280046727030156	1.6777710997105957	1.8697893833603032	1.7570420675959066	1.2419648783958555	3.050144698392553	3.1290298888547246	3.60651091879899	3.168617783894549	2.2818016048110668	3.3339815018185086	3.2435138018197316	2.9674151001722104	2.9966068909646517	3.9690893039144948	4.280046510161593	4.0510438036586045	3.387645974710427	1.8519243775492942	1.211628425136813	1.4673050616755723
K562	0.891267619244139	0.793323958887719	0.77959225187375	-1.41655703055516	-3.60732438915873	-3.08449895461222	-2.52131659939795	1.16832556722982	-0.162689492369902		0.575725753534348	0.641443137755623	1.71654702616542	0.872963297206403	-0.437618076232947	0.217982319185292	0.707412046296314		0.699720921290611	-1.19279635948706	-0.936465499452088	3.245315203656749	1.4502053416450336	1.7157689569763708	0.8458983100447848	1.790920784296815	1.8152318254131972	3.8451393365800315	2.7193725276324563	2.486879702039614	2.421389828759296	3.675148109227638	3.537675677897817	2.8340835535493754	1.9917544819225552	3.631703098936572	3.4999833321528273	3.940281934073735	4.643303769968995	1.520930143681285	1.814153507159248	1.0749273348856998
NUGC3	-0.0864371395056648	-0.699115525264441	-0.121432268298755	1.20562675262568	0.0356017226732901	3.1818668788388	-2.32069885915155	-0.751862765266996	0.932741157824026		-0.38498318710675	-0.968117024526548	-0.494412537409487	-0.214959458199368	0.726185012179611	0.0418105076983634	-0.428418862178622		-0.368547111089403	0.349857341926587	-0.247138704138435	2.6125373340915545	1.3521479518828363	1.8476182426047847	2.1405119464732145	3.553074049311047	2.3680544307873492	1.6493852845836947	3.9423873084095646	2.389395616480628	2.22902143421338	2.3878908495731457	3.263202710076964	2.453493379082257	2.047245001163421	2.718040135131558	3.7419272085360094	3.68145193828514	3.0403853202136495	1.86163994667626	2.1759589470395224	2.4377102149570256
RD	-0.708623707740915	-0.61793967802876	-0.223716368370908	1.38235841416191	1.26707480395076	1.35635459506001	2.62553693725842	-0.49990453700167	0.305683850875981		1.18830853406899	0.184088587174542	-0.489367126999967	-0.827066047070143	0.240014028702072	-0.681941305209692	-0.10377206384375		-0.182818942230543	3.48269550287726	1.97910420877596	2.660049725047027	1.992526523683893	3.1026610588339096	-0.4772522370416485	-1.7491023595620752	-2.167538598715914	1.2132347795048073	4.33468997615313	2.602030208778182	3.2020836216948254	2.450090887245434	4.103992867272048	2.1736192623124424	2.4546879632039995	3.255786178888298	3.613371656507722	3.3240715269450147	3.123003487082683	2.161167831333558	0.7456067945323074	-2.6074526604223744
SEM	0.310890103158377	0.27204653325017	0.563486350886605	-1.07524161189584	-0.24990290737483	-2.1573224895379	-2.65889875839358	0.992141191310493	-0.213822169422369		0.402102076611048	0.338821032513277	0.270437167380847	0.0197024156225451	-0.262034421408695	0.179221947052603	0.468121229878711		-0.313785727033938	-0.412193066481667	-1.17996784479086	3.246860573402964	0.9484480966732114	-0.060066402649748864	-2.6716175054757985	1.1939164078480085	-2.411287854404585	-1.1979874192012605	3.7293565891770037	1.8635900882758303	2.0747392532302733	2.989518004920817	3.319361678643843	2.610202136925305	2.3544847035348027	3.227799886713176	3.9513610193937256	3.950112309548774	3.7392921108539543	3.806458024424261	0.20365895344131157	-2.583002947216024
SHP77	0.0386119638833786	0.219148293719401	0.549311162256509	0.49200069833937	-0.320540019365299	-0.235416818644096	1.80160035260074	-0.581700606909677	0.136222890640711		0.616034482898423	0.0290226686723472	-0.527194589039008	0.53261107597178	-0.756396655647799	0.651245070015343	0.147112002839583		0.192971393988316	-1.0562680625711	-0.160573536132305	3.038322304176876	1.1403874288007312	2.6311907548051514	-2.324114189781367	2.2236425299394362	-2.5382428716368013	-0.4929595108268502	4.263290957899004	2.574031070505239	2.5101682061901998	2.846460505788885	3.3892091423500883	2.5183011284794588	2.025804713888109	2.954238178224579	3.2932409068235073	3.757474579843864	3.0555518655384932	1.4638385655165995	3.0795263973970686	1.9495108017752125
TC71	-0.109805948455648	-0.332244572928971	-0.158495610249401	-1.08621853308882	0.0938888904254338	-2.18491231969327	0.791930653522203	0.350147853296507	-0.647203334526919		-0.962114422343304	0.043084016818054	-1.16874751368295	-0.642105551177498	0.650316135606142	-0.561179723901265	-0.122416379080486		-0.255213135832528	-0.834748170422813	-1.3017593319574	2.183252983141524	1.395486979238681	1.2819250207521697	2.9471983265581354	3.675999360694627	2.6512822992378275	3.325981616645259	3.858157985935935	2.9237796692329816	3.192663257731945	3.1146613189569496	3.305046181632778	2.489985397753203	2.7295507325482125	2.865970908294388	3.9701805866007898	3.111103514280822	4.071145874836237	1.795842787790691	3.878908729976093	2.819072657678337
HCC1937	-0.928020868080773	-1.16089118908769	-0.402581604971012	-0.962119033870867		0.122680698179514	-0.518451377447886	-0.163641992216475	0.118436013742505	1.384345259242215	-0.582279384195134	-0.779447238819763	-0.555206429816546	-0.215169830418907	0.729179910689496	-1.18498376502335	-1.00095544183795		-0.886879490769349	0.537224772821371	-1.85176399068599	2.849555550396202	1.1183920398856404	1.6800697068195742	2.8593511099008073	3.5370065947494598	2.9151402483665447	4.722802099114929	3.474131808337816	3.1770408174235674	1.7860414860094138	3.840260588001254	3.2164729402518906	3.716115171733179	2.865788722635312	3.2607507049099116	3.75065635298058	3.600089223174073	3.554224573470175	2.5017801547896257	2.289024563207913	2.033214340313518
KYSE70	-1.01357255216028	-1.37770683503359	-0.420746253842066	-0.520930375170793		1.588964275688	-0.837018557403857	-0.881975111201527	0.225498050071488	1.299972379039626	-0.9545416992237	-0.60743820755061	-0.645195023039192	-1.33716156983233	0.157212721979607	-0.92151322903838	-0.571888127881546		-1.09226891409501	-0.924467719717099	-1.49994171160545	2.956653550319664	1.357375204261613	3.2725644481635174	-2.2824197863759235	2.010352683443447	-2.878390224006579	-1.2503623522816305	2.8673703532959136	2.9469306093184335	3.1638661596370956	3.7882608805897675	3.929096421617434	2.584239032707485	3.9707767016837416	3.4738032738774853	3.1895252809393884	3.4296001761783423	2.5041045190915243	2.7366830083996985	-2.9261222592055427	-1.783904401212722
NCIH1355	1.80028142872173	1.07266314173361	-0.324934063155092	0.587428527381921		-0.128383496602442	0.478801848614974	-0.507453221506004	-0.321652016128524	0.8942982197879499	-0.309381517452417	0.0418343506921895	-0.310032670307808	-0.673644265701639	-0.206511283725119	0.7565660692558	-0.0511233279998147		0.677612217572797	0.544347768342734	-0.493407469326757	2.719814068022452	1.6722436832264918	2.3084876386466595	2.7125069218191515	3.675135436321677	3.9445560210854507	4.735645664058436	3.4314258625315253	2.959721602697597	2.452581441237303	3.3828025629382954	3.6009931490317793	2.412085029416136	1.7609462471975568	2.856470206220483	3.8402928194834645	3.338676379519323	3.720518615179531	1.8720682953350938	3.1578978906442874	2.867404461646778
NCIH1437	0.042695899886425	-0.792022087366137	-1.33996640890724	0.136946928777561		-0.526551996808839	-0.519912228056376	-0.673662580171969	0.0637742381631282	0.996602280930342	-0.774828092326705	-1.04068312036159	-0.995637995456253	-0.43606119248355	0.373543760649158	-0.72898334653605	-2.52362540808554		-0.789757416192729	-0.809051509038463	-0.243696683069137	2.951425045992015	2.102378956274437	2.413365892337404	2.798774122507021	2.098820059446439	-2.8847044474803685	1.6076423012888823	3.556127757447505	3.582949331816601	2.6737623679328864	2.9113991250882405	3.038518737240546	2.522812396187232	2.4123001140169076	3.808323332030175	4.017724462958686	3.3925702749616367	2.2383164021156823	2.6820894514324687	0.8928992724167845	0.007194060580240568
NCIH2122	0.294298177719838	-0.122824418172918	-1.07925059244335	0.868289478029985		-0.954982819434315	0.330844852545709	0.630205933230317	0.114965756155635	0.16690600941191203	1.07627398760453	0.587816658021026	-0.345468529826863	-0.136338797249961	-0.588829251439858	0.49140032141886	0.817882036635459		-0.0455606440580364	-0.143115086949542	0.54928009299448	2.7261258478294406	1.2884665146509415	1.8683670528437046	3.909870690860003	1.6038845208601065	3.0765654379650376	3.8385422211663576	3.3140550870122736	2.0811363546725907	2.0592273547045887	2.816462056683751	3.439497799678872	2.704296498099285	2.7974093754130953	2.330647630758929	3.5686534368064127	2.954222542597238	3.688896953960813	2.232726847178716	2.571588805923725	-0.6158176887915701
TUHR4TKB	1.54255546979492	0.942909625222729	-0.0865258805683948	-0.83508419249691		1.09932507715764	1.39579401181889	0.556031408395668	0.247439036487529	-0.5252209857933641	0.916965908914286	0.51048278025054	0.757239693432684	0.486480682293738	0.162944245613379	0.736862891596733	1.20374113284608		0.521389658233948	-1.09790564510608	-1.6098034716824	3.074178322630934	1.7523999464411624	2.819704866972592	-0.002612409371825119	3.810340163275668	1.9104872436633753	3.9091669307269368	3.1046001312903817	3.4272126963320892	1.7013714888331881	3.7463225496504275	3.5231465417726864	2.3585778276939777	1.9398417736537066	3.7111153930145013	3.659551050328629	3.478093605882898	5.414819582304697	1.4823724278417596	3.598536168841334	3.6913139882293957
WM793	0.452044690226702	0.446540834003654	0.798539140868216	0.0981818437267327		0.540808540968749	-0.239015623834799	-0.078253592496796	0.183020400893655	1.548262872608811	-0.36212986104803	0.449750153411793	0.815495793403807	1.08343177475085	-0.183937706187839	0.128157951040619	1.10222545632389		0.0430177642500683	1.986976180094	4.12075542578441	2.7530681801538273	1.4135008843580765	1.2213460123832809	4.28857547581883	3.4027794628448067	-0.3749014710764108	3.5157336708553206	2.9850504252071306	2.7546347601086802	2.0835555674587116	3.25000232966053	3.8284174583733486	3.3667060008990792	2.5902721654333267	3.414370237372403	3.871759188431162	3.200589647180883	5.112987288689626	1.5650366031359333	4.250789750507471	3.8586602026635552
NCIH2030	-0.471208055975845	-0.565988724919115	0.512217443155431	0.29694800291666		-0.219181695812071	-0.072446524267721	0.133626276999472	0.16777231926722	1.479159782393293	-0.210957091394588	-0.513744529638355	-0.52531340582824	-0.207847758423595	0.504972911664986	-0.0502214342579556	1.79146404320861		0.173876494227691	0.874045351044905	0.43456969555496	2.2934777467295073	0.9116238589434508	2.7147146111731906	0.8828787155289128	1.274468545937634	3.2703974931764423	3.105227728554933	3.5906821104602673	3.6676558176623097	2.199464289529523	3.099452444581884	3.568952246362649	2.923903241104957	2.6015853722112126	3.229752459243031	4.452733203608883	3.4930561576733408	4.2671431412789795	2.6224269511274154	2.5117919785693825	1.3342771205359911
22RV1	-1.30900879377214	-0.879544187537086	-1.12354365423545	0.246451213398777		-0.538070476416838	-0.867284916763181	-0.942809297541208	0.311631450881157		-0.632942157823069	-0.902471414943253	-0.697945416323286	-0.792977257562685	-0.662735887139801	0.0860670077056415	-1.14266208943169		-0.528233658419258		-0.0228045351661681	2.4385747117035113	1.9673906396599445	2.1870810833838163	2.889704868908461	2.7858133895679322	1.8905741072996485	4.349238686849133	3.2577772562872624	2.4201547725583032	3.0137146176885694	2.815654198272347	3.3295832204523585	3.166714785677952	3.090974269215648	2.8574352576499	4.167692602843842	3.5016639414296717	3.8965783483702663	2.1657167102345283	1.749361580861331	0.8957573576474607
A172	0.675687488188435	-0.0551177366155648	-0.406413398527597	-0.153982717065869		1.01571575478184	0.70274426407993	-0.276977972991831	0.480981596949255		-0.436192360954113	0.0330346016249424	0.261801867066625	0.722104357084437	-0.0030256860977087	-0.535627379015746	-0.0281144258457402		0.0986127386885848		-1.43783553731346	2.4613223810908864	1.2084975521973527	2.038300485848267	-0.8294916690882574	-1.1929636283066238	-0.9739410313759053	4.730780287864604	3.1087975313098606	3.0531706482012555	2.0541660404929085	2.41024596081191	3.969485928456021	2.093986499071822	2.572627497266136	3.2993787343249585	3.380256306580142	3.5361040781226527	5.031346005691083	2.0636792163601716	-1.2091930729158211	1.7323296541789859
BT20	-0.591500522276003	0.0491456831987879	0.0018059936455195	-0.308983881260086		2.8730537380017	-0.423742128686424	-0.863381735788172	-0.187675390651044		1.62802825978525	1.2181012709123	0.277462423114157	0.601120333093063	0.747725328174614	0.154011490439417	0.0129906961910556		-0.155470921618709		-1.95014699498272	3.004335162361259	1.3473144189789428	1.2321520145912437	3.9515494410743126	1.5132881803043274	0.2765250638557718	1.8762675767625752	3.3200632452635834	2.760433900781772	2.4138312542093976	2.5230610895455934	3.3529555671215814	2.783541026197726	2.9985732342009834	2.875951618984861	3.648489657849225	3.7668053074468344	2.8870551529261217	1.705738510703005	-0.19557702359640444	-0.1625648129033435
CALU6	0.205634488406458	-0.775732984737693	-0.402639365076585	3.27685313788663		0.66406265634792	2.34550192879231	-0.538198526132659	0.754620016219005		0.40496053287421	-0.211229214540657	-0.654415695326415	-0.79961993489016	0.0841738433396719	-0.347337622624176	-0.686390096088638		0.0923549587683895		4.1494061289466	2.8415140914485053	1.671337955848628	1.478780101402112	0.377785539001422	-0.821894606053557	-2.87467106143877	2.681637777150377	3.793786617022933	3.5108377257746355	2.1235074689562397	3.026164480674193	3.762819733636606	2.800380186960976	3.345938339344131	3.4241747028427736	3.9017968965517142	3.8946876120058187	3.4534703626666854	2.0269567482654742	-2.580047563918568	-1.3899972082043133
FADU	-1.12707289422585	-0.862806391644821	0.119107404589256	-0.605151703492068		0.549699174288204	-0.505398341662483	-0.0910334408397743	0.388936147680778		-0.336648059262965	-0.273616564328478	-0.903535688136077	-0.446165858818526	0.997508696267453	-0.538764815393364	-0.712864375030375		-0.486037416215941		-0.798045404778316	3.2020103997672664	1.5832089202167454	1.6096638868999473	0.08472710335533182	1.632929804447953	3.0495289319096326	2.417787022682729	3.457095557290965	2.808860379661218	1.2833448256011615	3.252948695201336	4.636639782857487	2.513850376177778	2.750847842745834	3.1773160582610362	3.0472900329675836	3.534515418194552	3.697982891800836	1.2730108747913982	2.0408111542500333	-0.16584091176417784
KP4	-0.706206415053528	-0.402593515527313	0.774971100616921	-1.34657919862142		-0.734306362466492	2.35397088207273	0.254591005753611	0.46655442893307		-0.297283657615023	0.010991043868521	-0.655991547040623	-0.896461299119399	0.0762468672235725	-1.16776807087573	-0.543243894316763		0.315513196388436		2.95881308289403	3.135020190553393	0.8439995698594125	2.0151669857003967	4.2501567181760205	1.762886631658939	-0.15165113961558377	3.367199273600918	4.186600081297197	2.911333843479678	1.8910314875453238	2.7939465121924245	3.788186182522715	1.85597762655462	3.5487204329134143	4.964360962564267	3.430192918503408	3.9555574778517637	3.4954736938761823	1.8489255682236578	0.16968370111233338	1.474895723412694
MONOMAC6	1.18108585437257	1.34396566201488	-1.54881531917717	-0.794962905274762		-2.48968668669204	-1.35477532717832	1.44956656051924	-0.986803289008318		0.332437143780174	0.543970305851065	0.15643455923969	0.29933489123248	-0.977699621991825	0.436027533697454	1.39261787562661		-0.155190253288867		-2.14729759800133	2.370439983893299	1.383492940803669	2.4002833282138196	-1.311049606776522	2.4189359925217526	2.694187895109061	5.087676578926353	3.334883062505964	2.7478412643954364	2.042228910978746	3.030206161414067	3.8413666081920246	2.8826643542445796	2.622942465582313	3.7809548622265137	4.017283516085639	3.654448451959255	4.756860699228524	2.216125927144139	2.9545195777199162	3.518781879092611
OVCAR8	-0.0352991454686347	0.0278281907920963	0.428959700484198	-0.979313567186808		0.653639236321356	0.33258262930056	0.267505349500752	0.133526568084645		-0.0398837336759511	0.369196626369087	-0.0722628541896098	-0.0390080911739203	0.53224077217806	0.217968555354752	0.387733907300972		0.409464435390901		-0.935067924212611	2.899601256955302	0.7235696873711924	1.1509105778791435	0.6758026297169786	0.5285496216198341	3.553603683804064	3.1186399336413175	3.649174023504127	2.4241210775197364	1.882043402226846	2.2126560090888674	3.2969991532497045	2.0478902432354578	2.326789781690863	3.270462076339634	3.663430868347836	3.267349748562694	3.1898506402274567	1.9163003597996675	2.7799304556393705	2.1235289987690504
THP1	0.225530336215639	0.729723559645977	2.14112896369813	-0.892340678592082		-2.31441157913733	-1.3317482132355	1.69072552663216	-1.20447010805311		-0.490753005702636	-0.0674118875036084	1.03847603210474	0.480272387057201	-0.0518150816363221	1.24989611742921	1.08117299156339		-0.115705012126859		-2.44509123789776	2.6857636915229697	1.0772796915647904	1.9335787141940932	-2.717291773184226	2.0380386493044202	2.7837511894458924	3.0123287863612553	3.2559326600638014	2.9090517509169325	2.120245136030809	3.045279294092512	3.6406918583636845	2.6295479729472526	2.7161770883138185	3.337877673026332	3.598470493687042	3.7102250081333144	4.601123007197406	1.6991652644887771	2.1490398964914244	1.635557798667614
