# Supplementary material for: Mechanistic model of MAPK signaling reveals how allostery and rewiring contribute to drug resistance
Source: Mol Syst Biol. 2023 Jan 26;19(2):e10988. doi: 10.15252/msb.202210988 (PMC9912026; doi:10.15252/msb.202210988)
Supplement: Supplementary file 3 — Code EV1 [file MSB-19-e10988-s004.zip › marm2-supplement-main/MARM/data/combo_no_egf_crispr.csv]

no EGF	Cobimetinib (uM)
Vemurafenib(uM)	0	0.0000316	0.0001	0.000316228	0.001	0.003162278	0.01	0.031622777	0.1	0.316227766	1
0	1	1.028296032	1.00108443	1.001868465	0.916989885	0.731514881	0.399424437	0.187635223	0.147053255	0.14054402	0.13738573
0.000316	1.011723762	1.011705409	1.009451669	0.984115159	0.91466942	0.686922491	0.382885607	0.175222414	0.151899369	0.137682828	0.139641676
0.001	1.010711939	1.018110547	1.010035982	0.957796248	0.857139544	0.631436995	0.327743628	0.171555611	0.141937474	0.139156905	0.137365744
0.00316	1.021676048	0.975597483	0.986847448	0.943154768	0.874280577	0.62312447	0.305825219	0.164027288	0.148827512	0.140652215	0.137814546
0.01	0.986376937	0.926733663	0.904684073	0.875368118	0.813649078	0.533759907	0.292101623	0.197644114	0.144435444	0.138673467	0.138487197
0.0316	0.881097903	0.841951478	0.795036865	0.753304651	0.665772138	0.441313883	0.228474492	0.160641396	0.144788741	0.139621745	0.138278111
0.1	0.658691239	0.541774121	0.538520526	0.489394969	0.403919833	0.284607153	0.185842416	0.148723167	0.145687019	0.139538929	0.139754315
0.316227766	0.362326164	0.310735669	0.279686686	0.264073551	0.235308076	0.186718789	0.161362236	0.146270141	0.141806035	0.138757681	0.138949307
1	0.210965112	0.195044867	0.191499212	0.189213357	0.175077206	0.168872325	0.147276187	0.141745131	0.140900075	0.138029376	0.141175358
3.16	0.171257311	0.161486719	0.171512558	0.158152758	0.151888463	0.147156588	0.145992468	0.139702184	0.138510133	0.139101687	0.139672269
10	0.154188067	0.151621995	0.14802795	0.149268159	0.146945103	0.149492985	0.147467802	0.141217284	0.139666709	0.141184245	0.145671023
