# Supplementary material for: Mechanistic model of MAPK signaling reveals how allostery and rewiring contribute to drug resistance
Source: Mol Syst Biol. 2023 Jan 26;19(2):e10988. doi: 10.15252/msb.202210988 (PMC9912026; doi:10.15252/msb.202210988)
Supplement: Supplementary file 3 — Code EV1 [file MSB-19-e10988-s004.zip › marm2-supplement-main/MARM/data/processed_EGF_EGFR_MEKi_PRAFi_RAFi.csv]

	Vemurafenib_0	Vemurafenib_0_preeq	Vemurafenib_0_presim	Dabrafenib_0	Dabrafenib_0_preeq	Dabrafenib_0_presim	PLX8394_0	PLX8394_0_preeq	PLX8394_0_presim	LY3009120_0	LY3009120_0_preeq	LY3009120_0_presim	AZ_628_0	AZ_628_0_preeq	AZ_628_0_presim	Cobimetinib_0	Cobimetinib_0_preeq	Cobimetinib_0_presim	Trametinib_0	Trametinib_0_preeq	Trametinib_0_presim	Selumetinib_0	Selumetinib_0_preeq	Selumetinib_0_presim	Binimetinib_0	Binimetinib_0_preeq	Binimetinib_0_presim	PD0325901_0	PD0325901_0_preeq	PD0325901_0_presim	time	t_presim	EGF_0	EGF_0_preeq	EGF_0_presim	EGFR_crispr	EGFR_crispr_preeq	EGFR_crispr_presim	NRAS_Q61mut	NRAS_Q61mut_preeq	NRAS_Q61mut_presim	pERK_IF_obs	pERK_IF_obs_std	pMEK_IF_obs	pMEK_IF_obs_std	tCRAF_obs	tCRAF_obs_std	tBRAF_obs	tBRAF_obs_std
0	1.0	1.0	1.0	0.0	0.0	0.0	0.0	0.0	0.0	0.0	0.0	0.0	0.0	0.0	0.0	0.0	0.0	0.0	0.0	0.0	0.0	0.0	0.0	0.0	0.0	0.0	0.0	0.0	0.0	0.0	0.0	0.0	100.0	0.0	0.0	1.0	1.0	1.0	0	0	0	0.108145064	0.05		0.16
1	1.0	1.0	1.0	0.0	0.0	0.0	0.0	0.0	0.0	0.0	0.0	0.0	0.0	0.0	0.0	0.0	0.0	0.0	0.0	0.0	0.0	0.0	0.0	0.0	0.0	0.0	0.0	0.0	0.0	0.0	0.0417	0.0	100.0	0.0	0.0	1.0	1.0	1.0	0	0	0	1.671838941	0.05		0.16
2	1.0	1.0	1.0	0.0	0.0	0.0	0.0	0.0	0.0	0.0	0.0	0.0	0.0	0.0	0.0	0.0	0.0	0.0	0.0	0.0	0.0	0.0	0.0	0.0	0.0	0.0	0.0	0.0	0.0	0.0	0.0833	0.0	100.0	0.0	0.0	1.0	1.0	1.0	0	0	0	1.743101849	0.05		0.16
3	1.0	1.0	1.0	0.0	0.0	0.0	0.0	0.0	0.0	0.0	0.0	0.0	0.0	0.0	0.0	0.0	0.0	0.0	0.0	0.0	0.0	0.0	0.0	0.0	0.0	0.0	0.0	0.0	0.0	0.0	0.167	0.0	100.0	0.0	0.0	1.0	1.0	1.0	0	0	0	1.594038588	0.05		0.16
4	1.0	1.0	1.0	0.0	0.0	0.0	0.0	0.0	0.0	0.0	0.0	0.0	0.0	0.0	0.0	0.0	0.0	0.0	0.0	0.0	0.0	0.0	0.0	0.0	0.0	0.0	0.0	0.0	0.0	0.0	0.25	0.0	100.0	0.0	0.0	1.0	1.0	1.0	0	0	0	1.151502637	0.05		0.16
5	1.0	1.0	1.0	0.0	0.0	0.0	0.0	0.0	0.0	0.0	0.0	0.0	0.0	0.0	0.0	0.0	0.0	0.0	0.0	0.0	0.0	0.0	0.0	0.0	0.0	0.0	0.0	0.0	0.0	0.0	0.5	0.0	100.0	0.0	0.0	1.0	1.0	1.0	0	0	0	0.424326602	0.05		0.16
6	1.0	1.0	1.0	0.0	0.0	0.0	0.0	0.0	0.0	0.0	0.0	0.0	0.0	0.0	0.0	0.0	0.0	0.0	0.0	0.0	0.0	0.0	0.0	0.0	0.0	0.0	0.0	0.0	0.0	0.0	0.75	0.0	100.0	0.0	0.0	1.0	1.0	1.0	0	0	0	0.190281696	0.05		0.16
7	1.0	1.0	1.0	0.0	0.0	0.0	0.0	0.0	0.0	0.0	0.0	0.0	0.0	0.0	0.0	0.0	0.0	0.0	0.0	0.0	0.0	0.0	0.0	0.0	0.0	0.0	0.0	0.0	0.0	0.0	1.0	0.0	100.0	0.0	0.0	1.0	1.0	1.0	0	0	0	0.152393455	0.05		0.16
8	1.0	1.0	1.0	0.0	0.0	0.0	0.0	0.0	0.0	0.0	0.0	0.0	0.0	0.0	0.0	0.0	0.0	0.0	0.0	0.0	0.0	0.0	0.0	0.0	0.0	0.0	0.0	0.0	0.0	0.0	2.0	0.0	100.0	0.0	0.0	1.0	1.0	1.0	0	0	0	0.09877091	0.05		0.16
9	1.0	1.0	1.0	0.0	0.0	0.0	0.0	0.0	0.0	0.0	0.0	0.0	0.0	0.0	0.0	0.0	0.0	0.0	0.0	0.0	0.0	0.0	0.0	0.0	0.0	0.0	0.0	0.0	0.0	0.0	4.0	0.0	100.0	0.0	0.0	1.0	1.0	1.0	0	0	0	0.132235674	0.05		0.16
10	0.000210819	0.000210819	0.000210819	0.0	0.0	0.0	0.0	0.0	0.0	0.0	0.0	0.0	0.0	0.0	0.0	0.0	0.0	0.0	0.0	0.0	0.0	0.0	0.0	0.0	0.0	0.0	0.0	0.0	0.0	0.0	0.0833	0.0	0.0	0.0	0.0	1.0	1.0	1.0	0	0	0	0.969789292	0.05	0.862388978	0.16
11	0.000666667	0.000666667	0.000666667	0.0	0.0	0.0	0.0	0.0	0.0	0.0	0.0	0.0	0.0	0.0	0.0	0.0	0.0	0.0	0.0	0.0	0.0	0.0	0.0	0.0	0.0	0.0	0.0	0.0	0.0	0.0	0.0833	0.0	0.0	0.0	0.0	1.0	1.0	1.0	0	0	0	0.944606842	0.05	0.870586605	0.16
12	0.002108185	0.002108185	0.002108185	0.0	0.0	0.0	0.0	0.0	0.0	0.0	0.0	0.0	0.0	0.0	0.0	0.0	0.0	0.0	0.0	0.0	0.0	0.0	0.0	0.0	0.0	0.0	0.0	0.0	0.0	0.0	0.0833	0.0	0.0	0.0	0.0	1.0	1.0	1.0	0	0	0	0.95951967	0.05	0.906920889	0.16
13	0.006666667	0.006666667	0.006666667	0.0	0.0	0.0	0.0	0.0	0.0	0.0	0.0	0.0	0.0	0.0	0.0	0.0	0.0	0.0	0.0	0.0	0.0	0.0	0.0	0.0	0.0	0.0	0.0	0.0	0.0	0.0	0.0833	0.0	0.0	0.0	0.0	1.0	1.0	1.0	0	0	0	0.827326115	0.05	0.832610917	0.16
14	0.021081851	0.021081851	0.021081851	0.0	0.0	0.0	0.0	0.0	0.0	0.0	0.0	0.0	0.0	0.0	0.0	0.0	0.0	0.0	0.0	0.0	0.0	0.0	0.0	0.0	0.0	0.0	0.0	0.0	0.0	0.0	0.0833	0.0	0.0	0.0	0.0	1.0	1.0	1.0	0	0	0	0.633229197	0.05	0.785165496	0.16
15	0.066666667	0.066666667	0.066666667	0.0	0.0	0.0	0.0	0.0	0.0	0.0	0.0	0.0	0.0	0.0	0.0	0.0	0.0	0.0	0.0	0.0	0.0	0.0	0.0	0.0	0.0	0.0	0.0	0.0	0.0	0.0	0.0833	0.0	0.0	0.0	0.0	1.0	1.0	1.0	0	0	0	0.356973073	0.05	0.508402346	0.16
16	0.210818511	0.210818511	0.210818511	0.0	0.0	0.0	0.0	0.0	0.0	0.0	0.0	0.0	0.0	0.0	0.0	0.0	0.0	0.0	0.0	0.0	0.0	0.0	0.0	0.0	0.0	0.0	0.0	0.0	0.0	0.0	0.0833	0.0	0.0	0.0	0.0	1.0	1.0	1.0	0	0	0	0.175810463	0.05	0.285860451	0.16
17	0.666666667	0.666666667	0.666666667	0.0	0.0	0.0	0.0	0.0	0.0	0.0	0.0	0.0	0.0	0.0	0.0	0.0	0.0	0.0	0.0	0.0	0.0	0.0	0.0	0.0	0.0	0.0	0.0	0.0	0.0	0.0	0.0833	0.0	0.0	0.0	0.0	1.0	1.0	1.0	0	0	0	0.125036447	0.05	0.129424843	0.16
18	2.108185107	2.108185107	2.108185107	0.0	0.0	0.0	0.0	0.0	0.0	0.0	0.0	0.0	0.0	0.0	0.0	0.0	0.0	0.0	0.0	0.0	0.0	0.0	0.0	0.0	0.0	0.0	0.0	0.0	0.0	0.0	0.0833	0.0	0.0	0.0	0.0	1.0	1.0	1.0	0	0	0	0.124408591	0.05	0.077388807	0.16
19	6.666666667	6.666666667	6.666666667	0.0	0.0	0.0	0.0	0.0	0.0	0.0	0.0	0.0	0.0	0.0	0.0	0.0	0.0	0.0	0.0	0.0	0.0	0.0	0.0	0.0	0.0	0.0	0.0	0.0	0.0	0.0	0.0833	0.0	0.0	0.0	0.0	1.0	1.0	1.0	0	0	0	0.111796219	0.05	0.126565292	0.16
20	0.000210819	0.000210819	0.000210819	0.0	0.0	0.0	0.0	0.0	0.0	0.0	0.0	0.0	0.0	0.0	0.0	0.0	0.0	0.0	0.0	0.0	0.0	0.0	0.0	0.0	0.0	0.0	0.0	0.0	0.0	0.0	0.0833	0.0	100.0	0.0	0.0	1.0	1.0	1.0	0	0	0	0.919201667	0.05	0.965834574	0.16
21	0.000666667	0.000666667	0.000666667	0.0	0.0	0.0	0.0	0.0	0.0	0.0	0.0	0.0	0.0	0.0	0.0	0.0	0.0	0.0	0.0	0.0	0.0	0.0	0.0	0.0	0.0	0.0	0.0	0.0	0.0	0.0	0.0833	0.0	100.0	0.0	0.0	1.0	1.0	1.0	0	0	0	0.897179206	0.05	0.908970657	0.16
22	0.002108185	0.002108185	0.002108185	0.0	0.0	0.0	0.0	0.0	0.0	0.0	0.0	0.0	0.0	0.0	0.0	0.0	0.0	0.0	0.0	0.0	0.0	0.0	0.0	0.0	0.0	0.0	0.0	0.0	0.0	0.0	0.0833	0.0	100.0	0.0	0.0	1.0	1.0	1.0	0	0	0	0.919241355	0.05	0.867218562	0.16
23	0.006666667	0.006666667	0.006666667	0.0	0.0	0.0	0.0	0.0	0.0	0.0	0.0	0.0	0.0	0.0	0.0	0.0	0.0	0.0	0.0	0.0	0.0	0.0	0.0	0.0	0.0	0.0	0.0	0.0	0.0	0.0	0.0833	0.0	100.0	0.0	0.0	1.0	1.0	1.0	0	0	0	0.968354259	0.05	0.881834285	0.16
24	0.021081851	0.021081851	0.021081851	0.0	0.0	0.0	0.0	0.0	0.0	0.0	0.0	0.0	0.0	0.0	0.0	0.0	0.0	0.0	0.0	0.0	0.0	0.0	0.0	0.0	0.0	0.0	0.0	0.0	0.0	0.0	0.0833	0.0	100.0	0.0	0.0	1.0	1.0	1.0	0	0	0	1.004639968	0.05	0.866368181	0.16
25	0.066666667	0.066666667	0.066666667	0.0	0.0	0.0	0.0	0.0	0.0	0.0	0.0	0.0	0.0	0.0	0.0	0.0	0.0	0.0	0.0	0.0	0.0	0.0	0.0	0.0	0.0	0.0	0.0	0.0	0.0	0.0	0.0833	0.0	100.0	0.0	0.0	1.0	1.0	1.0	0	0	0	1.424985926	0.05	1.075944339	0.16
26	0.210818511	0.210818511	0.210818511	0.0	0.0	0.0	0.0	0.0	0.0	0.0	0.0	0.0	0.0	0.0	0.0	0.0	0.0	0.0	0.0	0.0	0.0	0.0	0.0	0.0	0.0	0.0	0.0	0.0	0.0	0.0	0.0833	0.0	100.0	0.0	0.0	1.0	1.0	1.0	0	0	0	1.578936378	0.05	1.260137778	0.16
27	0.666666667	0.666666667	0.666666667	0.0	0.0	0.0	0.0	0.0	0.0	0.0	0.0	0.0	0.0	0.0	0.0	0.0	0.0	0.0	0.0	0.0	0.0	0.0	0.0	0.0	0.0	0.0	0.0	0.0	0.0	0.0	0.0833	0.0	100.0	0.0	0.0	1.0	1.0	1.0	0	0	0	1.646697098	0.05	1.13395648	0.16
28	2.108185107	2.108185107	2.108185107	0.0	0.0	0.0	0.0	0.0	0.0	0.0	0.0	0.0	0.0	0.0	0.0	0.0	0.0	0.0	0.0	0.0	0.0	0.0	0.0	0.0	0.0	0.0	0.0	0.0	0.0	0.0	0.0833	0.0	100.0	0.0	0.0	1.0	1.0	1.0	0	0	0	1.658862062	0.05	1.136832789	0.16
29	6.666666667	6.666666667	6.666666667	0.0	0.0	0.0	0.0	0.0	0.0	0.0	0.0	0.0	0.0	0.0	0.0	0.0	0.0	0.0	0.0	0.0	0.0	0.0	0.0	0.0	0.0	0.0	0.0	0.0	0.0	0.0	0.0833	0.0	100.0	0.0	0.0	1.0	1.0	1.0	0	0	0	1.883170662	0.05	1.370597641	0.16
30	0.0	0.0	0.0	2.10819e-05	2.10819e-05	2.10819e-05	0.0	0.0	0.0	0.0	0.0	0.0	0.0	0.0	0.0	0.0	0.0	0.0	0.0	0.0	0.0	0.0	0.0	0.0	0.0	0.0	0.0	0.0	0.0	0.0	0.0833	0.0	0.0	0.0	0.0	1.0	1.0	1.0	0	0	0	1.045480401	0.05	0.965234391	0.16
31	0.0	0.0	0.0	6.66667e-05	6.66667e-05	6.66667e-05	0.0	0.0	0.0	0.0	0.0	0.0	0.0	0.0	0.0	0.0	0.0	0.0	0.0	0.0	0.0	0.0	0.0	0.0	0.0	0.0	0.0	0.0	0.0	0.0	0.0833	0.0	0.0	0.0	0.0	1.0	1.0	1.0	0	0	0	1.014772707	0.05	0.887416895	0.16
32	0.0	0.0	0.0	0.000210819	0.000210819	0.000210819	0.0	0.0	0.0	0.0	0.0	0.0	0.0	0.0	0.0	0.0	0.0	0.0	0.0	0.0	0.0	0.0	0.0	0.0	0.0	0.0	0.0	0.0	0.0	0.0	0.0833	0.0	0.0	0.0	0.0	1.0	1.0	1.0	0	0	0	0.927160011	0.05	0.844878768	0.16
33	0.0	0.0	0.0	0.000666667	0.000666667	0.000666667	0.0	0.0	0.0	0.0	0.0	0.0	0.0	0.0	0.0	0.0	0.0	0.0	0.0	0.0	0.0	0.0	0.0	0.0	0.0	0.0	0.0	0.0	0.0	0.0	0.0833	0.0	0.0	0.0	0.0	1.0	1.0	1.0	0	0	0	0.798181643	0.05	0.841908007	0.16
34	0.0	0.0	0.0	0.002108185	0.002108185	0.002108185	0.0	0.0	0.0	0.0	0.0	0.0	0.0	0.0	0.0	0.0	0.0	0.0	0.0	0.0	0.0	0.0	0.0	0.0	0.0	0.0	0.0	0.0	0.0	0.0	0.0833	0.0	0.0	0.0	0.0	1.0	1.0	1.0	0	0	0	0.440534631	0.05	0.61819472	0.16
35	0.0	0.0	0.0	0.006666667	0.006666667	0.006666667	0.0	0.0	0.0	0.0	0.0	0.0	0.0	0.0	0.0	0.0	0.0	0.0	0.0	0.0	0.0	0.0	0.0	0.0	0.0	0.0	0.0	0.0	0.0	0.0	0.0833	0.0	0.0	0.0	0.0	1.0	1.0	1.0	0	0	0	0.217753686	0.05	0.408396467	0.16
36	0.0	0.0	0.0	0.021081851	0.021081851	0.021081851	0.0	0.0	0.0	0.0	0.0	0.0	0.0	0.0	0.0	0.0	0.0	0.0	0.0	0.0	0.0	0.0	0.0	0.0	0.0	0.0	0.0	0.0	0.0	0.0	0.0833	0.0	0.0	0.0	0.0	1.0	1.0	1.0	0	0	0	0.136209447	0.05	0.156860289	0.16
37	0.0	0.0	0.0	0.066666667	0.066666667	0.066666667	0.0	0.0	0.0	0.0	0.0	0.0	0.0	0.0	0.0	0.0	0.0	0.0	0.0	0.0	0.0	0.0	0.0	0.0	0.0	0.0	0.0	0.0	0.0	0.0	0.0833	0.0	0.0	0.0	0.0	1.0	1.0	1.0	0	0	0	0.123239898	0.05	0.102399756	0.16
38	0.0	0.0	0.0	0.210818511	0.210818511	0.210818511	0.0	0.0	0.0	0.0	0.0	0.0	0.0	0.0	0.0	0.0	0.0	0.0	0.0	0.0	0.0	0.0	0.0	0.0	0.0	0.0	0.0	0.0	0.0	0.0	0.0833	0.0	0.0	0.0	0.0	1.0	1.0	1.0	0	0	0	0.117507706	0.05	0.095809002	0.16
39	0.0	0.0	0.0	0.666666667	0.666666667	0.666666667	0.0	0.0	0.0	0.0	0.0	0.0	0.0	0.0	0.0	0.0	0.0	0.0	0.0	0.0	0.0	0.0	0.0	0.0	0.0	0.0	0.0	0.0	0.0	0.0	0.0833	0.0	0.0	0.0	0.0	1.0	1.0	1.0	0	0	0	0.111118166	0.05	0.119453752	0.16
40	0.0	0.0	0.0	2.10819e-05	2.10819e-05	2.10819e-05	0.0	0.0	0.0	0.0	0.0	0.0	0.0	0.0	0.0	0.0	0.0	0.0	0.0	0.0	0.0	0.0	0.0	0.0	0.0	0.0	0.0	0.0	0.0	0.0	0.0833	0.0	100.0	0.0	0.0	1.0	1.0	1.0	0	0	0	1.037275668	0.05	0.947316774	0.16
41	0.0	0.0	0.0	6.66667e-05	6.66667e-05	6.66667e-05	0.0	0.0	0.0	0.0	0.0	0.0	0.0	0.0	0.0	0.0	0.0	0.0	0.0	0.0	0.0	0.0	0.0	0.0	0.0	0.0	0.0	0.0	0.0	0.0	0.0833	0.0	100.0	0.0	0.0	1.0	1.0	1.0	0	0	0	1.051816886	0.05	0.878790858	0.16
42	0.0	0.0	0.0	0.000210819	0.000210819	0.000210819	0.0	0.0	0.0	0.0	0.0	0.0	0.0	0.0	0.0	0.0	0.0	0.0	0.0	0.0	0.0	0.0	0.0	0.0	0.0	0.0	0.0	0.0	0.0	0.0	0.0833	0.0	100.0	0.0	0.0	1.0	1.0	1.0	0	0	0	1.037644463	0.05	0.815939473	0.16
43	0.0	0.0	0.0	0.000666667	0.000666667	0.000666667	0.0	0.0	0.0	0.0	0.0	0.0	0.0	0.0	0.0	0.0	0.0	0.0	0.0	0.0	0.0	0.0	0.0	0.0	0.0	0.0	0.0	0.0	0.0	0.0	0.0833	0.0	100.0	0.0	0.0	1.0	1.0	1.0	0	0	0	1.001297186	0.05	0.828803691	0.16
44	0.0	0.0	0.0	0.002108185	0.002108185	0.002108185	0.0	0.0	0.0	0.0	0.0	0.0	0.0	0.0	0.0	0.0	0.0	0.0	0.0	0.0	0.0	0.0	0.0	0.0	0.0	0.0	0.0	0.0	0.0	0.0	0.0833	0.0	100.0	0.0	0.0	1.0	1.0	1.0	0	0	0	1.302177061	0.05	0.909072145	0.16
45	0.0	0.0	0.0	0.006666667	0.006666667	0.006666667	0.0	0.0	0.0	0.0	0.0	0.0	0.0	0.0	0.0	0.0	0.0	0.0	0.0	0.0	0.0	0.0	0.0	0.0	0.0	0.0	0.0	0.0	0.0	0.0	0.0833	0.0	100.0	0.0	0.0	1.0	1.0	1.0	0	0	0	1.622202694	0.05	1.093861206	0.16
46	0.0	0.0	0.0	0.021081851	0.021081851	0.021081851	0.0	0.0	0.0	0.0	0.0	0.0	0.0	0.0	0.0	0.0	0.0	0.0	0.0	0.0	0.0	0.0	0.0	0.0	0.0	0.0	0.0	0.0	0.0	0.0	0.0833	0.0	100.0	0.0	0.0	1.0	1.0	1.0	0	0	0	1.838385462	0.05	1.173927491	0.16
47	0.0	0.0	0.0	0.066666667	0.066666667	0.066666667	0.0	0.0	0.0	0.0	0.0	0.0	0.0	0.0	0.0	0.0	0.0	0.0	0.0	0.0	0.0	0.0	0.0	0.0	0.0	0.0	0.0	0.0	0.0	0.0	0.0833	0.0	100.0	0.0	0.0	1.0	1.0	1.0	0	0	0	1.89067202	0.05	1.210261109	0.16
48	0.0	0.0	0.0	0.210818511	0.210818511	0.210818511	0.0	0.0	0.0	0.0	0.0	0.0	0.0	0.0	0.0	0.0	0.0	0.0	0.0	0.0	0.0	0.0	0.0	0.0	0.0	0.0	0.0	0.0	0.0	0.0	0.0833	0.0	100.0	0.0	0.0	1.0	1.0	1.0	0	0	0	1.992995575	0.05	1.172071282	0.16
49	0.0	0.0	0.0	0.666666667	0.666666667	0.666666667	0.0	0.0	0.0	0.0	0.0	0.0	0.0	0.0	0.0	0.0	0.0	0.0	0.0	0.0	0.0	0.0	0.0	0.0	0.0	0.0	0.0	0.0	0.0	0.0	0.0833	0.0	100.0	0.0	0.0	1.0	1.0	1.0	0	0	0	2.132571422	0.05	1.091547749	0.16
50	0.0	0.0	0.0	0.0	0.0	0.0	6.66667e-05	6.66667e-05	6.66667e-05	0.0	0.0	0.0	0.0	0.0	0.0	0.0	0.0	0.0	0.0	0.0	0.0	0.0	0.0	0.0	0.0	0.0	0.0	0.0	0.0	0.0	0.0833	0.0	0.0	0.0	0.0	1.0	1.0	1.0	0	0	0	1.044524087	0.05	0.959954929	0.16
51	0.0	0.0	0.0	0.0	0.0	0.0	0.000210819	0.000210819	0.000210819	0.0	0.0	0.0	0.0	0.0	0.0	0.0	0.0	0.0	0.0	0.0	0.0	0.0	0.0	0.0	0.0	0.0	0.0	0.0	0.0	0.0	0.0833	0.0	0.0	0.0	0.0	1.0	1.0	1.0	0	0	0	1.024232965	0.05	0.890190814	0.16
52	0.0	0.0	0.0	0.0	0.0	0.0	0.000666667	0.000666667	0.000666667	0.0	0.0	0.0	0.0	0.0	0.0	0.0	0.0	0.0	0.0	0.0	0.0	0.0	0.0	0.0	0.0	0.0	0.0	0.0	0.0	0.0	0.0833	0.0	0.0	0.0	0.0	1.0	1.0	1.0	0	0	0	0.952073295	0.05	0.923243644	0.16
53	0.0	0.0	0.0	0.0	0.0	0.0	0.002108185	0.002108185	0.002108185	0.0	0.0	0.0	0.0	0.0	0.0	0.0	0.0	0.0	0.0	0.0	0.0	0.0	0.0	0.0	0.0	0.0	0.0	0.0	0.0	0.0	0.0833	0.0	0.0	0.0	0.0	1.0	1.0	1.0	0	0	0	0.848996845	0.05	0.909606745	0.16
54	0.0	0.0	0.0	0.0	0.0	0.0	0.006666667	0.006666667	0.006666667	0.0	0.0	0.0	0.0	0.0	0.0	0.0	0.0	0.0	0.0	0.0	0.0	0.0	0.0	0.0	0.0	0.0	0.0	0.0	0.0	0.0	0.0833	0.0	0.0	0.0	0.0	1.0	1.0	1.0	0	0	0	0.511247188	0.05	0.694427081	0.16
55	0.0	0.0	0.0	0.0	0.0	0.0	0.021081851	0.021081851	0.021081851	0.0	0.0	0.0	0.0	0.0	0.0	0.0	0.0	0.0	0.0	0.0	0.0	0.0	0.0	0.0	0.0	0.0	0.0	0.0	0.0	0.0	0.0833	0.0	0.0	0.0	0.0	1.0	1.0	1.0	0	0	0	0.268451962	0.05	0.508157909	0.16
56	0.0	0.0	0.0	0.0	0.0	0.0	0.066666667	0.066666667	0.066666667	0.0	0.0	0.0	0.0	0.0	0.0	0.0	0.0	0.0	0.0	0.0	0.0	0.0	0.0	0.0	0.0	0.0	0.0	0.0	0.0	0.0	0.0833	0.0	0.0	0.0	0.0	1.0	1.0	1.0	0	0	0	0.150552851	0.05	0.231380015	0.16
57	0.0	0.0	0.0	0.0	0.0	0.0	0.210818511	0.210818511	0.210818511	0.0	0.0	0.0	0.0	0.0	0.0	0.0	0.0	0.0	0.0	0.0	0.0	0.0	0.0	0.0	0.0	0.0	0.0	0.0	0.0	0.0	0.0833	0.0	0.0	0.0	0.0	1.0	1.0	1.0	0	0	0	0.120132416	0.05	0.132028762	0.16
58	0.0	0.0	0.0	0.0	0.0	0.0	0.666666667	0.666666667	0.666666667	0.0	0.0	0.0	0.0	0.0	0.0	0.0	0.0	0.0	0.0	0.0	0.0	0.0	0.0	0.0	0.0	0.0	0.0	0.0	0.0	0.0	0.0833	0.0	0.0	0.0	0.0	1.0	1.0	1.0	0	0	0	0.108475312	0.05	0.094151125	0.16
59	0.0	0.0	0.0	0.0	0.0	0.0	2.106666667	2.106666667	2.106666667	0.0	0.0	0.0	0.0	0.0	0.0	0.0	0.0	0.0	0.0	0.0	0.0	0.0	0.0	0.0	0.0	0.0	0.0	0.0	0.0	0.0	0.0833	0.0	0.0	0.0	0.0	1.0	1.0	1.0	0	0	0	0.103088183	0.05	0.164828355	0.16
60	0.0	0.0	0.0	0.0	0.0	0.0	6.66667e-05	6.66667e-05	6.66667e-05	0.0	0.0	0.0	0.0	0.0	0.0	0.0	0.0	0.0	0.0	0.0	0.0	0.0	0.0	0.0	0.0	0.0	0.0	0.0	0.0	0.0	0.0833	0.0	100.0	0.0	0.0	1.0	1.0	1.0	0	0	0	1.102156428	0.05	0.983580233	0.16
61	0.0	0.0	0.0	0.0	0.0	0.0	0.000210819	0.000210819	0.000210819	0.0	0.0	0.0	0.0	0.0	0.0	0.0	0.0	0.0	0.0	0.0	0.0	0.0	0.0	0.0	0.0	0.0	0.0	0.0	0.0	0.0	0.0833	0.0	100.0	0.0	0.0	1.0	1.0	1.0	0	0	0	1.063851672	0.05	0.954839997	0.16
62	0.0	0.0	0.0	0.0	0.0	0.0	0.000666667	0.000666667	0.000666667	0.0	0.0	0.0	0.0	0.0	0.0	0.0	0.0	0.0	0.0	0.0	0.0	0.0	0.0	0.0	0.0	0.0	0.0	0.0	0.0	0.0	0.0833	0.0	100.0	0.0	0.0	1.0	1.0	1.0	0	0	0	1.035972734	0.05	0.943760962	0.16
63	0.0	0.0	0.0	0.0	0.0	0.0	0.002108185	0.002108185	0.002108185	0.0	0.0	0.0	0.0	0.0	0.0	0.0	0.0	0.0	0.0	0.0	0.0	0.0	0.0	0.0	0.0	0.0	0.0	0.0	0.0	0.0	0.0833	0.0	100.0	0.0	0.0	1.0	1.0	1.0	0	0	0	1.052486562	0.05	0.908304962	0.16
64	0.0	0.0	0.0	0.0	0.0	0.0	0.006666667	0.006666667	0.006666667	0.0	0.0	0.0	0.0	0.0	0.0	0.0	0.0	0.0	0.0	0.0	0.0	0.0	0.0	0.0	0.0	0.0	0.0	0.0	0.0	0.0	0.0833	0.0	100.0	0.0	0.0	1.0	1.0	1.0	0	0	0	1.331048966	0.05	1.007968184	0.16
65	0.0	0.0	0.0	0.0	0.0	0.0	0.021081851	0.021081851	0.021081851	0.0	0.0	0.0	0.0	0.0	0.0	0.0	0.0	0.0	0.0	0.0	0.0	0.0	0.0	0.0	0.0	0.0	0.0	0.0	0.0	0.0	0.0833	0.0	100.0	0.0	0.0	1.0	1.0	1.0	0	0	0	1.655200288	0.05	1.222771637	0.16
66	0.0	0.0	0.0	0.0	0.0	0.0	0.066666667	0.066666667	0.066666667	0.0	0.0	0.0	0.0	0.0	0.0	0.0	0.0	0.0	0.0	0.0	0.0	0.0	0.0	0.0	0.0	0.0	0.0	0.0	0.0	0.0	0.0833	0.0	100.0	0.0	0.0	1.0	1.0	1.0	0	0	0	1.823357515	0.05	1.305346127	0.16
67	0.0	0.0	0.0	0.0	0.0	0.0	0.210818511	0.210818511	0.210818511	0.0	0.0	0.0	0.0	0.0	0.0	0.0	0.0	0.0	0.0	0.0	0.0	0.0	0.0	0.0	0.0	0.0	0.0	0.0	0.0	0.0	0.0833	0.0	100.0	0.0	0.0	1.0	1.0	1.0	0	0	0	1.846643831	0.05	1.176863029	0.16
68	0.0	0.0	0.0	0.0	0.0	0.0	0.666666667	0.666666667	0.666666667	0.0	0.0	0.0	0.0	0.0	0.0	0.0	0.0	0.0	0.0	0.0	0.0	0.0	0.0	0.0	0.0	0.0	0.0	0.0	0.0	0.0	0.0833	0.0	100.0	0.0	0.0	1.0	1.0	1.0	0	0	0	1.938858073	0.05	1.013818292	0.16
69	0.0	0.0	0.0	0.0	0.0	0.0	2.106666667	2.106666667	2.106666667	0.0	0.0	0.0	0.0	0.0	0.0	0.0	0.0	0.0	0.0	0.0	0.0	0.0	0.0	0.0	0.0	0.0	0.0	0.0	0.0	0.0	0.0833	0.0	100.0	0.0	0.0	1.0	1.0	1.0	0	0	0	2.038626538	0.05	0.918681672	0.16
70	0.0	0.0	0.0	0.0	0.0	0.0	0.0	0.0	0.0	6.66667e-05	6.66667e-05	6.66667e-05	0.0	0.0	0.0	0.0	0.0	0.0	0.0	0.0	0.0	0.0	0.0	0.0	0.0	0.0	0.0	0.0	0.0	0.0	0.0833	0.0	0.0	0.0	0.0	1.0	1.0	1.0	0	0	0	1.007110398	0.05	0.904382099	0.16
71	0.0	0.0	0.0	0.0	0.0	0.0	0.0	0.0	0.0	0.000210819	0.000210819	0.000210819	0.0	0.0	0.0	0.0	0.0	0.0	0.0	0.0	0.0	0.0	0.0	0.0	0.0	0.0	0.0	0.0	0.0	0.0	0.0833	0.0	0.0	0.0	0.0	1.0	1.0	1.0	0	0	0	1.002507135	0.05	0.936249408	0.16
72	0.0	0.0	0.0	0.0	0.0	0.0	0.0	0.0	0.0	0.000666667	0.000666667	0.000666667	0.0	0.0	0.0	0.0	0.0	0.0	0.0	0.0	0.0	0.0	0.0	0.0	0.0	0.0	0.0	0.0	0.0	0.0	0.0833	0.0	0.0	0.0	0.0	1.0	1.0	1.0	0	0	0	0.966547542	0.05	0.976407836	0.16
73	0.0	0.0	0.0	0.0	0.0	0.0	0.0	0.0	0.0	0.002108185	0.002108185	0.002108185	0.0	0.0	0.0	0.0	0.0	0.0	0.0	0.0	0.0	0.0	0.0	0.0	0.0	0.0	0.0	0.0	0.0	0.0	0.0833	0.0	0.0	0.0	0.0	1.0	1.0	1.0	0	0	0	0.785263509	0.05	0.838999972	0.16
74	0.0	0.0	0.0	0.0	0.0	0.0	0.0	0.0	0.0	0.006666667	0.006666667	0.006666667	0.0	0.0	0.0	0.0	0.0	0.0	0.0	0.0	0.0	0.0	0.0	0.0	0.0	0.0	0.0	0.0	0.0	0.0	0.0833	0.0	0.0	0.0	0.0	1.0	1.0	1.0	0	0	0	0.46656201	0.05	0.666943667	0.16
75	0.0	0.0	0.0	0.0	0.0	0.0	0.0	0.0	0.0	0.021081851	0.021081851	0.021081851	0.0	0.0	0.0	0.0	0.0	0.0	0.0	0.0	0.0	0.0	0.0	0.0	0.0	0.0	0.0	0.0	0.0	0.0	0.0833	0.0	0.0	0.0	0.0	1.0	1.0	1.0	0	0	0	0.225530516	0.05	0.361873539	0.16
76	0.0	0.0	0.0	0.0	0.0	0.0	0.0	0.0	0.0	0.066666667	0.066666667	0.066666667	0.0	0.0	0.0	0.0	0.0	0.0	0.0	0.0	0.0	0.0	0.0	0.0	0.0	0.0	0.0	0.0	0.0	0.0	0.0833	0.0	0.0	0.0	0.0	1.0	1.0	1.0	0	0	0	0.131367414	0.05	0.178173862	0.16
77	0.0	0.0	0.0	0.0	0.0	0.0	0.0	0.0	0.0	0.210818511	0.210818511	0.210818511	0.0	0.0	0.0	0.0	0.0	0.0	0.0	0.0	0.0	0.0	0.0	0.0	0.0	0.0	0.0	0.0	0.0	0.0	0.0833	0.0	0.0	0.0	0.0	1.0	1.0	1.0	0	0	0	0.119236838	0.05	0.091776801	0.16
78	0.0	0.0	0.0	0.0	0.0	0.0	0.0	0.0	0.0	0.666666667	0.666666667	0.666666667	0.0	0.0	0.0	0.0	0.0	0.0	0.0	0.0	0.0	0.0	0.0	0.0	0.0	0.0	0.0	0.0	0.0	0.0	0.0833	0.0	0.0	0.0	0.0	1.0	1.0	1.0	0	0	0	0.114989599	0.05	0.086935458	0.16
79	0.0	0.0	0.0	0.0	0.0	0.0	0.0	0.0	0.0	2.106666667	2.106666667	2.106666667	0.0	0.0	0.0	0.0	0.0	0.0	0.0	0.0	0.0	0.0	0.0	0.0	0.0	0.0	0.0	0.0	0.0	0.0	0.0833	0.0	0.0	0.0	0.0	1.0	1.0	1.0	0	0	0	0.107881804	0.05	0.097051756	0.16
90	0.0	0.0	0.0	0.0	0.0	0.0	0.0	0.0	0.0	0.0	0.0	0.0	0.000210819	0.000210819	0.000210819	0.0	0.0	0.0	0.0	0.0	0.0	0.0	0.0	0.0	0.0	0.0	0.0	0.0	0.0	0.0	0.0833	0.0	0.0	0.0	0.0	1.0	1.0	1.0	0	0	0	1.026988158	0.05	0.92592387	0.16
91	0.0	0.0	0.0	0.0	0.0	0.0	0.0	0.0	0.0	0.0	0.0	0.0	0.000666667	0.000666667	0.000666667	0.0	0.0	0.0	0.0	0.0	0.0	0.0	0.0	0.0	0.0	0.0	0.0	0.0	0.0	0.0	0.0833	0.0	0.0	0.0	0.0	1.0	1.0	1.0	0	0	0	1.03240067	0.05	1.003764068	0.16
92	0.0	0.0	0.0	0.0	0.0	0.0	0.0	0.0	0.0	0.0	0.0	0.0	0.002108185	0.002108185	0.002108185	0.0	0.0	0.0	0.0	0.0	0.0	0.0	0.0	0.0	0.0	0.0	0.0	0.0	0.0	0.0	0.0833	0.0	0.0	0.0	0.0	1.0	1.0	1.0	0	0	0	1.019421746	0.05	1.043116954	0.16
93	0.0	0.0	0.0	0.0	0.0	0.0	0.0	0.0	0.0	0.0	0.0	0.0	0.006666667	0.006666667	0.006666667	0.0	0.0	0.0	0.0	0.0	0.0	0.0	0.0	0.0	0.0	0.0	0.0	0.0	0.0	0.0	0.0833	0.0	0.0	0.0	0.0	1.0	1.0	1.0	0	0	0	0.870906941	0.05	0.88803614	0.16
94	0.0	0.0	0.0	0.0	0.0	0.0	0.0	0.0	0.0	0.0	0.0	0.0	0.021081851	0.021081851	0.021081851	0.0	0.0	0.0	0.0	0.0	0.0	0.0	0.0	0.0	0.0	0.0	0.0	0.0	0.0	0.0	0.0833	0.0	0.0	0.0	0.0	1.0	1.0	1.0	0	0	0	0.562928118	0.05	0.766231723	0.16
95	0.0	0.0	0.0	0.0	0.0	0.0	0.0	0.0	0.0	0.0	0.0	0.0	0.066666667	0.066666667	0.066666667	0.0	0.0	0.0	0.0	0.0	0.0	0.0	0.0	0.0	0.0	0.0	0.0	0.0	0.0	0.0	0.0833	0.0	0.0	0.0	0.0	1.0	1.0	1.0	0	0	0	0.241649504	0.05	0.446721211	0.16
96	0.0	0.0	0.0	0.0	0.0	0.0	0.0	0.0	0.0	0.0	0.0	0.0	0.210818511	0.210818511	0.210818511	0.0	0.0	0.0	0.0	0.0	0.0	0.0	0.0	0.0	0.0	0.0	0.0	0.0	0.0	0.0	0.0833	0.0	0.0	0.0	0.0	1.0	1.0	1.0	0	0	0	0.137087957	0.05	0.206437067	0.16
97	0.0	0.0	0.0	0.0	0.0	0.0	0.0	0.0	0.0	0.0	0.0	0.0	0.666666667	0.666666667	0.666666667	0.0	0.0	0.0	0.0	0.0	0.0	0.0	0.0	0.0	0.0	0.0	0.0	0.0	0.0	0.0	0.0833	0.0	0.0	0.0	0.0	1.0	1.0	1.0	0	0	0	0.113091957	0.05	0.130257522	0.16
98	0.0	0.0	0.0	0.0	0.0	0.0	0.0	0.0	0.0	0.0	0.0	0.0	2.108185107	2.108185107	2.108185107	0.0	0.0	0.0	0.0	0.0	0.0	0.0	0.0	0.0	0.0	0.0	0.0	0.0	0.0	0.0	0.0833	0.0	0.0	0.0	0.0	1.0	1.0	1.0	0	0	0	0.105286022	0.05	0.123120808	0.16
99	0.0	0.0	0.0	0.0	0.0	0.0	0.0	0.0	0.0	0.0	0.0	0.0	6.666666667	6.666666667	6.666666667	0.0	0.0	0.0	0.0	0.0	0.0	0.0	0.0	0.0	0.0	0.0	0.0	0.0	0.0	0.0	0.0833	0.0	0.0	0.0	0.0	1.0	1.0	1.0	0	0	0	0.104902489	0.05	0.165896079	0.16
110	0.0	0.0	0.0	0.0	0.0	0.0	0.0	0.0	0.0	0.0	0.0	0.0	0.0	0.0	0.0	2.10819e-05	2.10819e-05	2.10819e-05	0.0	0.0	0.0	0.0	0.0	0.0	0.0	0.0	0.0	0.0	0.0	0.0	0.0833	0.0	0.0	0.0	0.0	1.0	1.0	1.0	0	0	0	1.132225517	0.05	1.077747376	0.16
111	0.0	0.0	0.0	0.0	0.0	0.0	0.0	0.0	0.0	0.0	0.0	0.0	0.0	0.0	0.0	6.66667e-05	6.66667e-05	6.66667e-05	0.0	0.0	0.0	0.0	0.0	0.0	0.0	0.0	0.0	0.0	0.0	0.0	0.0833	0.0	0.0	0.0	0.0	1.0	1.0	1.0	0	0	0	1.059471412	0.05	0.987657198	0.16
112	0.0	0.0	0.0	0.0	0.0	0.0	0.0	0.0	0.0	0.0	0.0	0.0	0.0	0.0	0.0	0.000210819	0.000210819	0.000210819	0.0	0.0	0.0	0.0	0.0	0.0	0.0	0.0	0.0	0.0	0.0	0.0	0.0833	0.0	0.0	0.0	0.0	1.0	1.0	1.0	0	0	0	0.997283628	0.05	0.959715176	0.16
113	0.0	0.0	0.0	0.0	0.0	0.0	0.0	0.0	0.0	0.0	0.0	0.0	0.0	0.0	0.0	0.000666667	0.000666667	0.000666667	0.0	0.0	0.0	0.0	0.0	0.0	0.0	0.0	0.0	0.0	0.0	0.0	0.0833	0.0	0.0	0.0	0.0	1.0	1.0	1.0	0	0	0	0.848279898	0.05	0.928039638	0.16
114	0.0	0.0	0.0	0.0	0.0	0.0	0.0	0.0	0.0	0.0	0.0	0.0	0.0	0.0	0.0	0.002108185	0.002108185	0.002108185	0.0	0.0	0.0	0.0	0.0	0.0	0.0	0.0	0.0	0.0	0.0	0.0	0.0833	0.0	0.0	0.0	0.0	1.0	1.0	1.0	0	0	0	0.429536035	0.05	0.679363325	0.16
115	0.0	0.0	0.0	0.0	0.0	0.0	0.0	0.0	0.0	0.0	0.0	0.0	0.0	0.0	0.0	0.006666667	0.006666667	0.006666667	0.0	0.0	0.0	0.0	0.0	0.0	0.0	0.0	0.0	0.0	0.0	0.0	0.0833	0.0	0.0	0.0	0.0	1.0	1.0	1.0	0	0	0	0.177030456	0.05	0.462521924	0.16
116	0.0	0.0	0.0	0.0	0.0	0.0	0.0	0.0	0.0	0.0	0.0	0.0	0.0	0.0	0.0	0.021081851	0.021081851	0.021081851	0.0	0.0	0.0	0.0	0.0	0.0	0.0	0.0	0.0	0.0	0.0	0.0	0.0833	0.0	0.0	0.0	0.0	1.0	1.0	1.0	0	0	0	0.11700992	0.05	0.243276761	0.16
117	0.0	0.0	0.0	0.0	0.0	0.0	0.0	0.0	0.0	0.0	0.0	0.0	0.0	0.0	0.0	0.066666667	0.066666667	0.066666667	0.0	0.0	0.0	0.0	0.0	0.0	0.0	0.0	0.0	0.0	0.0	0.0	0.0833	0.0	0.0	0.0	0.0	1.0	1.0	1.0	0	0	0	0.104024257	0.05	0.196972222	0.16
118	0.0	0.0	0.0	0.0	0.0	0.0	0.0	0.0	0.0	0.0	0.0	0.0	0.0	0.0	0.0	0.210818511	0.210818511	0.210818511	0.0	0.0	0.0	0.0	0.0	0.0	0.0	0.0	0.0	0.0	0.0	0.0	0.0833	0.0	0.0	0.0	0.0	1.0	1.0	1.0	0	0	0	0.101525756	0.05	0.176753501	0.16
119	0.0	0.0	0.0	0.0	0.0	0.0	0.0	0.0	0.0	0.0	0.0	0.0	0.0	0.0	0.0	0.666666667	0.666666667	0.666666667	0.0	0.0	0.0	0.0	0.0	0.0	0.0	0.0	0.0	0.0	0.0	0.0	0.0833	0.0	0.0	0.0	0.0	1.0	1.0	1.0	0	0	0	0.101563205	0.05	0.164716686	0.16
120	0.0	0.0	0.0	0.0	0.0	0.0	0.0	0.0	0.0	0.0	0.0	0.0	0.0	0.0	0.0	2.10819e-05	2.10819e-05	2.10819e-05	0.0	0.0	0.0	0.0	0.0	0.0	0.0	0.0	0.0	0.0	0.0	0.0	0.0833	0.0	100.0	0.0	0.0	1.0	1.0	1.0	0	0	0	1.102172123	0.05	1.081859883	0.16
121	0.0	0.0	0.0	0.0	0.0	0.0	0.0	0.0	0.0	0.0	0.0	0.0	0.0	0.0	0.0	6.66667e-05	6.66667e-05	6.66667e-05	0.0	0.0	0.0	0.0	0.0	0.0	0.0	0.0	0.0	0.0	0.0	0.0	0.0833	0.0	100.0	0.0	0.0	1.0	1.0	1.0	0	0	0	1.108462477	0.05	1.111087843	0.16
122	0.0	0.0	0.0	0.0	0.0	0.0	0.0	0.0	0.0	0.0	0.0	0.0	0.0	0.0	0.0	0.000210819	0.000210819	0.000210819	0.0	0.0	0.0	0.0	0.0	0.0	0.0	0.0	0.0	0.0	0.0	0.0	0.0833	0.0	100.0	0.0	0.0	1.0	1.0	1.0	0	0	0	1.083783058	0.05	1.013708477	0.16
123	0.0	0.0	0.0	0.0	0.0	0.0	0.0	0.0	0.0	0.0	0.0	0.0	0.0	0.0	0.0	0.000666667	0.000666667	0.000666667	0.0	0.0	0.0	0.0	0.0	0.0	0.0	0.0	0.0	0.0	0.0	0.0	0.0833	0.0	100.0	0.0	0.0	1.0	1.0	1.0	0	0	0	1.113295789	0.05	1.078195881	0.16
124	0.0	0.0	0.0	0.0	0.0	0.0	0.0	0.0	0.0	0.0	0.0	0.0	0.0	0.0	0.0	0.002108185	0.002108185	0.002108185	0.0	0.0	0.0	0.0	0.0	0.0	0.0	0.0	0.0	0.0	0.0	0.0	0.0833	0.0	100.0	0.0	0.0	1.0	1.0	1.0	0	0	0	1.340699368	0.05	1.050239848	0.16
125	0.0	0.0	0.0	0.0	0.0	0.0	0.0	0.0	0.0	0.0	0.0	0.0	0.0	0.0	0.0	0.006666667	0.006666667	0.006666667	0.0	0.0	0.0	0.0	0.0	0.0	0.0	0.0	0.0	0.0	0.0	0.0	0.0833	0.0	100.0	0.0	0.0	1.0	1.0	1.0	0	0	0	1.568223474	0.05	1.220882676	0.16
126	0.0	0.0	0.0	0.0	0.0	0.0	0.0	0.0	0.0	0.0	0.0	0.0	0.0	0.0	0.0	0.021081851	0.021081851	0.021081851	0.0	0.0	0.0	0.0	0.0	0.0	0.0	0.0	0.0	0.0	0.0	0.0	0.0833	0.0	100.0	0.0	0.0	1.0	1.0	1.0	0	0	0	1.582163776	0.05	1.181692672	0.16
127	0.0	0.0	0.0	0.0	0.0	0.0	0.0	0.0	0.0	0.0	0.0	0.0	0.0	0.0	0.0	0.066666667	0.066666667	0.066666667	0.0	0.0	0.0	0.0	0.0	0.0	0.0	0.0	0.0	0.0	0.0	0.0	0.0833	0.0	100.0	0.0	0.0	1.0	1.0	1.0	0	0	0	1.418159014	0.05	1.172744716	0.16
128	0.0	0.0	0.0	0.0	0.0	0.0	0.0	0.0	0.0	0.0	0.0	0.0	0.0	0.0	0.0	0.210818511	0.210818511	0.210818511	0.0	0.0	0.0	0.0	0.0	0.0	0.0	0.0	0.0	0.0	0.0	0.0	0.0833	0.0	100.0	0.0	0.0	1.0	1.0	1.0	0	0	0	0.53170494	0.05	1.166459614	0.16
129	0.0	0.0	0.0	0.0	0.0	0.0	0.0	0.0	0.0	0.0	0.0	0.0	0.0	0.0	0.0	0.666666667	0.666666667	0.666666667	0.0	0.0	0.0	0.0	0.0	0.0	0.0	0.0	0.0	0.0	0.0	0.0	0.0833	0.0	100.0	0.0	0.0	1.0	1.0	1.0	0	0	0	0.12068537	0.05	1.209039107	0.16
130	0.0	0.0	0.0	0.0	0.0	0.0	0.0	0.0	0.0	0.0	0.0	0.0	0.0	0.0	0.0	0.0	0.0	0.0	2.10819e-05	2.10819e-05	2.10819e-05	0.0	0.0	0.0	0.0	0.0	0.0	0.0	0.0	0.0	0.0833	0.0	0.0	0.0	0.0	1.0	1.0	1.0	0	0	0	1.057179695	0.05	1.045722828	0.16
131	0.0	0.0	0.0	0.0	0.0	0.0	0.0	0.0	0.0	0.0	0.0	0.0	0.0	0.0	0.0	0.0	0.0	0.0	6.66667e-05	6.66667e-05	6.66667e-05	0.0	0.0	0.0	0.0	0.0	0.0	0.0	0.0	0.0	0.0833	0.0	0.0	0.0	0.0	1.0	1.0	1.0	0	0	0	0.940681382	0.05	0.868412578	0.16
132	0.0	0.0	0.0	0.0	0.0	0.0	0.0	0.0	0.0	0.0	0.0	0.0	0.0	0.0	0.0	0.0	0.0	0.0	0.000210819	0.000210819	0.000210819	0.0	0.0	0.0	0.0	0.0	0.0	0.0	0.0	0.0	0.0833	0.0	0.0	0.0	0.0	1.0	1.0	1.0	0	0	0	0.745804032	0.05	0.755057288	0.16
133	0.0	0.0	0.0	0.0	0.0	0.0	0.0	0.0	0.0	0.0	0.0	0.0	0.0	0.0	0.0	0.0	0.0	0.0	0.000666667	0.000666667	0.000666667	0.0	0.0	0.0	0.0	0.0	0.0	0.0	0.0	0.0	0.0833	0.0	0.0	0.0	0.0	1.0	1.0	1.0	0	0	0	0.353582283	0.05	0.541020579	0.16
134	0.0	0.0	0.0	0.0	0.0	0.0	0.0	0.0	0.0	0.0	0.0	0.0	0.0	0.0	0.0	0.0	0.0	0.0	0.002108185	0.002108185	0.002108185	0.0	0.0	0.0	0.0	0.0	0.0	0.0	0.0	0.0	0.0833	0.0	0.0	0.0	0.0	1.0	1.0	1.0	0	0	0	0.145041897	0.05	0.224530087	0.16
135	0.0	0.0	0.0	0.0	0.0	0.0	0.0	0.0	0.0	0.0	0.0	0.0	0.0	0.0	0.0	0.0	0.0	0.0	0.006666667	0.006666667	0.006666667	0.0	0.0	0.0	0.0	0.0	0.0	0.0	0.0	0.0	0.0833	0.0	0.0	0.0	0.0	1.0	1.0	1.0	0	0	0	0.11484342	0.05	0.163054861	0.16
136	0.0	0.0	0.0	0.0	0.0	0.0	0.0	0.0	0.0	0.0	0.0	0.0	0.0	0.0	0.0	0.0	0.0	0.0	0.021081851	0.021081851	0.021081851	0.0	0.0	0.0	0.0	0.0	0.0	0.0	0.0	0.0	0.0833	0.0	0.0	0.0	0.0	1.0	1.0	1.0	0	0	0	0.104008322	0.05	0.120956929	0.16
137	0.0	0.0	0.0	0.0	0.0	0.0	0.0	0.0	0.0	0.0	0.0	0.0	0.0	0.0	0.0	0.0	0.0	0.0	0.066666667	0.066666667	0.066666667	0.0	0.0	0.0	0.0	0.0	0.0	0.0	0.0	0.0	0.0833	0.0	0.0	0.0	0.0	1.0	1.0	1.0	0	0	0	0.102416468	0.05	0.131831462	0.16
138	0.0	0.0	0.0	0.0	0.0	0.0	0.0	0.0	0.0	0.0	0.0	0.0	0.0	0.0	0.0	0.0	0.0	0.0	0.210818511	0.210818511	0.210818511	0.0	0.0	0.0	0.0	0.0	0.0	0.0	0.0	0.0	0.0833	0.0	0.0	0.0	0.0	1.0	1.0	1.0	0	0	0	0.101256449	0.05	0.138221269	0.16
139	0.0	0.0	0.0	0.0	0.0	0.0	0.0	0.0	0.0	0.0	0.0	0.0	0.0	0.0	0.0	0.0	0.0	0.0	0.666666667	0.666666667	0.666666667	0.0	0.0	0.0	0.0	0.0	0.0	0.0	0.0	0.0	0.0833	0.0	0.0	0.0	0.0	1.0	1.0	1.0	0	0	0	0.10078613	0.05	0.152963832	0.16
140	0.0	0.0	0.0	0.0	0.0	0.0	0.0	0.0	0.0	0.0	0.0	0.0	0.0	0.0	0.0	0.0	0.0	0.0	2.10819e-05	2.10819e-05	2.10819e-05	0.0	0.0	0.0	0.0	0.0	0.0	0.0	0.0	0.0	0.0833	0.0	100.0	0.0	0.0	1.0	1.0	1.0	0	0	0	1.125417682	0.05	1.011080324	0.16
141	0.0	0.0	0.0	0.0	0.0	0.0	0.0	0.0	0.0	0.0	0.0	0.0	0.0	0.0	0.0	0.0	0.0	0.0	6.66667e-05	6.66667e-05	6.66667e-05	0.0	0.0	0.0	0.0	0.0	0.0	0.0	0.0	0.0	0.0833	0.0	100.0	0.0	0.0	1.0	1.0	1.0	0	0	0	1.081908391	0.05	0.942480914	0.16
142	0.0	0.0	0.0	0.0	0.0	0.0	0.0	0.0	0.0	0.0	0.0	0.0	0.0	0.0	0.0	0.0	0.0	0.0	0.000210819	0.000210819	0.000210819	0.0	0.0	0.0	0.0	0.0	0.0	0.0	0.0	0.0	0.0833	0.0	100.0	0.0	0.0	1.0	1.0	1.0	0	0	0	1.033289472	0.05	0.833415058	0.16
143	0.0	0.0	0.0	0.0	0.0	0.0	0.0	0.0	0.0	0.0	0.0	0.0	0.0	0.0	0.0	0.0	0.0	0.0	0.000666667	0.000666667	0.000666667	0.0	0.0	0.0	0.0	0.0	0.0	0.0	0.0	0.0	0.0833	0.0	100.0	0.0	0.0	1.0	1.0	1.0	0	0	0	1.183969435	0.05	0.826681246	0.16
144	0.0	0.0	0.0	0.0	0.0	0.0	0.0	0.0	0.0	0.0	0.0	0.0	0.0	0.0	0.0	0.0	0.0	0.0	0.002108185	0.002108185	0.002108185	0.0	0.0	0.0	0.0	0.0	0.0	0.0	0.0	0.0	0.0833	0.0	100.0	0.0	0.0	1.0	1.0	1.0	0	0	0	1.368176352	0.05	0.908593187	0.16
145	0.0	0.0	0.0	0.0	0.0	0.0	0.0	0.0	0.0	0.0	0.0	0.0	0.0	0.0	0.0	0.0	0.0	0.0	0.006666667	0.006666667	0.006666667	0.0	0.0	0.0	0.0	0.0	0.0	0.0	0.0	0.0	0.0833	0.0	100.0	0.0	0.0	1.0	1.0	1.0	0	0	0	1.237775196	0.05	0.867631746	0.16
146	0.0	0.0	0.0	0.0	0.0	0.0	0.0	0.0	0.0	0.0	0.0	0.0	0.0	0.0	0.0	0.0	0.0	0.0	0.021081851	0.021081851	0.021081851	0.0	0.0	0.0	0.0	0.0	0.0	0.0	0.0	0.0	0.0833	0.0	100.0	0.0	0.0	1.0	1.0	1.0	0	0	0	0.869657695	0.05	0.92451186	0.16
147	0.0	0.0	0.0	0.0	0.0	0.0	0.0	0.0	0.0	0.0	0.0	0.0	0.0	0.0	0.0	0.0	0.0	0.0	0.066666667	0.066666667	0.066666667	0.0	0.0	0.0	0.0	0.0	0.0	0.0	0.0	0.0	0.0833	0.0	100.0	0.0	0.0	1.0	1.0	1.0	0	0	0	0.399577492	0.05	0.910325131	0.16
148	0.0	0.0	0.0	0.0	0.0	0.0	0.0	0.0	0.0	0.0	0.0	0.0	0.0	0.0	0.0	0.0	0.0	0.0	0.210818511	0.210818511	0.210818511	0.0	0.0	0.0	0.0	0.0	0.0	0.0	0.0	0.0	0.0833	0.0	100.0	0.0	0.0	1.0	1.0	1.0	0	0	0	0.17503586	0.05	0.971366495	0.16
149	0.0	0.0	0.0	0.0	0.0	0.0	0.0	0.0	0.0	0.0	0.0	0.0	0.0	0.0	0.0	0.0	0.0	0.0	0.666666667	0.666666667	0.666666667	0.0	0.0	0.0	0.0	0.0	0.0	0.0	0.0	0.0	0.0833	0.0	100.0	0.0	0.0	1.0	1.0	1.0	0	0	0	0.118232006	0.05	1.007945717	0.16
150	0.0	0.0	0.0	0.0	0.0	0.0	0.0	0.0	0.0	0.0	0.0	0.0	0.0	0.0	0.0	0.0	0.0	0.0	0.0	0.0	0.0	0.000666667	0.000666667	0.000666667	0.0	0.0	0.0	0.0	0.0	0.0	0.0833	0.0	0.0	0.0	0.0	1.0	1.0	1.0	0	0	0	1.045499445	0.05	0.990339423	0.16
151	0.0	0.0	0.0	0.0	0.0	0.0	0.0	0.0	0.0	0.0	0.0	0.0	0.0	0.0	0.0	0.0	0.0	0.0	0.0	0.0	0.0	0.002108185	0.002108185	0.002108185	0.0	0.0	0.0	0.0	0.0	0.0	0.0833	0.0	0.0	0.0	0.0	1.0	1.0	1.0	0	0	0	0.945032401	0.05	0.985725513	0.16
152	0.0	0.0	0.0	0.0	0.0	0.0	0.0	0.0	0.0	0.0	0.0	0.0	0.0	0.0	0.0	0.0	0.0	0.0	0.0	0.0	0.0	0.006666667	0.006666667	0.006666667	0.0	0.0	0.0	0.0	0.0	0.0	0.0833	0.0	0.0	0.0	0.0	1.0	1.0	1.0	0	0	0	0.813975806	0.05	1.024524292	0.16
153	0.0	0.0	0.0	0.0	0.0	0.0	0.0	0.0	0.0	0.0	0.0	0.0	0.0	0.0	0.0	0.0	0.0	0.0	0.0	0.0	0.0	0.021081851	0.021081851	0.021081851	0.0	0.0	0.0	0.0	0.0	0.0	0.0833	0.0	0.0	0.0	0.0	1.0	1.0	1.0	0	0	0	0.429958704	0.05	0.862468085	0.16
154	0.0	0.0	0.0	0.0	0.0	0.0	0.0	0.0	0.0	0.0	0.0	0.0	0.0	0.0	0.0	0.0	0.0	0.0	0.0	0.0	0.0	0.066666667	0.066666667	0.066666667	0.0	0.0	0.0	0.0	0.0	0.0	0.0833	0.0	0.0	0.0	0.0	1.0	1.0	1.0	0	0	0	0.180102413	0.05	0.684155787	0.16
155	0.0	0.0	0.0	0.0	0.0	0.0	0.0	0.0	0.0	0.0	0.0	0.0	0.0	0.0	0.0	0.0	0.0	0.0	0.0	0.0	0.0	0.210818511	0.210818511	0.210818511	0.0	0.0	0.0	0.0	0.0	0.0	0.0833	0.0	0.0	0.0	0.0	1.0	1.0	1.0	0	0	0	0.122232711	0.05	0.565799142	0.16
156	0.0	0.0	0.0	0.0	0.0	0.0	0.0	0.0	0.0	0.0	0.0	0.0	0.0	0.0	0.0	0.0	0.0	0.0	0.0	0.0	0.0	0.666666667	0.666666667	0.666666667	0.0	0.0	0.0	0.0	0.0	0.0	0.0833	0.0	0.0	0.0	0.0	1.0	1.0	1.0	0	0	0	0.108220034	0.05	0.552132833	0.16
157	0.0	0.0	0.0	0.0	0.0	0.0	0.0	0.0	0.0	0.0	0.0	0.0	0.0	0.0	0.0	0.0	0.0	0.0	0.0	0.0	0.0	2.108185107	2.108185107	2.108185107	0.0	0.0	0.0	0.0	0.0	0.0	0.0833	0.0	0.0	0.0	0.0	1.0	1.0	1.0	0	0	0	0.106154897	0.05	0.617379106	0.16
158	0.0	0.0	0.0	0.0	0.0	0.0	0.0	0.0	0.0	0.0	0.0	0.0	0.0	0.0	0.0	0.0	0.0	0.0	0.0	0.0	0.0	6.666666667	6.666666667	6.666666667	0.0	0.0	0.0	0.0	0.0	0.0	0.0833	0.0	0.0	0.0	0.0	1.0	1.0	1.0	0	0	0	0.112218207	0.05	0.665837264	0.16
159	0.0	0.0	0.0	0.0	0.0	0.0	0.0	0.0	0.0	0.0	0.0	0.0	0.0	0.0	0.0	0.0	0.0	0.0	0.0	0.0	0.0	21.06666667	21.06666667	21.06666667	0.0	0.0	0.0	0.0	0.0	0.0	0.0833	0.0	0.0	0.0	0.0	1.0	1.0	1.0	0	0	0	0.102407703	0.05	0.729237807	0.16
160	0.0	0.0	0.0	0.0	0.0	0.0	0.0	0.0	0.0	0.0	0.0	0.0	0.0	0.0	0.0	0.0	0.0	0.0	0.0	0.0	0.0	0.000666667	0.000666667	0.000666667	0.0	0.0	0.0	0.0	0.0	0.0	0.0833	0.0	100.0	0.0	0.0	1.0	1.0	1.0	0	0	0	1.092796416	0.05	1.061230733	0.16
161	0.0	0.0	0.0	0.0	0.0	0.0	0.0	0.0	0.0	0.0	0.0	0.0	0.0	0.0	0.0	0.0	0.0	0.0	0.0	0.0	0.0	0.002108185	0.002108185	0.002108185	0.0	0.0	0.0	0.0	0.0	0.0	0.0833	0.0	100.0	0.0	0.0	1.0	1.0	1.0	0	0	0	1.068936075	0.05	1.049258261	0.16
162	0.0	0.0	0.0	0.0	0.0	0.0	0.0	0.0	0.0	0.0	0.0	0.0	0.0	0.0	0.0	0.0	0.0	0.0	0.0	0.0	0.0	0.006666667	0.006666667	0.006666667	0.0	0.0	0.0	0.0	0.0	0.0	0.0833	0.0	100.0	0.0	0.0	1.0	1.0	1.0	0	0	0	1.069896972	0.05	1.072314834	0.16
163	0.0	0.0	0.0	0.0	0.0	0.0	0.0	0.0	0.0	0.0	0.0	0.0	0.0	0.0	0.0	0.0	0.0	0.0	0.0	0.0	0.0	0.021081851	0.021081851	0.021081851	0.0	0.0	0.0	0.0	0.0	0.0	0.0833	0.0	100.0	0.0	0.0	1.0	1.0	1.0	0	0	0	1.34092391	0.05	1.186661264	0.16
164	0.0	0.0	0.0	0.0	0.0	0.0	0.0	0.0	0.0	0.0	0.0	0.0	0.0	0.0	0.0	0.0	0.0	0.0	0.0	0.0	0.0	0.066666667	0.066666667	0.066666667	0.0	0.0	0.0	0.0	0.0	0.0	0.0833	0.0	100.0	0.0	0.0	1.0	1.0	1.0	0	0	0	1.638729757	0.05	1.346858984	0.16
165	0.0	0.0	0.0	0.0	0.0	0.0	0.0	0.0	0.0	0.0	0.0	0.0	0.0	0.0	0.0	0.0	0.0	0.0	0.0	0.0	0.0	0.210818511	0.210818511	0.210818511	0.0	0.0	0.0	0.0	0.0	0.0	0.0833	0.0	100.0	0.0	0.0	1.0	1.0	1.0	0	0	0	1.708767515	0.05	1.387168279	0.16
166	0.0	0.0	0.0	0.0	0.0	0.0	0.0	0.0	0.0	0.0	0.0	0.0	0.0	0.0	0.0	0.0	0.0	0.0	0.0	0.0	0.0	0.666666667	0.666666667	0.666666667	0.0	0.0	0.0	0.0	0.0	0.0	0.0833	0.0	100.0	0.0	0.0	1.0	1.0	1.0	0	0	0	1.611603602	0.05	1.274589301	0.16
167	0.0	0.0	0.0	0.0	0.0	0.0	0.0	0.0	0.0	0.0	0.0	0.0	0.0	0.0	0.0	0.0	0.0	0.0	0.0	0.0	0.0	2.108185107	2.108185107	2.108185107	0.0	0.0	0.0	0.0	0.0	0.0	0.0833	0.0	100.0	0.0	0.0	1.0	1.0	1.0	0	0	0	1.413654055	0.05	1.308737433	0.16
168	0.0	0.0	0.0	0.0	0.0	0.0	0.0	0.0	0.0	0.0	0.0	0.0	0.0	0.0	0.0	0.0	0.0	0.0	0.0	0.0	0.0	6.666666667	6.666666667	6.666666667	0.0	0.0	0.0	0.0	0.0	0.0	0.0833	0.0	100.0	0.0	0.0	1.0	1.0	1.0	0	0	0	0.890997254	0.05	1.175210236	0.16
169	0.0	0.0	0.0	0.0	0.0	0.0	0.0	0.0	0.0	0.0	0.0	0.0	0.0	0.0	0.0	0.0	0.0	0.0	0.0	0.0	0.0	21.06666667	21.06666667	21.06666667	0.0	0.0	0.0	0.0	0.0	0.0	0.0833	0.0	100.0	0.0	0.0	1.0	1.0	1.0	0	0	0	0.140931855	0.05	1.388176084	0.16
170	0.0	0.0	0.0	0.0	0.0	0.0	0.0	0.0	0.0	0.0	0.0	0.0	0.0	0.0	0.0	0.0	0.0	0.0	0.0	0.0	0.0	0.0	0.0	0.0	0.000210819	0.000210819	0.000210819	0.0	0.0	0.0	0.0833	0.0	0.0	0.0	0.0	1.0	1.0	1.0	0	0	0	1.047345579	0.05	0.935718662	0.16
171	0.0	0.0	0.0	0.0	0.0	0.0	0.0	0.0	0.0	0.0	0.0	0.0	0.0	0.0	0.0	0.0	0.0	0.0	0.0	0.0	0.0	0.0	0.0	0.0	0.000666667	0.000666667	0.000666667	0.0	0.0	0.0	0.0833	0.0	0.0	0.0	0.0	1.0	1.0	1.0	0	0	0	0.975487266	0.05	0.997885699	0.16
172	0.0	0.0	0.0	0.0	0.0	0.0	0.0	0.0	0.0	0.0	0.0	0.0	0.0	0.0	0.0	0.0	0.0	0.0	0.0	0.0	0.0	0.0	0.0	0.0	0.002108185	0.002108185	0.002108185	0.0	0.0	0.0	0.0833	0.0	0.0	0.0	0.0	1.0	1.0	1.0	0	0	0	0.933227416	0.05	0.972393746	0.16
173	0.0	0.0	0.0	0.0	0.0	0.0	0.0	0.0	0.0	0.0	0.0	0.0	0.0	0.0	0.0	0.0	0.0	0.0	0.0	0.0	0.0	0.0	0.0	0.0	0.006666667	0.006666667	0.006666667	0.0	0.0	0.0	0.0833	0.0	0.0	0.0	0.0	1.0	1.0	1.0	0	0	0	0.70380386	0.05	0.902842253	0.16
174	0.0	0.0	0.0	0.0	0.0	0.0	0.0	0.0	0.0	0.0	0.0	0.0	0.0	0.0	0.0	0.0	0.0	0.0	0.0	0.0	0.0	0.0	0.0	0.0	0.021081851	0.021081851	0.021081851	0.0	0.0	0.0	0.0833	0.0	0.0	0.0	0.0	1.0	1.0	1.0	0	0	0	0.359829194	0.05	0.837502562	0.16
175	0.0	0.0	0.0	0.0	0.0	0.0	0.0	0.0	0.0	0.0	0.0	0.0	0.0	0.0	0.0	0.0	0.0	0.0	0.0	0.0	0.0	0.0	0.0	0.0	0.066666667	0.066666667	0.066666667	0.0	0.0	0.0	0.0833	0.0	0.0	0.0	0.0	1.0	1.0	1.0	0	0	0	0.164938541	0.05	0.667853798	0.16
176	0.0	0.0	0.0	0.0	0.0	0.0	0.0	0.0	0.0	0.0	0.0	0.0	0.0	0.0	0.0	0.0	0.0	0.0	0.0	0.0	0.0	0.0	0.0	0.0	0.210818511	0.210818511	0.210818511	0.0	0.0	0.0	0.0833	0.0	0.0	0.0	0.0	1.0	1.0	1.0	0	0	0	0.121016741	0.05	0.501222254	0.16
177	0.0	0.0	0.0	0.0	0.0	0.0	0.0	0.0	0.0	0.0	0.0	0.0	0.0	0.0	0.0	0.0	0.0	0.0	0.0	0.0	0.0	0.0	0.0	0.0	0.666666667	0.666666667	0.666666667	0.0	0.0	0.0	0.0833	0.0	0.0	0.0	0.0	1.0	1.0	1.0	0	0	0	0.11007736	0.05	0.536690423	0.16
178	0.0	0.0	0.0	0.0	0.0	0.0	0.0	0.0	0.0	0.0	0.0	0.0	0.0	0.0	0.0	0.0	0.0	0.0	0.0	0.0	0.0	0.0	0.0	0.0	2.108185107	2.108185107	2.108185107	0.0	0.0	0.0	0.0833	0.0	0.0	0.0	0.0	1.0	1.0	1.0	0	0	0	0.103243907	0.05	0.594888764	0.16
179	0.0	0.0	0.0	0.0	0.0	0.0	0.0	0.0	0.0	0.0	0.0	0.0	0.0	0.0	0.0	0.0	0.0	0.0	0.0	0.0	0.0	0.0	0.0	0.0	6.666666667	6.666666667	6.666666667	0.0	0.0	0.0	0.0833	0.0	0.0	0.0	0.0	1.0	1.0	1.0	0	0	0	0.11197326	0.05	0.66300859	0.16
180	0.0	0.0	0.0	0.0	0.0	0.0	0.0	0.0	0.0	0.0	0.0	0.0	0.0	0.0	0.0	0.0	0.0	0.0	0.0	0.0	0.0	0.0	0.0	0.0	0.000210819	0.000210819	0.000210819	0.0	0.0	0.0	0.0833	0.0	100.0	0.0	0.0	1.0	1.0	1.0	0	0	0	1.05127906	0.05	1.035789663	0.16
181	0.0	0.0	0.0	0.0	0.0	0.0	0.0	0.0	0.0	0.0	0.0	0.0	0.0	0.0	0.0	0.0	0.0	0.0	0.0	0.0	0.0	0.0	0.0	0.0	0.000666667	0.000666667	0.000666667	0.0	0.0	0.0	0.0833	0.0	100.0	0.0	0.0	1.0	1.0	1.0	0	0	0	1.039875001	0.05	1.050717997	0.16
182	0.0	0.0	0.0	0.0	0.0	0.0	0.0	0.0	0.0	0.0	0.0	0.0	0.0	0.0	0.0	0.0	0.0	0.0	0.0	0.0	0.0	0.0	0.0	0.0	0.002108185	0.002108185	0.002108185	0.0	0.0	0.0	0.0833	0.0	100.0	0.0	0.0	1.0	1.0	1.0	0	0	0	0.999729449	0.05	1.073855664	0.16
183	0.0	0.0	0.0	0.0	0.0	0.0	0.0	0.0	0.0	0.0	0.0	0.0	0.0	0.0	0.0	0.0	0.0	0.0	0.0	0.0	0.0	0.0	0.0	0.0	0.006666667	0.006666667	0.006666667	0.0	0.0	0.0	0.0833	0.0	100.0	0.0	0.0	1.0	1.0	1.0	0	0	0	1.080325766	0.05	1.209071851	0.16
184	0.0	0.0	0.0	0.0	0.0	0.0	0.0	0.0	0.0	0.0	0.0	0.0	0.0	0.0	0.0	0.0	0.0	0.0	0.0	0.0	0.0	0.0	0.0	0.0	0.021081851	0.021081851	0.021081851	0.0	0.0	0.0	0.0833	0.0	100.0	0.0	0.0	1.0	1.0	1.0	0	0	0	1.303226626	0.05	1.226600802	0.16
185	0.0	0.0	0.0	0.0	0.0	0.0	0.0	0.0	0.0	0.0	0.0	0.0	0.0	0.0	0.0	0.0	0.0	0.0	0.0	0.0	0.0	0.0	0.0	0.0	0.066666667	0.066666667	0.066666667	0.0	0.0	0.0	0.0833	0.0	100.0	0.0	0.0	1.0	1.0	1.0	0	0	0	1.622266598	0.05	1.363227182	0.16
186	0.0	0.0	0.0	0.0	0.0	0.0	0.0	0.0	0.0	0.0	0.0	0.0	0.0	0.0	0.0	0.0	0.0	0.0	0.0	0.0	0.0	0.0	0.0	0.0	0.210818511	0.210818511	0.210818511	0.0	0.0	0.0	0.0833	0.0	100.0	0.0	0.0	1.0	1.0	1.0	0	0	0	1.625843184	0.05	1.354774388	0.16
187	0.0	0.0	0.0	0.0	0.0	0.0	0.0	0.0	0.0	0.0	0.0	0.0	0.0	0.0	0.0	0.0	0.0	0.0	0.0	0.0	0.0	0.0	0.0	0.0	0.666666667	0.666666667	0.666666667	0.0	0.0	0.0	0.0833	0.0	100.0	0.0	0.0	1.0	1.0	1.0	0	0	0	1.532303654	0.05	1.269101018	0.16
188	0.0	0.0	0.0	0.0	0.0	0.0	0.0	0.0	0.0	0.0	0.0	0.0	0.0	0.0	0.0	0.0	0.0	0.0	0.0	0.0	0.0	0.0	0.0	0.0	2.108185107	2.108185107	2.108185107	0.0	0.0	0.0	0.0833	0.0	100.0	0.0	0.0	1.0	1.0	1.0	0	0	0	1.130983509	0.05	1.202488567	0.16
189	0.0	0.0	0.0	0.0	0.0	0.0	0.0	0.0	0.0	0.0	0.0	0.0	0.0	0.0	0.0	0.0	0.0	0.0	0.0	0.0	0.0	0.0	0.0	0.0	6.666666667	6.666666667	6.666666667	0.0	0.0	0.0	0.0833	0.0	100.0	0.0	0.0	1.0	1.0	1.0	0	0	0	0.230411901	0.05	1.37959126	0.16
190	0.0	0.0	0.0	0.0	0.0	0.0	0.0	0.0	0.0	0.0	0.0	0.0	0.0	0.0	0.0	0.0	0.0	0.0	0.0	0.0	0.0	0.0	0.0	0.0	0.0	0.0	0.0	6.66667e-05	6.66667e-05	6.66667e-05	0.0833	0.0	0.0	0.0	0.0	1.0	1.0	1.0	0	0	0	0.996740281	0.05	1.042593086	0.16
191	0.0	0.0	0.0	0.0	0.0	0.0	0.0	0.0	0.0	0.0	0.0	0.0	0.0	0.0	0.0	0.0	0.0	0.0	0.0	0.0	0.0	0.0	0.0	0.0	0.0	0.0	0.0	0.000210819	0.000210819	0.000210819	0.0833	0.0	0.0	0.0	0.0	1.0	1.0	1.0	0	0	0	0.906545705	0.05	0.942052343	0.16
192	0.0	0.0	0.0	0.0	0.0	0.0	0.0	0.0	0.0	0.0	0.0	0.0	0.0	0.0	0.0	0.0	0.0	0.0	0.0	0.0	0.0	0.0	0.0	0.0	0.0	0.0	0.0	0.000666667	0.000666667	0.000666667	0.0833	0.0	0.0	0.0	0.0	1.0	1.0	1.0	0	0	0	0.705476889	0.05	0.831598582	0.16
193	0.0	0.0	0.0	0.0	0.0	0.0	0.0	0.0	0.0	0.0	0.0	0.0	0.0	0.0	0.0	0.0	0.0	0.0	0.0	0.0	0.0	0.0	0.0	0.0	0.0	0.0	0.0	0.002108185	0.002108185	0.002108185	0.0833	0.0	0.0	0.0	0.0	1.0	1.0	1.0	0	0	0	0.358643974	0.05	0.645084958	0.16
194	0.0	0.0	0.0	0.0	0.0	0.0	0.0	0.0	0.0	0.0	0.0	0.0	0.0	0.0	0.0	0.0	0.0	0.0	0.0	0.0	0.0	0.0	0.0	0.0	0.0	0.0	0.0	0.006666667	0.006666667	0.006666667	0.0833	0.0	0.0	0.0	0.0	1.0	1.0	1.0	0	0	0	0.155075675	0.05	0.419794443	0.16
195	0.0	0.0	0.0	0.0	0.0	0.0	0.0	0.0	0.0	0.0	0.0	0.0	0.0	0.0	0.0	0.0	0.0	0.0	0.0	0.0	0.0	0.0	0.0	0.0	0.0	0.0	0.0	0.021081851	0.021081851	0.021081851	0.0833	0.0	0.0	0.0	0.0	1.0	1.0	1.0	0	0	0	0.118433949	0.05	0.282786258	0.16
196	0.0	0.0	0.0	0.0	0.0	0.0	0.0	0.0	0.0	0.0	0.0	0.0	0.0	0.0	0.0	0.0	0.0	0.0	0.0	0.0	0.0	0.0	0.0	0.0	0.0	0.0	0.0	0.066666667	0.066666667	0.066666667	0.0833	0.0	0.0	0.0	0.0	1.0	1.0	1.0	0	0	0	0.108167586	0.05	0.280676264	0.16
197	0.0	0.0	0.0	0.0	0.0	0.0	0.0	0.0	0.0	0.0	0.0	0.0	0.0	0.0	0.0	0.0	0.0	0.0	0.0	0.0	0.0	0.0	0.0	0.0	0.0	0.0	0.0	0.210818511	0.210818511	0.210818511	0.0833	0.0	0.0	0.0	0.0	1.0	1.0	1.0	0	0	0	0.10232297	0.05	0.363167907	0.16
198	0.0	0.0	0.0	0.0	0.0	0.0	0.0	0.0	0.0	0.0	0.0	0.0	0.0	0.0	0.0	0.0	0.0	0.0	0.0	0.0	0.0	0.0	0.0	0.0	0.0	0.0	0.0	0.666666667	0.666666667	0.666666667	0.0833	0.0	0.0	0.0	0.0	1.0	1.0	1.0	0	0	0	0.101349326	0.05	0.352950063	0.16
199	0.0	0.0	0.0	0.0	0.0	0.0	0.0	0.0	0.0	0.0	0.0	0.0	0.0	0.0	0.0	0.0	0.0	0.0	0.0	0.0	0.0	0.0	0.0	0.0	0.0	0.0	0.0	2.106666667	2.106666667	2.106666667	0.0833	0.0	0.0	0.0	0.0	1.0	1.0	1.0	0	0	0	0.101524794	0.05	0.331912031	0.16
200	0.0	0.0	0.0	0.0	0.0	0.0	0.0	0.0	0.0	0.0	0.0	0.0	0.0	0.0	0.0	0.0	0.0	0.0	0.0	0.0	0.0	0.0	0.0	0.0	0.0	0.0	0.0	6.66667e-05	6.66667e-05	6.66667e-05	0.0833	0.0	100.0	0.0	0.0	1.0	1.0	1.0	0	0	0	1.073077861	0.05	1.104258777	0.16
201	0.0	0.0	0.0	0.0	0.0	0.0	0.0	0.0	0.0	0.0	0.0	0.0	0.0	0.0	0.0	0.0	0.0	0.0	0.0	0.0	0.0	0.0	0.0	0.0	0.0	0.0	0.0	0.000210819	0.000210819	0.000210819	0.0833	0.0	100.0	0.0	0.0	1.0	1.0	1.0	0	0	0	1.024021745	0.05	1.051436741	0.16
202	0.0	0.0	0.0	0.0	0.0	0.0	0.0	0.0	0.0	0.0	0.0	0.0	0.0	0.0	0.0	0.0	0.0	0.0	0.0	0.0	0.0	0.0	0.0	0.0	0.0	0.0	0.0	0.000666667	0.000666667	0.000666667	0.0833	0.0	100.0	0.0	0.0	1.0	1.0	1.0	0	0	0	0.979105511	0.05	0.926390731	0.16
203	0.0	0.0	0.0	0.0	0.0	0.0	0.0	0.0	0.0	0.0	0.0	0.0	0.0	0.0	0.0	0.0	0.0	0.0	0.0	0.0	0.0	0.0	0.0	0.0	0.0	0.0	0.0	0.002108185	0.002108185	0.002108185	0.0833	0.0	100.0	0.0	0.0	1.0	1.0	1.0	0	0	0	1.172496932	0.05	1.097594622	0.16
204	0.0	0.0	0.0	0.0	0.0	0.0	0.0	0.0	0.0	0.0	0.0	0.0	0.0	0.0	0.0	0.0	0.0	0.0	0.0	0.0	0.0	0.0	0.0	0.0	0.0	0.0	0.0	0.006666667	0.006666667	0.006666667	0.0833	0.0	100.0	0.0	0.0	1.0	1.0	1.0	0	0	0	1.474906896	0.05	1.300029544	0.16
205	0.0	0.0	0.0	0.0	0.0	0.0	0.0	0.0	0.0	0.0	0.0	0.0	0.0	0.0	0.0	0.0	0.0	0.0	0.0	0.0	0.0	0.0	0.0	0.0	0.0	0.0	0.0	0.021081851	0.021081851	0.021081851	0.0833	0.0	100.0	0.0	0.0	1.0	1.0	1.0	0	0	0	1.516727672	0.05	1.153930727	0.16
206	0.0	0.0	0.0	0.0	0.0	0.0	0.0	0.0	0.0	0.0	0.0	0.0	0.0	0.0	0.0	0.0	0.0	0.0	0.0	0.0	0.0	0.0	0.0	0.0	0.0	0.0	0.0	0.066666667	0.066666667	0.066666667	0.0833	0.0	100.0	0.0	0.0	1.0	1.0	1.0	0	0	0	1.600776303	0.05	1.20819543	0.16
207	0.0	0.0	0.0	0.0	0.0	0.0	0.0	0.0	0.0	0.0	0.0	0.0	0.0	0.0	0.0	0.0	0.0	0.0	0.0	0.0	0.0	0.0	0.0	0.0	0.0	0.0	0.0	0.210818511	0.210818511	0.210818511	0.0833	0.0	100.0	0.0	0.0	1.0	1.0	1.0	0	0	0	1.450696258	0.05	1.180015824	0.16
208	0.0	0.0	0.0	0.0	0.0	0.0	0.0	0.0	0.0	0.0	0.0	0.0	0.0	0.0	0.0	0.0	0.0	0.0	0.0	0.0	0.0	0.0	0.0	0.0	0.0	0.0	0.0	0.666666667	0.666666667	0.666666667	0.0833	0.0	100.0	0.0	0.0	1.0	1.0	1.0	0	0	0	0.778762147	0.05	1.263980172	0.16
209	0.0	0.0	0.0	0.0	0.0	0.0	0.0	0.0	0.0	0.0	0.0	0.0	0.0	0.0	0.0	0.0	0.0	0.0	0.0	0.0	0.0	0.0	0.0	0.0	0.0	0.0	0.0	2.106666667	2.106666667	2.106666667	0.0833	0.0	100.0	0.0	0.0	1.0	1.0	1.0	0	0	0	0.329042687	0.05	1.30634642	0.16
290	1.0	0.0	1.0	0.0	0.0	0.0	0.0	0.0	0.0	0.0	0.0	0.0	0.0	0.0	0.0	0.0	0.0	0.0	0.0	0.0	0.0	0.0	0.0	0.0	0.0	0.0	0.0	0.0	0.0	0.0	0.25	0.0	100.0	0.0	0.0	1.0	1.0	1.0	0	0	0	0.933211201	0.05		0.16
291	1.0	0.0	1.0	0.0	0.0	0.0	0.0	0.0	0.0	0.0	0.0	0.0	0.0	0.0	0.0	0.0	0.0	0.0	0.0	0.0	0.0	0.0	0.0	0.0	0.0	0.0	0.0	0.0	0.0	0.0	0.25	0.5	100.0	0.0	0.0	1.0	1.0	1.0	0	0	0	0.307015883	0.05		0.16
292	1.0	0.0	1.0	0.0	0.0	0.0	0.0	0.0	0.0	0.0	0.0	0.0	0.0	0.0	0.0	0.0	0.0	0.0	0.0	0.0	0.0	0.0	0.0	0.0	0.0	0.0	0.0	0.0	0.0	0.0	0.25	1.0	100.0	0.0	0.0	1.0	1.0	1.0	0	0	0	0.463253116	0.05		0.16
293	1.0	0.0	1.0	0.0	0.0	0.0	0.0	0.0	0.0	0.0	0.0	0.0	0.0	0.0	0.0	0.0	0.0	0.0	0.0	0.0	0.0	0.0	0.0	0.0	0.0	0.0	0.0	0.0	0.0	0.0	0.25	2.0	100.0	0.0	0.0	1.0	1.0	1.0	0	0	0	0.6603376	0.05		0.16
294	1.0	0.0	1.0	0.0	0.0	0.0	0.0	0.0	0.0	0.0	0.0	0.0	0.0	0.0	0.0	0.0	0.0	0.0	0.0	0.0	0.0	0.0	0.0	0.0	0.0	0.0	0.0	0.0	0.0	0.0	0.25	4.0	100.0	0.0	0.0	1.0	1.0	1.0	0	0	0	1.174027868	0.05		0.16
295	1.0	0.0	1.0	0.0	0.0	0.0	0.0	0.0	0.0	0.0	0.0	0.0	0.0	0.0	0.0	0.0	0.0	0.0	0.0	0.0	0.0	0.0	0.0	0.0	0.0	0.0	0.0	0.0	0.0	0.0	0.25	6.0	100.0	0.0	0.0	1.0	1.0	1.0	0	0	0	1.298811536	0.05		0.16
296	1.0	0.0	1.0	0.0	0.0	0.0	0.0	0.0	0.0	0.0	0.0	0.0	0.0	0.0	0.0	0.0	0.0	0.0	0.0	0.0	0.0	0.0	0.0	0.0	0.0	0.0	0.0	0.0	0.0	0.0	0.25	8.0	100.0	0.0	0.0	1.0	1.0	1.0	0	0	0	1.391886993	0.05		0.16
297	1.0	0.0	1.0	0.0	0.0	0.0	0.0	0.0	0.0	0.0	0.0	0.0	0.0	0.0	0.0	0.0	0.0	0.0	0.0	0.0	0.0	0.0	0.0	0.0	0.0	0.0	0.0	0.0	0.0	0.0	0.25	18.0	100.0	0.0	0.0	1.0	1.0	1.0	0	0	0	1.638418714	0.05		0.16
298	1.0	0.0	1.0	0.0	0.0	0.0	0.0	0.0	0.0	0.0	0.0	0.0	0.0	0.0	0.0	0.0	0.0	0.0	0.0	0.0	0.0	0.0	0.0	0.0	0.0	0.0	0.0	0.0	0.0	0.0	0.25	20.0	100.0	0.0	0.0	1.0	1.0	1.0	0	0	0	1.636564185	0.05		0.16
299	1.0	0.0	1.0	0.0	0.0	0.0	0.0	0.0	0.0	0.0	0.0	0.0	0.0	0.0	0.0	0.0	0.0	0.0	0.0	0.0	0.0	0.0	0.0	0.0	0.0	0.0	0.0	0.0	0.0	0.0	0.25	22.0	100.0	0.0	0.0	1.0	1.0	1.0	0	0	0	1.576481304	0.05		0.16
300	1.0	0.0	1.0	0.0	0.0	0.0	0.0	0.0	0.0	0.0	0.0	0.0	0.0	0.0	0.0	0.0	0.0	0.0	0.0	0.0	0.0	0.0	0.0	0.0	0.0	0.0	0.0	0.0	0.0	0.0	0.25	24.0	100.0	0.0	0.0	1.0	1.0	1.0	0	0	0	1.601337957	0.05		0.16
301	1.0	0.0	1.0	0.0	0.0	0.0	0.0	0.0	0.0	0.0	0.0	0.0	0.0	0.0	0.0	0.0	0.0	0.0	0.0	0.0	0.0	0.0	0.0	0.0	0.0	0.0	0.0	0.0	0.0	0.0	0.5	0.5	100.0	0.0	0.0	1.0	1.0	1.0	0	0	0	0.107163229	0.05		0.16
302	1.0	0.0	1.0	0.0	0.0	0.0	0.0	0.0	0.0	0.0	0.0	0.0	0.0	0.0	0.0	0.0	0.0	0.0	0.0	0.0	0.0	0.0	0.0	0.0	0.0	0.0	0.0	0.0	0.0	0.0	1.0	0.5	100.0	0.0	0.0	1.0	1.0	1.0	0	0	0	0.074846299	0.05		0.16
303	1.0	0.0	1.0	0.0	0.0	0.0	0.0	0.0	0.0	0.0	0.0	0.0	0.0	0.0	0.0	0.0	0.0	0.0	0.0	0.0	0.0	0.0	0.0	0.0	0.0	0.0	0.0	0.0	0.0	0.0	2.0	0.5	100.0	0.0	0.0	1.0	1.0	1.0	0	0	0	0.065406566	0.05		0.16
304	1.0	0.0	1.0	0.0	0.0	0.0	0.0	0.0	0.0	0.0	0.0	0.0	0.0	0.0	0.0	0.0	0.0	0.0	0.0	0.0	0.0	0.0	0.0	0.0	0.0	0.0	0.0	0.0	0.0	0.0	0.5	1.0	100.0	0.0	0.0	1.0	1.0	1.0	0	0	0	0.129682136	0.05		0.16
305	1.0	0.0	1.0	0.0	0.0	0.0	0.0	0.0	0.0	0.0	0.0	0.0	0.0	0.0	0.0	0.0	0.0	0.0	0.0	0.0	0.0	0.0	0.0	0.0	0.0	0.0	0.0	0.0	0.0	0.0	1.0	1.0	100.0	0.0	0.0	1.0	1.0	1.0	0	0	0	0.083790557	0.05		0.16
306	1.0	0.0	1.0	0.0	0.0	0.0	0.0	0.0	0.0	0.0	0.0	0.0	0.0	0.0	0.0	0.0	0.0	0.0	0.0	0.0	0.0	0.0	0.0	0.0	0.0	0.0	0.0	0.0	0.0	0.0	2.0	1.0	100.0	0.0	0.0	1.0	1.0	1.0	0	0	0	0.076171237	0.05		0.16
307	1.0	0.0	1.0	0.0	0.0	0.0	0.0	0.0	0.0	0.0	0.0	0.0	0.0	0.0	0.0	0.0	0.0	0.0	0.0	0.0	0.0	0.0	0.0	0.0	0.0	0.0	0.0	0.0	0.0	0.0	0.5	6.0	100.0	0.0	0.0	1.0	1.0	1.0	0	0	0	0.389286835	0.05		0.16
308	1.0	0.0	1.0	0.0	0.0	0.0	0.0	0.0	0.0	0.0	0.0	0.0	0.0	0.0	0.0	0.0	0.0	0.0	0.0	0.0	0.0	0.0	0.0	0.0	0.0	0.0	0.0	0.0	0.0	0.0	1.0	6.0	100.0	0.0	0.0	1.0	1.0	1.0	0	0	0	0.10427472	0.05		0.16
309	1.0	0.0	1.0	0.0	0.0	0.0	0.0	0.0	0.0	0.0	0.0	0.0	0.0	0.0	0.0	0.0	0.0	0.0	0.0	0.0	0.0	0.0	0.0	0.0	0.0	0.0	0.0	0.0	0.0	0.0	2.0	6.0	100.0	0.0	0.0	1.0	1.0	1.0	0	0	0	0.076636525	0.05		0.16
310	1.0	0.0	1.0	0.0	0.0	0.0	0.0	0.0	0.0	0.0	0.0	0.0	0.0	0.0	0.0	0.0	0.0	0.0	0.0	0.0	0.0	0.0	0.0	0.0	0.0	0.0	0.0	0.0	0.0	0.0	0.5	24.0	100.0	0.0	0.0	1.0	1.0	1.0	0	0	0	0.438986561	0.05		0.16
311	1.0	0.0	1.0	0.0	0.0	0.0	0.0	0.0	0.0	0.0	0.0	0.0	0.0	0.0	0.0	0.0	0.0	0.0	0.0	0.0	0.0	0.0	0.0	0.0	0.0	0.0	0.0	0.0	0.0	0.0	1.0	24.0	100.0	0.0	0.0	1.0	1.0	1.0	0	0	0	0.113328409	0.05		0.16
312	1.0	0.0	1.0	0.0	0.0	0.0	0.0	0.0	0.0	0.0	0.0	0.0	0.0	0.0	0.0	0.0	0.0	0.0	0.0	0.0	0.0	0.0	0.0	0.0	0.0	0.0	0.0	0.0	0.0	0.0	2.0	24.0	100.0	0.0	0.0	1.0	1.0	1.0	0	0	0	0.073182902	0.05		0.16
313	1.0	1.0	1.0	0.0	0.0	0.0	0.0	0.0	0.0	0.0	0.0	0.0	0.0	0.0	0.0	0.0	0.0	0.0	0.0	0.0	0.0	0.0	0.0	0.0	0.0	0.0	0.0	0.0	0.0	0.0	0.0	0.0	100.0	0.0	0.0	1.0	1.0	1.0	0	0	0	0.109234515	0.05		0.16
314	1.0	1.0	1.0	0.0	0.0	0.0	0.0	0.0	0.0	0.0	0.0	0.0	0.0	0.0	0.0	0.0	0.0	0.0	0.0	0.0	0.0	0.0	0.0	0.0	0.0	0.0	0.0	0.0	0.0	0.0	0.08	0.0	100.0	0.0	0.0	1.0	1.0	1.0	0	0	0	1.594564269	0.05		0.16
315	1.0	1.0	1.0	0.0	0.0	0.0	0.0	0.0	0.0	0.0	0.0	0.0	0.0	0.0	0.0	0.0	0.0	0.0	0.0	0.0	0.0	0.0	0.0	0.0	0.0	0.0	0.0	0.0	0.0	0.0	0.25	0.0	100.0	0.0	0.0	1.0	1.0	1.0	0	0	0	1.304468268	0.05		0.16
316	1.0	1.0	1.0	0.0	0.0	0.0	0.0	0.0	0.0	0.0	0.0	0.0	0.0	0.0	0.0	0.0	0.0	0.0	0.0	0.0	0.0	0.0	0.0	0.0	0.0	0.0	0.0	0.0	0.0	0.0	0.5	0.0	100.0	0.0	0.0	1.0	1.0	1.0	0	0	0	0.459444966	0.05		0.16
317	1.0	1.0	1.0	0.0	0.0	0.0	0.0	0.0	0.0	0.0	0.0	0.0	0.0	0.0	0.0	0.0	0.0	0.0	0.0	0.0	0.0	0.0	0.0	0.0	0.0	0.0	0.0	0.0	0.0	0.0	1.0	0.0	100.0	0.0	0.0	1.0	1.0	1.0	0	0	0	0.150583625	0.05		0.16
318	1.0	1.0	1.0	0.0	0.0	0.0	0.0	0.0	0.0	0.0	0.0	0.0	0.0	0.0	0.0	0.0	0.0	0.0	0.0	0.0	0.0	0.0	0.0	0.0	0.0	0.0	0.0	0.0	0.0	0.0	2.0	0.0	100.0	0.0	0.0	1.0	1.0	1.0	0	0	0	0.11104102	0.05		0.16
319	1.0	1.0	1.0	0.0	0.0	0.0	0.0	0.0	0.0	0.0	0.0	0.0	0.0	0.0	0.0	0.0	0.0	0.0	0.0	0.0	0.0	0.0	0.0	0.0	0.0	0.0	0.0	0.0	0.0	0.0	4.0	0.0	100.0	0.0	0.0	1.0	1.0	1.0	0	0	0	0.117770119	0.05		0.16
320	1.0	1.0	1.0	0.0	0.0	0.0	0.0	0.0	0.0	0.0	0.0	0.0	0.0	0.0	0.0	0.0	0.0	0.0	0.0	0.0	0.0	0.0	0.0	0.0	0.0	0.0	0.0	0.0	0.0	0.0	6.0	0.0	100.0	0.0	0.0	1.0	1.0	1.0	0	0	0	0.136034253	0.05		0.16
321	1.0	1.0	1.0	0.0	0.0	0.0	0.0	0.0	0.0	0.0	0.0	0.0	0.0	0.0	0.0	0.0	0.0	0.0	0.0	0.0	0.0	0.0	0.0	0.0	0.0	0.0	0.0	0.0	0.0	0.0	8.0	0.0	100.0	0.0	0.0	1.0	1.0	1.0	0	0	0	0.118616302	0.05		0.16
322	1.0	1.0	1.0	0.0	0.0	0.0	0.0	0.0	0.0	0.0	0.0	0.0	0.0	0.0	0.0	0.0	0.0	0.0	0.0	0.0	0.0	0.0	0.0	0.0	0.0	0.0	0.0	0.0	0.0	0.0	0.0	0.0	100.0	0.0	0.0	9.18958683997628	9.18958683997628	9.18958683997628	0	0	0	0.265690538	0.05		0.16
323	1.0	1.0	1.0	0.0	0.0	0.0	0.0	0.0	0.0	0.0	0.0	0.0	0.0	0.0	0.0	0.0	0.0	0.0	0.0	0.0	0.0	0.0	0.0	0.0	0.0	0.0	0.0	0.0	0.0	0.0	0.08	0.0	100.0	0.0	0.0	9.18958683997628	9.18958683997628	9.18958683997628	0	0	0	1.37180476	0.05		0.16
324	1.0	1.0	1.0	0.0	0.0	0.0	0.0	0.0	0.0	0.0	0.0	0.0	0.0	0.0	0.0	0.0	0.0	0.0	0.0	0.0	0.0	0.0	0.0	0.0	0.0	0.0	0.0	0.0	0.0	0.0	0.25	0.0	100.0	0.0	0.0	9.18958683997628	9.18958683997628	9.18958683997628	0	0	0	1.53020517	0.05		0.16
325	1.0	1.0	1.0	0.0	0.0	0.0	0.0	0.0	0.0	0.0	0.0	0.0	0.0	0.0	0.0	0.0	0.0	0.0	0.0	0.0	0.0	0.0	0.0	0.0	0.0	0.0	0.0	0.0	0.0	0.0	0.5	0.0	100.0	0.0	0.0	9.18958683997628	9.18958683997628	9.18958683997628	0	0	0	1.380561656	0.05		0.16
326	1.0	1.0	1.0	0.0	0.0	0.0	0.0	0.0	0.0	0.0	0.0	0.0	0.0	0.0	0.0	0.0	0.0	0.0	0.0	0.0	0.0	0.0	0.0	0.0	0.0	0.0	0.0	0.0	0.0	0.0	1.0	0.0	100.0	0.0	0.0	9.18958683997628	9.18958683997628	9.18958683997628	0	0	0	1.210338124	0.05		0.16
327	1.0	1.0	1.0	0.0	0.0	0.0	0.0	0.0	0.0	0.0	0.0	0.0	0.0	0.0	0.0	0.0	0.0	0.0	0.0	0.0	0.0	0.0	0.0	0.0	0.0	0.0	0.0	0.0	0.0	0.0	2.0	0.0	100.0	0.0	0.0	9.18958683997628	9.18958683997628	9.18958683997628	0	0	0	0.696599467	0.05		0.16
328	1.0	1.0	1.0	0.0	0.0	0.0	0.0	0.0	0.0	0.0	0.0	0.0	0.0	0.0	0.0	0.0	0.0	0.0	0.0	0.0	0.0	0.0	0.0	0.0	0.0	0.0	0.0	0.0	0.0	0.0	4.0	0.0	100.0	0.0	0.0	9.18958683997628	9.18958683997628	9.18958683997628	0	0	0	0.748937149	0.05		0.16
329	1.0	1.0	1.0	0.0	0.0	0.0	0.0	0.0	0.0	0.0	0.0	0.0	0.0	0.0	0.0	0.0	0.0	0.0	0.0	0.0	0.0	0.0	0.0	0.0	0.0	0.0	0.0	0.0	0.0	0.0	6.0	0.0	100.0	0.0	0.0	9.18958683997628	9.18958683997628	9.18958683997628	0	0	0	0.744455062	0.05		0.16
330	1.0	1.0	1.0	0.0	0.0	0.0	0.0	0.0	0.0	0.0	0.0	0.0	0.0	0.0	0.0	0.0	0.0	0.0	0.0	0.0	0.0	0.0	0.0	0.0	0.0	0.0	0.0	0.0	0.0	0.0	8.0	0.0	100.0	0.0	0.0	9.18958683997628	9.18958683997628	9.18958683997628	0	0	0	0.831560054	0.05		0.16
331	1.0	1.0	1.0	0.0	0.0	0.0	0.0	0.0	0.0	0.0	0.0	0.0	0.0	0.0	0.0	0.0	0.0	0.0	0.0	0.0	0.0	0.0	0.0	0.0	0.0	0.0	0.0	0.0	0.0	0.0	0.0	0.0	100.0	0.0	0.0	4.0	4.0	4.0	0	0	0	0.187084049	0.05		0.16
332	1.0	1.0	1.0	0.0	0.0	0.0	0.0	0.0	0.0	0.0	0.0	0.0	0.0	0.0	0.0	0.0	0.0	0.0	0.0	0.0	0.0	0.0	0.0	0.0	0.0	0.0	0.0	0.0	0.0	0.0	0.08	0.0	100.0	0.0	0.0	4.0	4.0	4.0	0	0	0	1.637912726	0.05		0.16
333	1.0	1.0	1.0	0.0	0.0	0.0	0.0	0.0	0.0	0.0	0.0	0.0	0.0	0.0	0.0	0.0	0.0	0.0	0.0	0.0	0.0	0.0	0.0	0.0	0.0	0.0	0.0	0.0	0.0	0.0	0.25	0.0	100.0	0.0	0.0	4.0	4.0	4.0	0	0	0	1.680625924	0.05		0.16
334	1.0	1.0	1.0	0.0	0.0	0.0	0.0	0.0	0.0	0.0	0.0	0.0	0.0	0.0	0.0	0.0	0.0	0.0	0.0	0.0	0.0	0.0	0.0	0.0	0.0	0.0	0.0	0.0	0.0	0.0	0.5	0.0	100.0	0.0	0.0	4.0	4.0	4.0	0	0	0	1.64817137	0.05		0.16
335	1.0	1.0	1.0	0.0	0.0	0.0	0.0	0.0	0.0	0.0	0.0	0.0	0.0	0.0	0.0	0.0	0.0	0.0	0.0	0.0	0.0	0.0	0.0	0.0	0.0	0.0	0.0	0.0	0.0	0.0	1.0	0.0	100.0	0.0	0.0	4.0	4.0	4.0	0	0	0	1.156122192	0.05		0.16
336	1.0	1.0	1.0	0.0	0.0	0.0	0.0	0.0	0.0	0.0	0.0	0.0	0.0	0.0	0.0	0.0	0.0	0.0	0.0	0.0	0.0	0.0	0.0	0.0	0.0	0.0	0.0	0.0	0.0	0.0	2.0	0.0	100.0	0.0	0.0	4.0	4.0	4.0	0	0	0	0.665744479	0.05		0.16
337	1.0	1.0	1.0	0.0	0.0	0.0	0.0	0.0	0.0	0.0	0.0	0.0	0.0	0.0	0.0	0.0	0.0	0.0	0.0	0.0	0.0	0.0	0.0	0.0	0.0	0.0	0.0	0.0	0.0	0.0	4.0	0.0	100.0	0.0	0.0	4.0	4.0	4.0	0	0	0	0.787015904	0.05		0.16
338	1.0	1.0	1.0	0.0	0.0	0.0	0.0	0.0	0.0	0.0	0.0	0.0	0.0	0.0	0.0	0.0	0.0	0.0	0.0	0.0	0.0	0.0	0.0	0.0	0.0	0.0	0.0	0.0	0.0	0.0	6.0	0.0	100.0	0.0	0.0	4.0	4.0	4.0	0	0	0	0.846196657	0.05		0.16
339	1.0	1.0	1.0	0.0	0.0	0.0	0.0	0.0	0.0	0.0	0.0	0.0	0.0	0.0	0.0	0.0	0.0	0.0	0.0	0.0	0.0	0.0	0.0	0.0	0.0	0.0	0.0	0.0	0.0	0.0	8.0	0.0	100.0	0.0	0.0	4.0	4.0	4.0	0	0	0	0.893351445	0.05		0.16
340	1.0	1.0	1.0	0.0	0.0	0.0	0.0	0.0	0.0	0.0	0.0	0.0	0.0	0.0	0.0	0.0	0.0	0.0	0.0	0.0	0.0	0.0	0.0	0.0	0.0	0.0	0.0	0.0	0.0	0.0	0.0	0.0	100.0	0.0	0.0	0.025382887386132362	0.025382887386132362	0.025382887386132362	0	0	0	0.094154363	0.05		0.16
341	1.0	1.0	1.0	0.0	0.0	0.0	0.0	0.0	0.0	0.0	0.0	0.0	0.0	0.0	0.0	0.0	0.0	0.0	0.0	0.0	0.0	0.0	0.0	0.0	0.0	0.0	0.0	0.0	0.0	0.0	0.08	0.0	100.0	0.0	0.0	0.025382887386132362	0.025382887386132362	0.025382887386132362	0	0	0	0.091029607	0.05		0.16
342	1.0	1.0	1.0	0.0	0.0	0.0	0.0	0.0	0.0	0.0	0.0	0.0	0.0	0.0	0.0	0.0	0.0	0.0	0.0	0.0	0.0	0.0	0.0	0.0	0.0	0.0	0.0	0.0	0.0	0.0	0.25	0.0	100.0	0.0	0.0	0.025382887386132362	0.025382887386132362	0.025382887386132362	0	0	0	0.097112508	0.05		0.16
343	1.0	1.0	1.0	0.0	0.0	0.0	0.0	0.0	0.0	0.0	0.0	0.0	0.0	0.0	0.0	0.0	0.0	0.0	0.0	0.0	0.0	0.0	0.0	0.0	0.0	0.0	0.0	0.0	0.0	0.0	0.5	0.0	100.0	0.0	0.0	0.025382887386132362	0.025382887386132362	0.025382887386132362	0	0	0	0.081060531	0.05		0.16
344	1.0	1.0	1.0	0.0	0.0	0.0	0.0	0.0	0.0	0.0	0.0	0.0	0.0	0.0	0.0	0.0	0.0	0.0	0.0	0.0	0.0	0.0	0.0	0.0	0.0	0.0	0.0	0.0	0.0	0.0	1.0	0.0	100.0	0.0	0.0	0.025382887386132362	0.025382887386132362	0.025382887386132362	0	0	0	0.087722599	0.05		0.16
345	1.0	1.0	1.0	0.0	0.0	0.0	0.0	0.0	0.0	0.0	0.0	0.0	0.0	0.0	0.0	0.0	0.0	0.0	0.0	0.0	0.0	0.0	0.0	0.0	0.0	0.0	0.0	0.0	0.0	0.0	2.0	0.0	100.0	0.0	0.0	0.025382887386132362	0.025382887386132362	0.025382887386132362	0	0	0	0.07705769	0.05		0.16
346	1.0	1.0	1.0	0.0	0.0	0.0	0.0	0.0	0.0	0.0	0.0	0.0	0.0	0.0	0.0	0.0	0.0	0.0	0.0	0.0	0.0	0.0	0.0	0.0	0.0	0.0	0.0	0.0	0.0	0.0	4.0	0.0	100.0	0.0	0.0	0.025382887386132362	0.025382887386132362	0.025382887386132362	0	0	0		0.05		0.16
347	1.0	1.0	1.0	0.0	0.0	0.0	0.0	0.0	0.0	0.0	0.0	0.0	0.0	0.0	0.0	0.0	0.0	0.0	0.0	0.0	0.0	0.0	0.0	0.0	0.0	0.0	0.0	0.0	0.0	0.0	6.0	0.0	100.0	0.0	0.0	0.025382887386132362	0.025382887386132362	0.025382887386132362	0	0	0	0.095588617	0.05		0.16
348	1.0	1.0	1.0	0.0	0.0	0.0	0.0	0.0	0.0	0.0	0.0	0.0	0.0	0.0	0.0	0.0	0.0	0.0	0.0	0.0	0.0	0.0	0.0	0.0	0.0	0.0	0.0	0.0	0.0	0.0	8.0	0.0	100.0	0.0	0.0	0.025382887386132362	0.025382887386132362	0.025382887386132362	0	0	0		0.05		0.16
349	0.000316228	0.000316228	0.000316228	0.0	0.0	0.0	0.0	0.0	0.0	0.0	0.0	0.0	0.0	0.0	0.0	0.0	0.0	0.0	0.0	0.0	0.0	0.0	0.0	0.0	0.0	0.0	0.0	0.0	0.0	0.0	8.0	0.0	0.0	0.0	0.0	9.18958683997628	9.18958683997628	9.18958683997628	0	0	0	0.904677473	0.05	0.922857874	0.16
350	0.001	0.001	0.001	0.0	0.0	0.0	0.0	0.0	0.0	0.0	0.0	0.0	0.0	0.0	0.0	0.0	0.0	0.0	0.0	0.0	0.0	0.0	0.0	0.0	0.0	0.0	0.0	0.0	0.0	0.0	8.0	0.0	0.0	0.0	0.0	9.18958683997628	9.18958683997628	9.18958683997628	0	0	0	0.867229453	0.05	0.82874008	0.16
351	0.003162278	0.003162278	0.003162278	0.0	0.0	0.0	0.0	0.0	0.0	0.0	0.0	0.0	0.0	0.0	0.0	0.0	0.0	0.0	0.0	0.0	0.0	0.0	0.0	0.0	0.0	0.0	0.0	0.0	0.0	0.0	8.0	0.0	0.0	0.0	0.0	9.18958683997628	9.18958683997628	9.18958683997628	0	0	0	0.853399469	0.05	0.802289875	0.16
352	0.01	0.01	0.01	0.0	0.0	0.0	0.0	0.0	0.0	0.0	0.0	0.0	0.0	0.0	0.0	0.0	0.0	0.0	0.0	0.0	0.0	0.0	0.0	0.0	0.0	0.0	0.0	0.0	0.0	0.0	8.0	0.0	0.0	0.0	0.0	9.18958683997628	9.18958683997628	9.18958683997628	0	0	0	0.772009596	0.05	0.737408356	0.16
353	0.031622777	0.031622777	0.031622777	0.0	0.0	0.0	0.0	0.0	0.0	0.0	0.0	0.0	0.0	0.0	0.0	0.0	0.0	0.0	0.0	0.0	0.0	0.0	0.0	0.0	0.0	0.0	0.0	0.0	0.0	0.0	8.0	0.0	0.0	0.0	0.0	9.18958683997628	9.18958683997628	9.18958683997628	0	0	0	0.549076198	0.05	0.559475653	0.16
354	0.1	0.1	0.1	0.0	0.0	0.0	0.0	0.0	0.0	0.0	0.0	0.0	0.0	0.0	0.0	0.0	0.0	0.0	0.0	0.0	0.0	0.0	0.0	0.0	0.0	0.0	0.0	0.0	0.0	0.0	8.0	0.0	0.0	0.0	0.0	9.18958683997628	9.18958683997628	9.18958683997628	0	0	0	0.302543723	0.05	0.315767335	0.16
355	0.316227766	0.316227766	0.316227766	0.0	0.0	0.0	0.0	0.0	0.0	0.0	0.0	0.0	0.0	0.0	0.0	0.0	0.0	0.0	0.0	0.0	0.0	0.0	0.0	0.0	0.0	0.0	0.0	0.0	0.0	0.0	8.0	0.0	0.0	0.0	0.0	9.18958683997628	9.18958683997628	9.18958683997628	0	0	0	0.200882417	0.05	0.121600589	0.16
356	1.0	1.0	1.0	0.0	0.0	0.0	0.0	0.0	0.0	0.0	0.0	0.0	0.0	0.0	0.0	0.0	0.0	0.0	0.0	0.0	0.0	0.0	0.0	0.0	0.0	0.0	0.0	0.0	0.0	0.0	8.0	0.0	0.0	0.0	0.0	9.18958683997628	9.18958683997628	9.18958683997628	0	0	0	0.149110549	0.05	0.066039288	0.16
357	3.16227766	3.16227766	3.16227766	0.0	0.0	0.0	0.0	0.0	0.0	0.0	0.0	0.0	0.0	0.0	0.0	0.0	0.0	0.0	0.0	0.0	0.0	0.0	0.0	0.0	0.0	0.0	0.0	0.0	0.0	0.0	8.0	0.0	0.0	0.0	0.0	9.18958683997628	9.18958683997628	9.18958683997628	0	0	0	0.125008575	0.05	0.061615377	0.16
358	10.0	10.0	10.0	0.0	0.0	0.0	0.0	0.0	0.0	0.0	0.0	0.0	0.0	0.0	0.0	0.0	0.0	0.0	0.0	0.0	0.0	0.0	0.0	0.0	0.0	0.0	0.0	0.0	0.0	0.0	8.0	0.0	0.0	0.0	0.0	9.18958683997628	9.18958683997628	9.18958683997628	0	0	0	0.103539023	0.05	0.120333431	0.16
359	0.000316228	0.000316228	0.000316228	0.0	0.0	0.0	0.0	0.0	0.0	0.0	0.0	0.0	0.0	0.0	0.0	0.0	0.0	0.0	0.0	0.0	0.0	0.0	0.0	0.0	0.0	0.0	0.0	0.0	0.0	0.0	8.0	0.0	100.0	0.0	0.0	9.18958683997628	9.18958683997628	9.18958683997628	0	0	0	0.925694683	0.05	0.801039662	0.16
360	0.001	0.001	0.001	0.0	0.0	0.0	0.0	0.0	0.0	0.0	0.0	0.0	0.0	0.0	0.0	0.0	0.0	0.0	0.0	0.0	0.0	0.0	0.0	0.0	0.0	0.0	0.0	0.0	0.0	0.0	8.0	0.0	100.0	0.0	0.0	9.18958683997628	9.18958683997628	9.18958683997628	0	0	0	0.931540076	0.05	0.797829097	0.16
361	0.003162278	0.003162278	0.003162278	0.0	0.0	0.0	0.0	0.0	0.0	0.0	0.0	0.0	0.0	0.0	0.0	0.0	0.0	0.0	0.0	0.0	0.0	0.0	0.0	0.0	0.0	0.0	0.0	0.0	0.0	0.0	8.0	0.0	100.0	0.0	0.0	9.18958683997628	9.18958683997628	9.18958683997628	0	0	0	0.937268008	0.05	0.782574615	0.16
362	0.01	0.01	0.01	0.0	0.0	0.0	0.0	0.0	0.0	0.0	0.0	0.0	0.0	0.0	0.0	0.0	0.0	0.0	0.0	0.0	0.0	0.0	0.0	0.0	0.0	0.0	0.0	0.0	0.0	0.0	8.0	0.0	100.0	0.0	0.0	9.18958683997628	9.18958683997628	9.18958683997628	0	0	0	0.896716	0.05	0.783023321	0.16
363	0.031622777	0.031622777	0.031622777	0.0	0.0	0.0	0.0	0.0	0.0	0.0	0.0	0.0	0.0	0.0	0.0	0.0	0.0	0.0	0.0	0.0	0.0	0.0	0.0	0.0	0.0	0.0	0.0	0.0	0.0	0.0	8.0	0.0	100.0	0.0	0.0	9.18958683997628	9.18958683997628	9.18958683997628	0	0	0	0.794835402	0.05	0.657961717	0.16
364	0.1	0.1	0.1	0.0	0.0	0.0	0.0	0.0	0.0	0.0	0.0	0.0	0.0	0.0	0.0	0.0	0.0	0.0	0.0	0.0	0.0	0.0	0.0	0.0	0.0	0.0	0.0	0.0	0.0	0.0	8.0	0.0	100.0	0.0	0.0	9.18958683997628	9.18958683997628	9.18958683997628	0	0	0	0.666652142	0.05	0.478719345	0.16
365	0.316227766	0.316227766	0.316227766	0.0	0.0	0.0	0.0	0.0	0.0	0.0	0.0	0.0	0.0	0.0	0.0	0.0	0.0	0.0	0.0	0.0	0.0	0.0	0.0	0.0	0.0	0.0	0.0	0.0	0.0	0.0	8.0	0.0	100.0	0.0	0.0	9.18958683997628	9.18958683997628	9.18958683997628	0	0	0	0.563206749	0.05	0.314024783	0.16
366	1.0	1.0	1.0	0.0	0.0	0.0	0.0	0.0	0.0	0.0	0.0	0.0	0.0	0.0	0.0	0.0	0.0	0.0	0.0	0.0	0.0	0.0	0.0	0.0	0.0	0.0	0.0	0.0	0.0	0.0	8.0	0.0	100.0	0.0	0.0	9.18958683997628	9.18958683997628	9.18958683997628	0	0	0	0.567385093	0.05	0.265596606	0.16
367	3.16227766	3.16227766	3.16227766	0.0	0.0	0.0	0.0	0.0	0.0	0.0	0.0	0.0	0.0	0.0	0.0	0.0	0.0	0.0	0.0	0.0	0.0	0.0	0.0	0.0	0.0	0.0	0.0	0.0	0.0	0.0	8.0	0.0	100.0	0.0	0.0	9.18958683997628	9.18958683997628	9.18958683997628	0	0	0	0.523249144	0.05	0.208467375	0.16
368	10.0	10.0	10.0	0.0	0.0	0.0	0.0	0.0	0.0	0.0	0.0	0.0	0.0	0.0	0.0	0.0	0.0	0.0	0.0	0.0	0.0	0.0	0.0	0.0	0.0	0.0	0.0	0.0	0.0	0.0	8.0	0.0	100.0	0.0	0.0	9.18958683997628	9.18958683997628	9.18958683997628	0	0	0	0.54010585	0.05	0.216921103	0.16
369	0.0	0.0	0.0	3.16228e-05	3.16228e-05	3.16228e-05	0.0	0.0	0.0	0.0	0.0	0.0	0.0	0.0	0.0	0.0	0.0	0.0	0.0	0.0	0.0	0.0	0.0	0.0	0.0	0.0	0.0	0.0	0.0	0.0	8.0	0.0	0.0	0.0	0.0	9.18958683997628	9.18958683997628	9.18958683997628	0	0	0	0.900775995	0.05	1.004646126	0.16
370	0.0	0.0	0.0	0.0001	0.0001	0.0001	0.0	0.0	0.0	0.0	0.0	0.0	0.0	0.0	0.0	0.0	0.0	0.0	0.0	0.0	0.0	0.0	0.0	0.0	0.0	0.0	0.0	0.0	0.0	0.0	8.0	0.0	0.0	0.0	0.0	9.18958683997628	9.18958683997628	9.18958683997628	0	0	0	0.874193915	0.05	0.978915536	0.16
371	0.0	0.0	0.0	0.000316228	0.000316228	0.000316228	0.0	0.0	0.0	0.0	0.0	0.0	0.0	0.0	0.0	0.0	0.0	0.0	0.0	0.0	0.0	0.0	0.0	0.0	0.0	0.0	0.0	0.0	0.0	0.0	8.0	0.0	0.0	0.0	0.0	9.18958683997628	9.18958683997628	9.18958683997628	0	0	0	0.839940135	0.05	0.986410929	0.16
372	0.0	0.0	0.0	0.001	0.001	0.001	0.0	0.0	0.0	0.0	0.0	0.0	0.0	0.0	0.0	0.0	0.0	0.0	0.0	0.0	0.0	0.0	0.0	0.0	0.0	0.0	0.0	0.0	0.0	0.0	8.0	0.0	0.0	0.0	0.0	9.18958683997628	9.18958683997628	9.18958683997628	0	0	0	0.646023189	0.05	0.873246363	0.16
373	0.0	0.0	0.0	0.003162278	0.003162278	0.003162278	0.0	0.0	0.0	0.0	0.0	0.0	0.0	0.0	0.0	0.0	0.0	0.0	0.0	0.0	0.0	0.0	0.0	0.0	0.0	0.0	0.0	0.0	0.0	0.0	8.0	0.0	0.0	0.0	0.0	9.18958683997628	9.18958683997628	9.18958683997628	0	0	0	0.391613079	0.05	0.548053404	0.16
374	0.0	0.0	0.0	0.01	0.01	0.01	0.0	0.0	0.0	0.0	0.0	0.0	0.0	0.0	0.0	0.0	0.0	0.0	0.0	0.0	0.0	0.0	0.0	0.0	0.0	0.0	0.0	0.0	0.0	0.0	8.0	0.0	0.0	0.0	0.0	9.18958683997628	9.18958683997628	9.18958683997628	0	0	0	0.231693404	0.05	0.265445982	0.16
375	0.0	0.0	0.0	0.031622777	0.031622777	0.031622777	0.0	0.0	0.0	0.0	0.0	0.0	0.0	0.0	0.0	0.0	0.0	0.0	0.0	0.0	0.0	0.0	0.0	0.0	0.0	0.0	0.0	0.0	0.0	0.0	8.0	0.0	0.0	0.0	0.0	9.18958683997628	9.18958683997628	9.18958683997628	0	0	0	0.153017696	0.05	0.108618233	0.16
376	0.0	0.0	0.0	0.1	0.1	0.1	0.0	0.0	0.0	0.0	0.0	0.0	0.0	0.0	0.0	0.0	0.0	0.0	0.0	0.0	0.0	0.0	0.0	0.0	0.0	0.0	0.0	0.0	0.0	0.0	8.0	0.0	0.0	0.0	0.0	9.18958683997628	9.18958683997628	9.18958683997628	0	0	0	0.132470529	0.05	0.082470605	0.16
377	0.0	0.0	0.0	0.316227766	0.316227766	0.316227766	0.0	0.0	0.0	0.0	0.0	0.0	0.0	0.0	0.0	0.0	0.0	0.0	0.0	0.0	0.0	0.0	0.0	0.0	0.0	0.0	0.0	0.0	0.0	0.0	8.0	0.0	0.0	0.0	0.0	9.18958683997628	9.18958683997628	9.18958683997628	0	0	0	0.117846493	0.05	0.078630223	0.16
378	0.0	0.0	0.0	1.0	1.0	1.0	0.0	0.0	0.0	0.0	0.0	0.0	0.0	0.0	0.0	0.0	0.0	0.0	0.0	0.0	0.0	0.0	0.0	0.0	0.0	0.0	0.0	0.0	0.0	0.0	8.0	0.0	0.0	0.0	0.0	9.18958683997628	9.18958683997628	9.18958683997628	0	0	0	0.107265927	0.05	0.101795481	0.16
379	0.0	0.0	0.0	3.16228e-05	3.16228e-05	3.16228e-05	0.0	0.0	0.0	0.0	0.0	0.0	0.0	0.0	0.0	0.0	0.0	0.0	0.0	0.0	0.0	0.0	0.0	0.0	0.0	0.0	0.0	0.0	0.0	0.0	8.0	0.0	100.0	0.0	0.0	9.18958683997628	9.18958683997628	9.18958683997628	0	0	0	0.95111352	0.05	0.965068693	0.16
380	0.0	0.0	0.0	0.0001	0.0001	0.0001	0.0	0.0	0.0	0.0	0.0	0.0	0.0	0.0	0.0	0.0	0.0	0.0	0.0	0.0	0.0	0.0	0.0	0.0	0.0	0.0	0.0	0.0	0.0	0.0	8.0	0.0	100.0	0.0	0.0	9.18958683997628	9.18958683997628	9.18958683997628	0	0	0	0.9168745	0.05	1.004681391	0.16
381	0.0	0.0	0.0	0.000316228	0.000316228	0.000316228	0.0	0.0	0.0	0.0	0.0	0.0	0.0	0.0	0.0	0.0	0.0	0.0	0.0	0.0	0.0	0.0	0.0	0.0	0.0	0.0	0.0	0.0	0.0	0.0	8.0	0.0	100.0	0.0	0.0	9.18958683997628	9.18958683997628	9.18958683997628	0	0	0	0.922857963	0.05	1.021604771	0.16
382	0.0	0.0	0.0	0.001	0.001	0.001	0.0	0.0	0.0	0.0	0.0	0.0	0.0	0.0	0.0	0.0	0.0	0.0	0.0	0.0	0.0	0.0	0.0	0.0	0.0	0.0	0.0	0.0	0.0	0.0	8.0	0.0	100.0	0.0	0.0	9.18958683997628	9.18958683997628	9.18958683997628	0	0	0	0.852446122	0.05	0.929266002	0.16
383	0.0	0.0	0.0	0.003162278	0.003162278	0.003162278	0.0	0.0	0.0	0.0	0.0	0.0	0.0	0.0	0.0	0.0	0.0	0.0	0.0	0.0	0.0	0.0	0.0	0.0	0.0	0.0	0.0	0.0	0.0	0.0	8.0	0.0	100.0	0.0	0.0	9.18958683997628	9.18958683997628	9.18958683997628	0	0	0	0.712689465	0.05	0.72418228	0.16
384	0.0	0.0	0.0	0.01	0.01	0.01	0.0	0.0	0.0	0.0	0.0	0.0	0.0	0.0	0.0	0.0	0.0	0.0	0.0	0.0	0.0	0.0	0.0	0.0	0.0	0.0	0.0	0.0	0.0	0.0	8.0	0.0	100.0	0.0	0.0	9.18958683997628	9.18958683997628	9.18958683997628	0	0	0	0.621331338	0.05	0.45974573	0.16
385	0.0	0.0	0.0	0.031622777	0.031622777	0.031622777	0.0	0.0	0.0	0.0	0.0	0.0	0.0	0.0	0.0	0.0	0.0	0.0	0.0	0.0	0.0	0.0	0.0	0.0	0.0	0.0	0.0	0.0	0.0	0.0	8.0	0.0	100.0	0.0	0.0	9.18958683997628	9.18958683997628	9.18958683997628	0	0	0	0.587927742	0.05	0.334387119	0.16
386	0.0	0.0	0.0	0.1	0.1	0.1	0.0	0.0	0.0	0.0	0.0	0.0	0.0	0.0	0.0	0.0	0.0	0.0	0.0	0.0	0.0	0.0	0.0	0.0	0.0	0.0	0.0	0.0	0.0	0.0	8.0	0.0	100.0	0.0	0.0	9.18958683997628	9.18958683997628	9.18958683997628	0	0	0	0.583843522	0.05	0.319659254	0.16
387	0.0	0.0	0.0	0.316227766	0.316227766	0.316227766	0.0	0.0	0.0	0.0	0.0	0.0	0.0	0.0	0.0	0.0	0.0	0.0	0.0	0.0	0.0	0.0	0.0	0.0	0.0	0.0	0.0	0.0	0.0	0.0	8.0	0.0	100.0	0.0	0.0	9.18958683997628	9.18958683997628	9.18958683997628	0	0	0	0.575894475	0.05	0.264380091	0.16
388	0.0	0.0	0.0	1.0	1.0	1.0	0.0	0.0	0.0	0.0	0.0	0.0	0.0	0.0	0.0	0.0	0.0	0.0	0.0	0.0	0.0	0.0	0.0	0.0	0.0	0.0	0.0	0.0	0.0	0.0	8.0	0.0	100.0	0.0	0.0	9.18958683997628	9.18958683997628	9.18958683997628	0	0	0	0.580759521	0.05	0.243503063	0.16
389	0.0	0.0	0.0	0.0	0.0	0.0	0.0	0.0	0.0	0.0001	0.0001	0.0001	0.0	0.0	0.0	0.0	0.0	0.0	0.0	0.0	0.0	0.0	0.0	0.0	0.0	0.0	0.0	0.0	0.0	0.0	8.0	0.0	0.0	0.0	0.0	9.18958683997628	9.18958683997628	9.18958683997628	0	0	0	0.958841277	0.05	1.081055176	0.16
390	0.0	0.0	0.0	0.0	0.0	0.0	0.0	0.0	0.0	0.000316228	0.000316228	0.000316228	0.0	0.0	0.0	0.0	0.0	0.0	0.0	0.0	0.0	0.0	0.0	0.0	0.0	0.0	0.0	0.0	0.0	0.0	8.0	0.0	0.0	0.0	0.0	9.18958683997628	9.18958683997628	9.18958683997628	0	0	0	0.909182999	0.05	1.058647664	0.16
391	0.0	0.0	0.0	0.0	0.0	0.0	0.0	0.0	0.0	0.001	0.001	0.001	0.0	0.0	0.0	0.0	0.0	0.0	0.0	0.0	0.0	0.0	0.0	0.0	0.0	0.0	0.0	0.0	0.0	0.0	8.0	0.0	0.0	0.0	0.0	9.18958683997628	9.18958683997628	9.18958683997628	0	0	0	0.862358286	0.05	0.9628728	0.16
392	0.0	0.0	0.0	0.0	0.0	0.0	0.0	0.0	0.0	0.003162278	0.003162278	0.003162278	0.0	0.0	0.0	0.0	0.0	0.0	0.0	0.0	0.0	0.0	0.0	0.0	0.0	0.0	0.0	0.0	0.0	0.0	8.0	0.0	0.0	0.0	0.0	9.18958683997628	9.18958683997628	9.18958683997628	0	0	0	0.660204694	0.05	0.759563924	0.16
393	0.0	0.0	0.0	0.0	0.0	0.0	0.0	0.0	0.0	0.01	0.01	0.01	0.0	0.0	0.0	0.0	0.0	0.0	0.0	0.0	0.0	0.0	0.0	0.0	0.0	0.0	0.0	0.0	0.0	0.0	8.0	0.0	0.0	0.0	0.0	9.18958683997628	9.18958683997628	9.18958683997628	0	0	0	0.310810988	0.05	0.432731071	0.16
394	0.0	0.0	0.0	0.0	0.0	0.0	0.0	0.0	0.0	0.031622777	0.031622777	0.031622777	0.0	0.0	0.0	0.0	0.0	0.0	0.0	0.0	0.0	0.0	0.0	0.0	0.0	0.0	0.0	0.0	0.0	0.0	8.0	0.0	0.0	0.0	0.0	9.18958683997628	9.18958683997628	9.18958683997628	0	0	0	0.118506989	0.05	0.17422457	0.16
395	0.0	0.0	0.0	0.0	0.0	0.0	0.0	0.0	0.0	0.1	0.1	0.1	0.0	0.0	0.0	0.0	0.0	0.0	0.0	0.0	0.0	0.0	0.0	0.0	0.0	0.0	0.0	0.0	0.0	0.0	8.0	0.0	0.0	0.0	0.0	9.18958683997628	9.18958683997628	9.18958683997628	0	0	0	0.07856708	0.05	0.079166302	0.16
396	0.0	0.0	0.0	0.0	0.0	0.0	0.0	0.0	0.0	0.316227766	0.316227766	0.316227766	0.0	0.0	0.0	0.0	0.0	0.0	0.0	0.0	0.0	0.0	0.0	0.0	0.0	0.0	0.0	0.0	0.0	0.0	8.0	0.0	0.0	0.0	0.0	9.18958683997628	9.18958683997628	9.18958683997628	0	0	0	0.071446862	0.05	0.051288014	0.16
397	0.0	0.0	0.0	0.0	0.0	0.0	0.0	0.0	0.0	1.0	1.0	1.0	0.0	0.0	0.0	0.0	0.0	0.0	0.0	0.0	0.0	0.0	0.0	0.0	0.0	0.0	0.0	0.0	0.0	0.0	8.0	0.0	0.0	0.0	0.0	9.18958683997628	9.18958683997628	9.18958683997628	0	0	0	0.070010695	0.05	0.043194651	0.16
398	0.0	0.0	0.0	0.0	0.0	0.0	0.0	0.0	0.0	3.16	3.16	3.16	0.0	0.0	0.0	0.0	0.0	0.0	0.0	0.0	0.0	0.0	0.0	0.0	0.0	0.0	0.0	0.0	0.0	0.0	8.0	0.0	0.0	0.0	0.0	9.18958683997628	9.18958683997628	9.18958683997628	0	0	0	0.07342249	0.05	0.076273989	0.16
409	0.0	0.0	0.0	0.0	0.0	0.0	0.0001	0.0001	0.0001	0.0	0.0	0.0	0.0	0.0	0.0	0.0	0.0	0.0	0.0	0.0	0.0	0.0	0.0	0.0	0.0	0.0	0.0	0.0	0.0	0.0	8.0	0.0	0.0	0.0	0.0	9.18958683997628	9.18958683997628	9.18958683997628	0	0	0	0.990350686	0.05	0.925279238	0.16
410	0.0	0.0	0.0	0.0	0.0	0.0	0.000316228	0.000316228	0.000316228	0.0	0.0	0.0	0.0	0.0	0.0	0.0	0.0	0.0	0.0	0.0	0.0	0.0	0.0	0.0	0.0	0.0	0.0	0.0	0.0	0.0	8.0	0.0	0.0	0.0	0.0	9.18958683997628	9.18958683997628	9.18958683997628	0	0	0	0.98636203	0.05	1.015263767	0.16
411	0.0	0.0	0.0	0.0	0.0	0.0	0.001	0.001	0.001	0.0	0.0	0.0	0.0	0.0	0.0	0.0	0.0	0.0	0.0	0.0	0.0	0.0	0.0	0.0	0.0	0.0	0.0	0.0	0.0	0.0	8.0	0.0	0.0	0.0	0.0	9.18958683997628	9.18958683997628	9.18958683997628	0	0	0	0.870718125	0.05	0.919666598	0.16
412	0.0	0.0	0.0	0.0	0.0	0.0	0.003162278	0.003162278	0.003162278	0.0	0.0	0.0	0.0	0.0	0.0	0.0	0.0	0.0	0.0	0.0	0.0	0.0	0.0	0.0	0.0	0.0	0.0	0.0	0.0	0.0	8.0	0.0	0.0	0.0	0.0	9.18958683997628	9.18958683997628	9.18958683997628	0	0	0	0.691239721	0.05	0.719745619	0.16
413	0.0	0.0	0.0	0.0	0.0	0.0	0.01	0.01	0.01	0.0	0.0	0.0	0.0	0.0	0.0	0.0	0.0	0.0	0.0	0.0	0.0	0.0	0.0	0.0	0.0	0.0	0.0	0.0	0.0	0.0	8.0	0.0	0.0	0.0	0.0	9.18958683997628	9.18958683997628	9.18958683997628	0	0	0	0.356681772	0.05	0.453020314	0.16
414	0.0	0.0	0.0	0.0	0.0	0.0	0.031622777	0.031622777	0.031622777	0.0	0.0	0.0	0.0	0.0	0.0	0.0	0.0	0.0	0.0	0.0	0.0	0.0	0.0	0.0	0.0	0.0	0.0	0.0	0.0	0.0	8.0	0.0	0.0	0.0	0.0	9.18958683997628	9.18958683997628	9.18958683997628	0	0	0	0.174218521	0.05	0.236776176	0.16
415	0.0	0.0	0.0	0.0	0.0	0.0	0.1	0.1	0.1	0.0	0.0	0.0	0.0	0.0	0.0	0.0	0.0	0.0	0.0	0.0	0.0	0.0	0.0	0.0	0.0	0.0	0.0	0.0	0.0	0.0	8.0	0.0	0.0	0.0	0.0	9.18958683997628	9.18958683997628	9.18958683997628	0	0	0	0.110725775	0.05	0.09629384	0.16
416	0.0	0.0	0.0	0.0	0.0	0.0	0.316227766	0.316227766	0.316227766	0.0	0.0	0.0	0.0	0.0	0.0	0.0	0.0	0.0	0.0	0.0	0.0	0.0	0.0	0.0	0.0	0.0	0.0	0.0	0.0	0.0	8.0	0.0	0.0	0.0	0.0	9.18958683997628	9.18958683997628	9.18958683997628	0	0	0	0.093689101	0.05	0.056312242	0.16
417	0.0	0.0	0.0	0.0	0.0	0.0	1.0	1.0	1.0	0.0	0.0	0.0	0.0	0.0	0.0	0.0	0.0	0.0	0.0	0.0	0.0	0.0	0.0	0.0	0.0	0.0	0.0	0.0	0.0	0.0	8.0	0.0	0.0	0.0	0.0	9.18958683997628	9.18958683997628	9.18958683997628	0	0	0	0.094229308	0.05	0.082321733	0.16
418	0.0	0.0	0.0	0.0	0.0	0.0	3.16	3.16	3.16	0.0	0.0	0.0	0.0	0.0	0.0	0.0	0.0	0.0	0.0	0.0	0.0	0.0	0.0	0.0	0.0	0.0	0.0	0.0	0.0	0.0	8.0	0.0	0.0	0.0	0.0	9.18958683997628	9.18958683997628	9.18958683997628	0	0	0	0.094546466	0.05	0.133032522	0.16
419	0.0	0.0	0.0	0.0	0.0	0.0	0.0001	0.0001	0.0001	0.0	0.0	0.0	0.0	0.0	0.0	0.0	0.0	0.0	0.0	0.0	0.0	0.0	0.0	0.0	0.0	0.0	0.0	0.0	0.0	0.0	8.0	0.0	100.0	0.0	0.0	9.18958683997628	9.18958683997628	9.18958683997628	0	0	0	1.000624462	0.05	0.867030178	0.16
420	0.0	0.0	0.0	0.0	0.0	0.0	0.000316228	0.000316228	0.000316228	0.0	0.0	0.0	0.0	0.0	0.0	0.0	0.0	0.0	0.0	0.0	0.0	0.0	0.0	0.0	0.0	0.0	0.0	0.0	0.0	0.0	8.0	0.0	100.0	0.0	0.0	9.18958683997628	9.18958683997628	9.18958683997628	0	0	0	1.017636655	0.05	0.859775384	0.16
421	0.0	0.0	0.0	0.0	0.0	0.0	0.001	0.001	0.001	0.0	0.0	0.0	0.0	0.0	0.0	0.0	0.0	0.0	0.0	0.0	0.0	0.0	0.0	0.0	0.0	0.0	0.0	0.0	0.0	0.0	8.0	0.0	100.0	0.0	0.0	9.18958683997628	9.18958683997628	9.18958683997628	0	0	0	0.994513451	0.05	0.932232192	0.16
422	0.0	0.0	0.0	0.0	0.0	0.0	0.003162278	0.003162278	0.003162278	0.0	0.0	0.0	0.0	0.0	0.0	0.0	0.0	0.0	0.0	0.0	0.0	0.0	0.0	0.0	0.0	0.0	0.0	0.0	0.0	0.0	8.0	0.0	100.0	0.0	0.0	9.18958683997628	9.18958683997628	9.18958683997628	0	0	0	0.908974333	0.05	0.79985146	0.16
423	0.0	0.0	0.0	0.0	0.0	0.0	0.01	0.01	0.01	0.0	0.0	0.0	0.0	0.0	0.0	0.0	0.0	0.0	0.0	0.0	0.0	0.0	0.0	0.0	0.0	0.0	0.0	0.0	0.0	0.0	8.0	0.0	100.0	0.0	0.0	9.18958683997628	9.18958683997628	9.18958683997628	0	0	0	0.745210787	0.05	0.597641129	0.16
424	0.0	0.0	0.0	0.0	0.0	0.0	0.031622777	0.031622777	0.031622777	0.0	0.0	0.0	0.0	0.0	0.0	0.0	0.0	0.0	0.0	0.0	0.0	0.0	0.0	0.0	0.0	0.0	0.0	0.0	0.0	0.0	8.0	0.0	100.0	0.0	0.0	9.18958683997628	9.18958683997628	9.18958683997628	0	0	0	0.642105203	0.05	0.382844509	0.16
425	0.0	0.0	0.0	0.0	0.0	0.0	0.1	0.1	0.1	0.0	0.0	0.0	0.0	0.0	0.0	0.0	0.0	0.0	0.0	0.0	0.0	0.0	0.0	0.0	0.0	0.0	0.0	0.0	0.0	0.0	8.0	0.0	100.0	0.0	0.0	9.18958683997628	9.18958683997628	9.18958683997628	0	0	0	0.59010365	0.05	0.271940066	0.16
426	0.0	0.0	0.0	0.0	0.0	0.0	0.316227766	0.316227766	0.316227766	0.0	0.0	0.0	0.0	0.0	0.0	0.0	0.0	0.0	0.0	0.0	0.0	0.0	0.0	0.0	0.0	0.0	0.0	0.0	0.0	0.0	8.0	0.0	100.0	0.0	0.0	9.18958683997628	9.18958683997628	9.18958683997628	0	0	0	0.560988728	0.05	0.238790848	0.16
427	0.0	0.0	0.0	0.0	0.0	0.0	1.0	1.0	1.0	0.0	0.0	0.0	0.0	0.0	0.0	0.0	0.0	0.0	0.0	0.0	0.0	0.0	0.0	0.0	0.0	0.0	0.0	0.0	0.0	0.0	8.0	0.0	100.0	0.0	0.0	9.18958683997628	9.18958683997628	9.18958683997628	0	0	0	0.563263373	0.05	0.233931069	0.16
428	0.0	0.0	0.0	0.0	0.0	0.0	3.16	3.16	3.16	0.0	0.0	0.0	0.0	0.0	0.0	0.0	0.0	0.0	0.0	0.0	0.0	0.0	0.0	0.0	0.0	0.0	0.0	0.0	0.0	0.0	8.0	0.0	100.0	0.0	0.0	9.18958683997628	9.18958683997628	9.18958683997628	0	0	0	0.568410658	0.05	0.269424395	0.16
429	0.0	0.0	0.0	0.0	0.0	0.0	0.0	0.0	0.0	0.0	0.0	0.0	0.0	0.0	0.0	0.0	0.0	0.0	3.16228e-05	3.16228e-05	3.16228e-05	0.0	0.0	0.0	0.0	0.0	0.0	0.0	0.0	0.0	8.0	0.0	0.0	0.0	0.0	9.18958683997628	9.18958683997628	9.18958683997628	0	0	0	1.002637725	0.05	0.922234256	0.16
430	0.0	0.0	0.0	0.0	0.0	0.0	0.0	0.0	0.0	0.0	0.0	0.0	0.0	0.0	0.0	0.0	0.0	0.0	0.0001	0.0001	0.0001	0.0	0.0	0.0	0.0	0.0	0.0	0.0	0.0	0.0	8.0	0.0	0.0	0.0	0.0	9.18958683997628	9.18958683997628	9.18958683997628	0	0	0	0.932878392	0.05	0.881281908	0.16
431	0.0	0.0	0.0	0.0	0.0	0.0	0.0	0.0	0.0	0.0	0.0	0.0	0.0	0.0	0.0	0.0	0.0	0.0	0.000316228	0.000316228	0.000316228	0.0	0.0	0.0	0.0	0.0	0.0	0.0	0.0	0.0	8.0	0.0	0.0	0.0	0.0	9.18958683997628	9.18958683997628	9.18958683997628	0	0	0	0.740356324	0.05	0.675079024	0.16
432	0.0	0.0	0.0	0.0	0.0	0.0	0.0	0.0	0.0	0.0	0.0	0.0	0.0	0.0	0.0	0.0	0.0	0.0	0.001	0.001	0.001	0.0	0.0	0.0	0.0	0.0	0.0	0.0	0.0	0.0	8.0	0.0	0.0	0.0	0.0	9.18958683997628	9.18958683997628	9.18958683997628	0	0	0	0.333368528	0.05	0.351306827	0.16
433	0.0	0.0	0.0	0.0	0.0	0.0	0.0	0.0	0.0	0.0	0.0	0.0	0.0	0.0	0.0	0.0	0.0	0.0	0.003162278	0.003162278	0.003162278	0.0	0.0	0.0	0.0	0.0	0.0	0.0	0.0	0.0	8.0	0.0	0.0	0.0	0.0	9.18958683997628	9.18958683997628	9.18958683997628	0	0	0	0.115022963	0.05	0.120235934	0.16
434	0.0	0.0	0.0	0.0	0.0	0.0	0.0	0.0	0.0	0.0	0.0	0.0	0.0	0.0	0.0	0.0	0.0	0.0	0.01	0.01	0.01	0.0	0.0	0.0	0.0	0.0	0.0	0.0	0.0	0.0	8.0	0.0	0.0	0.0	0.0	9.18958683997628	9.18958683997628	9.18958683997628	0	0	0	0.079450553	0.05	0.095186667	0.16
435	0.0	0.0	0.0	0.0	0.0	0.0	0.0	0.0	0.0	0.0	0.0	0.0	0.0	0.0	0.0	0.0	0.0	0.0	0.031622777	0.031622777	0.031622777	0.0	0.0	0.0	0.0	0.0	0.0	0.0	0.0	0.0	8.0	0.0	0.0	0.0	0.0	9.18958683997628	9.18958683997628	9.18958683997628	0	0	0	0.071073573	0.05	0.085592014	0.16
436	0.0	0.0	0.0	0.0	0.0	0.0	0.0	0.0	0.0	0.0	0.0	0.0	0.0	0.0	0.0	0.0	0.0	0.0	0.1	0.1	0.1	0.0	0.0	0.0	0.0	0.0	0.0	0.0	0.0	0.0	8.0	0.0	0.0	0.0	0.0	9.18958683997628	9.18958683997628	9.18958683997628	0	0	0	0.067720324	0.05	0.097058139	0.16
437	0.0	0.0	0.0	0.0	0.0	0.0	0.0	0.0	0.0	0.0	0.0	0.0	0.0	0.0	0.0	0.0	0.0	0.0	0.316227766	0.316227766	0.316227766	0.0	0.0	0.0	0.0	0.0	0.0	0.0	0.0	0.0	8.0	0.0	0.0	0.0	0.0	9.18958683997628	9.18958683997628	9.18958683997628	0	0	0	0.068066541	0.05	0.132885168	0.16
438	0.0	0.0	0.0	0.0	0.0	0.0	0.0	0.0	0.0	0.0	0.0	0.0	0.0	0.0	0.0	0.0	0.0	0.0	1.0	1.0	1.0	0.0	0.0	0.0	0.0	0.0	0.0	0.0	0.0	0.0	8.0	0.0	0.0	0.0	0.0	9.18958683997628	9.18958683997628	9.18958683997628	0	0	0	0.071922971	0.05	0.150250718	0.16
439	0.0	0.0	0.0	0.0	0.0	0.0	0.0	0.0	0.0	0.0	0.0	0.0	0.0	0.0	0.0	0.0	0.0	0.0	3.16228e-05	3.16228e-05	3.16228e-05	0.0	0.0	0.0	0.0	0.0	0.0	0.0	0.0	0.0	8.0	0.0	100.0	0.0	0.0	9.18958683997628	9.18958683997628	9.18958683997628	0	0	0	1.01346899	0.05	0.807410381	0.16
440	0.0	0.0	0.0	0.0	0.0	0.0	0.0	0.0	0.0	0.0	0.0	0.0	0.0	0.0	0.0	0.0	0.0	0.0	0.0001	0.0001	0.0001	0.0	0.0	0.0	0.0	0.0	0.0	0.0	0.0	0.0	8.0	0.0	100.0	0.0	0.0	9.18958683997628	9.18958683997628	9.18958683997628	0	0	0	0.987572586	0.05	0.827749003	0.16
441	0.0	0.0	0.0	0.0	0.0	0.0	0.0	0.0	0.0	0.0	0.0	0.0	0.0	0.0	0.0	0.0	0.0	0.0	0.000316228	0.000316228	0.000316228	0.0	0.0	0.0	0.0	0.0	0.0	0.0	0.0	0.0	8.0	0.0	100.0	0.0	0.0	9.18958683997628	9.18958683997628	9.18958683997628	0	0	0	0.895391238	0.05	0.698304966	0.16
442	0.0	0.0	0.0	0.0	0.0	0.0	0.0	0.0	0.0	0.0	0.0	0.0	0.0	0.0	0.0	0.0	0.0	0.0	0.001	0.001	0.001	0.0	0.0	0.0	0.0	0.0	0.0	0.0	0.0	0.0	8.0	0.0	100.0	0.0	0.0	9.18958683997628	9.18958683997628	9.18958683997628	0	0	0	0.755326687	0.05	0.525831278	0.16
443	0.0	0.0	0.0	0.0	0.0	0.0	0.0	0.0	0.0	0.0	0.0	0.0	0.0	0.0	0.0	0.0	0.0	0.0	0.003162278	0.003162278	0.003162278	0.0	0.0	0.0	0.0	0.0	0.0	0.0	0.0	0.0	8.0	0.0	100.0	0.0	0.0	9.18958683997628	9.18958683997628	9.18958683997628	0	0	0	0.61160759	0.05	0.361400939	0.16
444	0.0	0.0	0.0	0.0	0.0	0.0	0.0	0.0	0.0	0.0	0.0	0.0	0.0	0.0	0.0	0.0	0.0	0.0	0.01	0.01	0.01	0.0	0.0	0.0	0.0	0.0	0.0	0.0	0.0	0.0	8.0	0.0	100.0	0.0	0.0	9.18958683997628	9.18958683997628	9.18958683997628	0	0	0	0.543990167	0.05	0.379508742	0.16
445	0.0	0.0	0.0	0.0	0.0	0.0	0.0	0.0	0.0	0.0	0.0	0.0	0.0	0.0	0.0	0.0	0.0	0.0	0.031622777	0.031622777	0.031622777	0.0	0.0	0.0	0.0	0.0	0.0	0.0	0.0	0.0	8.0	0.0	100.0	0.0	0.0	9.18958683997628	9.18958683997628	9.18958683997628	0	0	0	0.400975955	0.05	0.395068185	0.16
446	0.0	0.0	0.0	0.0	0.0	0.0	0.0	0.0	0.0	0.0	0.0	0.0	0.0	0.0	0.0	0.0	0.0	0.0	0.1	0.1	0.1	0.0	0.0	0.0	0.0	0.0	0.0	0.0	0.0	0.0	8.0	0.0	100.0	0.0	0.0	9.18958683997628	9.18958683997628	9.18958683997628	0	0	0	0.225795406	0.05	0.401635977	0.16
447	0.0	0.0	0.0	0.0	0.0	0.0	0.0	0.0	0.0	0.0	0.0	0.0	0.0	0.0	0.0	0.0	0.0	0.0	0.316227766	0.316227766	0.316227766	0.0	0.0	0.0	0.0	0.0	0.0	0.0	0.0	0.0	8.0	0.0	100.0	0.0	0.0	9.18958683997628	9.18958683997628	9.18958683997628	0	0	0	0.114118703	0.05	0.40002061	0.16
448	0.0	0.0	0.0	0.0	0.0	0.0	0.0	0.0	0.0	0.0	0.0	0.0	0.0	0.0	0.0	0.0	0.0	0.0	1.0	1.0	1.0	0.0	0.0	0.0	0.0	0.0	0.0	0.0	0.0	0.0	8.0	0.0	100.0	0.0	0.0	9.18958683997628	9.18958683997628	9.18958683997628	0	0	0	0.082843893	0.05	0.493934787	0.16
449	0.0	0.0	0.0	0.0	0.0	0.0	0.0	0.0	0.0	0.0	0.0	0.0	0.0	0.0	0.0	3.16228e-05	3.16228e-05	3.16228e-05	0.0	0.0	0.0	0.0	0.0	0.0	0.0	0.0	0.0	0.0	0.0	0.0	8.0	0.0	0.0	0.0	0.0	9.18958683997628	9.18958683997628	9.18958683997628	0	0	0	1.031037613	0.05	1.026396245	0.16
450	0.0	0.0	0.0	0.0	0.0	0.0	0.0	0.0	0.0	0.0	0.0	0.0	0.0	0.0	0.0	0.0001	0.0001	0.0001	0.0	0.0	0.0	0.0	0.0	0.0	0.0	0.0	0.0	0.0	0.0	0.0	8.0	0.0	0.0	0.0	0.0	9.18958683997628	9.18958683997628	9.18958683997628	0	0	0	0.972785058	0.05	0.928824331	0.16
451	0.0	0.0	0.0	0.0	0.0	0.0	0.0	0.0	0.0	0.0	0.0	0.0	0.0	0.0	0.0	0.000316228	0.000316228	0.000316228	0.0	0.0	0.0	0.0	0.0	0.0	0.0	0.0	0.0	0.0	0.0	0.0	8.0	0.0	0.0	0.0	0.0	9.18958683997628	9.18958683997628	9.18958683997628	0	0	0	0.890545482	0.05	0.936297844	0.16
452	0.0	0.0	0.0	0.0	0.0	0.0	0.0	0.0	0.0	0.0	0.0	0.0	0.0	0.0	0.0	0.001	0.001	0.001	0.0	0.0	0.0	0.0	0.0	0.0	0.0	0.0	0.0	0.0	0.0	0.0	8.0	0.0	0.0	0.0	0.0	9.18958683997628	9.18958683997628	9.18958683997628	0	0	0	0.712110603	0.05	0.764075386	0.16
453	0.0	0.0	0.0	0.0	0.0	0.0	0.0	0.0	0.0	0.0	0.0	0.0	0.0	0.0	0.0	0.003162278	0.003162278	0.003162278	0.0	0.0	0.0	0.0	0.0	0.0	0.0	0.0	0.0	0.0	0.0	0.0	8.0	0.0	0.0	0.0	0.0	9.18958683997628	9.18958683997628	9.18958683997628	0	0	0	0.349795728	0.05	0.47482487	0.16
454	0.0	0.0	0.0	0.0	0.0	0.0	0.0	0.0	0.0	0.0	0.0	0.0	0.0	0.0	0.0	0.01	0.01	0.01	0.0	0.0	0.0	0.0	0.0	0.0	0.0	0.0	0.0	0.0	0.0	0.0	8.0	0.0	0.0	0.0	0.0	9.18958683997628	9.18958683997628	9.18958683997628	0	0	0	0.126498948	0.05	0.266526165	0.16
455	0.0	0.0	0.0	0.0	0.0	0.0	0.0	0.0	0.0	0.0	0.0	0.0	0.0	0.0	0.0	0.031622777	0.031622777	0.031622777	0.0	0.0	0.0	0.0	0.0	0.0	0.0	0.0	0.0	0.0	0.0	0.0	8.0	0.0	0.0	0.0	0.0	9.18958683997628	9.18958683997628	9.18958683997628	0	0	0	0.08001153	0.05	0.154327815	0.16
456	0.0	0.0	0.0	0.0	0.0	0.0	0.0	0.0	0.0	0.0	0.0	0.0	0.0	0.0	0.0	0.1	0.1	0.1	0.0	0.0	0.0	0.0	0.0	0.0	0.0	0.0	0.0	0.0	0.0	0.0	8.0	0.0	0.0	0.0	0.0	9.18958683997628	9.18958683997628	9.18958683997628	0	0	0	0.071525663	0.05	0.152760705	0.16
457	0.0	0.0	0.0	0.0	0.0	0.0	0.0	0.0	0.0	0.0	0.0	0.0	0.0	0.0	0.0	0.316227766	0.316227766	0.316227766	0.0	0.0	0.0	0.0	0.0	0.0	0.0	0.0	0.0	0.0	0.0	0.0	8.0	0.0	0.0	0.0	0.0	9.18958683997628	9.18958683997628	9.18958683997628	0	0	0	0.069801181	0.05	0.183970689	0.16
458	0.0	0.0	0.0	0.0	0.0	0.0	0.0	0.0	0.0	0.0	0.0	0.0	0.0	0.0	0.0	1.0	1.0	1.0	0.0	0.0	0.0	0.0	0.0	0.0	0.0	0.0	0.0	0.0	0.0	0.0	8.0	0.0	0.0	0.0	0.0	9.18958683997628	9.18958683997628	9.18958683997628	0	0	0	0.07141155	0.05	0.246979828	0.16
459	0.0	0.0	0.0	0.0	0.0	0.0	0.0	0.0	0.0	0.0	0.0	0.0	0.0	0.0	0.0	3.16228e-05	3.16228e-05	3.16228e-05	0.0	0.0	0.0	0.0	0.0	0.0	0.0	0.0	0.0	0.0	0.0	0.0	8.0	0.0	100.0	0.0	0.0	9.18958683997628	9.18958683997628	9.18958683997628	0	0	0	0.994997005	0.05	0.883676065	0.16
460	0.0	0.0	0.0	0.0	0.0	0.0	0.0	0.0	0.0	0.0	0.0	0.0	0.0	0.0	0.0	0.0001	0.0001	0.0001	0.0	0.0	0.0	0.0	0.0	0.0	0.0	0.0	0.0	0.0	0.0	0.0	8.0	0.0	100.0	0.0	0.0	9.18958683997628	9.18958683997628	9.18958683997628	0	0	0	1.027282366	0.05	0.906529263	0.16
461	0.0	0.0	0.0	0.0	0.0	0.0	0.0	0.0	0.0	0.0	0.0	0.0	0.0	0.0	0.0	0.000316228	0.000316228	0.000316228	0.0	0.0	0.0	0.0	0.0	0.0	0.0	0.0	0.0	0.0	0.0	0.0	8.0	0.0	100.0	0.0	0.0	9.18958683997628	9.18958683997628	9.18958683997628	0	0	0	0.95980653	0.05	0.919270089	0.16
462	0.0	0.0	0.0	0.0	0.0	0.0	0.0	0.0	0.0	0.0	0.0	0.0	0.0	0.0	0.0	0.001	0.001	0.001	0.0	0.0	0.0	0.0	0.0	0.0	0.0	0.0	0.0	0.0	0.0	0.0	8.0	0.0	100.0	0.0	0.0	9.18958683997628	9.18958683997628	9.18958683997628	0	0	0	0.900634177	0.05	0.820000898	0.16
463	0.0	0.0	0.0	0.0	0.0	0.0	0.0	0.0	0.0	0.0	0.0	0.0	0.0	0.0	0.0	0.003162278	0.003162278	0.003162278	0.0	0.0	0.0	0.0	0.0	0.0	0.0	0.0	0.0	0.0	0.0	0.0	8.0	0.0	100.0	0.0	0.0	9.18958683997628	9.18958683997628	9.18958683997628	0	0	0	0.7239176	0.05	0.630184516	0.16
464	0.0	0.0	0.0	0.0	0.0	0.0	0.0	0.0	0.0	0.0	0.0	0.0	0.0	0.0	0.0	0.01	0.01	0.01	0.0	0.0	0.0	0.0	0.0	0.0	0.0	0.0	0.0	0.0	0.0	0.0	8.0	0.0	100.0	0.0	0.0	9.18958683997628	9.18958683997628	9.18958683997628	0	0	0	0.632063491	0.05	0.485323102	0.16
465	0.0	0.0	0.0	0.0	0.0	0.0	0.0	0.0	0.0	0.0	0.0	0.0	0.0	0.0	0.0	0.031622777	0.031622777	0.031622777	0.0	0.0	0.0	0.0	0.0	0.0	0.0	0.0	0.0	0.0	0.0	0.0	8.0	0.0	100.0	0.0	0.0	9.18958683997628	9.18958683997628	9.18958683997628	0	0	0	0.550624189	0.05	0.491984912	0.16
466	0.0	0.0	0.0	0.0	0.0	0.0	0.0	0.0	0.0	0.0	0.0	0.0	0.0	0.0	0.0	0.1	0.1	0.1	0.0	0.0	0.0	0.0	0.0	0.0	0.0	0.0	0.0	0.0	0.0	0.0	8.0	0.0	100.0	0.0	0.0	9.18958683997628	9.18958683997628	9.18958683997628	0	0	0	0.416533703	0.05	0.556017327	0.16
467	0.0	0.0	0.0	0.0	0.0	0.0	0.0	0.0	0.0	0.0	0.0	0.0	0.0	0.0	0.0	0.316227766	0.316227766	0.316227766	0.0	0.0	0.0	0.0	0.0	0.0	0.0	0.0	0.0	0.0	0.0	0.0	8.0	0.0	100.0	0.0	0.0	9.18958683997628	9.18958683997628	9.18958683997628	0	0	0	0.210717565	0.05	0.557780241	0.16
468	0.0	0.0	0.0	0.0	0.0	0.0	0.0	0.0	0.0	0.0	0.0	0.0	0.0	0.0	0.0	1.0	1.0	1.0	0.0	0.0	0.0	0.0	0.0	0.0	0.0	0.0	0.0	0.0	0.0	0.0	8.0	0.0	100.0	0.0	0.0	9.18958683997628	9.18958683997628	9.18958683997628	0	0	0	0.089080729	0.05	0.607428107	0.16
489	0.000316228	0.000316228	0.000316228	0.0	0.0	0.0	0.0	0.0	0.0	0.0	0.0	0.0	0.0	0.0	0.0	0.0	0.0	0.0	0.0	0.0	0.0	0.0	0.0	0.0	0.0	0.0	0.0	0.0	0.0	0.0	0.0833	0.0	0.0	0.0	0.0	1.0	1.0	1.0	0	0	0	0.9754912	0.05		0.16
490	0.001	0.001	0.001	0.0	0.0	0.0	0.0	0.0	0.0	0.0	0.0	0.0	0.0	0.0	0.0	0.0	0.0	0.0	0.0	0.0	0.0	0.0	0.0	0.0	0.0	0.0	0.0	0.0	0.0	0.0	0.0833	0.0	0.0	0.0	0.0	1.0	1.0	1.0	0	0	0	0.995904061	0.05		0.16
491	0.003162278	0.003162278	0.003162278	0.0	0.0	0.0	0.0	0.0	0.0	0.0	0.0	0.0	0.0	0.0	0.0	0.0	0.0	0.0	0.0	0.0	0.0	0.0	0.0	0.0	0.0	0.0	0.0	0.0	0.0	0.0	0.0833	0.0	0.0	0.0	0.0	1.0	1.0	1.0	0	0	0	0.938804777	0.05		0.16
492	0.01	0.01	0.01	0.0	0.0	0.0	0.0	0.0	0.0	0.0	0.0	0.0	0.0	0.0	0.0	0.0	0.0	0.0	0.0	0.0	0.0	0.0	0.0	0.0	0.0	0.0	0.0	0.0	0.0	0.0	0.0833	0.0	0.0	0.0	0.0	1.0	1.0	1.0	0	0	0	0.812697854	0.05		0.16
493	0.031622777	0.031622777	0.031622777	0.0	0.0	0.0	0.0	0.0	0.0	0.0	0.0	0.0	0.0	0.0	0.0	0.0	0.0	0.0	0.0	0.0	0.0	0.0	0.0	0.0	0.0	0.0	0.0	0.0	0.0	0.0	0.0833	0.0	0.0	0.0	0.0	1.0	1.0	1.0	0	0	0	0.539334403	0.05		0.16
494	0.1	0.1	0.1	0.0	0.0	0.0	0.0	0.0	0.0	0.0	0.0	0.0	0.0	0.0	0.0	0.0	0.0	0.0	0.0	0.0	0.0	0.0	0.0	0.0	0.0	0.0	0.0	0.0	0.0	0.0	0.0833	0.0	0.0	0.0	0.0	1.0	1.0	1.0	0	0	0	0.256098769	0.05		0.16
495	0.316227766	0.316227766	0.316227766	0.0	0.0	0.0	0.0	0.0	0.0	0.0	0.0	0.0	0.0	0.0	0.0	0.0	0.0	0.0	0.0	0.0	0.0	0.0	0.0	0.0	0.0	0.0	0.0	0.0	0.0	0.0	0.0833	0.0	0.0	0.0	0.0	1.0	1.0	1.0	0	0	0	0.173176662	0.05		0.16
496	1.0	1.0	1.0	0.0	0.0	0.0	0.0	0.0	0.0	0.0	0.0	0.0	0.0	0.0	0.0	0.0	0.0	0.0	0.0	0.0	0.0	0.0	0.0	0.0	0.0	0.0	0.0	0.0	0.0	0.0	0.0833	0.0	0.0	0.0	0.0	1.0	1.0	1.0	0	0	0	0.152220232	0.05		0.16
497	3.16227766	3.16227766	3.16227766	0.0	0.0	0.0	0.0	0.0	0.0	0.0	0.0	0.0	0.0	0.0	0.0	0.0	0.0	0.0	0.0	0.0	0.0	0.0	0.0	0.0	0.0	0.0	0.0	0.0	0.0	0.0	0.0833	0.0	0.0	0.0	0.0	1.0	1.0	1.0	0	0	0	0.147881754	0.05		0.16
498	10.0	10.0	10.0	0.0	0.0	0.0	0.0	0.0	0.0	0.0	0.0	0.0	0.0	0.0	0.0	0.0	0.0	0.0	0.0	0.0	0.0	0.0	0.0	0.0	0.0	0.0	0.0	0.0	0.0	0.0	0.0833	0.0	0.0	0.0	0.0	1.0	1.0	1.0	0	0	0	0.140712042	0.05		0.16
499	0.000316228	0.000316228	0.000316228	0.0	0.0	0.0	0.0	0.0	0.0	0.0	0.0	0.0	0.0	0.0	0.0	0.0	0.0	0.0	0.0	0.0	0.0	0.0	0.0	0.0	0.0	0.0	0.0	0.0	0.0	0.0	0.5	0.0	0.0	0.0	0.0	1.0	1.0	1.0	0	0	0	0.986265871	0.05		0.16
500	0.001	0.001	0.001	0.0	0.0	0.0	0.0	0.0	0.0	0.0	0.0	0.0	0.0	0.0	0.0	0.0	0.0	0.0	0.0	0.0	0.0	0.0	0.0	0.0	0.0	0.0	0.0	0.0	0.0	0.0	0.5	0.0	0.0	0.0	0.0	1.0	1.0	1.0	0	0	0	0.964694048	0.05		0.16
501	0.003162278	0.003162278	0.003162278	0.0	0.0	0.0	0.0	0.0	0.0	0.0	0.0	0.0	0.0	0.0	0.0	0.0	0.0	0.0	0.0	0.0	0.0	0.0	0.0	0.0	0.0	0.0	0.0	0.0	0.0	0.0	0.5	0.0	0.0	0.0	0.0	1.0	1.0	1.0	0	0	0	0.89148922	0.05		0.16
502	0.01	0.01	0.01	0.0	0.0	0.0	0.0	0.0	0.0	0.0	0.0	0.0	0.0	0.0	0.0	0.0	0.0	0.0	0.0	0.0	0.0	0.0	0.0	0.0	0.0	0.0	0.0	0.0	0.0	0.0	0.5	0.0	0.0	0.0	0.0	1.0	1.0	1.0	0	0	0	0.774356302	0.05		0.16
503	0.031622777	0.031622777	0.031622777	0.0	0.0	0.0	0.0	0.0	0.0	0.0	0.0	0.0	0.0	0.0	0.0	0.0	0.0	0.0	0.0	0.0	0.0	0.0	0.0	0.0	0.0	0.0	0.0	0.0	0.0	0.0	0.5	0.0	0.0	0.0	0.0	1.0	1.0	1.0	0	0	0	0.514560301	0.05		0.16
504	0.1	0.1	0.1	0.0	0.0	0.0	0.0	0.0	0.0	0.0	0.0	0.0	0.0	0.0	0.0	0.0	0.0	0.0	0.0	0.0	0.0	0.0	0.0	0.0	0.0	0.0	0.0	0.0	0.0	0.0	0.5	0.0	0.0	0.0	0.0	1.0	1.0	1.0	0	0	0	0.238696766	0.05		0.16
505	0.316227766	0.316227766	0.316227766	0.0	0.0	0.0	0.0	0.0	0.0	0.0	0.0	0.0	0.0	0.0	0.0	0.0	0.0	0.0	0.0	0.0	0.0	0.0	0.0	0.0	0.0	0.0	0.0	0.0	0.0	0.0	0.5	0.0	0.0	0.0	0.0	1.0	1.0	1.0	0	0	0	0.162812024	0.05		0.16
506	1.0	1.0	1.0	0.0	0.0	0.0	0.0	0.0	0.0	0.0	0.0	0.0	0.0	0.0	0.0	0.0	0.0	0.0	0.0	0.0	0.0	0.0	0.0	0.0	0.0	0.0	0.0	0.0	0.0	0.0	0.5	0.0	0.0	0.0	0.0	1.0	1.0	1.0	0	0	0	0.1478257	0.05		0.16
507	3.16227766	3.16227766	3.16227766	0.0	0.0	0.0	0.0	0.0	0.0	0.0	0.0	0.0	0.0	0.0	0.0	0.0	0.0	0.0	0.0	0.0	0.0	0.0	0.0	0.0	0.0	0.0	0.0	0.0	0.0	0.0	0.5	0.0	0.0	0.0	0.0	1.0	1.0	1.0	0	0	0	0.149005535	0.05		0.16
508	10.0	10.0	10.0	0.0	0.0	0.0	0.0	0.0	0.0	0.0	0.0	0.0	0.0	0.0	0.0	0.0	0.0	0.0	0.0	0.0	0.0	0.0	0.0	0.0	0.0	0.0	0.0	0.0	0.0	0.0	0.5	0.0	0.0	0.0	0.0	1.0	1.0	1.0	0	0	0	0.146760918	0.05		0.16
509	0.000316228	0.000316228	0.000316228	0.0	0.0	0.0	0.0	0.0	0.0	0.0	0.0	0.0	0.0	0.0	0.0	0.0	0.0	0.0	0.0	0.0	0.0	0.0	0.0	0.0	0.0	0.0	0.0	0.0	0.0	0.0	2.0	0.0	0.0	0.0	0.0	1.0	1.0	1.0	0	0	0	0.961118808	0.05		0.16
510	0.001	0.001	0.001	0.0	0.0	0.0	0.0	0.0	0.0	0.0	0.0	0.0	0.0	0.0	0.0	0.0	0.0	0.0	0.0	0.0	0.0	0.0	0.0	0.0	0.0	0.0	0.0	0.0	0.0	0.0	2.0	0.0	0.0	0.0	0.0	1.0	1.0	1.0	0	0	0	0.964951904	0.05		0.16
511	0.003162278	0.003162278	0.003162278	0.0	0.0	0.0	0.0	0.0	0.0	0.0	0.0	0.0	0.0	0.0	0.0	0.0	0.0	0.0	0.0	0.0	0.0	0.0	0.0	0.0	0.0	0.0	0.0	0.0	0.0	0.0	2.0	0.0	0.0	0.0	0.0	1.0	1.0	1.0	0	0	0	0.948491875	0.05		0.16
512	0.01	0.01	0.01	0.0	0.0	0.0	0.0	0.0	0.0	0.0	0.0	0.0	0.0	0.0	0.0	0.0	0.0	0.0	0.0	0.0	0.0	0.0	0.0	0.0	0.0	0.0	0.0	0.0	0.0	0.0	2.0	0.0	0.0	0.0	0.0	1.0	1.0	1.0	0	0	0	0.814639307	0.05		0.16
513	0.031622777	0.031622777	0.031622777	0.0	0.0	0.0	0.0	0.0	0.0	0.0	0.0	0.0	0.0	0.0	0.0	0.0	0.0	0.0	0.0	0.0	0.0	0.0	0.0	0.0	0.0	0.0	0.0	0.0	0.0	0.0	2.0	0.0	0.0	0.0	0.0	1.0	1.0	1.0	0	0	0	0.506261894	0.05		0.16
514	0.1	0.1	0.1	0.0	0.0	0.0	0.0	0.0	0.0	0.0	0.0	0.0	0.0	0.0	0.0	0.0	0.0	0.0	0.0	0.0	0.0	0.0	0.0	0.0	0.0	0.0	0.0	0.0	0.0	0.0	2.0	0.0	0.0	0.0	0.0	1.0	1.0	1.0	0	0	0	0.235100828	0.05		0.16
515	0.316227766	0.316227766	0.316227766	0.0	0.0	0.0	0.0	0.0	0.0	0.0	0.0	0.0	0.0	0.0	0.0	0.0	0.0	0.0	0.0	0.0	0.0	0.0	0.0	0.0	0.0	0.0	0.0	0.0	0.0	0.0	2.0	0.0	0.0	0.0	0.0	1.0	1.0	1.0	0	0	0	0.15233997	0.05		0.16
516	1.0	1.0	1.0	0.0	0.0	0.0	0.0	0.0	0.0	0.0	0.0	0.0	0.0	0.0	0.0	0.0	0.0	0.0	0.0	0.0	0.0	0.0	0.0	0.0	0.0	0.0	0.0	0.0	0.0	0.0	2.0	0.0	0.0	0.0	0.0	1.0	1.0	1.0	0	0	0	0.136820703	0.05		0.16
517	3.16227766	3.16227766	3.16227766	0.0	0.0	0.0	0.0	0.0	0.0	0.0	0.0	0.0	0.0	0.0	0.0	0.0	0.0	0.0	0.0	0.0	0.0	0.0	0.0	0.0	0.0	0.0	0.0	0.0	0.0	0.0	2.0	0.0	0.0	0.0	0.0	1.0	1.0	1.0	0	0	0	0.133397045	0.05		0.16
518	10.0	10.0	10.0	0.0	0.0	0.0	0.0	0.0	0.0	0.0	0.0	0.0	0.0	0.0	0.0	0.0	0.0	0.0	0.0	0.0	0.0	0.0	0.0	0.0	0.0	0.0	0.0	0.0	0.0	0.0	2.0	0.0	0.0	0.0	0.0	1.0	1.0	1.0	0	0	0	0.131448437	0.05		0.16
519	0.000316228	0.000316228	0.000316228	0.0	0.0	0.0	0.0	0.0	0.0	0.0	0.0	0.0	0.0	0.0	0.0	0.0	0.0	0.0	0.0	0.0	0.0	0.0	0.0	0.0	0.0	0.0	0.0	0.0	0.0	0.0	8.0	0.0	0.0	0.0	0.0	1.0	1.0	1.0	0	0	0	0.997900665	0.05		0.16
520	0.001	0.001	0.001	0.0	0.0	0.0	0.0	0.0	0.0	0.0	0.0	0.0	0.0	0.0	0.0	0.0	0.0	0.0	0.0	0.0	0.0	0.0	0.0	0.0	0.0	0.0	0.0	0.0	0.0	0.0	8.0	0.0	0.0	0.0	0.0	1.0	1.0	1.0	0	0	0	0.980895261	0.05		0.16
521	0.003162278	0.003162278	0.003162278	0.0	0.0	0.0	0.0	0.0	0.0	0.0	0.0	0.0	0.0	0.0	0.0	0.0	0.0	0.0	0.0	0.0	0.0	0.0	0.0	0.0	0.0	0.0	0.0	0.0	0.0	0.0	8.0	0.0	0.0	0.0	0.0	1.0	1.0	1.0	0	0	0	0.930562857	0.05		0.16
522	0.01	0.01	0.01	0.0	0.0	0.0	0.0	0.0	0.0	0.0	0.0	0.0	0.0	0.0	0.0	0.0	0.0	0.0	0.0	0.0	0.0	0.0	0.0	0.0	0.0	0.0	0.0	0.0	0.0	0.0	8.0	0.0	0.0	0.0	0.0	1.0	1.0	1.0	0	0	0	0.793815248	0.05		0.16
523	0.031622777	0.031622777	0.031622777	0.0	0.0	0.0	0.0	0.0	0.0	0.0	0.0	0.0	0.0	0.0	0.0	0.0	0.0	0.0	0.0	0.0	0.0	0.0	0.0	0.0	0.0	0.0	0.0	0.0	0.0	0.0	8.0	0.0	0.0	0.0	0.0	1.0	1.0	1.0	0	0	0	0.516225406	0.05		0.16
524	0.1	0.1	0.1	0.0	0.0	0.0	0.0	0.0	0.0	0.0	0.0	0.0	0.0	0.0	0.0	0.0	0.0	0.0	0.0	0.0	0.0	0.0	0.0	0.0	0.0	0.0	0.0	0.0	0.0	0.0	8.0	0.0	0.0	0.0	0.0	1.0	1.0	1.0	0	0	0	0.204712166	0.05		0.16
525	0.316227766	0.316227766	0.316227766	0.0	0.0	0.0	0.0	0.0	0.0	0.0	0.0	0.0	0.0	0.0	0.0	0.0	0.0	0.0	0.0	0.0	0.0	0.0	0.0	0.0	0.0	0.0	0.0	0.0	0.0	0.0	8.0	0.0	0.0	0.0	0.0	1.0	1.0	1.0	0	0	0	0.134316417	0.05		0.16
526	1.0	1.0	1.0	0.0	0.0	0.0	0.0	0.0	0.0	0.0	0.0	0.0	0.0	0.0	0.0	0.0	0.0	0.0	0.0	0.0	0.0	0.0	0.0	0.0	0.0	0.0	0.0	0.0	0.0	0.0	8.0	0.0	0.0	0.0	0.0	1.0	1.0	1.0	0	0	0	0.120397565	0.05		0.16
527	3.16227766	3.16227766	3.16227766	0.0	0.0	0.0	0.0	0.0	0.0	0.0	0.0	0.0	0.0	0.0	0.0	0.0	0.0	0.0	0.0	0.0	0.0	0.0	0.0	0.0	0.0	0.0	0.0	0.0	0.0	0.0	8.0	0.0	0.0	0.0	0.0	1.0	1.0	1.0	0	0	0	0.119126467	0.05		0.16
528	10.0	10.0	10.0	0.0	0.0	0.0	0.0	0.0	0.0	0.0	0.0	0.0	0.0	0.0	0.0	0.0	0.0	0.0	0.0	0.0	0.0	0.0	0.0	0.0	0.0	0.0	0.0	0.0	0.0	0.0	8.0	0.0	0.0	0.0	0.0	1.0	1.0	1.0	0	0	0	0.113876292	0.05		0.16
529	0.000316228	0.000316228	0.000316228	0.0	0.0	0.0	0.0	0.0	0.0	0.0	0.0	0.0	0.0	0.0	0.0	0.0	0.0	0.0	0.0	0.0	0.0	0.0	0.0	0.0	0.0	0.0	0.0	0.0	0.0	0.0	24.0	0.0	0.0	0.0	0.0	1.0	1.0	1.0	0	0	0	0.95984099	0.05		0.16
530	0.001	0.001	0.001	0.0	0.0	0.0	0.0	0.0	0.0	0.0	0.0	0.0	0.0	0.0	0.0	0.0	0.0	0.0	0.0	0.0	0.0	0.0	0.0	0.0	0.0	0.0	0.0	0.0	0.0	0.0	24.0	0.0	0.0	0.0	0.0	1.0	1.0	1.0	0	0	0	0.988679229	0.05		0.16
531	0.003162278	0.003162278	0.003162278	0.0	0.0	0.0	0.0	0.0	0.0	0.0	0.0	0.0	0.0	0.0	0.0	0.0	0.0	0.0	0.0	0.0	0.0	0.0	0.0	0.0	0.0	0.0	0.0	0.0	0.0	0.0	24.0	0.0	0.0	0.0	0.0	1.0	1.0	1.0	0	0	0	0.971473655	0.05		0.16
532	0.01	0.01	0.01	0.0	0.0	0.0	0.0	0.0	0.0	0.0	0.0	0.0	0.0	0.0	0.0	0.0	0.0	0.0	0.0	0.0	0.0	0.0	0.0	0.0	0.0	0.0	0.0	0.0	0.0	0.0	24.0	0.0	0.0	0.0	0.0	1.0	1.0	1.0	0	0	0	0.808938759	0.05		0.16
533	0.031622777	0.031622777	0.031622777	0.0	0.0	0.0	0.0	0.0	0.0	0.0	0.0	0.0	0.0	0.0	0.0	0.0	0.0	0.0	0.0	0.0	0.0	0.0	0.0	0.0	0.0	0.0	0.0	0.0	0.0	0.0	24.0	0.0	0.0	0.0	0.0	1.0	1.0	1.0	0	0	0	0.505515523	0.05		0.16
534	0.1	0.1	0.1	0.0	0.0	0.0	0.0	0.0	0.0	0.0	0.0	0.0	0.0	0.0	0.0	0.0	0.0	0.0	0.0	0.0	0.0	0.0	0.0	0.0	0.0	0.0	0.0	0.0	0.0	0.0	24.0	0.0	0.0	0.0	0.0	1.0	1.0	1.0	0	0	0	0.154312088	0.05		0.16
535	0.316227766	0.316227766	0.316227766	0.0	0.0	0.0	0.0	0.0	0.0	0.0	0.0	0.0	0.0	0.0	0.0	0.0	0.0	0.0	0.0	0.0	0.0	0.0	0.0	0.0	0.0	0.0	0.0	0.0	0.0	0.0	24.0	0.0	0.0	0.0	0.0	1.0	1.0	1.0	0	0	0	0.114977793	0.05		0.16
536	1.0	1.0	1.0	0.0	0.0	0.0	0.0	0.0	0.0	0.0	0.0	0.0	0.0	0.0	0.0	0.0	0.0	0.0	0.0	0.0	0.0	0.0	0.0	0.0	0.0	0.0	0.0	0.0	0.0	0.0	24.0	0.0	0.0	0.0	0.0	1.0	1.0	1.0	0	0	0	0.112905893	0.05		0.16
537	3.16227766	3.16227766	3.16227766	0.0	0.0	0.0	0.0	0.0	0.0	0.0	0.0	0.0	0.0	0.0	0.0	0.0	0.0	0.0	0.0	0.0	0.0	0.0	0.0	0.0	0.0	0.0	0.0	0.0	0.0	0.0	24.0	0.0	0.0	0.0	0.0	1.0	1.0	1.0	0	0	0	0.113522293	0.05		0.16
538	10.0	10.0	10.0	0.0	0.0	0.0	0.0	0.0	0.0	0.0	0.0	0.0	0.0	0.0	0.0	0.0	0.0	0.0	0.0	0.0	0.0	0.0	0.0	0.0	0.0	0.0	0.0	0.0	0.0	0.0	24.0	0.0	0.0	0.0	0.0	1.0	1.0	1.0	0	0	0	0.118875845	0.05		0.16
539	0.000316228	0.000316228	0.000316228	0.0	0.0	0.0	0.0	0.0	0.0	0.0	0.0	0.0	0.0	0.0	0.0	0.0	0.0	0.0	0.0	0.0	0.0	0.0	0.0	0.0	0.0	0.0	0.0	0.0	0.0	0.0	0.0833	0.0	100.0	0.0	0.0	1.0	1.0	1.0	0	0	0	1.176009136	0.05		0.16
540	0.001	0.001	0.001	0.0	0.0	0.0	0.0	0.0	0.0	0.0	0.0	0.0	0.0	0.0	0.0	0.0	0.0	0.0	0.0	0.0	0.0	0.0	0.0	0.0	0.0	0.0	0.0	0.0	0.0	0.0	0.0833	0.0	100.0	0.0	0.0	1.0	1.0	1.0	0	0	0	1.158392396	0.05		0.16
541	0.003162278	0.003162278	0.003162278	0.0	0.0	0.0	0.0	0.0	0.0	0.0	0.0	0.0	0.0	0.0	0.0	0.0	0.0	0.0	0.0	0.0	0.0	0.0	0.0	0.0	0.0	0.0	0.0	0.0	0.0	0.0	0.0833	0.0	100.0	0.0	0.0	1.0	1.0	1.0	0	0	0	1.133640261	0.05		0.16
542	0.01	0.01	0.01	0.0	0.0	0.0	0.0	0.0	0.0	0.0	0.0	0.0	0.0	0.0	0.0	0.0	0.0	0.0	0.0	0.0	0.0	0.0	0.0	0.0	0.0	0.0	0.0	0.0	0.0	0.0	0.0833	0.0	100.0	0.0	0.0	1.0	1.0	1.0	0	0	0	1.163039312	0.05		0.16
543	0.031622777	0.031622777	0.031622777	0.0	0.0	0.0	0.0	0.0	0.0	0.0	0.0	0.0	0.0	0.0	0.0	0.0	0.0	0.0	0.0	0.0	0.0	0.0	0.0	0.0	0.0	0.0	0.0	0.0	0.0	0.0	0.0833	0.0	100.0	0.0	0.0	1.0	1.0	1.0	0	0	0	1.387319247	0.05		0.16
544	0.1	0.1	0.1	0.0	0.0	0.0	0.0	0.0	0.0	0.0	0.0	0.0	0.0	0.0	0.0	0.0	0.0	0.0	0.0	0.0	0.0	0.0	0.0	0.0	0.0	0.0	0.0	0.0	0.0	0.0	0.0833	0.0	100.0	0.0	0.0	1.0	1.0	1.0	0	0	0	1.608395882	0.05		0.16
545	0.316227766	0.316227766	0.316227766	0.0	0.0	0.0	0.0	0.0	0.0	0.0	0.0	0.0	0.0	0.0	0.0	0.0	0.0	0.0	0.0	0.0	0.0	0.0	0.0	0.0	0.0	0.0	0.0	0.0	0.0	0.0	0.0833	0.0	100.0	0.0	0.0	1.0	1.0	1.0	0	0	0	1.583600056	0.05		0.16
546	1.0	1.0	1.0	0.0	0.0	0.0	0.0	0.0	0.0	0.0	0.0	0.0	0.0	0.0	0.0	0.0	0.0	0.0	0.0	0.0	0.0	0.0	0.0	0.0	0.0	0.0	0.0	0.0	0.0	0.0	0.0833	0.0	100.0	0.0	0.0	1.0	1.0	1.0	0	0	0	1.623407962	0.05		0.16
547	3.16227766	3.16227766	3.16227766	0.0	0.0	0.0	0.0	0.0	0.0	0.0	0.0	0.0	0.0	0.0	0.0	0.0	0.0	0.0	0.0	0.0	0.0	0.0	0.0	0.0	0.0	0.0	0.0	0.0	0.0	0.0	0.0833	0.0	100.0	0.0	0.0	1.0	1.0	1.0	0	0	0	1.69340597	0.05		0.16
548	10.0	10.0	10.0	0.0	0.0	0.0	0.0	0.0	0.0	0.0	0.0	0.0	0.0	0.0	0.0	0.0	0.0	0.0	0.0	0.0	0.0	0.0	0.0	0.0	0.0	0.0	0.0	0.0	0.0	0.0	0.0833	0.0	100.0	0.0	0.0	1.0	1.0	1.0	0	0	0	1.873757966	0.05		0.16
549	0.000316228	0.000316228	0.000316228	0.0	0.0	0.0	0.0	0.0	0.0	0.0	0.0	0.0	0.0	0.0	0.0	0.0	0.0	0.0	0.0	0.0	0.0	0.0	0.0	0.0	0.0	0.0	0.0	0.0	0.0	0.0	0.5	0.0	100.0	0.0	0.0	1.0	1.0	1.0	0	0	0	1.041390981	0.05		0.16
550	0.001	0.001	0.001	0.0	0.0	0.0	0.0	0.0	0.0	0.0	0.0	0.0	0.0	0.0	0.0	0.0	0.0	0.0	0.0	0.0	0.0	0.0	0.0	0.0	0.0	0.0	0.0	0.0	0.0	0.0	0.5	0.0	100.0	0.0	0.0	1.0	1.0	1.0	0	0	0	1.029288586	0.05		0.16
551	0.003162278	0.003162278	0.003162278	0.0	0.0	0.0	0.0	0.0	0.0	0.0	0.0	0.0	0.0	0.0	0.0	0.0	0.0	0.0	0.0	0.0	0.0	0.0	0.0	0.0	0.0	0.0	0.0	0.0	0.0	0.0	0.5	0.0	100.0	0.0	0.0	1.0	1.0	1.0	0	0	0	1.01512822	0.05		0.16
552	0.01	0.01	0.01	0.0	0.0	0.0	0.0	0.0	0.0	0.0	0.0	0.0	0.0	0.0	0.0	0.0	0.0	0.0	0.0	0.0	0.0	0.0	0.0	0.0	0.0	0.0	0.0	0.0	0.0	0.0	0.5	0.0	100.0	0.0	0.0	1.0	1.0	1.0	0	0	0	1.006898449	0.05		0.16
553	0.031622777	0.031622777	0.031622777	0.0	0.0	0.0	0.0	0.0	0.0	0.0	0.0	0.0	0.0	0.0	0.0	0.0	0.0	0.0	0.0	0.0	0.0	0.0	0.0	0.0	0.0	0.0	0.0	0.0	0.0	0.0	0.5	0.0	100.0	0.0	0.0	1.0	1.0	1.0	0	0	0	1.025223855	0.05		0.16
554	0.1	0.1	0.1	0.0	0.0	0.0	0.0	0.0	0.0	0.0	0.0	0.0	0.0	0.0	0.0	0.0	0.0	0.0	0.0	0.0	0.0	0.0	0.0	0.0	0.0	0.0	0.0	0.0	0.0	0.0	0.5	0.0	100.0	0.0	0.0	1.0	1.0	1.0	0	0	0	1.042924997	0.05		0.16
555	0.316227766	0.316227766	0.316227766	0.0	0.0	0.0	0.0	0.0	0.0	0.0	0.0	0.0	0.0	0.0	0.0	0.0	0.0	0.0	0.0	0.0	0.0	0.0	0.0	0.0	0.0	0.0	0.0	0.0	0.0	0.0	0.5	0.0	100.0	0.0	0.0	1.0	1.0	1.0	0	0	0	0.941795723	0.05		0.16
556	1.0	1.0	1.0	0.0	0.0	0.0	0.0	0.0	0.0	0.0	0.0	0.0	0.0	0.0	0.0	0.0	0.0	0.0	0.0	0.0	0.0	0.0	0.0	0.0	0.0	0.0	0.0	0.0	0.0	0.0	0.5	0.0	100.0	0.0	0.0	1.0	1.0	1.0	0	0	0	0.644486799	0.05		0.16
557	3.16227766	3.16227766	3.16227766	0.0	0.0	0.0	0.0	0.0	0.0	0.0	0.0	0.0	0.0	0.0	0.0	0.0	0.0	0.0	0.0	0.0	0.0	0.0	0.0	0.0	0.0	0.0	0.0	0.0	0.0	0.0	0.5	0.0	100.0	0.0	0.0	1.0	1.0	1.0	0	0	0	0.48411617	0.05		0.16
558	10.0	10.0	10.0	0.0	0.0	0.0	0.0	0.0	0.0	0.0	0.0	0.0	0.0	0.0	0.0	0.0	0.0	0.0	0.0	0.0	0.0	0.0	0.0	0.0	0.0	0.0	0.0	0.0	0.0	0.0	0.5	0.0	100.0	0.0	0.0	1.0	1.0	1.0	0	0	0	0.451359366	0.05		0.16
559	0.000316228	0.000316228	0.000316228	0.0	0.0	0.0	0.0	0.0	0.0	0.0	0.0	0.0	0.0	0.0	0.0	0.0	0.0	0.0	0.0	0.0	0.0	0.0	0.0	0.0	0.0	0.0	0.0	0.0	0.0	0.0	2.0	0.0	100.0	0.0	0.0	1.0	1.0	1.0	0	0	0	0.956334317	0.05		0.16
560	0.001	0.001	0.001	0.0	0.0	0.0	0.0	0.0	0.0	0.0	0.0	0.0	0.0	0.0	0.0	0.0	0.0	0.0	0.0	0.0	0.0	0.0	0.0	0.0	0.0	0.0	0.0	0.0	0.0	0.0	2.0	0.0	100.0	0.0	0.0	1.0	1.0	1.0	0	0	0	0.954796648	0.05		0.16
561	0.003162278	0.003162278	0.003162278	0.0	0.0	0.0	0.0	0.0	0.0	0.0	0.0	0.0	0.0	0.0	0.0	0.0	0.0	0.0	0.0	0.0	0.0	0.0	0.0	0.0	0.0	0.0	0.0	0.0	0.0	0.0	2.0	0.0	100.0	0.0	0.0	1.0	1.0	1.0	0	0	0	0.929454792	0.05		0.16
562	0.01	0.01	0.01	0.0	0.0	0.0	0.0	0.0	0.0	0.0	0.0	0.0	0.0	0.0	0.0	0.0	0.0	0.0	0.0	0.0	0.0	0.0	0.0	0.0	0.0	0.0	0.0	0.0	0.0	0.0	2.0	0.0	100.0	0.0	0.0	1.0	1.0	1.0	0	0	0	0.872252423	0.05		0.16
563	0.031622777	0.031622777	0.031622777	0.0	0.0	0.0	0.0	0.0	0.0	0.0	0.0	0.0	0.0	0.0	0.0	0.0	0.0	0.0	0.0	0.0	0.0	0.0	0.0	0.0	0.0	0.0	0.0	0.0	0.0	0.0	2.0	0.0	100.0	0.0	0.0	1.0	1.0	1.0	0	0	0	0.699503538	0.05		0.16
564	0.1	0.1	0.1	0.0	0.0	0.0	0.0	0.0	0.0	0.0	0.0	0.0	0.0	0.0	0.0	0.0	0.0	0.0	0.0	0.0	0.0	0.0	0.0	0.0	0.0	0.0	0.0	0.0	0.0	0.0	2.0	0.0	100.0	0.0	0.0	1.0	1.0	1.0	0	0	0	0.424304786	0.05		0.16
565	0.316227766	0.316227766	0.316227766	0.0	0.0	0.0	0.0	0.0	0.0	0.0	0.0	0.0	0.0	0.0	0.0	0.0	0.0	0.0	0.0	0.0	0.0	0.0	0.0	0.0	0.0	0.0	0.0	0.0	0.0	0.0	2.0	0.0	100.0	0.0	0.0	1.0	1.0	1.0	0	0	0	0.262044627	0.05		0.16
566	1.0	1.0	1.0	0.0	0.0	0.0	0.0	0.0	0.0	0.0	0.0	0.0	0.0	0.0	0.0	0.0	0.0	0.0	0.0	0.0	0.0	0.0	0.0	0.0	0.0	0.0	0.0	0.0	0.0	0.0	2.0	0.0	100.0	0.0	0.0	1.0	1.0	1.0	0	0	0	0.191812872	0.05		0.16
567	3.16227766	3.16227766	3.16227766	0.0	0.0	0.0	0.0	0.0	0.0	0.0	0.0	0.0	0.0	0.0	0.0	0.0	0.0	0.0	0.0	0.0	0.0	0.0	0.0	0.0	0.0	0.0	0.0	0.0	0.0	0.0	2.0	0.0	100.0	0.0	0.0	1.0	1.0	1.0	0	0	0	0.155195047	0.05		0.16
568	10.0	10.0	10.0	0.0	0.0	0.0	0.0	0.0	0.0	0.0	0.0	0.0	0.0	0.0	0.0	0.0	0.0	0.0	0.0	0.0	0.0	0.0	0.0	0.0	0.0	0.0	0.0	0.0	0.0	0.0	2.0	0.0	100.0	0.0	0.0	1.0	1.0	1.0	0	0	0	0.140307628	0.05		0.16
569	0.000316228	0.000316228	0.000316228	0.0	0.0	0.0	0.0	0.0	0.0	0.0	0.0	0.0	0.0	0.0	0.0	0.0	0.0	0.0	0.0	0.0	0.0	0.0	0.0	0.0	0.0	0.0	0.0	0.0	0.0	0.0	8.0	0.0	100.0	0.0	0.0	1.0	1.0	1.0	0	0	0	0.975935917	0.05		0.16
570	0.001	0.001	0.001	0.0	0.0	0.0	0.0	0.0	0.0	0.0	0.0	0.0	0.0	0.0	0.0	0.0	0.0	0.0	0.0	0.0	0.0	0.0	0.0	0.0	0.0	0.0	0.0	0.0	0.0	0.0	8.0	0.0	100.0	0.0	0.0	1.0	1.0	1.0	0	0	0	0.984558269	0.05		0.16
571	0.003162278	0.003162278	0.003162278	0.0	0.0	0.0	0.0	0.0	0.0	0.0	0.0	0.0	0.0	0.0	0.0	0.0	0.0	0.0	0.0	0.0	0.0	0.0	0.0	0.0	0.0	0.0	0.0	0.0	0.0	0.0	8.0	0.0	100.0	0.0	0.0	1.0	1.0	1.0	0	0	0	0.987182358	0.05		0.16
572	0.01	0.01	0.01	0.0	0.0	0.0	0.0	0.0	0.0	0.0	0.0	0.0	0.0	0.0	0.0	0.0	0.0	0.0	0.0	0.0	0.0	0.0	0.0	0.0	0.0	0.0	0.0	0.0	0.0	0.0	8.0	0.0	100.0	0.0	0.0	1.0	1.0	1.0	0	0	0	0.88056521	0.05		0.16
573	0.031622777	0.031622777	0.031622777	0.0	0.0	0.0	0.0	0.0	0.0	0.0	0.0	0.0	0.0	0.0	0.0	0.0	0.0	0.0	0.0	0.0	0.0	0.0	0.0	0.0	0.0	0.0	0.0	0.0	0.0	0.0	8.0	0.0	100.0	0.0	0.0	1.0	1.0	1.0	0	0	0	0.749056806	0.05		0.16
574	0.1	0.1	0.1	0.0	0.0	0.0	0.0	0.0	0.0	0.0	0.0	0.0	0.0	0.0	0.0	0.0	0.0	0.0	0.0	0.0	0.0	0.0	0.0	0.0	0.0	0.0	0.0	0.0	0.0	0.0	8.0	0.0	100.0	0.0	0.0	1.0	1.0	1.0	0	0	0	0.497223422	0.05		0.16
575	0.316227766	0.316227766	0.316227766	0.0	0.0	0.0	0.0	0.0	0.0	0.0	0.0	0.0	0.0	0.0	0.0	0.0	0.0	0.0	0.0	0.0	0.0	0.0	0.0	0.0	0.0	0.0	0.0	0.0	0.0	0.0	8.0	0.0	100.0	0.0	0.0	1.0	1.0	1.0	0	0	0	0.222483625	0.05		0.16
576	1.0	1.0	1.0	0.0	0.0	0.0	0.0	0.0	0.0	0.0	0.0	0.0	0.0	0.0	0.0	0.0	0.0	0.0	0.0	0.0	0.0	0.0	0.0	0.0	0.0	0.0	0.0	0.0	0.0	0.0	8.0	0.0	100.0	0.0	0.0	1.0	1.0	1.0	0	0	0	0.16022061	0.05		0.16
577	3.16227766	3.16227766	3.16227766	0.0	0.0	0.0	0.0	0.0	0.0	0.0	0.0	0.0	0.0	0.0	0.0	0.0	0.0	0.0	0.0	0.0	0.0	0.0	0.0	0.0	0.0	0.0	0.0	0.0	0.0	0.0	8.0	0.0	100.0	0.0	0.0	1.0	1.0	1.0	0	0	0	0.140587533	0.05		0.16
578	10.0	10.0	10.0	0.0	0.0	0.0	0.0	0.0	0.0	0.0	0.0	0.0	0.0	0.0	0.0	0.0	0.0	0.0	0.0	0.0	0.0	0.0	0.0	0.0	0.0	0.0	0.0	0.0	0.0	0.0	8.0	0.0	100.0	0.0	0.0	1.0	1.0	1.0	0	0	0	0.132309014	0.05		0.16
579	0.000316228	0.000316228	0.000316228	0.0	0.0	0.0	0.0	0.0	0.0	0.0	0.0	0.0	0.0	0.0	0.0	0.0	0.0	0.0	0.0	0.0	0.0	0.0	0.0	0.0	0.0	0.0	0.0	0.0	0.0	0.0	24.0	0.0	100.0	0.0	0.0	1.0	1.0	1.0	0	0	0	0.859375099	0.05		0.16
580	0.001	0.001	0.001	0.0	0.0	0.0	0.0	0.0	0.0	0.0	0.0	0.0	0.0	0.0	0.0	0.0	0.0	0.0	0.0	0.0	0.0	0.0	0.0	0.0	0.0	0.0	0.0	0.0	0.0	0.0	24.0	0.0	100.0	0.0	0.0	1.0	1.0	1.0	0	0	0	0.889863265	0.05		0.16
581	0.003162278	0.003162278	0.003162278	0.0	0.0	0.0	0.0	0.0	0.0	0.0	0.0	0.0	0.0	0.0	0.0	0.0	0.0	0.0	0.0	0.0	0.0	0.0	0.0	0.0	0.0	0.0	0.0	0.0	0.0	0.0	24.0	0.0	100.0	0.0	0.0	1.0	1.0	1.0	0	0	0	0.889331706	0.05		0.16
582	0.01	0.01	0.01	0.0	0.0	0.0	0.0	0.0	0.0	0.0	0.0	0.0	0.0	0.0	0.0	0.0	0.0	0.0	0.0	0.0	0.0	0.0	0.0	0.0	0.0	0.0	0.0	0.0	0.0	0.0	24.0	0.0	100.0	0.0	0.0	1.0	1.0	1.0	0	0	0	0.783326281	0.05		0.16
583	0.031622777	0.031622777	0.031622777	0.0	0.0	0.0	0.0	0.0	0.0	0.0	0.0	0.0	0.0	0.0	0.0	0.0	0.0	0.0	0.0	0.0	0.0	0.0	0.0	0.0	0.0	0.0	0.0	0.0	0.0	0.0	24.0	0.0	100.0	0.0	0.0	1.0	1.0	1.0	0	0	0	0.623104046	0.05		0.16
584	0.1	0.1	0.1	0.0	0.0	0.0	0.0	0.0	0.0	0.0	0.0	0.0	0.0	0.0	0.0	0.0	0.0	0.0	0.0	0.0	0.0	0.0	0.0	0.0	0.0	0.0	0.0	0.0	0.0	0.0	24.0	0.0	100.0	0.0	0.0	1.0	1.0	1.0	0	0	0	0.292838573	0.05		0.16
585	0.316227766	0.316227766	0.316227766	0.0	0.0	0.0	0.0	0.0	0.0	0.0	0.0	0.0	0.0	0.0	0.0	0.0	0.0	0.0	0.0	0.0	0.0	0.0	0.0	0.0	0.0	0.0	0.0	0.0	0.0	0.0	24.0	0.0	100.0	0.0	0.0	1.0	1.0	1.0	0	0	0	0.1453267	0.05		0.16
586	1.0	1.0	1.0	0.0	0.0	0.0	0.0	0.0	0.0	0.0	0.0	0.0	0.0	0.0	0.0	0.0	0.0	0.0	0.0	0.0	0.0	0.0	0.0	0.0	0.0	0.0	0.0	0.0	0.0	0.0	24.0	0.0	100.0	0.0	0.0	1.0	1.0	1.0	0	0	0	0.12112792	0.05		0.16
587	3.16227766	3.16227766	3.16227766	0.0	0.0	0.0	0.0	0.0	0.0	0.0	0.0	0.0	0.0	0.0	0.0	0.0	0.0	0.0	0.0	0.0	0.0	0.0	0.0	0.0	0.0	0.0	0.0	0.0	0.0	0.0	24.0	0.0	100.0	0.0	0.0	1.0	1.0	1.0	0	0	0	0.112345203	0.05		0.16
588	10.0	10.0	10.0	0.0	0.0	0.0	0.0	0.0	0.0	0.0	0.0	0.0	0.0	0.0	0.0	0.0	0.0	0.0	0.0	0.0	0.0	0.0	0.0	0.0	0.0	0.0	0.0	0.0	0.0	0.0	24.0	0.0	100.0	0.0	0.0	1.0	1.0	1.0	0	0	0	0.112318266	0.05		0.16
589	0.0	0.0	0.0	0.0	0.0	0.0	0.0	0.0	0.0	0.0	0.0	0.0	0.0	0.0	0.0	3.16228e-05	3.16228e-05	3.16228e-05	0.0	0.0	0.0	0.0	0.0	0.0	0.0	0.0	0.0	0.0	0.0	0.0	0.0833	0.0	0.0	0.0	0.0	1.0	1.0	1.0	0	0	0	0.964562396	0.05		0.16
590	0.0	0.0	0.0	0.0	0.0	0.0	0.0	0.0	0.0	0.0	0.0	0.0	0.0	0.0	0.0	0.0001	0.0001	0.0001	0.0	0.0	0.0	0.0	0.0	0.0	0.0	0.0	0.0	0.0	0.0	0.0	0.0833	0.0	0.0	0.0	0.0	1.0	1.0	1.0	0	0	0	0.957875375	0.05		0.16
591	0.0	0.0	0.0	0.0	0.0	0.0	0.0	0.0	0.0	0.0	0.0	0.0	0.0	0.0	0.0	0.000316228	0.000316228	0.000316228	0.0	0.0	0.0	0.0	0.0	0.0	0.0	0.0	0.0	0.0	0.0	0.0	0.0833	0.0	0.0	0.0	0.0	1.0	1.0	1.0	0	0	0	0.873209449	0.05		0.16
592	0.0	0.0	0.0	0.0	0.0	0.0	0.0	0.0	0.0	0.0	0.0	0.0	0.0	0.0	0.0	0.001	0.001	0.001	0.0	0.0	0.0	0.0	0.0	0.0	0.0	0.0	0.0	0.0	0.0	0.0	0.0833	0.0	0.0	0.0	0.0	1.0	1.0	1.0	0	0	0	0.658360549	0.05		0.16
593	0.0	0.0	0.0	0.0	0.0	0.0	0.0	0.0	0.0	0.0	0.0	0.0	0.0	0.0	0.0	0.003162278	0.003162278	0.003162278	0.0	0.0	0.0	0.0	0.0	0.0	0.0	0.0	0.0	0.0	0.0	0.0	0.0833	0.0	0.0	0.0	0.0	1.0	1.0	1.0	0	0	0	0.312890061	0.05		0.16
594	0.0	0.0	0.0	0.0	0.0	0.0	0.0	0.0	0.0	0.0	0.0	0.0	0.0	0.0	0.0	0.01	0.01	0.01	0.0	0.0	0.0	0.0	0.0	0.0	0.0	0.0	0.0	0.0	0.0	0.0	0.0833	0.0	0.0	0.0	0.0	1.0	1.0	1.0	0	0	0	0.160363987	0.05		0.16
595	0.0	0.0	0.0	0.0	0.0	0.0	0.0	0.0	0.0	0.0	0.0	0.0	0.0	0.0	0.0	0.031622777	0.031622777	0.031622777	0.0	0.0	0.0	0.0	0.0	0.0	0.0	0.0	0.0	0.0	0.0	0.0	0.0833	0.0	0.0	0.0	0.0	1.0	1.0	1.0	0	0	0	0.137914719	0.05		0.16
596	0.0	0.0	0.0	0.0	0.0	0.0	0.0	0.0	0.0	0.0	0.0	0.0	0.0	0.0	0.0	0.1	0.1	0.1	0.0	0.0	0.0	0.0	0.0	0.0	0.0	0.0	0.0	0.0	0.0	0.0	0.0833	0.0	0.0	0.0	0.0	1.0	1.0	1.0	0	0	0	0.129936976	0.05		0.16
597	0.0	0.0	0.0	0.0	0.0	0.0	0.0	0.0	0.0	0.0	0.0	0.0	0.0	0.0	0.0	0.316227766	0.316227766	0.316227766	0.0	0.0	0.0	0.0	0.0	0.0	0.0	0.0	0.0	0.0	0.0	0.0	0.0833	0.0	0.0	0.0	0.0	1.0	1.0	1.0	0	0	0	0.126432384	0.05		0.16
598	0.0	0.0	0.0	0.0	0.0	0.0	0.0	0.0	0.0	0.0	0.0	0.0	0.0	0.0	0.0	1.0	1.0	1.0	0.0	0.0	0.0	0.0	0.0	0.0	0.0	0.0	0.0	0.0	0.0	0.0	0.0833	0.0	0.0	0.0	0.0	1.0	1.0	1.0	0	0	0	0.126334894	0.05		0.16
599	0.0	0.0	0.0	0.0	0.0	0.0	0.0	0.0	0.0	0.0	0.0	0.0	0.0	0.0	0.0	3.16228e-05	3.16228e-05	3.16228e-05	0.0	0.0	0.0	0.0	0.0	0.0	0.0	0.0	0.0	0.0	0.0	0.0	0.5	0.0	0.0	0.0	0.0	1.0	1.0	1.0	0	0	0	0.999828142	0.05		0.16
600	0.0	0.0	0.0	0.0	0.0	0.0	0.0	0.0	0.0	0.0	0.0	0.0	0.0	0.0	0.0	0.0001	0.0001	0.0001	0.0	0.0	0.0	0.0	0.0	0.0	0.0	0.0	0.0	0.0	0.0	0.0	0.5	0.0	0.0	0.0	0.0	1.0	1.0	1.0	0	0	0	0.957657242	0.05		0.16
601	0.0	0.0	0.0	0.0	0.0	0.0	0.0	0.0	0.0	0.0	0.0	0.0	0.0	0.0	0.0	0.000316228	0.000316228	0.000316228	0.0	0.0	0.0	0.0	0.0	0.0	0.0	0.0	0.0	0.0	0.0	0.0	0.5	0.0	0.0	0.0	0.0	1.0	1.0	1.0	0	0	0	0.894374308	0.05		0.16
602	0.0	0.0	0.0	0.0	0.0	0.0	0.0	0.0	0.0	0.0	0.0	0.0	0.0	0.0	0.0	0.001	0.001	0.001	0.0	0.0	0.0	0.0	0.0	0.0	0.0	0.0	0.0	0.0	0.0	0.0	0.5	0.0	0.0	0.0	0.0	1.0	1.0	1.0	0	0	0	0.67889331	0.05		0.16
603	0.0	0.0	0.0	0.0	0.0	0.0	0.0	0.0	0.0	0.0	0.0	0.0	0.0	0.0	0.0	0.003162278	0.003162278	0.003162278	0.0	0.0	0.0	0.0	0.0	0.0	0.0	0.0	0.0	0.0	0.0	0.0	0.5	0.0	0.0	0.0	0.0	1.0	1.0	1.0	0	0	0	0.306043185	0.05		0.16
604	0.0	0.0	0.0	0.0	0.0	0.0	0.0	0.0	0.0	0.0	0.0	0.0	0.0	0.0	0.0	0.01	0.01	0.01	0.0	0.0	0.0	0.0	0.0	0.0	0.0	0.0	0.0	0.0	0.0	0.0	0.5	0.0	0.0	0.0	0.0	1.0	1.0	1.0	0	0	0	0.156540665	0.05		0.16
605	0.0	0.0	0.0	0.0	0.0	0.0	0.0	0.0	0.0	0.0	0.0	0.0	0.0	0.0	0.0	0.031622777	0.031622777	0.031622777	0.0	0.0	0.0	0.0	0.0	0.0	0.0	0.0	0.0	0.0	0.0	0.0	0.5	0.0	0.0	0.0	0.0	1.0	1.0	1.0	0	0	0	0.135034203	0.05		0.16
606	0.0	0.0	0.0	0.0	0.0	0.0	0.0	0.0	0.0	0.0	0.0	0.0	0.0	0.0	0.0	0.1	0.1	0.1	0.0	0.0	0.0	0.0	0.0	0.0	0.0	0.0	0.0	0.0	0.0	0.0	0.5	0.0	0.0	0.0	0.0	1.0	1.0	1.0	0	0	0	0.128316415	0.05		0.16
607	0.0	0.0	0.0	0.0	0.0	0.0	0.0	0.0	0.0	0.0	0.0	0.0	0.0	0.0	0.0	0.316227766	0.316227766	0.316227766	0.0	0.0	0.0	0.0	0.0	0.0	0.0	0.0	0.0	0.0	0.0	0.0	0.5	0.0	0.0	0.0	0.0	1.0	1.0	1.0	0	0	0	0.126186292	0.05		0.16
608	0.0	0.0	0.0	0.0	0.0	0.0	0.0	0.0	0.0	0.0	0.0	0.0	0.0	0.0	0.0	1.0	1.0	1.0	0.0	0.0	0.0	0.0	0.0	0.0	0.0	0.0	0.0	0.0	0.0	0.0	0.5	0.0	0.0	0.0	0.0	1.0	1.0	1.0	0	0	0	0.125930057	0.05		0.16
609	0.0	0.0	0.0	0.0	0.0	0.0	0.0	0.0	0.0	0.0	0.0	0.0	0.0	0.0	0.0	3.16228e-05	3.16228e-05	3.16228e-05	0.0	0.0	0.0	0.0	0.0	0.0	0.0	0.0	0.0	0.0	0.0	0.0	2.0	0.0	0.0	0.0	0.0	1.0	1.0	1.0	0	0	0	0.961324619	0.05		0.16
610	0.0	0.0	0.0	0.0	0.0	0.0	0.0	0.0	0.0	0.0	0.0	0.0	0.0	0.0	0.0	0.0001	0.0001	0.0001	0.0	0.0	0.0	0.0	0.0	0.0	0.0	0.0	0.0	0.0	0.0	0.0	2.0	0.0	0.0	0.0	0.0	1.0	1.0	1.0	0	0	0	0.95814243	0.05		0.16
611	0.0	0.0	0.0	0.0	0.0	0.0	0.0	0.0	0.0	0.0	0.0	0.0	0.0	0.0	0.0	0.000316228	0.000316228	0.000316228	0.0	0.0	0.0	0.0	0.0	0.0	0.0	0.0	0.0	0.0	0.0	0.0	2.0	0.0	0.0	0.0	0.0	1.0	1.0	1.0	0	0	0	0.903827709	0.05		0.16
612	0.0	0.0	0.0	0.0	0.0	0.0	0.0	0.0	0.0	0.0	0.0	0.0	0.0	0.0	0.0	0.001	0.001	0.001	0.0	0.0	0.0	0.0	0.0	0.0	0.0	0.0	0.0	0.0	0.0	0.0	2.0	0.0	0.0	0.0	0.0	1.0	1.0	1.0	0	0	0	0.746040756	0.05		0.16
613	0.0	0.0	0.0	0.0	0.0	0.0	0.0	0.0	0.0	0.0	0.0	0.0	0.0	0.0	0.0	0.003162278	0.003162278	0.003162278	0.0	0.0	0.0	0.0	0.0	0.0	0.0	0.0	0.0	0.0	0.0	0.0	2.0	0.0	0.0	0.0	0.0	1.0	1.0	1.0	0	0	0	0.357876237	0.05		0.16
614	0.0	0.0	0.0	0.0	0.0	0.0	0.0	0.0	0.0	0.0	0.0	0.0	0.0	0.0	0.0	0.01	0.01	0.01	0.0	0.0	0.0	0.0	0.0	0.0	0.0	0.0	0.0	0.0	0.0	0.0	2.0	0.0	0.0	0.0	0.0	1.0	1.0	1.0	0	0	0	0.152257031	0.05		0.16
615	0.0	0.0	0.0	0.0	0.0	0.0	0.0	0.0	0.0	0.0	0.0	0.0	0.0	0.0	0.0	0.031622777	0.031622777	0.031622777	0.0	0.0	0.0	0.0	0.0	0.0	0.0	0.0	0.0	0.0	0.0	0.0	2.0	0.0	0.0	0.0	0.0	1.0	1.0	1.0	0	0	0	0.13108964	0.05		0.16
616	0.0	0.0	0.0	0.0	0.0	0.0	0.0	0.0	0.0	0.0	0.0	0.0	0.0	0.0	0.0	0.1	0.1	0.1	0.0	0.0	0.0	0.0	0.0	0.0	0.0	0.0	0.0	0.0	0.0	0.0	2.0	0.0	0.0	0.0	0.0	1.0	1.0	1.0	0	0	0	0.124530574	0.05		0.16
617	0.0	0.0	0.0	0.0	0.0	0.0	0.0	0.0	0.0	0.0	0.0	0.0	0.0	0.0	0.0	0.316227766	0.316227766	0.316227766	0.0	0.0	0.0	0.0	0.0	0.0	0.0	0.0	0.0	0.0	0.0	0.0	2.0	0.0	0.0	0.0	0.0	1.0	1.0	1.0	0	0	0	0.123499968	0.05		0.16
618	0.0	0.0	0.0	0.0	0.0	0.0	0.0	0.0	0.0	0.0	0.0	0.0	0.0	0.0	0.0	1.0	1.0	1.0	0.0	0.0	0.0	0.0	0.0	0.0	0.0	0.0	0.0	0.0	0.0	0.0	2.0	0.0	0.0	0.0	0.0	1.0	1.0	1.0	0	0	0	0.123546153	0.05		0.16
619	0.0	0.0	0.0	0.0	0.0	0.0	0.0	0.0	0.0	0.0	0.0	0.0	0.0	0.0	0.0	3.16228e-05	3.16228e-05	3.16228e-05	0.0	0.0	0.0	0.0	0.0	0.0	0.0	0.0	0.0	0.0	0.0	0.0	8.0	0.0	0.0	0.0	0.0	1.0	1.0	1.0	0	0	0	0.973315993	0.05		0.16
620	0.0	0.0	0.0	0.0	0.0	0.0	0.0	0.0	0.0	0.0	0.0	0.0	0.0	0.0	0.0	0.0001	0.0001	0.0001	0.0	0.0	0.0	0.0	0.0	0.0	0.0	0.0	0.0	0.0	0.0	0.0	8.0	0.0	0.0	0.0	0.0	1.0	1.0	1.0	0	0	0	0.972032199	0.05		0.16
621	0.0	0.0	0.0	0.0	0.0	0.0	0.0	0.0	0.0	0.0	0.0	0.0	0.0	0.0	0.0	0.000316228	0.000316228	0.000316228	0.0	0.0	0.0	0.0	0.0	0.0	0.0	0.0	0.0	0.0	0.0	0.0	8.0	0.0	0.0	0.0	0.0	1.0	1.0	1.0	0	0	0	0.92967865	0.05		0.16
622	0.0	0.0	0.0	0.0	0.0	0.0	0.0	0.0	0.0	0.0	0.0	0.0	0.0	0.0	0.0	0.001	0.001	0.001	0.0	0.0	0.0	0.0	0.0	0.0	0.0	0.0	0.0	0.0	0.0	0.0	8.0	0.0	0.0	0.0	0.0	1.0	1.0	1.0	0	0	0	0.750666179	0.05		0.16
623	0.0	0.0	0.0	0.0	0.0	0.0	0.0	0.0	0.0	0.0	0.0	0.0	0.0	0.0	0.0	0.003162278	0.003162278	0.003162278	0.0	0.0	0.0	0.0	0.0	0.0	0.0	0.0	0.0	0.0	0.0	0.0	8.0	0.0	0.0	0.0	0.0	1.0	1.0	1.0	0	0	0	0.312276994	0.05		0.16
624	0.0	0.0	0.0	0.0	0.0	0.0	0.0	0.0	0.0	0.0	0.0	0.0	0.0	0.0	0.0	0.01	0.01	0.01	0.0	0.0	0.0	0.0	0.0	0.0	0.0	0.0	0.0	0.0	0.0	0.0	8.0	0.0	0.0	0.0	0.0	1.0	1.0	1.0	0	0	0	0.131673253	0.05		0.16
625	0.0	0.0	0.0	0.0	0.0	0.0	0.0	0.0	0.0	0.0	0.0	0.0	0.0	0.0	0.0	0.031622777	0.031622777	0.031622777	0.0	0.0	0.0	0.0	0.0	0.0	0.0	0.0	0.0	0.0	0.0	0.0	8.0	0.0	0.0	0.0	0.0	1.0	1.0	1.0	0	0	0	0.113526791	0.05		0.16
626	0.0	0.0	0.0	0.0	0.0	0.0	0.0	0.0	0.0	0.0	0.0	0.0	0.0	0.0	0.0	0.1	0.1	0.1	0.0	0.0	0.0	0.0	0.0	0.0	0.0	0.0	0.0	0.0	0.0	0.0	8.0	0.0	0.0	0.0	0.0	1.0	1.0	1.0	0	0	0	0.113177148	0.05		0.16
627	0.0	0.0	0.0	0.0	0.0	0.0	0.0	0.0	0.0	0.0	0.0	0.0	0.0	0.0	0.0	0.316227766	0.316227766	0.316227766	0.0	0.0	0.0	0.0	0.0	0.0	0.0	0.0	0.0	0.0	0.0	0.0	8.0	0.0	0.0	0.0	0.0	1.0	1.0	1.0	0	0	0	0.105013381	0.05		0.16
628	0.0	0.0	0.0	0.0	0.0	0.0	0.0	0.0	0.0	0.0	0.0	0.0	0.0	0.0	0.0	1.0	1.0	1.0	0.0	0.0	0.0	0.0	0.0	0.0	0.0	0.0	0.0	0.0	0.0	0.0	8.0	0.0	0.0	0.0	0.0	1.0	1.0	1.0	0	0	0	0.104644302	0.05		0.16
629	0.0	0.0	0.0	0.0	0.0	0.0	0.0	0.0	0.0	0.0	0.0	0.0	0.0	0.0	0.0	3.16228e-05	3.16228e-05	3.16228e-05	0.0	0.0	0.0	0.0	0.0	0.0	0.0	0.0	0.0	0.0	0.0	0.0	24.0	0.0	0.0	0.0	0.0	1.0	1.0	1.0	0	0	0	0.962432982	0.05		0.16
630	0.0	0.0	0.0	0.0	0.0	0.0	0.0	0.0	0.0	0.0	0.0	0.0	0.0	0.0	0.0	0.0001	0.0001	0.0001	0.0	0.0	0.0	0.0	0.0	0.0	0.0	0.0	0.0	0.0	0.0	0.0	24.0	0.0	0.0	0.0	0.0	1.0	1.0	1.0	0	0	0	0.985344003	0.05		0.16
631	0.0	0.0	0.0	0.0	0.0	0.0	0.0	0.0	0.0	0.0	0.0	0.0	0.0	0.0	0.0	0.000316228	0.000316228	0.000316228	0.0	0.0	0.0	0.0	0.0	0.0	0.0	0.0	0.0	0.0	0.0	0.0	24.0	0.0	0.0	0.0	0.0	1.0	1.0	1.0	0	0	0	0.951724358	0.05		0.16
632	0.0	0.0	0.0	0.0	0.0	0.0	0.0	0.0	0.0	0.0	0.0	0.0	0.0	0.0	0.0	0.001	0.001	0.001	0.0	0.0	0.0	0.0	0.0	0.0	0.0	0.0	0.0	0.0	0.0	0.0	24.0	0.0	0.0	0.0	0.0	1.0	1.0	1.0	0	0	0	0.816926178	0.05		0.16
633	0.0	0.0	0.0	0.0	0.0	0.0	0.0	0.0	0.0	0.0	0.0	0.0	0.0	0.0	0.0	0.003162278	0.003162278	0.003162278	0.0	0.0	0.0	0.0	0.0	0.0	0.0	0.0	0.0	0.0	0.0	0.0	24.0	0.0	0.0	0.0	0.0	1.0	1.0	1.0	0	0	0	0.399404836	0.05		0.16
634	0.0	0.0	0.0	0.0	0.0	0.0	0.0	0.0	0.0	0.0	0.0	0.0	0.0	0.0	0.0	0.01	0.01	0.01	0.0	0.0	0.0	0.0	0.0	0.0	0.0	0.0	0.0	0.0	0.0	0.0	24.0	0.0	0.0	0.0	0.0	1.0	1.0	1.0	0	0	0	0.112929914	0.05		0.16
635	0.0	0.0	0.0	0.0	0.0	0.0	0.0	0.0	0.0	0.0	0.0	0.0	0.0	0.0	0.0	0.031622777	0.031622777	0.031622777	0.0	0.0	0.0	0.0	0.0	0.0	0.0	0.0	0.0	0.0	0.0	0.0	24.0	0.0	0.0	0.0	0.0	1.0	1.0	1.0	0	0	0	0.101891927	0.05		0.16
636	0.0	0.0	0.0	0.0	0.0	0.0	0.0	0.0	0.0	0.0	0.0	0.0	0.0	0.0	0.0	0.1	0.1	0.1	0.0	0.0	0.0	0.0	0.0	0.0	0.0	0.0	0.0	0.0	0.0	0.0	24.0	0.0	0.0	0.0	0.0	1.0	1.0	1.0	0	0	0	0.103070977	0.05		0.16
637	0.0	0.0	0.0	0.0	0.0	0.0	0.0	0.0	0.0	0.0	0.0	0.0	0.0	0.0	0.0	0.316227766	0.316227766	0.316227766	0.0	0.0	0.0	0.0	0.0	0.0	0.0	0.0	0.0	0.0	0.0	0.0	24.0	0.0	0.0	0.0	0.0	1.0	1.0	1.0	0	0	0	0.102089334	0.05		0.16
638	0.0	0.0	0.0	0.0	0.0	0.0	0.0	0.0	0.0	0.0	0.0	0.0	0.0	0.0	0.0	1.0	1.0	1.0	0.0	0.0	0.0	0.0	0.0	0.0	0.0	0.0	0.0	0.0	0.0	0.0	24.0	0.0	0.0	0.0	0.0	1.0	1.0	1.0	0	0	0	0.098171568	0.05		0.16
639	0.0	0.0	0.0	0.0	0.0	0.0	0.0	0.0	0.0	0.0	0.0	0.0	0.0	0.0	0.0	3.16228e-05	3.16228e-05	3.16228e-05	0.0	0.0	0.0	0.0	0.0	0.0	0.0	0.0	0.0	0.0	0.0	0.0	0.0833	0.0	100.0	0.0	0.0	1.0	1.0	1.0	0	0	0	1.185275953	0.05		0.16
640	0.0	0.0	0.0	0.0	0.0	0.0	0.0	0.0	0.0	0.0	0.0	0.0	0.0	0.0	0.0	0.0001	0.0001	0.0001	0.0	0.0	0.0	0.0	0.0	0.0	0.0	0.0	0.0	0.0	0.0	0.0	0.0833	0.0	100.0	0.0	0.0	1.0	1.0	1.0	0	0	0	1.195414236	0.05		0.16
641	0.0	0.0	0.0	0.0	0.0	0.0	0.0	0.0	0.0	0.0	0.0	0.0	0.0	0.0	0.0	0.000316228	0.000316228	0.000316228	0.0	0.0	0.0	0.0	0.0	0.0	0.0	0.0	0.0	0.0	0.0	0.0	0.0833	0.0	100.0	0.0	0.0	1.0	1.0	1.0	0	0	0	1.132793522	0.05		0.16
642	0.0	0.0	0.0	0.0	0.0	0.0	0.0	0.0	0.0	0.0	0.0	0.0	0.0	0.0	0.0	0.001	0.001	0.001	0.0	0.0	0.0	0.0	0.0	0.0	0.0	0.0	0.0	0.0	0.0	0.0	0.0833	0.0	100.0	0.0	0.0	1.0	1.0	1.0	0	0	0	1.179695236	0.05		0.16
643	0.0	0.0	0.0	0.0	0.0	0.0	0.0	0.0	0.0	0.0	0.0	0.0	0.0	0.0	0.0	0.003162278	0.003162278	0.003162278	0.0	0.0	0.0	0.0	0.0	0.0	0.0	0.0	0.0	0.0	0.0	0.0	0.0833	0.0	100.0	0.0	0.0	1.0	1.0	1.0	0	0	0	1.385075531	0.05		0.16
644	0.0	0.0	0.0	0.0	0.0	0.0	0.0	0.0	0.0	0.0	0.0	0.0	0.0	0.0	0.0	0.01	0.01	0.01	0.0	0.0	0.0	0.0	0.0	0.0	0.0	0.0	0.0	0.0	0.0	0.0	0.0833	0.0	100.0	0.0	0.0	1.0	1.0	1.0	0	0	0	1.404206882	0.05		0.16
645	0.0	0.0	0.0	0.0	0.0	0.0	0.0	0.0	0.0	0.0	0.0	0.0	0.0	0.0	0.0	0.031622777	0.031622777	0.031622777	0.0	0.0	0.0	0.0	0.0	0.0	0.0	0.0	0.0	0.0	0.0	0.0	0.0833	0.0	100.0	0.0	0.0	1.0	1.0	1.0	0	0	0	1.374790476	0.05		0.16
646	0.0	0.0	0.0	0.0	0.0	0.0	0.0	0.0	0.0	0.0	0.0	0.0	0.0	0.0	0.0	0.1	0.1	0.1	0.0	0.0	0.0	0.0	0.0	0.0	0.0	0.0	0.0	0.0	0.0	0.0	0.0833	0.0	100.0	0.0	0.0	1.0	1.0	1.0	0	0	0	1.038718197	0.05		0.16
647	0.0	0.0	0.0	0.0	0.0	0.0	0.0	0.0	0.0	0.0	0.0	0.0	0.0	0.0	0.0	0.316227766	0.316227766	0.316227766	0.0	0.0	0.0	0.0	0.0	0.0	0.0	0.0	0.0	0.0	0.0	0.0	0.0833	0.0	100.0	0.0	0.0	1.0	1.0	1.0	0	0	0	0.268381976	0.05		0.16
648	0.0	0.0	0.0	0.0	0.0	0.0	0.0	0.0	0.0	0.0	0.0	0.0	0.0	0.0	0.0	1.0	1.0	1.0	0.0	0.0	0.0	0.0	0.0	0.0	0.0	0.0	0.0	0.0	0.0	0.0	0.0833	0.0	100.0	0.0	0.0	1.0	1.0	1.0	0	0	0	0.134195092	0.05		0.16
649	0.0	0.0	0.0	0.0	0.0	0.0	0.0	0.0	0.0	0.0	0.0	0.0	0.0	0.0	0.0	3.16228e-05	3.16228e-05	3.16228e-05	0.0	0.0	0.0	0.0	0.0	0.0	0.0	0.0	0.0	0.0	0.0	0.0	0.5	0.0	100.0	0.0	0.0	1.0	1.0	1.0	0	0	0	1.026650891	0.05		0.16
650	0.0	0.0	0.0	0.0	0.0	0.0	0.0	0.0	0.0	0.0	0.0	0.0	0.0	0.0	0.0	0.0001	0.0001	0.0001	0.0	0.0	0.0	0.0	0.0	0.0	0.0	0.0	0.0	0.0	0.0	0.0	0.5	0.0	100.0	0.0	0.0	1.0	1.0	1.0	0	0	0	1.030005874	0.05		0.16
651	0.0	0.0	0.0	0.0	0.0	0.0	0.0	0.0	0.0	0.0	0.0	0.0	0.0	0.0	0.0	0.000316228	0.000316228	0.000316228	0.0	0.0	0.0	0.0	0.0	0.0	0.0	0.0	0.0	0.0	0.0	0.0	0.5	0.0	100.0	0.0	0.0	1.0	1.0	1.0	0	0	0	0.953796001	0.05		0.16
652	0.0	0.0	0.0	0.0	0.0	0.0	0.0	0.0	0.0	0.0	0.0	0.0	0.0	0.0	0.0	0.001	0.001	0.001	0.0	0.0	0.0	0.0	0.0	0.0	0.0	0.0	0.0	0.0	0.0	0.0	0.5	0.0	100.0	0.0	0.0	1.0	1.0	1.0	0	0	0	0.88735401	0.05		0.16
653	0.0	0.0	0.0	0.0	0.0	0.0	0.0	0.0	0.0	0.0	0.0	0.0	0.0	0.0	0.0	0.003162278	0.003162278	0.003162278	0.0	0.0	0.0	0.0	0.0	0.0	0.0	0.0	0.0	0.0	0.0	0.0	0.5	0.0	100.0	0.0	0.0	1.0	1.0	1.0	0	0	0	0.782378446	0.05		0.16
654	0.0	0.0	0.0	0.0	0.0	0.0	0.0	0.0	0.0	0.0	0.0	0.0	0.0	0.0	0.0	0.01	0.01	0.01	0.0	0.0	0.0	0.0	0.0	0.0	0.0	0.0	0.0	0.0	0.0	0.0	0.5	0.0	100.0	0.0	0.0	1.0	1.0	1.0	0	0	0	0.594301893	0.05		0.16
655	0.0	0.0	0.0	0.0	0.0	0.0	0.0	0.0	0.0	0.0	0.0	0.0	0.0	0.0	0.0	0.031622777	0.031622777	0.031622777	0.0	0.0	0.0	0.0	0.0	0.0	0.0	0.0	0.0	0.0	0.0	0.0	0.5	0.0	100.0	0.0	0.0	1.0	1.0	1.0	0	0	0	0.410620007	0.05		0.16
656	0.0	0.0	0.0	0.0	0.0	0.0	0.0	0.0	0.0	0.0	0.0	0.0	0.0	0.0	0.0	0.1	0.1	0.1	0.0	0.0	0.0	0.0	0.0	0.0	0.0	0.0	0.0	0.0	0.0	0.0	0.5	0.0	100.0	0.0	0.0	1.0	1.0	1.0	0	0	0	0.333233242	0.05		0.16
657	0.0	0.0	0.0	0.0	0.0	0.0	0.0	0.0	0.0	0.0	0.0	0.0	0.0	0.0	0.0	0.316227766	0.316227766	0.316227766	0.0	0.0	0.0	0.0	0.0	0.0	0.0	0.0	0.0	0.0	0.0	0.0	0.5	0.0	100.0	0.0	0.0	1.0	1.0	1.0	0	0	0	0.336403417	0.05		0.16
658	0.0	0.0	0.0	0.0	0.0	0.0	0.0	0.0	0.0	0.0	0.0	0.0	0.0	0.0	0.0	1.0	1.0	1.0	0.0	0.0	0.0	0.0	0.0	0.0	0.0	0.0	0.0	0.0	0.0	0.0	0.5	0.0	100.0	0.0	0.0	1.0	1.0	1.0	0	0	0	0.144092539	0.05		0.16
659	0.0	0.0	0.0	0.0	0.0	0.0	0.0	0.0	0.0	0.0	0.0	0.0	0.0	0.0	0.0	3.16228e-05	3.16228e-05	3.16228e-05	0.0	0.0	0.0	0.0	0.0	0.0	0.0	0.0	0.0	0.0	0.0	0.0	2.0	0.0	100.0	0.0	0.0	1.0	1.0	1.0	0	0	0	0.959194003	0.05		0.16
660	0.0	0.0	0.0	0.0	0.0	0.0	0.0	0.0	0.0	0.0	0.0	0.0	0.0	0.0	0.0	0.0001	0.0001	0.0001	0.0	0.0	0.0	0.0	0.0	0.0	0.0	0.0	0.0	0.0	0.0	0.0	2.0	0.0	100.0	0.0	0.0	1.0	1.0	1.0	0	0	0	0.964722315	0.05		0.16
661	0.0	0.0	0.0	0.0	0.0	0.0	0.0	0.0	0.0	0.0	0.0	0.0	0.0	0.0	0.0	0.000316228	0.000316228	0.000316228	0.0	0.0	0.0	0.0	0.0	0.0	0.0	0.0	0.0	0.0	0.0	0.0	2.0	0.0	100.0	0.0	0.0	1.0	1.0	1.0	0	0	0	0.890929228	0.05		0.16
662	0.0	0.0	0.0	0.0	0.0	0.0	0.0	0.0	0.0	0.0	0.0	0.0	0.0	0.0	0.0	0.001	0.001	0.001	0.0	0.0	0.0	0.0	0.0	0.0	0.0	0.0	0.0	0.0	0.0	0.0	2.0	0.0	100.0	0.0	0.0	1.0	1.0	1.0	0	0	0	0.781904769	0.05		0.16
663	0.0	0.0	0.0	0.0	0.0	0.0	0.0	0.0	0.0	0.0	0.0	0.0	0.0	0.0	0.0	0.003162278	0.003162278	0.003162278	0.0	0.0	0.0	0.0	0.0	0.0	0.0	0.0	0.0	0.0	0.0	0.0	2.0	0.0	100.0	0.0	0.0	1.0	1.0	1.0	0	0	0	0.424134951	0.05		0.16
664	0.0	0.0	0.0	0.0	0.0	0.0	0.0	0.0	0.0	0.0	0.0	0.0	0.0	0.0	0.0	0.01	0.01	0.01	0.0	0.0	0.0	0.0	0.0	0.0	0.0	0.0	0.0	0.0	0.0	0.0	2.0	0.0	100.0	0.0	0.0	1.0	1.0	1.0	0	0	0	0.175659016	0.05		0.16
665	0.0	0.0	0.0	0.0	0.0	0.0	0.0	0.0	0.0	0.0	0.0	0.0	0.0	0.0	0.0	0.031622777	0.031622777	0.031622777	0.0	0.0	0.0	0.0	0.0	0.0	0.0	0.0	0.0	0.0	0.0	0.0	2.0	0.0	100.0	0.0	0.0	1.0	1.0	1.0	0	0	0	0.136439994	0.05		0.16
666	0.0	0.0	0.0	0.0	0.0	0.0	0.0	0.0	0.0	0.0	0.0	0.0	0.0	0.0	0.0	0.1	0.1	0.1	0.0	0.0	0.0	0.0	0.0	0.0	0.0	0.0	0.0	0.0	0.0	0.0	2.0	0.0	100.0	0.0	0.0	1.0	1.0	1.0	0	0	0	0.127092929	0.05		0.16
667	0.0	0.0	0.0	0.0	0.0	0.0	0.0	0.0	0.0	0.0	0.0	0.0	0.0	0.0	0.0	0.316227766	0.316227766	0.316227766	0.0	0.0	0.0	0.0	0.0	0.0	0.0	0.0	0.0	0.0	0.0	0.0	2.0	0.0	100.0	0.0	0.0	1.0	1.0	1.0	0	0	0	0.123351775	0.05		0.16
668	0.0	0.0	0.0	0.0	0.0	0.0	0.0	0.0	0.0	0.0	0.0	0.0	0.0	0.0	0.0	1.0	1.0	1.0	0.0	0.0	0.0	0.0	0.0	0.0	0.0	0.0	0.0	0.0	0.0	0.0	2.0	0.0	100.0	0.0	0.0	1.0	1.0	1.0	0	0	0	0.122845518	0.05		0.16
669	0.0	0.0	0.0	0.0	0.0	0.0	0.0	0.0	0.0	0.0	0.0	0.0	0.0	0.0	0.0	3.16228e-05	3.16228e-05	3.16228e-05	0.0	0.0	0.0	0.0	0.0	0.0	0.0	0.0	0.0	0.0	0.0	0.0	8.0	0.0	100.0	0.0	0.0	1.0	1.0	1.0	0	0	0	0.945809445	0.05		0.16
670	0.0	0.0	0.0	0.0	0.0	0.0	0.0	0.0	0.0	0.0	0.0	0.0	0.0	0.0	0.0	0.0001	0.0001	0.0001	0.0	0.0	0.0	0.0	0.0	0.0	0.0	0.0	0.0	0.0	0.0	0.0	8.0	0.0	100.0	0.0	0.0	1.0	1.0	1.0	0	0	0	0.972901867	0.05		0.16
671	0.0	0.0	0.0	0.0	0.0	0.0	0.0	0.0	0.0	0.0	0.0	0.0	0.0	0.0	0.0	0.000316228	0.000316228	0.000316228	0.0	0.0	0.0	0.0	0.0	0.0	0.0	0.0	0.0	0.0	0.0	0.0	8.0	0.0	100.0	0.0	0.0	1.0	1.0	1.0	0	0	0	0.909334323	0.05		0.16
672	0.0	0.0	0.0	0.0	0.0	0.0	0.0	0.0	0.0	0.0	0.0	0.0	0.0	0.0	0.0	0.001	0.001	0.001	0.0	0.0	0.0	0.0	0.0	0.0	0.0	0.0	0.0	0.0	0.0	0.0	8.0	0.0	100.0	0.0	0.0	1.0	1.0	1.0	0	0	0	0.786219241	0.05		0.16
673	0.0	0.0	0.0	0.0	0.0	0.0	0.0	0.0	0.0	0.0	0.0	0.0	0.0	0.0	0.0	0.003162278	0.003162278	0.003162278	0.0	0.0	0.0	0.0	0.0	0.0	0.0	0.0	0.0	0.0	0.0	0.0	8.0	0.0	100.0	0.0	0.0	1.0	1.0	1.0	0	0	0	0.487303066	0.05		0.16
674	0.0	0.0	0.0	0.0	0.0	0.0	0.0	0.0	0.0	0.0	0.0	0.0	0.0	0.0	0.0	0.01	0.01	0.01	0.0	0.0	0.0	0.0	0.0	0.0	0.0	0.0	0.0	0.0	0.0	0.0	8.0	0.0	100.0	0.0	0.0	1.0	1.0	1.0	0	0	0	0.168054433	0.05		0.16
675	0.0	0.0	0.0	0.0	0.0	0.0	0.0	0.0	0.0	0.0	0.0	0.0	0.0	0.0	0.0	0.031622777	0.031622777	0.031622777	0.0	0.0	0.0	0.0	0.0	0.0	0.0	0.0	0.0	0.0	0.0	0.0	8.0	0.0	100.0	0.0	0.0	1.0	1.0	1.0	0	0	0	0.124233172	0.05		0.16
676	0.0	0.0	0.0	0.0	0.0	0.0	0.0	0.0	0.0	0.0	0.0	0.0	0.0	0.0	0.0	0.1	0.1	0.1	0.0	0.0	0.0	0.0	0.0	0.0	0.0	0.0	0.0	0.0	0.0	0.0	8.0	0.0	100.0	0.0	0.0	1.0	1.0	1.0	0	0	0	0.114111641	0.05		0.16
677	0.0	0.0	0.0	0.0	0.0	0.0	0.0	0.0	0.0	0.0	0.0	0.0	0.0	0.0	0.0	0.316227766	0.316227766	0.316227766	0.0	0.0	0.0	0.0	0.0	0.0	0.0	0.0	0.0	0.0	0.0	0.0	8.0	0.0	100.0	0.0	0.0	1.0	1.0	1.0	0	0	0	0.106454781	0.05		0.16
678	0.0	0.0	0.0	0.0	0.0	0.0	0.0	0.0	0.0	0.0	0.0	0.0	0.0	0.0	0.0	1.0	1.0	1.0	0.0	0.0	0.0	0.0	0.0	0.0	0.0	0.0	0.0	0.0	0.0	0.0	8.0	0.0	100.0	0.0	0.0	1.0	1.0	1.0	0	0	0	0.103873084	0.05		0.16
679	0.0	0.0	0.0	0.0	0.0	0.0	0.0	0.0	0.0	0.0	0.0	0.0	0.0	0.0	0.0	3.16228e-05	3.16228e-05	3.16228e-05	0.0	0.0	0.0	0.0	0.0	0.0	0.0	0.0	0.0	0.0	0.0	0.0	24.0	0.0	100.0	0.0	0.0	1.0	1.0	1.0	0	0	0	0.860697806	0.05		0.16
680	0.0	0.0	0.0	0.0	0.0	0.0	0.0	0.0	0.0	0.0	0.0	0.0	0.0	0.0	0.0	0.0001	0.0001	0.0001	0.0	0.0	0.0	0.0	0.0	0.0	0.0	0.0	0.0	0.0	0.0	0.0	24.0	0.0	100.0	0.0	0.0	1.0	1.0	1.0	0	0	0	0.896819223	0.05		0.16
681	0.0	0.0	0.0	0.0	0.0	0.0	0.0	0.0	0.0	0.0	0.0	0.0	0.0	0.0	0.0	0.000316228	0.000316228	0.000316228	0.0	0.0	0.0	0.0	0.0	0.0	0.0	0.0	0.0	0.0	0.0	0.0	24.0	0.0	100.0	0.0	0.0	1.0	1.0	1.0	0	0	0	0.853994618	0.05		0.16
682	0.0	0.0	0.0	0.0	0.0	0.0	0.0	0.0	0.0	0.0	0.0	0.0	0.0	0.0	0.0	0.001	0.001	0.001	0.0	0.0	0.0	0.0	0.0	0.0	0.0	0.0	0.0	0.0	0.0	0.0	24.0	0.0	100.0	0.0	0.0	1.0	1.0	1.0	0	0	0	0.773381941	0.05		0.16
683	0.0	0.0	0.0	0.0	0.0	0.0	0.0	0.0	0.0	0.0	0.0	0.0	0.0	0.0	0.0	0.003162278	0.003162278	0.003162278	0.0	0.0	0.0	0.0	0.0	0.0	0.0	0.0	0.0	0.0	0.0	0.0	24.0	0.0	100.0	0.0	0.0	1.0	1.0	1.0	0	0	0	0.517760982	0.05		0.16
684	0.0	0.0	0.0	0.0	0.0	0.0	0.0	0.0	0.0	0.0	0.0	0.0	0.0	0.0	0.0	0.01	0.01	0.01	0.0	0.0	0.0	0.0	0.0	0.0	0.0	0.0	0.0	0.0	0.0	0.0	24.0	0.0	100.0	0.0	0.0	1.0	1.0	1.0	0	0	0	0.128377372	0.05		0.16
685	0.0	0.0	0.0	0.0	0.0	0.0	0.0	0.0	0.0	0.0	0.0	0.0	0.0	0.0	0.0	0.031622777	0.031622777	0.031622777	0.0	0.0	0.0	0.0	0.0	0.0	0.0	0.0	0.0	0.0	0.0	0.0	24.0	0.0	100.0	0.0	0.0	1.0	1.0	1.0	0	0	0	0.107065776	0.05		0.16
686	0.0	0.0	0.0	0.0	0.0	0.0	0.0	0.0	0.0	0.0	0.0	0.0	0.0	0.0	0.0	0.1	0.1	0.1	0.0	0.0	0.0	0.0	0.0	0.0	0.0	0.0	0.0	0.0	0.0	0.0	24.0	0.0	100.0	0.0	0.0	1.0	1.0	1.0	0	0	0	0.104833987	0.05		0.16
687	0.0	0.0	0.0	0.0	0.0	0.0	0.0	0.0	0.0	0.0	0.0	0.0	0.0	0.0	0.0	0.316227766	0.316227766	0.316227766	0.0	0.0	0.0	0.0	0.0	0.0	0.0	0.0	0.0	0.0	0.0	0.0	24.0	0.0	100.0	0.0	0.0	1.0	1.0	1.0	0	0	0	0.10400012	0.05		0.16
688	0.0	0.0	0.0	0.0	0.0	0.0	0.0	0.0	0.0	0.0	0.0	0.0	0.0	0.0	0.0	1.0	1.0	1.0	0.0	0.0	0.0	0.0	0.0	0.0	0.0	0.0	0.0	0.0	0.0	0.0	24.0	0.0	100.0	0.0	0.0	1.0	1.0	1.0	0	0	0	0.09780249	0.05		0.16
789	0.0	0.0	0.0	0.0	0.0	0.0	0.0	0.0	0.0	0.0	0.0	0.0	0.0	0.0	0.0	0.0	0.0	0.0	0.0	0.0	0.0	0.0	0.0	0.0	0.0	0.0	0.0	0.0	0.0	0.0	0.0	0.0	0.0	0.0	0.0	1.0	1.0	1.0	0	0	0		0.05		0.16	9.758734106985457	0.2599025814234461	7.038748395156884	0.059265254396212844
790	0.01	0.01	0.01	0.0	0.0	0.0	0.0	0.0	0.0	0.0	0.0	0.0	0.0	0.0	0.0	0.0	0.0	0.0	0.0	0.0	0.0	0.0	0.0	0.0	0.0	0.0	0.0	0.0	0.0	0.0	0.0	0.0	0.0	0.0	0.0	1.0	1.0	1.0	0	0	0		0.05		0.16	9.517042958600454	0.40874511309666245	7.078313994860184	0.10511115608049847
791	0.0316	0.0316	0.0316	0.0	0.0	0.0	0.0	0.0	0.0	0.0	0.0	0.0	0.0	0.0	0.0	0.0	0.0	0.0	0.0	0.0	0.0	0.0	0.0	0.0	0.0	0.0	0.0	0.0	0.0	0.0	0.0	0.0	0.0	0.0	0.0	1.0	1.0	1.0	0	0	0		0.05		0.16	9.574160209265141	0.2146703948319359	7.018362638051746	0.14226957659428774
792	0.1	0.1	0.1	0.0	0.0	0.0	0.0	0.0	0.0	0.0	0.0	0.0	0.0	0.0	0.0	0.0	0.0	0.0	0.0	0.0	0.0	0.0	0.0	0.0	0.0	0.0	0.0	0.0	0.0	0.0	0.0	0.0	0.0	0.0	0.0	1.0	1.0	1.0	0	0	0		0.05		0.16	9.352881025806505	0.14088551730285262	6.89426681225167	0.11860645744929216
793	1.0	1.0	1.0	0.0	0.0	0.0	0.0	0.0	0.0	0.0	0.0	0.0	0.0	0.0	0.0	0.0	0.0	0.0	0.0	0.0	0.0	0.0	0.0	0.0	0.0	0.0	0.0	0.0	0.0	0.0	0.0	0.0	0.0	0.0	0.0	1.0	1.0	1.0	0	0	0		0.05		0.16	9.352881025806505	0.45307904016389483	6.978684153871191	0.08967902790231404
794	0.0	0.0	0.0	0.0	0.0	0.0	0.0	0.0	0.0	0.0	0.0	0.0	0.0	0.0	0.0	0.0	0.0	0.0	0.0	0.0	0.0	0.0	0.0	0.0	0.0	0.0	0.0	0.0	0.0	0.0	0.0	0.0	0.0	0.0	0.0	1.0	1.0	1.0	0	0	0		0.05		0.16
795	0.01	0.01	0.01	0.0	0.0	0.0	0.0	0.0	0.0	0.0	0.0	0.0	0.0	0.0	0.0	0.0	0.0	0.0	0.0	0.0	0.0	0.0	0.0	0.0	0.0	0.0	0.0	0.0	0.0	0.0	0.0	0.0	0.0	0.0	0.0	1.0	1.0	1.0	0	0	0		0.05		0.16
796	0.0316	0.0316	0.0316	0.0	0.0	0.0	0.0	0.0	0.0	0.0	0.0	0.0	0.0	0.0	0.0	0.0	0.0	0.0	0.0	0.0	0.0	0.0	0.0	0.0	0.0	0.0	0.0	0.0	0.0	0.0	0.0	0.0	0.0	0.0	0.0	1.0	1.0	1.0	0	0	0		0.05		0.16
797	0.1	0.1	0.1	0.0	0.0	0.0	0.0	0.0	0.0	0.0	0.0	0.0	0.0	0.0	0.0	0.0	0.0	0.0	0.0	0.0	0.0	0.0	0.0	0.0	0.0	0.0	0.0	0.0	0.0	0.0	0.0	0.0	0.0	0.0	0.0	1.0	1.0	1.0	0	0	0		0.05		0.16
798	1.0	1.0	1.0	0.0	0.0	0.0	0.0	0.0	0.0	0.0	0.0	0.0	0.0	0.0	0.0	0.0	0.0	0.0	0.0	0.0	0.0	0.0	0.0	0.0	0.0	0.0	0.0	0.0	0.0	0.0	0.0	0.0	0.0	0.0	0.0	1.0	1.0	1.0	0	0	0		0.05		0.16
799	0.0	0.0	0.0	0.0	0.0	0.0	0.0	0.0	0.0	0.0	0.0	0.0	0.0	0.0	0.0	0.0	0.0	0.0	0.0	0.0	0.0	0.0	0.0	0.0	0.0	0.0	0.0	0.0	0.0	0.0	0.0	0.0	0.0	0.0	0.0	1.0	1.0	1.0	0	0	0		0.05		0.16
800	0.001	0.001	0.001	0.0	0.0	0.0	0.0	0.0	0.0	0.0	0.0	0.0	0.0	0.0	0.0	0.0	0.0	0.0	0.0	0.0	0.0	0.0	0.0	0.0	0.0	0.0	0.0	0.0	0.0	0.0	0.0	0.0	0.0	0.0	0.0	1.0	1.0	1.0	0	0	0		0.05		0.16
801	0.01	0.01	0.01	0.0	0.0	0.0	0.0	0.0	0.0	0.0	0.0	0.0	0.0	0.0	0.0	0.0	0.0	0.0	0.0	0.0	0.0	0.0	0.0	0.0	0.0	0.0	0.0	0.0	0.0	0.0	0.0	0.0	0.0	0.0	0.0	1.0	1.0	1.0	0	0	0		0.05		0.16
802	0.0316	0.0316	0.0316	0.0	0.0	0.0	0.0	0.0	0.0	0.0	0.0	0.0	0.0	0.0	0.0	0.0	0.0	0.0	0.0	0.0	0.0	0.0	0.0	0.0	0.0	0.0	0.0	0.0	0.0	0.0	0.0	0.0	0.0	0.0	0.0	1.0	1.0	1.0	0	0	0		0.05		0.16
803	0.1	0.1	0.1	0.0	0.0	0.0	0.0	0.0	0.0	0.0	0.0	0.0	0.0	0.0	0.0	0.0	0.0	0.0	0.0	0.0	0.0	0.0	0.0	0.0	0.0	0.0	0.0	0.0	0.0	0.0	0.0	0.0	0.0	0.0	0.0	1.0	1.0	1.0	0	0	0		0.05		0.16
804	0.316	0.316	0.316	0.0	0.0	0.0	0.0	0.0	0.0	0.0	0.0	0.0	0.0	0.0	0.0	0.0	0.0	0.0	0.0	0.0	0.0	0.0	0.0	0.0	0.0	0.0	0.0	0.0	0.0	0.0	0.0	0.0	0.0	0.0	0.0	1.0	1.0	1.0	0	0	0		0.05		0.16
805	1.0	1.0	1.0	0.0	0.0	0.0	0.0	0.0	0.0	0.0	0.0	0.0	0.0	0.0	0.0	0.0	0.0	0.0	0.0	0.0	0.0	0.0	0.0	0.0	0.0	0.0	0.0	0.0	0.0	0.0	0.0	0.0	0.0	0.0	0.0	1.0	1.0	1.0	0	0	0		0.05		0.16
806	10.0	10.0	10.0	0.0	0.0	0.0	0.0	0.0	0.0	0.0	0.0	0.0	0.0	0.0	0.0	0.0	0.0	0.0	0.0	0.0	0.0	0.0	0.0	0.0	0.0	0.0	0.0	0.0	0.0	0.0	0.0	0.0	0.0	0.0	0.0	1.0	1.0	1.0	0	0	0		0.05		0.16
807	1.0	1.0	1.0	0.0	0.0	0.0	0.0	0.0	0.0	0.0	0.0	0.0	0.0	0.0	0.0	0.0	0.0	0.0	0.0	0.0	0.0	0.0	0.0	0.0	0.0	0.0	0.0	0.0	0.0	0.0	0.0	0.0	100.0	0.0	0.0	1.0	1.0	1.0	0	0	0		0.05		0.16
808	1.0	1.0	1.0	0.0	0.0	0.0	0.0	0.0	0.0	0.0	0.0	0.0	0.0	0.0	0.0	0.0	0.0	0.0	0.0	0.0	0.0	0.0	0.0	0.0	0.0	0.0	0.0	0.0	0.0	0.0	0.5	0.0	100.0	0.0	0.0	1.0	1.0	1.0	0	0	0		0.05		0.16
809	1.0	1.0	1.0	0.0	0.0	0.0	0.0	0.0	0.0	0.0	0.0	0.0	0.0	0.0	0.0	0.0	0.0	0.0	0.0	0.0	0.0	0.0	0.0	0.0	0.0	0.0	0.0	0.0	0.0	0.0	1.0	0.0	100.0	0.0	0.0	1.0	1.0	1.0	0	0	0		0.05		0.16
810	1.0	1.0	1.0	0.0	0.0	0.0	0.0	0.0	0.0	0.0	0.0	0.0	0.0	0.0	0.0	0.0	0.0	0.0	0.0	0.0	0.0	0.0	0.0	0.0	0.0	0.0	0.0	0.0	0.0	0.0	2.0	0.0	100.0	0.0	0.0	1.0	1.0	1.0	0	0	0		0.05		0.16
811	1.0	1.0	1.0	0.0	0.0	0.0	0.0	0.0	0.0	0.0	0.0	0.0	0.0	0.0	0.0	0.0	0.0	0.0	0.0	0.0	0.0	0.0	0.0	0.0	0.0	0.0	0.0	0.0	0.0	0.0	3.0	0.0	100.0	0.0	0.0	1.0	1.0	1.0	0	0	0		0.05		0.16
812	1.0	1.0	1.0	0.0	0.0	0.0	0.0	0.0	0.0	0.0	0.0	0.0	0.0	0.0	0.0	0.0	0.0	0.0	0.0	0.0	0.0	0.0	0.0	0.0	0.0	0.0	0.0	0.0	0.0	0.0	4.0	0.0	100.0	0.0	0.0	1.0	1.0	1.0	0	0	0		0.05		0.16
813	1.0	1.0	1.0	0.0	0.0	0.0	0.0	0.0	0.0	0.0	0.0	0.0	0.0	0.0	0.0	0.0	0.0	0.0	0.0	0.0	0.0	0.0	0.0	0.0	0.0	0.0	0.0	0.0	0.0	0.0	8.0	0.0	100.0	0.0	0.0	1.0	1.0	1.0	0	0	0		0.05		0.16
[truncated: 31 more columns]
