# Supplementary material for: Mechanistic model of MAPK signaling reveals how allostery and rewiring contribute to drug resistance
Source: Mol Syst Biol. 2023 Jan 26;19(2):e10988. doi: 10.15252/msb.202210988 (PMC9912026; doi:10.15252/msb.202210988)
Supplement: Supplementary file 3 — Code EV1 [file MSB-19-e10988-s004.zip › marm2-supplement-main/MARM/data/processed_EGF_EGFR_MEKi_PRAFi_RAFi_comboprediction.csv]

	Vemurafenib_0	Vemurafenib_0_preeq	Vemurafenib_0_presim	Dabrafenib_0	Dabrafenib_0_preeq	Dabrafenib_0_presim	PLX8394_0	PLX8394_0_preeq	PLX8394_0_presim	LY3009120_0	LY3009120_0_preeq	LY3009120_0_presim	AZ_628_0	AZ_628_0_preeq	AZ_628_0_presim	Cobimetinib_0	Cobimetinib_0_preeq	Cobimetinib_0_presim	Trametinib_0	Trametinib_0_preeq	Trametinib_0_presim	Selumetinib_0	Selumetinib_0_preeq	Selumetinib_0_presim	Binimetinib_0	Binimetinib_0_preeq	Binimetinib_0_presim	PD0325901_0	PD0325901_0_preeq	PD0325901_0_presim	time	t_presim	EGF_0	EGF_0_preeq	EGF_0_presim	EGFR_crispr	EGFR_crispr_preeq	EGFR_crispr_presim	NRAS_Q61mut	NRAS_Q61mut_preeq	NRAS_Q61mut_presim	pERK_IF_obs	pERK_IF_obs_std	pMEK_IF_obs	pMEK_IF_obs_std	tCRAF_obs	tCRAF_obs_std	tBRAF_obs	tBRAF_obs_std
0	0.0	0.0	0.0	0.0	0.0	0.0	0.0	0.0	0.0	0.0	0.0	0.0	0.0	0.0	0.0	0.0	0.0	0.0	0.0	0.0	0.0	0.0	0.0	0.0	0.0	0.0	0.0	0.0	0.0	0.0	0.0833	0.0	100	0	0	1.0	1.0	1.0	0	0	0	1.0	0.05		0.16
1	0.0	0.0	0.0	0.0	0.0	0.0	0.0	0.0	0.0	0.0	0.0	0.0	0.0	0.0	0.0	0.0001	0.0001	0.0001	0.0	0.0	0.0	0.0	0.0	0.0	0.0	0.0	0.0	0.0	0.0	0.0	0.0833	0.0	100	0	0	1.0	1.0	1.0	0	0	0	0.990244387	0.05		0.16
2	0.0	0.0	0.0	0.0	0.0	0.0	0.0	0.0	0.0	0.0	0.0	0.0	0.0	0.0	0.0	0.000316228	0.000316228	0.000316228	0.0	0.0	0.0	0.0	0.0	0.0	0.0	0.0	0.0	0.0	0.0	0.0	0.0833	0.0	100	0	0	1.0	1.0	1.0	0	0	0	0.835025358	0.05		0.16
3	0.0	0.0	0.0	0.0	0.0	0.0	0.0	0.0	0.0	0.0	0.0	0.0	0.0	0.0	0.0	0.001	0.001	0.001	0.0	0.0	0.0	0.0	0.0	0.0	0.0	0.0	0.0	0.0	0.0	0.0	0.0833	0.0	100	0	0	1.0	1.0	1.0	0	0	0	0.695340334	0.05		0.16
4	0.0	0.0	0.0	0.0	0.0	0.0	0.0	0.0	0.0	0.0	0.0	0.0	0.0	0.0	0.0	0.003162278	0.003162278	0.003162278	0.0	0.0	0.0	0.0	0.0	0.0	0.0	0.0	0.0	0.0	0.0	0.0	0.0833	0.0	100	0	0	1.0	1.0	1.0	0	0	0	0.503950991	0.05		0.16
5	0.0	0.0	0.0	0.0	0.0	0.0	0.0	0.0	0.0	0.0	0.0	0.0	0.0	0.0	0.0	0.01	0.01	0.01	0.0	0.0	0.0	0.0	0.0	0.0	0.0	0.0	0.0	0.0	0.0	0.0	0.0833	0.0	100	0	0	1.0	1.0	1.0	0	0	0	0.64659215	0.05		0.16
6	0.0	0.0	0.0	0.0	0.0	0.0	0.0	0.0	0.0	0.0	0.0	0.0	0.0	0.0	0.0	0.031622777	0.031622777	0.031622777	0.0	0.0	0.0	0.0	0.0	0.0	0.0	0.0	0.0	0.0	0.0	0.0	0.0833	0.0	100	0	0	1.0	1.0	1.0	0	0	0	0.756241924	0.05		0.16
7	0.0	0.0	0.0	0.0	0.0	0.0	0.0	0.0	0.0	0.0	0.0	0.0	0.0	0.0	0.0	0.1	0.1	0.1	0.0	0.0	0.0	0.0	0.0	0.0	0.0	0.0	0.0	0.0	0.0	0.0	0.0833	0.0	100	0	0	1.0	1.0	1.0	0	0	0	0.379337432	0.05		0.16
8	0.0	0.0	0.0	0.0	0.0	0.0	0.0	0.0	0.0	0.0	0.0	0.0	0.0	0.0	0.0	0.316227766	0.316227766	0.316227766	0.0	0.0	0.0	0.0	0.0	0.0	0.0	0.0	0.0	0.0	0.0	0.0	0.0833	0.0	100	0	0	1.0	1.0	1.0	0	0	0	0.106304435	0.05		0.16
9	0.0	0.0	0.0	0.0	0.0	0.0	0.0	0.0	0.0	0.0	0.0	0.0	0.0	0.0	0.0	1.0	1.0	1.0	0.0	0.0	0.0	0.0	0.0	0.0	0.0	0.0	0.0	0.0	0.0	0.0	0.0833	0.0	100	0	0	1.0	1.0	1.0	0	0	0	0.083472634	0.05		0.16
10	0.000316	0.000316	0.000316	0.0	0.0	0.0	0.0	0.0	0.0	0.0	0.0	0.0	0.0	0.0	0.0	0.0	0.0	0.0	0.0	0.0	0.0	0.0	0.0	0.0	0.0	0.0	0.0	0.0	0.0	0.0	0.0833	0.0	100	0	0	1.0	1.0	1.0	0	0	0	0.779912589	0.05		0.16
11	0.000316	0.000316	0.000316	0.0	0.0	0.0	0.0	0.0	0.0	0.0	0.0	0.0	0.0	0.0	0.0	0.0001	0.0001	0.0001	0.0	0.0	0.0	0.0	0.0	0.0	0.0	0.0	0.0	0.0	0.0	0.0	0.0833	0.0	100	0	0	1.0	1.0	1.0	0	0	0	0.773170901	0.05		0.16
12	0.000316	0.000316	0.000316	0.0	0.0	0.0	0.0	0.0	0.0	0.0	0.0	0.0	0.0	0.0	0.0	0.000316228	0.000316228	0.000316228	0.0	0.0	0.0	0.0	0.0	0.0	0.0	0.0	0.0	0.0	0.0	0.0	0.0833	0.0	100	0	0	1.0	1.0	1.0	0	0	0	0.760949684	0.05		0.16
13	0.000316	0.000316	0.000316	0.0	0.0	0.0	0.0	0.0	0.0	0.0	0.0	0.0	0.0	0.0	0.0	0.001	0.001	0.001	0.0	0.0	0.0	0.0	0.0	0.0	0.0	0.0	0.0	0.0	0.0	0.0	0.0833	0.0	100	0	0	1.0	1.0	1.0	0	0	0	0.616770412	0.05		0.16
14	0.000316	0.000316	0.000316	0.0	0.0	0.0	0.0	0.0	0.0	0.0	0.0	0.0	0.0	0.0	0.0	0.003162278	0.003162278	0.003162278	0.0	0.0	0.0	0.0	0.0	0.0	0.0	0.0	0.0	0.0	0.0	0.0	0.0833	0.0	100	0	0	1.0	1.0	1.0	0	0	0	0.495981388	0.05		0.16
15	0.000316	0.000316	0.000316	0.0	0.0	0.0	0.0	0.0	0.0	0.0	0.0	0.0	0.0	0.0	0.0	0.01	0.01	0.01	0.0	0.0	0.0	0.0	0.0	0.0	0.0	0.0	0.0	0.0	0.0	0.0	0.0833	0.0	100	0	0	1.0	1.0	1.0	0	0	0	0.738712035	0.05		0.16
16	0.000316	0.000316	0.000316	0.0	0.0	0.0	0.0	0.0	0.0	0.0	0.0	0.0	0.0	0.0	0.0	0.031622777	0.031622777	0.031622777	0.0	0.0	0.0	0.0	0.0	0.0	0.0	0.0	0.0	0.0	0.0	0.0	0.0833	0.0	100	0	0	1.0	1.0	1.0	0	0	0	0.692947819	0.05		0.16
17	0.000316	0.000316	0.000316	0.0	0.0	0.0	0.0	0.0	0.0	0.0	0.0	0.0	0.0	0.0	0.0	0.1	0.1	0.1	0.0	0.0	0.0	0.0	0.0	0.0	0.0	0.0	0.0	0.0	0.0	0.0	0.0833	0.0	100	0	0	1.0	1.0	1.0	0	0	0	0.272308754	0.05		0.16
18	0.000316	0.000316	0.000316	0.0	0.0	0.0	0.0	0.0	0.0	0.0	0.0	0.0	0.0	0.0	0.0	0.316227766	0.316227766	0.316227766	0.0	0.0	0.0	0.0	0.0	0.0	0.0	0.0	0.0	0.0	0.0	0.0	0.0833	0.0	100	0	0	1.0	1.0	1.0	0	0	0	0.095629446	0.05		0.16
19	0.000316	0.000316	0.000316	0.0	0.0	0.0	0.0	0.0	0.0	0.0	0.0	0.0	0.0	0.0	0.0	1.0	1.0	1.0	0.0	0.0	0.0	0.0	0.0	0.0	0.0	0.0	0.0	0.0	0.0	0.0	0.0833	0.0	100	0	0	1.0	1.0	1.0	0	0	0	0.082851903	0.05		0.16
20	0.001	0.001	0.001	0.0	0.0	0.0	0.0	0.0	0.0	0.0	0.0	0.0	0.0	0.0	0.0	0.0	0.0	0.0	0.0	0.0	0.0	0.0	0.0	0.0	0.0	0.0	0.0	0.0	0.0	0.0	0.0833	0.0	100	0	0	1.0	1.0	1.0	0	0	0	0.871778518	0.05		0.16
21	0.001	0.001	0.001	0.0	0.0	0.0	0.0	0.0	0.0	0.0	0.0	0.0	0.0	0.0	0.0	0.0001	0.0001	0.0001	0.0	0.0	0.0	0.0	0.0	0.0	0.0	0.0	0.0	0.0	0.0	0.0	0.0833	0.0	100	0	0	1.0	1.0	1.0	0	0	0	0.923338969	0.05		0.16
22	0.001	0.001	0.001	0.0	0.0	0.0	0.0	0.0	0.0	0.0	0.0	0.0	0.0	0.0	0.0	0.000316228	0.000316228	0.000316228	0.0	0.0	0.0	0.0	0.0	0.0	0.0	0.0	0.0	0.0	0.0	0.0	0.0833	0.0	100	0	0	1.0	1.0	1.0	0	0	0	0.829036255	0.05		0.16
23	0.001	0.001	0.001	0.0	0.0	0.0	0.0	0.0	0.0	0.0	0.0	0.0	0.0	0.0	0.0	0.001	0.001	0.001	0.0	0.0	0.0	0.0	0.0	0.0	0.0	0.0	0.0	0.0	0.0	0.0	0.0833	0.0	100	0	0	1.0	1.0	1.0	0	0	0	0.660801845	0.05		0.16
24	0.001	0.001	0.001	0.0	0.0	0.0	0.0	0.0	0.0	0.0	0.0	0.0	0.0	0.0	0.0	0.003162278	0.003162278	0.003162278	0.0	0.0	0.0	0.0	0.0	0.0	0.0	0.0	0.0	0.0	0.0	0.0	0.0833	0.0	100	0	0	1.0	1.0	1.0	0	0	0	0.505744485	0.05		0.16
25	0.001	0.001	0.001	0.0	0.0	0.0	0.0	0.0	0.0	0.0	0.0	0.0	0.0	0.0	0.0	0.01	0.01	0.01	0.0	0.0	0.0	0.0	0.0	0.0	0.0	0.0	0.0	0.0	0.0	0.0	0.0833	0.0	100	0	0	1.0	1.0	1.0	0	0	0	0.659663564	0.05		0.16
26	0.001	0.001	0.001	0.0	0.0	0.0	0.0	0.0	0.0	0.0	0.0	0.0	0.0	0.0	0.0	0.031622777	0.031622777	0.031622777	0.0	0.0	0.0	0.0	0.0	0.0	0.0	0.0	0.0	0.0	0.0	0.0	0.0833	0.0	100	0	0	1.0	1.0	1.0	0	0	0	0.825847737	0.05		0.16
27	0.001	0.001	0.001	0.0	0.0	0.0	0.0	0.0	0.0	0.0	0.0	0.0	0.0	0.0	0.0	0.1	0.1	0.1	0.0	0.0	0.0	0.0	0.0	0.0	0.0	0.0	0.0	0.0	0.0	0.0	0.0833	0.0	100	0	0	1.0	1.0	1.0	0	0	0	0.408217287	0.05		0.16
28	0.001	0.001	0.001	0.0	0.0	0.0	0.0	0.0	0.0	0.0	0.0	0.0	0.0	0.0	0.0	0.316227766	0.316227766	0.316227766	0.0	0.0	0.0	0.0	0.0	0.0	0.0	0.0	0.0	0.0	0.0	0.0	0.0833	0.0	100	0	0	1.0	1.0	1.0	0	0	0	0.10278708	0.05		0.16
29	0.001	0.001	0.001	0.0	0.0	0.0	0.0	0.0	0.0	0.0	0.0	0.0	0.0	0.0	0.0	1.0	1.0	1.0	0.0	0.0	0.0	0.0	0.0	0.0	0.0	0.0	0.0	0.0	0.0	0.0	0.0833	0.0	100	0	0	1.0	1.0	1.0	0	0	0	0.083448099	0.05		0.16
30	0.00316	0.00316	0.00316	0.0	0.0	0.0	0.0	0.0	0.0	0.0	0.0	0.0	0.0	0.0	0.0	0.0	0.0	0.0	0.0	0.0	0.0	0.0	0.0	0.0	0.0	0.0	0.0	0.0	0.0	0.0	0.0833	0.0	100	0	0	1.0	1.0	1.0	0	0	0	0.798591394	0.05		0.16
31	0.00316	0.00316	0.00316	0.0	0.0	0.0	0.0	0.0	0.0	0.0	0.0	0.0	0.0	0.0	0.0	0.0001	0.0001	0.0001	0.0	0.0	0.0	0.0	0.0	0.0	0.0	0.0	0.0	0.0	0.0	0.0	0.0833	0.0	100	0	0	1.0	1.0	1.0	0	0	0	0.808089379	0.05		0.16
32	0.00316	0.00316	0.00316	0.0	0.0	0.0	0.0	0.0	0.0	0.0	0.0	0.0	0.0	0.0	0.0	0.000316228	0.000316228	0.000316228	0.0	0.0	0.0	0.0	0.0	0.0	0.0	0.0	0.0	0.0	0.0	0.0	0.0833	0.0	100	0	0	1.0	1.0	1.0	0	0	0	0.682032543	0.05		0.16
33	0.00316	0.00316	0.00316	0.0	0.0	0.0	0.0	0.0	0.0	0.0	0.0	0.0	0.0	0.0	0.0	0.001	0.001	0.001	0.0	0.0	0.0	0.0	0.0	0.0	0.0	0.0	0.0	0.0	0.0	0.0	0.0833	0.0	100	0	0	1.0	1.0	1.0	0	0	0	0.630429107	0.05		0.16
34	0.00316	0.00316	0.00316	0.0	0.0	0.0	0.0	0.0	0.0	0.0	0.0	0.0	0.0	0.0	0.0	0.003162278	0.003162278	0.003162278	0.0	0.0	0.0	0.0	0.0	0.0	0.0	0.0	0.0	0.0	0.0	0.0	0.0833	0.0	100	0	0	1.0	1.0	1.0	0	0	0	0.519701648	0.05		0.16
35	0.00316	0.00316	0.00316	0.0	0.0	0.0	0.0	0.0	0.0	0.0	0.0	0.0	0.0	0.0	0.0	0.01	0.01	0.01	0.0	0.0	0.0	0.0	0.0	0.0	0.0	0.0	0.0	0.0	0.0	0.0	0.0833	0.0	100	0	0	1.0	1.0	1.0	0	0	0	0.690715012	0.05		0.16
36	0.00316	0.00316	0.00316	0.0	0.0	0.0	0.0	0.0	0.0	0.0	0.0	0.0	0.0	0.0	0.0	0.031622777	0.031622777	0.031622777	0.0	0.0	0.0	0.0	0.0	0.0	0.0	0.0	0.0	0.0	0.0	0.0	0.0833	0.0	100	0	0	1.0	1.0	1.0	0	0	0	0.647142297	0.05		0.16
37	0.00316	0.00316	0.00316	0.0	0.0	0.0	0.0	0.0	0.0	0.0	0.0	0.0	0.0	0.0	0.0	0.1	0.1	0.1	0.0	0.0	0.0	0.0	0.0	0.0	0.0	0.0	0.0	0.0	0.0	0.0	0.0833	0.0	100	0	0	1.0	1.0	1.0	0	0	0	0.277296566	0.05		0.16
38	0.00316	0.00316	0.00316	0.0	0.0	0.0	0.0	0.0	0.0	0.0	0.0	0.0	0.0	0.0	0.0	0.316227766	0.316227766	0.316227766	0.0	0.0	0.0	0.0	0.0	0.0	0.0	0.0	0.0	0.0	0.0	0.0	0.0833	0.0	100	0	0	1.0	1.0	1.0	0	0	0	0.097732614	0.05		0.16
39	0.00316	0.00316	0.00316	0.0	0.0	0.0	0.0	0.0	0.0	0.0	0.0	0.0	0.0	0.0	0.0	1.0	1.0	1.0	0.0	0.0	0.0	0.0	0.0	0.0	0.0	0.0	0.0	0.0	0.0	0.0	0.0833	0.0	100	0	0	1.0	1.0	1.0	0	0	0	0.082097337	0.05		0.16
40	0.01	0.01	0.01	0.0	0.0	0.0	0.0	0.0	0.0	0.0	0.0	0.0	0.0	0.0	0.0	0.0	0.0	0.0	0.0	0.0	0.0	0.0	0.0	0.0	0.0	0.0	0.0	0.0	0.0	0.0	0.0833	0.0	100	0	0	1.0	1.0	1.0	0	0	0	0.825319196	0.05		0.16
41	0.01	0.01	0.01	0.0	0.0	0.0	0.0	0.0	0.0	0.0	0.0	0.0	0.0	0.0	0.0	0.0001	0.0001	0.0001	0.0	0.0	0.0	0.0	0.0	0.0	0.0	0.0	0.0	0.0	0.0	0.0	0.0833	0.0	100	0	0	1.0	1.0	1.0	0	0	0	0.855991318	0.05		0.16
42	0.01	0.01	0.01	0.0	0.0	0.0	0.0	0.0	0.0	0.0	0.0	0.0	0.0	0.0	0.0	0.000316228	0.000316228	0.000316228	0.0	0.0	0.0	0.0	0.0	0.0	0.0	0.0	0.0	0.0	0.0	0.0	0.0833	0.0	100	0	0	1.0	1.0	1.0	0	0	0	0.786236121	0.05		0.16
43	0.01	0.01	0.01	0.0	0.0	0.0	0.0	0.0	0.0	0.0	0.0	0.0	0.0	0.0	0.0	0.001	0.001	0.001	0.0	0.0	0.0	0.0	0.0	0.0	0.0	0.0	0.0	0.0	0.0	0.0	0.0833	0.0	100	0	0	1.0	1.0	1.0	0	0	0	0.660334482	0.05		0.16
44	0.01	0.01	0.01	0.0	0.0	0.0	0.0	0.0	0.0	0.0	0.0	0.0	0.0	0.0	0.0	0.003162278	0.003162278	0.003162278	0.0	0.0	0.0	0.0	0.0	0.0	0.0	0.0	0.0	0.0	0.0	0.0	0.0833	0.0	100	0	0	1.0	1.0	1.0	0	0	0	0.539449857	0.05		0.16
45	0.01	0.01	0.01	0.0	0.0	0.0	0.0	0.0	0.0	0.0	0.0	0.0	0.0	0.0	0.0	0.01	0.01	0.01	0.0	0.0	0.0	0.0	0.0	0.0	0.0	0.0	0.0	0.0	0.0	0.0	0.0833	0.0	100	0	0	1.0	1.0	1.0	0	0	0	0.75293719	0.05		0.16
46	0.01	0.01	0.01	0.0	0.0	0.0	0.0	0.0	0.0	0.0	0.0	0.0	0.0	0.0	0.0	0.031622777	0.031622777	0.031622777	0.0	0.0	0.0	0.0	0.0	0.0	0.0	0.0	0.0	0.0	0.0	0.0	0.0833	0.0	100	0	0	1.0	1.0	1.0	0	0	0	0.899602473	0.05		0.16
47	0.01	0.01	0.01	0.0	0.0	0.0	0.0	0.0	0.0	0.0	0.0	0.0	0.0	0.0	0.0	0.1	0.1	0.1	0.0	0.0	0.0	0.0	0.0	0.0	0.0	0.0	0.0	0.0	0.0	0.0	0.0833	0.0	100	0	0	1.0	1.0	1.0	0	0	0	0.422942378	0.05		0.16
48	0.01	0.01	0.01	0.0	0.0	0.0	0.0	0.0	0.0	0.0	0.0	0.0	0.0	0.0	0.0	0.316227766	0.316227766	0.316227766	0.0	0.0	0.0	0.0	0.0	0.0	0.0	0.0	0.0	0.0	0.0	0.0	0.0833	0.0	100	0	0	1.0	1.0	1.0	0	0	0	0.100936999	0.05		0.16
49	0.01	0.01	0.01	0.0	0.0	0.0	0.0	0.0	0.0	0.0	0.0	0.0	0.0	0.0	0.0	1.0	1.0	1.0	0.0	0.0	0.0	0.0	0.0	0.0	0.0	0.0	0.0	0.0	0.0	0.0	0.0833	0.0	100	0	0	1.0	1.0	1.0	0	0	0	0.082997309	0.05		0.16
50	0.0316	0.0316	0.0316	0.0	0.0	0.0	0.0	0.0	0.0	0.0	0.0	0.0	0.0	0.0	0.0	0.0	0.0	0.0	0.0	0.0	0.0	0.0	0.0	0.0	0.0	0.0	0.0	0.0	0.0	0.0	0.0833	0.0	100	0	0	1.0	1.0	1.0	0	0	0	0.71101917	0.05		0.16
51	0.0316	0.0316	0.0316	0.0	0.0	0.0	0.0	0.0	0.0	0.0	0.0	0.0	0.0	0.0	0.0	0.0001	0.0001	0.0001	0.0	0.0	0.0	0.0	0.0	0.0	0.0	0.0	0.0	0.0	0.0	0.0	0.0833	0.0	100	0	0	1.0	1.0	1.0	0	0	0	0.667464415	0.05		0.16
52	0.0316	0.0316	0.0316	0.0	0.0	0.0	0.0	0.0	0.0	0.0	0.0	0.0	0.0	0.0	0.0	0.000316228	0.000316228	0.000316228	0.0	0.0	0.0	0.0	0.0	0.0	0.0	0.0	0.0	0.0	0.0	0.0	0.0833	0.0	100	0	0	1.0	1.0	1.0	0	0	0	0.650521608	0.05		0.16
53	0.0316	0.0316	0.0316	0.0	0.0	0.0	0.0	0.0	0.0	0.0	0.0	0.0	0.0	0.0	0.0	0.001	0.001	0.001	0.0	0.0	0.0	0.0	0.0	0.0	0.0	0.0	0.0	0.0	0.0	0.0	0.0833	0.0	100	0	0	1.0	1.0	1.0	0	0	0	0.543043281	0.05		0.16
54	0.0316	0.0316	0.0316	0.0	0.0	0.0	0.0	0.0	0.0	0.0	0.0	0.0	0.0	0.0	0.0	0.003162278	0.003162278	0.003162278	0.0	0.0	0.0	0.0	0.0	0.0	0.0	0.0	0.0	0.0	0.0	0.0	0.0833	0.0	100	0	0	1.0	1.0	1.0	0	0	0	0.602018246	0.05		0.16
55	0.0316	0.0316	0.0316	0.0	0.0	0.0	0.0	0.0	0.0	0.0	0.0	0.0	0.0	0.0	0.0	0.01	0.01	0.01	0.0	0.0	0.0	0.0	0.0	0.0	0.0	0.0	0.0	0.0	0.0	0.0	0.0833	0.0	100	0	0	1.0	1.0	1.0	0	0	0	0.769243642	0.05		0.16
56	0.0316	0.0316	0.0316	0.0	0.0	0.0	0.0	0.0	0.0	0.0	0.0	0.0	0.0	0.0	0.0	0.031622777	0.031622777	0.031622777	0.0	0.0	0.0	0.0	0.0	0.0	0.0	0.0	0.0	0.0	0.0	0.0	0.0833	0.0	100	0	0	1.0	1.0	1.0	0	0	0	0.773299092	0.05		0.16
57	0.0316	0.0316	0.0316	0.0	0.0	0.0	0.0	0.0	0.0	0.0	0.0	0.0	0.0	0.0	0.0	0.1	0.1	0.1	0.0	0.0	0.0	0.0	0.0	0.0	0.0	0.0	0.0	0.0	0.0	0.0	0.0833	0.0	100	0	0	1.0	1.0	1.0	0	0	0	0.27721035	0.05		0.16
58	0.0316	0.0316	0.0316	0.0	0.0	0.0	0.0	0.0	0.0	0.0	0.0	0.0	0.0	0.0	0.0	0.316227766	0.316227766	0.316227766	0.0	0.0	0.0	0.0	0.0	0.0	0.0	0.0	0.0	0.0	0.0	0.0	0.0833	0.0	100	0	0	1.0	1.0	1.0	0	0	0	0.099938727	0.05		0.16
59	0.0316	0.0316	0.0316	0.0	0.0	0.0	0.0	0.0	0.0	0.0	0.0	0.0	0.0	0.0	0.0	1.0	1.0	1.0	0.0	0.0	0.0	0.0	0.0	0.0	0.0	0.0	0.0	0.0	0.0	0.0	0.0833	0.0	100	0	0	1.0	1.0	1.0	0	0	0	0.08214475	0.05		0.16
60	0.1	0.1	0.1	0.0	0.0	0.0	0.0	0.0	0.0	0.0	0.0	0.0	0.0	0.0	0.0	0.0	0.0	0.0	0.0	0.0	0.0	0.0	0.0	0.0	0.0	0.0	0.0	0.0	0.0	0.0	0.0833	0.0	100	0	0	1.0	1.0	1.0	0	0	0	0.581942021	0.05		0.16
61	0.1	0.1	0.1	0.0	0.0	0.0	0.0	0.0	0.0	0.0	0.0	0.0	0.0	0.0	0.0	0.0001	0.0001	0.0001	0.0	0.0	0.0	0.0	0.0	0.0	0.0	0.0	0.0	0.0	0.0	0.0	0.0833	0.0	100	0	0	1.0	1.0	1.0	0	0	0	0.628505021	0.05		0.16
62	0.1	0.1	0.1	0.0	0.0	0.0	0.0	0.0	0.0	0.0	0.0	0.0	0.0	0.0	0.0	0.000316228	0.000316228	0.000316228	0.0	0.0	0.0	0.0	0.0	0.0	0.0	0.0	0.0	0.0	0.0	0.0	0.0833	0.0	100	0	0	1.0	1.0	1.0	0	0	0	0.579086301	0.05		0.16
63	0.1	0.1	0.1	0.0	0.0	0.0	0.0	0.0	0.0	0.0	0.0	0.0	0.0	0.0	0.0	0.001	0.001	0.001	0.0	0.0	0.0	0.0	0.0	0.0	0.0	0.0	0.0	0.0	0.0	0.0	0.0833	0.0	100	0	0	1.0	1.0	1.0	0	0	0	0.584213478	0.05		0.16
64	0.1	0.1	0.1	0.0	0.0	0.0	0.0	0.0	0.0	0.0	0.0	0.0	0.0	0.0	0.0	0.003162278	0.003162278	0.003162278	0.0	0.0	0.0	0.0	0.0	0.0	0.0	0.0	0.0	0.0	0.0	0.0	0.0833	0.0	100	0	0	1.0	1.0	1.0	0	0	0	0.768116192	0.05		0.16
65	0.1	0.1	0.1	0.0	0.0	0.0	0.0	0.0	0.0	0.0	0.0	0.0	0.0	0.0	0.0	0.01	0.01	0.01	0.0	0.0	0.0	0.0	0.0	0.0	0.0	0.0	0.0	0.0	0.0	0.0	0.0833	0.0	100	0	0	1.0	1.0	1.0	0	0	0	0.990954479	0.05		0.16
66	0.1	0.1	0.1	0.0	0.0	0.0	0.0	0.0	0.0	0.0	0.0	0.0	0.0	0.0	0.0	0.031622777	0.031622777	0.031622777	0.0	0.0	0.0	0.0	0.0	0.0	0.0	0.0	0.0	0.0	0.0	0.0	0.0833	0.0	100	0	0	1.0	1.0	1.0	0	0	0	1.034080614	0.05		0.16
67	0.1	0.1	0.1	0.0	0.0	0.0	0.0	0.0	0.0	0.0	0.0	0.0	0.0	0.0	0.0	0.1	0.1	0.1	0.0	0.0	0.0	0.0	0.0	0.0	0.0	0.0	0.0	0.0	0.0	0.0	0.0833	0.0	100	0	0	1.0	1.0	1.0	0	0	0	0.361780988	0.05		0.16
68	0.1	0.1	0.1	0.0	0.0	0.0	0.0	0.0	0.0	0.0	0.0	0.0	0.0	0.0	0.0	0.316227766	0.316227766	0.316227766	0.0	0.0	0.0	0.0	0.0	0.0	0.0	0.0	0.0	0.0	0.0	0.0	0.0833	0.0	100	0	0	1.0	1.0	1.0	0	0	0	0.094594057	0.05		0.16
69	0.1	0.1	0.1	0.0	0.0	0.0	0.0	0.0	0.0	0.0	0.0	0.0	0.0	0.0	0.0	1.0	1.0	1.0	0.0	0.0	0.0	0.0	0.0	0.0	0.0	0.0	0.0	0.0	0.0	0.0	0.0833	0.0	100	0	0	1.0	1.0	1.0	0	0	0	0.082197169	0.05		0.16
70	0.316227766	0.316227766	0.316227766	0.0	0.0	0.0	0.0	0.0	0.0	0.0	0.0	0.0	0.0	0.0	0.0	0.0	0.0	0.0	0.0	0.0	0.0	0.0	0.0	0.0	0.0	0.0	0.0	0.0	0.0	0.0	0.0833	0.0	100	0	0	1.0	1.0	1.0	0	0	0	0.724970017	0.05		0.16
71	0.316227766	0.316227766	0.316227766	0.0	0.0	0.0	0.0	0.0	0.0	0.0	0.0	0.0	0.0	0.0	0.0	0.0001	0.0001	0.0001	0.0	0.0	0.0	0.0	0.0	0.0	0.0	0.0	0.0	0.0	0.0	0.0	0.0833	0.0	100	0	0	1.0	1.0	1.0	0	0	0	0.794809405	0.05		0.16
72	0.316227766	0.316227766	0.316227766	0.0	0.0	0.0	0.0	0.0	0.0	0.0	0.0	0.0	0.0	0.0	0.0	0.000316228	0.000316228	0.000316228	0.0	0.0	0.0	0.0	0.0	0.0	0.0	0.0	0.0	0.0	0.0	0.0	0.0833	0.0	100	0	0	1.0	1.0	1.0	0	0	0	0.731354176	0.05		0.16
73	0.316227766	0.316227766	0.316227766	0.0	0.0	0.0	0.0	0.0	0.0	0.0	0.0	0.0	0.0	0.0	0.0	0.001	0.001	0.001	0.0	0.0	0.0	0.0	0.0	0.0	0.0	0.0	0.0	0.0	0.0	0.0	0.0833	0.0	100	0	0	1.0	1.0	1.0	0	0	0	0.881046072	0.05		0.16
74	0.316227766	0.316227766	0.316227766	0.0	0.0	0.0	0.0	0.0	0.0	0.0	0.0	0.0	0.0	0.0	0.0	0.003162278	0.003162278	0.003162278	0.0	0.0	0.0	0.0	0.0	0.0	0.0	0.0	0.0	0.0	0.0	0.0	0.0833	0.0	100	0	0	1.0	1.0	1.0	0	0	0	1.051695269	0.05		0.16
75	0.316227766	0.316227766	0.316227766	0.0	0.0	0.0	0.0	0.0	0.0	0.0	0.0	0.0	0.0	0.0	0.0	0.01	0.01	0.01	0.0	0.0	0.0	0.0	0.0	0.0	0.0	0.0	0.0	0.0	0.0	0.0	0.0833	0.0	100	0	0	1.0	1.0	1.0	0	0	0	1.035960489	0.05		0.16
76	0.316227766	0.316227766	0.316227766	0.0	0.0	0.0	0.0	0.0	0.0	0.0	0.0	0.0	0.0	0.0	0.0	0.031622777	0.031622777	0.031622777	0.0	0.0	0.0	0.0	0.0	0.0	0.0	0.0	0.0	0.0	0.0	0.0	0.0833	0.0	100	0	0	1.0	1.0	1.0	0	0	0	0.688942779	0.05		0.16
77	0.316227766	0.316227766	0.316227766	0.0	0.0	0.0	0.0	0.0	0.0	0.0	0.0	0.0	0.0	0.0	0.0	0.1	0.1	0.1	0.0	0.0	0.0	0.0	0.0	0.0	0.0	0.0	0.0	0.0	0.0	0.0	0.0833	0.0	100	0	0	1.0	1.0	1.0	0	0	0	0.229394959	0.05		0.16
78	0.316227766	0.316227766	0.316227766	0.0	0.0	0.0	0.0	0.0	0.0	0.0	0.0	0.0	0.0	0.0	0.0	0.316227766	0.316227766	0.316227766	0.0	0.0	0.0	0.0	0.0	0.0	0.0	0.0	0.0	0.0	0.0	0.0	0.0833	0.0	100	0	0	1.0	1.0	1.0	0	0	0	0.09236717	0.05		0.16
79	0.316227766	0.316227766	0.316227766	0.0	0.0	0.0	0.0	0.0	0.0	0.0	0.0	0.0	0.0	0.0	0.0	1.0	1.0	1.0	0.0	0.0	0.0	0.0	0.0	0.0	0.0	0.0	0.0	0.0	0.0	0.0	0.0833	0.0	100	0	0	1.0	1.0	1.0	0	0	0	0.081536554	0.05		0.16
80	1.0	1.0	1.0	0.0	0.0	0.0	0.0	0.0	0.0	0.0	0.0	0.0	0.0	0.0	0.0	0.0	0.0	0.0	0.0	0.0	0.0	0.0	0.0	0.0	0.0	0.0	0.0	0.0	0.0	0.0	0.0833	0.0	100	0	0	1.0	1.0	1.0	0	0	0	0.94632835	0.05		0.16
81	1.0	1.0	1.0	0.0	0.0	0.0	0.0	0.0	0.0	0.0	0.0	0.0	0.0	0.0	0.0	0.0001	0.0001	0.0001	0.0	0.0	0.0	0.0	0.0	0.0	0.0	0.0	0.0	0.0	0.0	0.0	0.0833	0.0	100	0	0	1.0	1.0	1.0	0	0	0	1.06682068	0.05		0.16
82	1.0	1.0	1.0	0.0	0.0	0.0	0.0	0.0	0.0	0.0	0.0	0.0	0.0	0.0	0.0	0.000316228	0.000316228	0.000316228	0.0	0.0	0.0	0.0	0.0	0.0	0.0	0.0	0.0	0.0	0.0	0.0	0.0833	0.0	100	0	0	1.0	1.0	1.0	0	0	0	1.024890424	0.05		0.16
83	1.0	1.0	1.0	0.0	0.0	0.0	0.0	0.0	0.0	0.0	0.0	0.0	0.0	0.0	0.0	0.001	0.001	0.001	0.0	0.0	0.0	0.0	0.0	0.0	0.0	0.0	0.0	0.0	0.0	0.0	0.0833	0.0	100	0	0	1.0	1.0	1.0	0	0	0	1.039325507	0.05		0.16
84	1.0	1.0	1.0	0.0	0.0	0.0	0.0	0.0	0.0	0.0	0.0	0.0	0.0	0.0	0.0	0.003162278	0.003162278	0.003162278	0.0	0.0	0.0	0.0	0.0	0.0	0.0	0.0	0.0	0.0	0.0	0.0	0.0833	0.0	100	0	0	1.0	1.0	1.0	0	0	0	1.044054708	0.05		0.16
85	1.0	1.0	1.0	0.0	0.0	0.0	0.0	0.0	0.0	0.0	0.0	0.0	0.0	0.0	0.0	0.01	0.01	0.01	0.0	0.0	0.0	0.0	0.0	0.0	0.0	0.0	0.0	0.0	0.0	0.0	0.0833	0.0	100	0	0	1.0	1.0	1.0	0	0	0	0.978418858	0.05		0.16
86	1.0	1.0	1.0	0.0	0.0	0.0	0.0	0.0	0.0	0.0	0.0	0.0	0.0	0.0	0.0	0.031622777	0.031622777	0.031622777	0.0	0.0	0.0	0.0	0.0	0.0	0.0	0.0	0.0	0.0	0.0	0.0	0.0833	0.0	100	0	0	1.0	1.0	1.0	0	0	0	0.680445885	0.05		0.16
87	1.0	1.0	1.0	0.0	0.0	0.0	0.0	0.0	0.0	0.0	0.0	0.0	0.0	0.0	0.0	0.1	0.1	0.1	0.0	0.0	0.0	0.0	0.0	0.0	0.0	0.0	0.0	0.0	0.0	0.0	0.0833	0.0	100	0	0	1.0	1.0	1.0	0	0	0	0.210124997	0.05		0.16
88	1.0	1.0	1.0	0.0	0.0	0.0	0.0	0.0	0.0	0.0	0.0	0.0	0.0	0.0	0.0	0.316227766	0.316227766	0.316227766	0.0	0.0	0.0	0.0	0.0	0.0	0.0	0.0	0.0	0.0	0.0	0.0	0.0833	0.0	100	0	0	1.0	1.0	1.0	0	0	0	0.090139982	0.05		0.16
89	1.0	1.0	1.0	0.0	0.0	0.0	0.0	0.0	0.0	0.0	0.0	0.0	0.0	0.0	0.0	1.0	1.0	1.0	0.0	0.0	0.0	0.0	0.0	0.0	0.0	0.0	0.0	0.0	0.0	0.0	0.0833	0.0	100	0	0	1.0	1.0	1.0	0	0	0	0.081577516	0.05		0.16
90	3.16	3.16	3.16	0.0	0.0	0.0	0.0	0.0	0.0	0.0	0.0	0.0	0.0	0.0	0.0	0.0	0.0	0.0	0.0	0.0	0.0	0.0	0.0	0.0	0.0	0.0	0.0	0.0	0.0	0.0	0.0833	0.0	100	0	0	1.0	1.0	1.0	0	0	0	1.268428626	0.05		0.16
91	3.16	3.16	3.16	0.0	0.0	0.0	0.0	0.0	0.0	0.0	0.0	0.0	0.0	0.0	0.0	0.0001	0.0001	0.0001	0.0	0.0	0.0	0.0	0.0	0.0	0.0	0.0	0.0	0.0	0.0	0.0	0.0833	0.0	100	0	0	1.0	1.0	1.0	0	0	0	1.283636216	0.05		0.16
92	3.16	3.16	3.16	0.0	0.0	0.0	0.0	0.0	0.0	0.0	0.0	0.0	0.0	0.0	0.0	0.000316228	0.000316228	0.000316228	0.0	0.0	0.0	0.0	0.0	0.0	0.0	0.0	0.0	0.0	0.0	0.0	0.0833	0.0	100	0	0	1.0	1.0	1.0	0	0	0	1.286962363	0.05		0.16
93	3.16	3.16	3.16	0.0	0.0	0.0	0.0	0.0	0.0	0.0	0.0	0.0	0.0	0.0	0.0	0.001	0.001	0.001	0.0	0.0	0.0	0.0	0.0	0.0	0.0	0.0	0.0	0.0	0.0	0.0	0.0833	0.0	100	0	0	1.0	1.0	1.0	0	0	0	1.316763241	0.05		0.16
94	3.16	3.16	3.16	0.0	0.0	0.0	0.0	0.0	0.0	0.0	0.0	0.0	0.0	0.0	0.0	0.003162278	0.003162278	0.003162278	0.0	0.0	0.0	0.0	0.0	0.0	0.0	0.0	0.0	0.0	0.0	0.0	0.0833	0.0	100	0	0	1.0	1.0	1.0	0	0	0	1.26194039	0.05		0.16
95	3.16	3.16	3.16	0.0	0.0	0.0	0.0	0.0	0.0	0.0	0.0	0.0	0.0	0.0	0.0	0.01	0.01	0.01	0.0	0.0	0.0	0.0	0.0	0.0	0.0	0.0	0.0	0.0	0.0	0.0	0.0833	0.0	100	0	0	1.0	1.0	1.0	0	0	0	1.026426564	0.05		0.16
96	3.16	3.16	3.16	0.0	0.0	0.0	0.0	0.0	0.0	0.0	0.0	0.0	0.0	0.0	0.0	0.031622777	0.031622777	0.031622777	0.0	0.0	0.0	0.0	0.0	0.0	0.0	0.0	0.0	0.0	0.0	0.0	0.0833	0.0	100	0	0	1.0	1.0	1.0	0	0	0	0.471697311	0.05		0.16
97	3.16	3.16	3.16	0.0	0.0	0.0	0.0	0.0	0.0	0.0	0.0	0.0	0.0	0.0	0.0	0.1	0.1	0.1	0.0	0.0	0.0	0.0	0.0	0.0	0.0	0.0	0.0	0.0	0.0	0.0	0.0833	0.0	100	0	0	1.0	1.0	1.0	0	0	0	0.152370427	0.05		0.16
98	3.16	3.16	3.16	0.0	0.0	0.0	0.0	0.0	0.0	0.0	0.0	0.0	0.0	0.0	0.0	0.316227766	0.316227766	0.316227766	0.0	0.0	0.0	0.0	0.0	0.0	0.0	0.0	0.0	0.0	0.0	0.0	0.0833	0.0	100	0	0	1.0	1.0	1.0	0	0	0	0.090206597	0.05		0.16
99	3.16	3.16	3.16	0.0	0.0	0.0	0.0	0.0	0.0	0.0	0.0	0.0	0.0	0.0	0.0	1.0	1.0	1.0	0.0	0.0	0.0	0.0	0.0	0.0	0.0	0.0	0.0	0.0	0.0	0.0	0.0833	0.0	100	0	0	1.0	1.0	1.0	0	0	0	0.083430937	0.05		0.16
100	10.0	10.0	10.0	0.0	0.0	0.0	0.0	0.0	0.0	0.0	0.0	0.0	0.0	0.0	0.0	0.0	0.0	0.0	0.0	0.0	0.0	0.0	0.0	0.0	0.0	0.0	0.0	0.0	0.0	0.0	0.0833	0.0	100	0	0	1.0	1.0	1.0	0	0	0	1.339285709	0.05		0.16
101	10.0	10.0	10.0	0.0	0.0	0.0	0.0	0.0	0.0	0.0	0.0	0.0	0.0	0.0	0.0	0.0001	0.0001	0.0001	0.0	0.0	0.0	0.0	0.0	0.0	0.0	0.0	0.0	0.0	0.0	0.0	0.0833	0.0	100	0	0	1.0	1.0	1.0	0	0	0	1.175437577	0.05		0.16
102	10.0	10.0	10.0	0.0	0.0	0.0	0.0	0.0	0.0	0.0	0.0	0.0	0.0	0.0	0.0	0.000316228	0.000316228	0.000316228	0.0	0.0	0.0	0.0	0.0	0.0	0.0	0.0	0.0	0.0	0.0	0.0	0.0833	0.0	100	0	0	1.0	1.0	1.0	0	0	0	1.091848538	0.05		0.16
103	10.0	10.0	10.0	0.0	0.0	0.0	0.0	0.0	0.0	0.0	0.0	0.0	0.0	0.0	0.0	0.001	0.001	0.001	0.0	0.0	0.0	0.0	0.0	0.0	0.0	0.0	0.0	0.0	0.0	0.0	0.0833	0.0	100	0	0	1.0	1.0	1.0	0	0	0	1.032606317	0.05		0.16
104	10.0	10.0	10.0	0.0	0.0	0.0	0.0	0.0	0.0	0.0	0.0	0.0	0.0	0.0	0.0	0.003162278	0.003162278	0.003162278	0.0	0.0	0.0	0.0	0.0	0.0	0.0	0.0	0.0	0.0	0.0	0.0	0.0833	0.0	100	0	0	1.0	1.0	1.0	0	0	0	0.895084379	0.05		0.16
105	10.0	10.0	10.0	0.0	0.0	0.0	0.0	0.0	0.0	0.0	0.0	0.0	0.0	0.0	0.0	0.01	0.01	0.01	0.0	0.0	0.0	0.0	0.0	0.0	0.0	0.0	0.0	0.0	0.0	0.0	0.0833	0.0	100	0	0	1.0	1.0	1.0	0	0	0	0.617472059	0.05		0.16
106	10.0	10.0	10.0	0.0	0.0	0.0	0.0	0.0	0.0	0.0	0.0	0.0	0.0	0.0	0.0	0.031622777	0.031622777	0.031622777	0.0	0.0	0.0	0.0	0.0	0.0	0.0	0.0	0.0	0.0	0.0	0.0	0.0833	0.0	100	0	0	1.0	1.0	1.0	0	0	0	0.246423953	0.05		0.16
107	10.0	10.0	10.0	0.0	0.0	0.0	0.0	0.0	0.0	0.0	0.0	0.0	0.0	0.0	0.0	0.1	0.1	0.1	0.0	0.0	0.0	0.0	0.0	0.0	0.0	0.0	0.0	0.0	0.0	0.0	0.0833	0.0	100	0	0	1.0	1.0	1.0	0	0	0	0.101376326	0.05		0.16
108	10.0	10.0	10.0	0.0	0.0	0.0	0.0	0.0	0.0	0.0	0.0	0.0	0.0	0.0	0.0	0.316227766	0.316227766	0.316227766	0.0	0.0	0.0	0.0	0.0	0.0	0.0	0.0	0.0	0.0	0.0	0.0	0.0833	0.0	100	0	0	1.0	1.0	1.0	0	0	0	0.085418962	0.05		0.16
109	10.0	10.0	10.0	0.0	0.0	0.0	0.0	0.0	0.0	0.0	0.0	0.0	0.0	0.0	0.0	1.0	1.0	1.0	0.0	0.0	0.0	0.0	0.0	0.0	0.0	0.0	0.0	0.0	0.0	0.0	0.0833	0.0	100	0	0	1.0	1.0	1.0	0	0	0	0.082320443	0.05		0.16
110	0.0	0.0	0.0	0.0	0.0	0.0	0.0	0.0	0.0	0.0	0.0	0.0	0.0	0.0	0.0	0.0	0.0	0.0	0.0	0.0	0.0	0.0	0.0	0.0	0.0	0.0	0.0	0.0	0.0	0.0	0.0833	0.0	0	0	0	1.0	1.0	1.0	0	0	0	1.0	0.05		0.16
111	0.0	0.0	0.0	0.0	0.0	0.0	0.0	0.0	0.0	0.0	0.0	0.0	0.0	0.0	0.0	0.0001	0.0001	0.0001	0.0	0.0	0.0	0.0	0.0	0.0	0.0	0.0	0.0	0.0	0.0	0.0	0.0833	0.0	0	0	0	1.0	1.0	1.0	0	0	0	0.921019096	0.05		0.16
112	0.0	0.0	0.0	0.0	0.0	0.0	0.0	0.0	0.0	0.0	0.0	0.0	0.0	0.0	0.0	0.000316228	0.000316228	0.000316228	0.0	0.0	0.0	0.0	0.0	0.0	0.0	0.0	0.0	0.0	0.0	0.0	0.0833	0.0	0	0	0	1.0	1.0	1.0	0	0	0	0.803378121	0.05		0.16
113	0.0	0.0	0.0	0.0	0.0	0.0	0.0	0.0	0.0	0.0	0.0	0.0	0.0	0.0	0.0	0.001	0.001	0.001	0.0	0.0	0.0	0.0	0.0	0.0	0.0	0.0	0.0	0.0	0.0	0.0	0.0833	0.0	0	0	0	1.0	1.0	1.0	0	0	0	0.64472614	0.05		0.16
114	0.0	0.0	0.0	0.0	0.0	0.0	0.0	0.0	0.0	0.0	0.0	0.0	0.0	0.0	0.0	0.003162278	0.003162278	0.003162278	0.0	0.0	0.0	0.0	0.0	0.0	0.0	0.0	0.0	0.0	0.0	0.0	0.0833	0.0	0	0	0	1.0	1.0	1.0	0	0	0	0.363856067	0.05		0.16
115	0.0	0.0	0.0	0.0	0.0	0.0	0.0	0.0	0.0	0.0	0.0	0.0	0.0	0.0	0.0	0.01	0.01	0.01	0.0	0.0	0.0	0.0	0.0	0.0	0.0	0.0	0.0	0.0	0.0	0.0	0.0833	0.0	0	0	0	1.0	1.0	1.0	0	0	0	0.145629603	0.05		0.16
116	0.0	0.0	0.0	0.0	0.0	0.0	0.0	0.0	0.0	0.0	0.0	0.0	0.0	0.0	0.0	0.031622777	0.031622777	0.031622777	0.0	0.0	0.0	0.0	0.0	0.0	0.0	0.0	0.0	0.0	0.0	0.0	0.0833	0.0	0	0	0	1.0	1.0	1.0	0	0	0	0.107327571	0.05		0.16
117	0.0	0.0	0.0	0.0	0.0	0.0	0.0	0.0	0.0	0.0	0.0	0.0	0.0	0.0	0.0	0.1	0.1	0.1	0.0	0.0	0.0	0.0	0.0	0.0	0.0	0.0	0.0	0.0	0.0	0.0	0.0833	0.0	0	0	0	1.0	1.0	1.0	0	0	0	0.095723615	0.05		0.16
118	0.0	0.0	0.0	0.0	0.0	0.0	0.0	0.0	0.0	0.0	0.0	0.0	0.0	0.0	0.0	0.316227766	0.316227766	0.316227766	0.0	0.0	0.0	0.0	0.0	0.0	0.0	0.0	0.0	0.0	0.0	0.0	0.0833	0.0	0	0	0	1.0	1.0	1.0	0	0	0	0.085825695	0.05		0.16
119	0.0	0.0	0.0	0.0	0.0	0.0	0.0	0.0	0.0	0.0	0.0	0.0	0.0	0.0	0.0	1.0	1.0	1.0	0.0	0.0	0.0	0.0	0.0	0.0	0.0	0.0	0.0	0.0	0.0	0.0	0.0833	0.0	0	0	0	1.0	1.0	1.0	0	0	0	0.083035181	0.05		0.16
120	0.000316	0.000316	0.000316	0.0	0.0	0.0	0.0	0.0	0.0	0.0	0.0	0.0	0.0	0.0	0.0	0.0	0.0	0.0	0.0	0.0	0.0	0.0	0.0	0.0	0.0	0.0	0.0	0.0	0.0	0.0	0.0833	0.0	0	0	0	1.0	1.0	1.0	0	0	0	1.005532496	0.05		0.16
121	0.000316	0.000316	0.000316	0.0	0.0	0.0	0.0	0.0	0.0	0.0	0.0	0.0	0.0	0.0	0.0	0.0001	0.0001	0.0001	0.0	0.0	0.0	0.0	0.0	0.0	0.0	0.0	0.0	0.0	0.0	0.0	0.0833	0.0	0	0	0	1.0	1.0	1.0	0	0	0	1.035597201	0.05		0.16
122	0.000316	0.000316	0.000316	0.0	0.0	0.0	0.0	0.0	0.0	0.0	0.0	0.0	0.0	0.0	0.0	0.000316228	0.000316228	0.000316228	0.0	0.0	0.0	0.0	0.0	0.0	0.0	0.0	0.0	0.0	0.0	0.0	0.0833	0.0	0	0	0	1.0	1.0	1.0	0	0	0	0.903959486	0.05		0.16
123	0.000316	0.000316	0.000316	0.0	0.0	0.0	0.0	0.0	0.0	0.0	0.0	0.0	0.0	0.0	0.0	0.001	0.001	0.001	0.0	0.0	0.0	0.0	0.0	0.0	0.0	0.0	0.0	0.0	0.0	0.0	0.0833	0.0	0	0	0	1.0	1.0	1.0	0	0	0	0.661875687	0.05		0.16
124	0.000316	0.000316	0.000316	0.0	0.0	0.0	0.0	0.0	0.0	0.0	0.0	0.0	0.0	0.0	0.0	0.003162278	0.003162278	0.003162278	0.0	0.0	0.0	0.0	0.0	0.0	0.0	0.0	0.0	0.0	0.0	0.0	0.0833	0.0	0	0	0	1.0	1.0	1.0	0	0	0	0.343685449	0.05		0.16
125	0.000316	0.000316	0.000316	0.0	0.0	0.0	0.0	0.0	0.0	0.0	0.0	0.0	0.0	0.0	0.0	0.01	0.01	0.01	0.0	0.0	0.0	0.0	0.0	0.0	0.0	0.0	0.0	0.0	0.0	0.0	0.0833	0.0	0	0	0	1.0	1.0	1.0	0	0	0	0.147619969	0.05		0.16
126	0.000316	0.000316	0.000316	0.0	0.0	0.0	0.0	0.0	0.0	0.0	0.0	0.0	0.0	0.0	0.0	0.031622777	0.031622777	0.031622777	0.0	0.0	0.0	0.0	0.0	0.0	0.0	0.0	0.0	0.0	0.0	0.0	0.0833	0.0	0	0	0	1.0	1.0	1.0	0	0	0	0.103233129	0.05		0.16
127	0.000316	0.000316	0.000316	0.0	0.0	0.0	0.0	0.0	0.0	0.0	0.0	0.0	0.0	0.0	0.0	0.1	0.1	0.1	0.0	0.0	0.0	0.0	0.0	0.0	0.0	0.0	0.0	0.0	0.0	0.0	0.0833	0.0	0	0	0	1.0	1.0	1.0	0	0	0	0.090959948	0.05		0.16
128	0.000316	0.000316	0.000316	0.0	0.0	0.0	0.0	0.0	0.0	0.0	0.0	0.0	0.0	0.0	0.0	0.316227766	0.316227766	0.316227766	0.0	0.0	0.0	0.0	0.0	0.0	0.0	0.0	0.0	0.0	0.0	0.0	0.0833	0.0	0	0	0	1.0	1.0	1.0	0	0	0	0.08523254	0.05		0.16
129	0.000316	0.000316	0.000316	0.0	0.0	0.0	0.0	0.0	0.0	0.0	0.0	0.0	0.0	0.0	0.0	1.0	1.0	1.0	0.0	0.0	0.0	0.0	0.0	0.0	0.0	0.0	0.0	0.0	0.0	0.0	0.0833	0.0	0	0	0	1.0	1.0	1.0	0	0	0	0.083555162	0.05		0.16
130	0.001	0.001	0.001	0.0	0.0	0.0	0.0	0.0	0.0	0.0	0.0	0.0	0.0	0.0	0.0	0.0	0.0	0.0	0.0	0.0	0.0	0.0	0.0	0.0	0.0	0.0	0.0	0.0	0.0	0.0	0.0833	0.0	0	0	0	1.0	1.0	1.0	0	0	0	0.939097001	0.05		0.16
131	0.001	0.001	0.001	0.0	0.0	0.0	0.0	0.0	0.0	0.0	0.0	0.0	0.0	0.0	0.0	0.0001	0.0001	0.0001	0.0	0.0	0.0	0.0	0.0	0.0	0.0	0.0	0.0	0.0	0.0	0.0	0.0833	0.0	0	0	0	1.0	1.0	1.0	0	0	0	0.924856485	0.05		0.16
132	0.001	0.001	0.001	0.0	0.0	0.0	0.0	0.0	0.0	0.0	0.0	0.0	0.0	0.0	0.0	0.000316228	0.000316228	0.000316228	0.0	0.0	0.0	0.0	0.0	0.0	0.0	0.0	0.0	0.0	0.0	0.0	0.0833	0.0	0	0	0	1.0	1.0	1.0	0	0	0	0.827711421	0.05		0.16
133	0.001	0.001	0.001	0.0	0.0	0.0	0.0	0.0	0.0	0.0	0.0	0.0	0.0	0.0	0.0	0.001	0.001	0.001	0.0	0.0	0.0	0.0	0.0	0.0	0.0	0.0	0.0	0.0	0.0	0.0	0.0833	0.0	0	0	0	1.0	1.0	1.0	0	0	0	0.601839397	0.05		0.16
134	0.001	0.001	0.001	0.0	0.0	0.0	0.0	0.0	0.0	0.0	0.0	0.0	0.0	0.0	0.0	0.003162278	0.003162278	0.003162278	0.0	0.0	0.0	0.0	0.0	0.0	0.0	0.0	0.0	0.0	0.0	0.0	0.0833	0.0	0	0	0	1.0	1.0	1.0	0	0	0	0.312856645	0.05		0.16
135	0.001	0.001	0.001	0.0	0.0	0.0	0.0	0.0	0.0	0.0	0.0	0.0	0.0	0.0	0.0	0.01	0.01	0.01	0.0	0.0	0.0	0.0	0.0	0.0	0.0	0.0	0.0	0.0	0.0	0.0	0.0833	0.0	0	0	0	1.0	1.0	1.0	0	0	0	0.135268058	0.05		0.16
136	0.001	0.001	0.001	0.0	0.0	0.0	0.0	0.0	0.0	0.0	0.0	0.0	0.0	0.0	0.0	0.031622777	0.031622777	0.031622777	0.0	0.0	0.0	0.0	0.0	0.0	0.0	0.0	0.0	0.0	0.0	0.0	0.0833	0.0	0	0	0	1.0	1.0	1.0	0	0	0	0.104104628	0.05		0.16
137	0.001	0.001	0.001	0.0	0.0	0.0	0.0	0.0	0.0	0.0	0.0	0.0	0.0	0.0	0.0	0.1	0.1	0.1	0.0	0.0	0.0	0.0	0.0	0.0	0.0	0.0	0.0	0.0	0.0	0.0	0.0833	0.0	0	0	0	1.0	1.0	1.0	0	0	0	0.089338023	0.05		0.16
138	0.001	0.001	0.001	0.0	0.0	0.0	0.0	0.0	0.0	0.0	0.0	0.0	0.0	0.0	0.0	0.316227766	0.316227766	0.316227766	0.0	0.0	0.0	0.0	0.0	0.0	0.0	0.0	0.0	0.0	0.0	0.0	0.0833	0.0	0	0	0	1.0	1.0	1.0	0	0	0	0.085381307	0.05		0.16
139	0.001	0.001	0.001	0.0	0.0	0.0	0.0	0.0	0.0	0.0	0.0	0.0	0.0	0.0	0.0	1.0	1.0	1.0	0.0	0.0	0.0	0.0	0.0	0.0	0.0	0.0	0.0	0.0	0.0	0.0	0.0833	0.0	0	0	0	1.0	1.0	1.0	0	0	0	0.083502499	0.05		0.16
140	0.00316	0.00316	0.00316	0.0	0.0	0.0	0.0	0.0	0.0	0.0	0.0	0.0	0.0	0.0	0.0	0.0	0.0	0.0	0.0	0.0	0.0	0.0	0.0	0.0	0.0	0.0	0.0	0.0	0.0	0.0	0.0833	0.0	0	0	0	1.0	1.0	1.0	0	0	0	0.98862982	0.05		0.16
141	0.00316	0.00316	0.00316	0.0	0.0	0.0	0.0	0.0	0.0	0.0	0.0	0.0	0.0	0.0	0.0	0.0001	0.0001	0.0001	0.0	0.0	0.0	0.0	0.0	0.0	0.0	0.0	0.0	0.0	0.0	0.0	0.0833	0.0	0	0	0	1.0	1.0	1.0	0	0	0	0.913924364	0.05		0.16
142	0.00316	0.00316	0.00316	0.0	0.0	0.0	0.0	0.0	0.0	0.0	0.0	0.0	0.0	0.0	0.0	0.000316228	0.000316228	0.000316228	0.0	0.0	0.0	0.0	0.0	0.0	0.0	0.0	0.0	0.0	0.0	0.0	0.0833	0.0	0	0	0	1.0	1.0	1.0	0	0	0	0.877589755	0.05		0.16
143	0.00316	0.00316	0.00316	0.0	0.0	0.0	0.0	0.0	0.0	0.0	0.0	0.0	0.0	0.0	0.0	0.001	0.001	0.001	0.0	0.0	0.0	0.0	0.0	0.0	0.0	0.0	0.0	0.0	0.0	0.0	0.0833	0.0	0	0	0	1.0	1.0	1.0	0	0	0	0.663996248	0.05		0.16
144	0.00316	0.00316	0.00316	0.0	0.0	0.0	0.0	0.0	0.0	0.0	0.0	0.0	0.0	0.0	0.0	0.003162278	0.003162278	0.003162278	0.0	0.0	0.0	0.0	0.0	0.0	0.0	0.0	0.0	0.0	0.0	0.0	0.0833	0.0	0	0	0	1.0	1.0	1.0	0	0	0	0.334952004	0.05		0.16
145	0.00316	0.00316	0.00316	0.0	0.0	0.0	0.0	0.0	0.0	0.0	0.0	0.0	0.0	0.0	0.0	0.01	0.01	0.01	0.0	0.0	0.0	0.0	0.0	0.0	0.0	0.0	0.0	0.0	0.0	0.0	0.0833	0.0	0	0	0	1.0	1.0	1.0	0	0	0	0.147059272	0.05		0.16
146	0.00316	0.00316	0.00316	0.0	0.0	0.0	0.0	0.0	0.0	0.0	0.0	0.0	0.0	0.0	0.0	0.031622777	0.031622777	0.031622777	0.0	0.0	0.0	0.0	0.0	0.0	0.0	0.0	0.0	0.0	0.0	0.0	0.0833	0.0	0	0	0	1.0	1.0	1.0	0	0	0	0.101231564	0.05		0.16
147	0.00316	0.00316	0.00316	0.0	0.0	0.0	0.0	0.0	0.0	0.0	0.0	0.0	0.0	0.0	0.0	0.1	0.1	0.1	0.0	0.0	0.0	0.0	0.0	0.0	0.0	0.0	0.0	0.0	0.0	0.0	0.0833	0.0	0	0	0	1.0	1.0	1.0	0	0	0	0.091941856	0.05		0.16
148	0.00316	0.00316	0.00316	0.0	0.0	0.0	0.0	0.0	0.0	0.0	0.0	0.0	0.0	0.0	0.0	0.316227766	0.316227766	0.316227766	0.0	0.0	0.0	0.0	0.0	0.0	0.0	0.0	0.0	0.0	0.0	0.0	0.0833	0.0	0	0	0	1.0	1.0	1.0	0	0	0	0.084457595	0.05		0.16
149	0.00316	0.00316	0.00316	0.0	0.0	0.0	0.0	0.0	0.0	0.0	0.0	0.0	0.0	0.0	0.0	1.0	1.0	1.0	0.0	0.0	0.0	0.0	0.0	0.0	0.0	0.0	0.0	0.0	0.0	0.0	0.0833	0.0	0	0	0	1.0	1.0	1.0	0	0	0	0.083265359	0.05		0.16
150	0.01	0.01	0.01	0.0	0.0	0.0	0.0	0.0	0.0	0.0	0.0	0.0	0.0	0.0	0.0	0.0	0.0	0.0	0.0	0.0	0.0	0.0	0.0	0.0	0.0	0.0	0.0	0.0	0.0	0.0	0.0833	0.0	0	0	0	1.0	1.0	1.0	0	0	0	0.842397914	0.05		0.16
151	0.01	0.01	0.01	0.0	0.0	0.0	0.0	0.0	0.0	0.0	0.0	0.0	0.0	0.0	0.0	0.0001	0.0001	0.0001	0.0	0.0	0.0	0.0	0.0	0.0	0.0	0.0	0.0	0.0	0.0	0.0	0.0833	0.0	0	0	0	1.0	1.0	1.0	0	0	0	0.833998655	0.05		0.16
152	0.01	0.01	0.01	0.0	0.0	0.0	0.0	0.0	0.0	0.0	0.0	0.0	0.0	0.0	0.0	0.000316228	0.000316228	0.000316228	0.0	0.0	0.0	0.0	0.0	0.0	0.0	0.0	0.0	0.0	0.0	0.0	0.0833	0.0	0	0	0	1.0	1.0	1.0	0	0	0	0.692041823	0.05		0.16
153	0.01	0.01	0.01	0.0	0.0	0.0	0.0	0.0	0.0	0.0	0.0	0.0	0.0	0.0	0.0	0.001	0.001	0.001	0.0	0.0	0.0	0.0	0.0	0.0	0.0	0.0	0.0	0.0	0.0	0.0	0.0833	0.0	0	0	0	1.0	1.0	1.0	0	0	0	0.546183807	0.05		0.16
154	0.01	0.01	0.01	0.0	0.0	0.0	0.0	0.0	0.0	0.0	0.0	0.0	0.0	0.0	0.0	0.003162278	0.003162278	0.003162278	0.0	0.0	0.0	0.0	0.0	0.0	0.0	0.0	0.0	0.0	0.0	0.0	0.0833	0.0	0	0	0	1.0	1.0	1.0	0	0	0	0.293873984	0.05		0.16
155	0.01	0.01	0.01	0.0	0.0	0.0	0.0	0.0	0.0	0.0	0.0	0.0	0.0	0.0	0.0	0.01	0.01	0.01	0.0	0.0	0.0	0.0	0.0	0.0	0.0	0.0	0.0	0.0	0.0	0.0	0.0833	0.0	0	0	0	1.0	1.0	1.0	0	0	0	0.136219054	0.05		0.16
156	0.01	0.01	0.01	0.0	0.0	0.0	0.0	0.0	0.0	0.0	0.0	0.0	0.0	0.0	0.0	0.031622777	0.031622777	0.031622777	0.0	0.0	0.0	0.0	0.0	0.0	0.0	0.0	0.0	0.0	0.0	0.0	0.0833	0.0	0	0	0	1.0	1.0	1.0	0	0	0	0.097451162	0.05		0.16
157	0.01	0.01	0.01	0.0	0.0	0.0	0.0	0.0	0.0	0.0	0.0	0.0	0.0	0.0	0.0	0.1	0.1	0.1	0.0	0.0	0.0	0.0	0.0	0.0	0.0	0.0	0.0	0.0	0.0	0.0	0.0833	0.0	0	0	0	1.0	1.0	1.0	0	0	0	0.091774683	0.05		0.16
158	0.01	0.01	0.01	0.0	0.0	0.0	0.0	0.0	0.0	0.0	0.0	0.0	0.0	0.0	0.0	0.316227766	0.316227766	0.316227766	0.0	0.0	0.0	0.0	0.0	0.0	0.0	0.0	0.0	0.0	0.0	0.0	0.0833	0.0	0	0	0	1.0	1.0	1.0	0	0	0	0.08494724	0.05		0.16
159	0.01	0.01	0.01	0.0	0.0	0.0	0.0	0.0	0.0	0.0	0.0	0.0	0.0	0.0	0.0	1.0	1.0	1.0	0.0	0.0	0.0	0.0	0.0	0.0	0.0	0.0	0.0	0.0	0.0	0.0	0.0833	0.0	0	0	0	1.0	1.0	1.0	0	0	0	0.082730893	0.05		0.16
160	0.0316	0.0316	0.0316	0.0	0.0	0.0	0.0	0.0	0.0	0.0	0.0	0.0	0.0	0.0	0.0	0.0	0.0	0.0	0.0	0.0	0.0	0.0	0.0	0.0	0.0	0.0	0.0	0.0	0.0	0.0	0.0833	0.0	0	0	0	1.0	1.0	1.0	0	0	0	0.749308072	0.05		0.16
161	0.0316	0.0316	0.0316	0.0	0.0	0.0	0.0	0.0	0.0	0.0	0.0	0.0	0.0	0.0	0.0	0.0001	0.0001	0.0001	0.0	0.0	0.0	0.0	0.0	0.0	0.0	0.0	0.0	0.0	0.0	0.0	0.0833	0.0	0	0	0	1.0	1.0	1.0	0	0	0	0.666720417	0.05		0.16
162	0.0316	0.0316	0.0316	0.0	0.0	0.0	0.0	0.0	0.0	0.0	0.0	0.0	0.0	0.0	0.0	0.000316228	0.000316228	0.000316228	0.0	0.0	0.0	0.0	0.0	0.0	0.0	0.0	0.0	0.0	0.0	0.0	0.0833	0.0	0	0	0	1.0	1.0	1.0	0	0	0	0.603173923	0.05		0.16
163	0.0316	0.0316	0.0316	0.0	0.0	0.0	0.0	0.0	0.0	0.0	0.0	0.0	0.0	0.0	0.0	0.001	0.001	0.001	0.0	0.0	0.0	0.0	0.0	0.0	0.0	0.0	0.0	0.0	0.0	0.0	0.0833	0.0	0	0	0	1.0	1.0	1.0	0	0	0	0.42875175	0.05		0.16
164	0.0316	0.0316	0.0316	0.0	0.0	0.0	0.0	0.0	0.0	0.0	0.0	0.0	0.0	0.0	0.0	0.003162278	0.003162278	0.003162278	0.0	0.0	0.0	0.0	0.0	0.0	0.0	0.0	0.0	0.0	0.0	0.0	0.0833	0.0	0	0	0	1.0	1.0	1.0	0	0	0	0.219188416	0.05		0.16
165	0.0316	0.0316	0.0316	0.0	0.0	0.0	0.0	0.0	0.0	0.0	0.0	0.0	0.0	0.0	0.0	0.01	0.01	0.01	0.0	0.0	0.0	0.0	0.0	0.0	0.0	0.0	0.0	0.0	0.0	0.0	0.0833	0.0	0	0	0	1.0	1.0	1.0	0	0	0	0.121303258	0.05		0.16
166	0.0316	0.0316	0.0316	0.0	0.0	0.0	0.0	0.0	0.0	0.0	0.0	0.0	0.0	0.0	0.0	0.031622777	0.031622777	0.031622777	0.0	0.0	0.0	0.0	0.0	0.0	0.0	0.0	0.0	0.0	0.0	0.0	0.0833	0.0	0	0	0	1.0	1.0	1.0	0	0	0	0.09834178	0.05		0.16
167	0.0316	0.0316	0.0316	0.0	0.0	0.0	0.0	0.0	0.0	0.0	0.0	0.0	0.0	0.0	0.0	0.1	0.1	0.1	0.0	0.0	0.0	0.0	0.0	0.0	0.0	0.0	0.0	0.0	0.0	0.0	0.0833	0.0	0	0	0	1.0	1.0	1.0	0	0	0	0.08906032	0.05		0.16
168	0.0316	0.0316	0.0316	0.0	0.0	0.0	0.0	0.0	0.0	0.0	0.0	0.0	0.0	0.0	0.0	0.316227766	0.316227766	0.316227766	0.0	0.0	0.0	0.0	0.0	0.0	0.0	0.0	0.0	0.0	0.0	0.0	0.0833	0.0	0	0	0	1.0	1.0	1.0	0	0	0	0.085173443	0.05		0.16
169	0.0316	0.0316	0.0316	0.0	0.0	0.0	0.0	0.0	0.0	0.0	0.0	0.0	0.0	0.0	0.0	1.0	1.0	1.0	0.0	0.0	0.0	0.0	0.0	0.0	0.0	0.0	0.0	0.0	0.0	0.0	0.0833	0.0	0	0	0	1.0	1.0	1.0	0	0	0	0.082492282	0.05		0.16
170	0.1	0.1	0.1	0.0	0.0	0.0	0.0	0.0	0.0	0.0	0.0	0.0	0.0	0.0	0.0	0.0	0.0	0.0	0.0	0.0	0.0	0.0	0.0	0.0	0.0	0.0	0.0	0.0	0.0	0.0	0.0833	0.0	0	0	0	1.0	1.0	1.0	0	0	0	0.396333691	0.05		0.16
171	0.1	0.1	0.1	0.0	0.0	0.0	0.0	0.0	0.0	0.0	0.0	0.0	0.0	0.0	0.0	0.0001	0.0001	0.0001	0.0	0.0	0.0	0.0	0.0	0.0	0.0	0.0	0.0	0.0	0.0	0.0	0.0833	0.0	0	0	0	1.0	1.0	1.0	0	0	0	0.344575978	0.05		0.16
172	0.1	0.1	0.1	0.0	0.0	0.0	0.0	0.0	0.0	0.0	0.0	0.0	0.0	0.0	0.0	0.000316228	0.000316228	0.000316228	0.0	0.0	0.0	0.0	0.0	0.0	0.0	0.0	0.0	0.0	0.0	0.0	0.0833	0.0	0	0	0	1.0	1.0	1.0	0	0	0	0.304660299	0.05		0.16
173	0.1	0.1	0.1	0.0	0.0	0.0	0.0	0.0	0.0	0.0	0.0	0.0	0.0	0.0	0.0	0.001	0.001	0.001	0.0	0.0	0.0	0.0	0.0	0.0	0.0	0.0	0.0	0.0	0.0	0.0	0.0833	0.0	0	0	0	1.0	1.0	1.0	0	0	0	0.209022254	0.05		0.16
174	0.1	0.1	0.1	0.0	0.0	0.0	0.0	0.0	0.0	0.0	0.0	0.0	0.0	0.0	0.0	0.003162278	0.003162278	0.003162278	0.0	0.0	0.0	0.0	0.0	0.0	0.0	0.0	0.0	0.0	0.0	0.0	0.0833	0.0	0	0	0	1.0	1.0	1.0	0	0	0	0.13041527	0.05		0.16
175	0.1	0.1	0.1	0.0	0.0	0.0	0.0	0.0	0.0	0.0	0.0	0.0	0.0	0.0	0.0	0.01	0.01	0.01	0.0	0.0	0.0	0.0	0.0	0.0	0.0	0.0	0.0	0.0	0.0	0.0	0.0833	0.0	0	0	0	1.0	1.0	1.0	0	0	0	0.105867475	0.05		0.16
176	0.1	0.1	0.1	0.0	0.0	0.0	0.0	0.0	0.0	0.0	0.0	0.0	0.0	0.0	0.0	0.031622777	0.031622777	0.031622777	0.0	0.0	0.0	0.0	0.0	0.0	0.0	0.0	0.0	0.0	0.0	0.0	0.0833	0.0	0	0	0	1.0	1.0	1.0	0	0	0	0.094855247	0.05		0.16
177	0.1	0.1	0.1	0.0	0.0	0.0	0.0	0.0	0.0	0.0	0.0	0.0	0.0	0.0	0.0	0.1	0.1	0.1	0.0	0.0	0.0	0.0	0.0	0.0	0.0	0.0	0.0	0.0	0.0	0.0	0.0833	0.0	0	0	0	1.0	1.0	1.0	0	0	0	0.086517397	0.05		0.16
178	0.1	0.1	0.1	0.0	0.0	0.0	0.0	0.0	0.0	0.0	0.0	0.0	0.0	0.0	0.0	0.316227766	0.316227766	0.316227766	0.0	0.0	0.0	0.0	0.0	0.0	0.0	0.0	0.0	0.0	0.0	0.0	0.0833	0.0	0	0	0	1.0	1.0	1.0	0	0	0	0.084941869	0.05		0.16
179	0.1	0.1	0.1	0.0	0.0	0.0	0.0	0.0	0.0	0.0	0.0	0.0	0.0	0.0	0.0	1.0	1.0	1.0	0.0	0.0	0.0	0.0	0.0	0.0	0.0	0.0	0.0	0.0	0.0	0.0	0.0833	0.0	0	0	0	1.0	1.0	1.0	0	0	0	0.082742134	0.05		0.16
180	0.316227766	0.316227766	0.316227766	0.0	0.0	0.0	0.0	0.0	0.0	0.0	0.0	0.0	0.0	0.0	0.0	0.0	0.0	0.0	0.0	0.0	0.0	0.0	0.0	0.0	0.0	0.0	0.0	0.0	0.0	0.0	0.0833	0.0	0	0	0	1.0	1.0	1.0	0	0	0	0.190531846	0.05		0.16
181	0.316227766	0.316227766	0.316227766	0.0	0.0	0.0	0.0	0.0	0.0	0.0	0.0	0.0	0.0	0.0	0.0	0.0001	0.0001	0.0001	0.0	0.0	0.0	0.0	0.0	0.0	0.0	0.0	0.0	0.0	0.0	0.0	0.0833	0.0	0	0	0	1.0	1.0	1.0	0	0	0	0.169601139	0.05		0.16
182	0.316227766	0.316227766	0.316227766	0.0	0.0	0.0	0.0	0.0	0.0	0.0	0.0	0.0	0.0	0.0	0.0	0.000316228	0.000316228	0.000316228	0.0	0.0	0.0	0.0	0.0	0.0	0.0	0.0	0.0	0.0	0.0	0.0	0.0833	0.0	0	0	0	1.0	1.0	1.0	0	0	0	0.156355574	0.05		0.16
183	0.316227766	0.316227766	0.316227766	0.0	0.0	0.0	0.0	0.0	0.0	0.0	0.0	0.0	0.0	0.0	0.0	0.001	0.001	0.001	0.0	0.0	0.0	0.0	0.0	0.0	0.0	0.0	0.0	0.0	0.0	0.0	0.0833	0.0	0	0	0	1.0	1.0	1.0	0	0	0	0.125822992	0.05		0.16
184	0.316227766	0.316227766	0.316227766	0.0	0.0	0.0	0.0	0.0	0.0	0.0	0.0	0.0	0.0	0.0	0.0	0.003162278	0.003162278	0.003162278	0.0	0.0	0.0	0.0	0.0	0.0	0.0	0.0	0.0	0.0	0.0	0.0	0.0833	0.0	0	0	0	1.0	1.0	1.0	0	0	0	0.105502929	0.05		0.16
185	0.316227766	0.316227766	0.316227766	0.0	0.0	0.0	0.0	0.0	0.0	0.0	0.0	0.0	0.0	0.0	0.0	0.01	0.01	0.01	0.0	0.0	0.0	0.0	0.0	0.0	0.0	0.0	0.0	0.0	0.0	0.0	0.0833	0.0	0	0	0	1.0	1.0	1.0	0	0	0	0.097931626	0.05		0.16
186	0.316227766	0.316227766	0.316227766	0.0	0.0	0.0	0.0	0.0	0.0	0.0	0.0	0.0	0.0	0.0	0.0	0.031622777	0.031622777	0.031622777	0.0	0.0	0.0	0.0	0.0	0.0	0.0	0.0	0.0	0.0	0.0	0.0	0.0833	0.0	0	0	0	1.0	1.0	1.0	0	0	0	0.089318304	0.05		0.16
187	0.316227766	0.316227766	0.316227766	0.0	0.0	0.0	0.0	0.0	0.0	0.0	0.0	0.0	0.0	0.0	0.0	0.1	0.1	0.1	0.0	0.0	0.0	0.0	0.0	0.0	0.0	0.0	0.0	0.0	0.0	0.0	0.0833	0.0	0	0	0	1.0	1.0	1.0	0	0	0	0.086767816	0.05		0.16
188	0.316227766	0.316227766	0.316227766	0.0	0.0	0.0	0.0	0.0	0.0	0.0	0.0	0.0	0.0	0.0	0.0	0.316227766	0.316227766	0.316227766	0.0	0.0	0.0	0.0	0.0	0.0	0.0	0.0	0.0	0.0	0.0	0.0	0.0833	0.0	0	0	0	1.0	1.0	1.0	0	0	0	0.084191942	0.05		0.16
189	0.316227766	0.316227766	0.316227766	0.0	0.0	0.0	0.0	0.0	0.0	0.0	0.0	0.0	0.0	0.0	0.0	1.0	1.0	1.0	0.0	0.0	0.0	0.0	0.0	0.0	0.0	0.0	0.0	0.0	0.0	0.0	0.0833	0.0	0	0	0	1.0	1.0	1.0	0	0	0	0.082174215	0.05		0.16
190	1.0	1.0	1.0	0.0	0.0	0.0	0.0	0.0	0.0	0.0	0.0	0.0	0.0	0.0	0.0	0.0	0.0	0.0	0.0	0.0	0.0	0.0	0.0	0.0	0.0	0.0	0.0	0.0	0.0	0.0	0.0833	0.0	0	0	0	1.0	1.0	1.0	0	0	0	0.113594074	0.05		0.16
191	1.0	1.0	1.0	0.0	0.0	0.0	0.0	0.0	0.0	0.0	0.0	0.0	0.0	0.0	0.0	0.0001	0.0001	0.0001	0.0	0.0	0.0	0.0	0.0	0.0	0.0	0.0	0.0	0.0	0.0	0.0	0.0833	0.0	0	0	0	1.0	1.0	1.0	0	0	0	0.107302789	0.05		0.16
192	1.0	1.0	1.0	0.0	0.0	0.0	0.0	0.0	0.0	0.0	0.0	0.0	0.0	0.0	0.0	0.000316228	0.000316228	0.000316228	0.0	0.0	0.0	0.0	0.0	0.0	0.0	0.0	0.0	0.0	0.0	0.0	0.0833	0.0	0	0	0	1.0	1.0	1.0	0	0	0	0.106998695	0.05		0.16
193	1.0	1.0	1.0	0.0	0.0	0.0	0.0	0.0	0.0	0.0	0.0	0.0	0.0	0.0	0.0	0.001	0.001	0.001	0.0	0.0	0.0	0.0	0.0	0.0	0.0	0.0	0.0	0.0	0.0	0.0	0.0833	0.0	0	0	0	1.0	1.0	1.0	0	0	0	0.10011519	0.05		0.16
194	1.0	1.0	1.0	0.0	0.0	0.0	0.0	0.0	0.0	0.0	0.0	0.0	0.0	0.0	0.0	0.003162278	0.003162278	0.003162278	0.0	0.0	0.0	0.0	0.0	0.0	0.0	0.0	0.0	0.0	0.0	0.0	0.0833	0.0	0	0	0	1.0	1.0	1.0	0	0	0	0.105951376	0.05		0.16
195	1.0	1.0	1.0	0.0	0.0	0.0	0.0	0.0	0.0	0.0	0.0	0.0	0.0	0.0	0.0	0.01	0.01	0.01	0.0	0.0	0.0	0.0	0.0	0.0	0.0	0.0	0.0	0.0	0.0	0.0	0.0833	0.0	0	0	0	1.0	1.0	1.0	0	0	0	0.092530772	0.05		0.16
196	1.0	1.0	1.0	0.0	0.0	0.0	0.0	0.0	0.0	0.0	0.0	0.0	0.0	0.0	0.0	0.031622777	0.031622777	0.031622777	0.0	0.0	0.0	0.0	0.0	0.0	0.0	0.0	0.0	0.0	0.0	0.0	0.0833	0.0	0	0	0	1.0	1.0	1.0	0	0	0	0.08770281	0.05		0.16
197	1.0	1.0	1.0	0.0	0.0	0.0	0.0	0.0	0.0	0.0	0.0	0.0	0.0	0.0	0.0	0.1	0.1	0.1	0.0	0.0	0.0	0.0	0.0	0.0	0.0	0.0	0.0	0.0	0.0	0.0	0.0833	0.0	0	0	0	1.0	1.0	1.0	0	0	0	0.087227848	0.05		0.16
198	1.0	1.0	1.0	0.0	0.0	0.0	0.0	0.0	0.0	0.0	0.0	0.0	0.0	0.0	0.0	0.316227766	0.316227766	0.316227766	0.0	0.0	0.0	0.0	0.0	0.0	0.0	0.0	0.0	0.0	0.0	0.0	0.0833	0.0	0	0	0	1.0	1.0	1.0	0	0	0	0.083945586	0.05		0.16
199	1.0	1.0	1.0	0.0	0.0	0.0	0.0	0.0	0.0	0.0	0.0	0.0	0.0	0.0	0.0	1.0	1.0	1.0	0.0	0.0	0.0	0.0	0.0	0.0	0.0	0.0	0.0	0.0	0.0	0.0	0.0833	0.0	0	0	0	1.0	1.0	1.0	0	0	0	0.082604282	0.05		0.16
200	3.16	3.16	3.16	0.0	0.0	0.0	0.0	0.0	0.0	0.0	0.0	0.0	0.0	0.0	0.0	0.0	0.0	0.0	0.0	0.0	0.0	0.0	0.0	0.0	0.0	0.0	0.0	0.0	0.0	0.0	0.0833	0.0	0	0	0	1.0	1.0	1.0	0	0	0	0.115472517	0.05		0.16
201	3.16	3.16	3.16	0.0	0.0	0.0	0.0	0.0	0.0	0.0	0.0	0.0	0.0	0.0	0.0	0.0001	0.0001	0.0001	0.0	0.0	0.0	0.0	0.0	0.0	0.0	0.0	0.0	0.0	0.0	0.0	0.0833	0.0	0	0	0	1.0	1.0	1.0	0	0	0	0.104772654	0.05		0.16
202	3.16	3.16	3.16	0.0	0.0	0.0	0.0	0.0	0.0	0.0	0.0	0.0	0.0	0.0	0.0	0.000316228	0.000316228	0.000316228	0.0	0.0	0.0	0.0	0.0	0.0	0.0	0.0	0.0	0.0	0.0	0.0	0.0833	0.0	0	0	0	1.0	1.0	1.0	0	0	0	0.103428144	0.05		0.16
203	3.16	3.16	3.16	0.0	0.0	0.0	0.0	0.0	0.0	0.0	0.0	0.0	0.0	0.0	0.0	0.001	0.001	0.001	0.0	0.0	0.0	0.0	0.0	0.0	0.0	0.0	0.0	0.0	0.0	0.0	0.0833	0.0	0	0	0	1.0	1.0	1.0	0	0	0	0.102200539	0.05		0.16
204	3.16	3.16	3.16	0.0	0.0	0.0	0.0	0.0	0.0	0.0	0.0	0.0	0.0	0.0	0.0	0.003162278	0.003162278	0.003162278	0.0	0.0	0.0	0.0	0.0	0.0	0.0	0.0	0.0	0.0	0.0	0.0	0.0833	0.0	0	0	0	1.0	1.0	1.0	0	0	0	0.101996261	0.05		0.16
205	3.16	3.16	3.16	0.0	0.0	0.0	0.0	0.0	0.0	0.0	0.0	0.0	0.0	0.0	0.0	0.01	0.01	0.01	0.0	0.0	0.0	0.0	0.0	0.0	0.0	0.0	0.0	0.0	0.0	0.0	0.0833	0.0	0	0	0	1.0	1.0	1.0	0	0	0	0.101563158	0.05		0.16
206	3.16	3.16	3.16	0.0	0.0	0.0	0.0	0.0	0.0	0.0	0.0	0.0	0.0	0.0	0.0	0.031622777	0.031622777	0.031622777	0.0	0.0	0.0	0.0	0.0	0.0	0.0	0.0	0.0	0.0	0.0	0.0	0.0833	0.0	0	0	0	1.0	1.0	1.0	0	0	0	0.088881021	0.05		0.16
207	3.16	3.16	3.16	0.0	0.0	0.0	0.0	0.0	0.0	0.0	0.0	0.0	0.0	0.0	0.0	0.1	0.1	0.1	0.0	0.0	0.0	0.0	0.0	0.0	0.0	0.0	0.0	0.0	0.0	0.0	0.0833	0.0	0	0	0	1.0	1.0	1.0	0	0	0	0.086789473	0.05		0.16
208	3.16	3.16	3.16	0.0	0.0	0.0	0.0	0.0	0.0	0.0	0.0	0.0	0.0	0.0	0.0	0.316227766	0.316227766	0.316227766	0.0	0.0	0.0	0.0	0.0	0.0	0.0	0.0	0.0	0.0	0.0	0.0	0.0833	0.0	0	0	0	1.0	1.0	1.0	0	0	0	0.083713379	0.05		0.16
209	3.16	3.16	3.16	0.0	0.0	0.0	0.0	0.0	0.0	0.0	0.0	0.0	0.0	0.0	0.0	1.0	1.0	1.0	0.0	0.0	0.0	0.0	0.0	0.0	0.0	0.0	0.0	0.0	0.0	0.0	0.0833	0.0	0	0	0	1.0	1.0	1.0	0	0	0	0.083819431	0.05		0.16
210	10.0	10.0	10.0	0.0	0.0	0.0	0.0	0.0	0.0	0.0	0.0	0.0	0.0	0.0	0.0	0.0	0.0	0.0	0.0	0.0	0.0	0.0	0.0	0.0	0.0	0.0	0.0	0.0	0.0	0.0	0.0833	0.0	0	0	0	1.0	1.0	1.0	0	0	0	0.098648933	0.05		0.16
211	10.0	10.0	10.0	0.0	0.0	0.0	0.0	0.0	0.0	0.0	0.0	0.0	0.0	0.0	0.0	0.0001	0.0001	0.0001	0.0	0.0	0.0	0.0	0.0	0.0	0.0	0.0	0.0	0.0	0.0	0.0	0.0833	0.0	0	0	0	1.0	1.0	1.0	0	0	0	0.098994311	0.05		0.16
212	10.0	10.0	10.0	0.0	0.0	0.0	0.0	0.0	0.0	0.0	0.0	0.0	0.0	0.0	0.0	0.000316228	0.000316228	0.000316228	0.0	0.0	0.0	0.0	0.0	0.0	0.0	0.0	0.0	0.0	0.0	0.0	0.0833	0.0	0	0	0	1.0	1.0	1.0	0	0	0	0.096272515	0.05		0.16
213	10.0	10.0	10.0	0.0	0.0	0.0	0.0	0.0	0.0	0.0	0.0	0.0	0.0	0.0	0.0	0.001	0.001	0.001	0.0	0.0	0.0	0.0	0.0	0.0	0.0	0.0	0.0	0.0	0.0	0.0	0.0833	0.0	0	0	0	1.0	1.0	1.0	0	0	0	0.095791493	0.05		0.16
214	10.0	10.0	10.0	0.0	0.0	0.0	0.0	0.0	0.0	0.0	0.0	0.0	0.0	0.0	0.0	0.003162278	0.003162278	0.003162278	0.0	0.0	0.0	0.0	0.0	0.0	0.0	0.0	0.0	0.0	0.0	0.0	0.0833	0.0	0	0	0	1.0	1.0	1.0	0	0	0	0.094847098	0.05		0.16
215	10.0	10.0	10.0	0.0	0.0	0.0	0.0	0.0	0.0	0.0	0.0	0.0	0.0	0.0	0.0	0.01	0.01	0.01	0.0	0.0	0.0	0.0	0.0	0.0	0.0	0.0	0.0	0.0	0.0	0.0	0.0833	0.0	0	0	0	1.0	1.0	1.0	0	0	0	0.092125605	0.05		0.16
216	10.0	10.0	10.0	0.0	0.0	0.0	0.0	0.0	0.0	0.0	0.0	0.0	0.0	0.0	0.0	0.031622777	0.031622777	0.031622777	0.0	0.0	0.0	0.0	0.0	0.0	0.0	0.0	0.0	0.0	0.0	0.0	0.0833	0.0	0	0	0	1.0	1.0	1.0	0	0	0	0.088748054	0.05		0.16
217	10.0	10.0	10.0	0.0	0.0	0.0	0.0	0.0	0.0	0.0	0.0	0.0	0.0	0.0	0.0	0.1	0.1	0.1	0.0	0.0	0.0	0.0	0.0	0.0	0.0	0.0	0.0	0.0	0.0	0.0	0.0833	0.0	0	0	0	1.0	1.0	1.0	0	0	0	0.085302421	0.05		0.16
218	10.0	10.0	10.0	0.0	0.0	0.0	0.0	0.0	0.0	0.0	0.0	0.0	0.0	0.0	0.0	0.316227766	0.316227766	0.316227766	0.0	0.0	0.0	0.0	0.0	0.0	0.0	0.0	0.0	0.0	0.0	0.0	0.0833	0.0	0	0	0	1.0	1.0	1.0	0	0	0	0.083634668	0.05		0.16
219	10.0	10.0	10.0	0.0	0.0	0.0	0.0	0.0	0.0	0.0	0.0	0.0	0.0	0.0	0.0	1.0	1.0	1.0	0.0	0.0	0.0	0.0	0.0	0.0	0.0	0.0	0.0	0.0	0.0	0.0	0.0833	0.0	0	0	0	1.0	1.0	1.0	0	0	0	0.082418506	0.05		0.16
220	0.0	0.0	0.0	0.0	0.0	0.0	0.0	0.0	0.0	0.0	0.0	0.0	0.0	0.0	0.0	0.0	0.0	0.0	0.0	0.0	0.0	0.0	0.0	0.0	0.0	0.0	0.0	0.0	0.0	0.0	8.0	0.0	100	0	0	9.18958683997628	9.18958683997628	9.18958683997628	0	0	0	1.0	0.05		0.16
221	0.0	0.0	0.0	0.0	0.0	0.0	0.0	0.0	0.0	0.0	0.0	0.0	0.0	0.0	0.0	3.16e-05	3.16e-05	3.16e-05	0.0	0.0	0.0	0.0	0.0	0.0	0.0	0.0	0.0	0.0	0.0	0.0	8.0	0.0	100	0	0	9.18958683997628	9.18958683997628	9.18958683997628	0	0	0	1.045840653	0.05		0.16
222	0.0	0.0	0.0	0.0	0.0	0.0	0.0	0.0	0.0	0.0	0.0	0.0	0.0	0.0	0.0	0.0001	0.0001	0.0001	0.0	0.0	0.0	0.0	0.0	0.0	0.0	0.0	0.0	0.0	0.0	0.0	8.0	0.0	100	0	0	9.18958683997628	9.18958683997628	9.18958683997628	0	0	0	1.070179456	0.05		0.16
223	0.0	0.0	0.0	0.0	0.0	0.0	0.0	0.0	0.0	0.0	0.0	0.0	0.0	0.0	0.0	0.000316228	0.000316228	0.000316228	0.0	0.0	0.0	0.0	0.0	0.0	0.0	0.0	0.0	0.0	0.0	0.0	8.0	0.0	100	0	0	9.18958683997628	9.18958683997628	9.18958683997628	0	0	0	1.015953453	0.05		0.16
224	0.0	0.0	0.0	0.0	0.0	0.0	0.0	0.0	0.0	0.0	0.0	0.0	0.0	0.0	0.0	0.001	0.001	0.001	0.0	0.0	0.0	0.0	0.0	0.0	0.0	0.0	0.0	0.0	0.0	0.0	8.0	0.0	100	0	0	9.18958683997628	9.18958683997628	9.18958683997628	0	0	0	1.010301062	0.05		0.16
225	0.0	0.0	0.0	0.0	0.0	0.0	0.0	0.0	0.0	0.0	0.0	0.0	0.0	0.0	0.0	0.003162278	0.003162278	0.003162278	0.0	0.0	0.0	0.0	0.0	0.0	0.0	0.0	0.0	0.0	0.0	0.0	8.0	0.0	100	0	0	9.18958683997628	9.18958683997628	9.18958683997628	0	0	0	0.9063666	0.05		0.16
226	0.0	0.0	0.0	0.0	0.0	0.0	0.0	0.0	0.0	0.0	0.0	0.0	0.0	0.0	0.0	0.01	0.01	0.01	0.0	0.0	0.0	0.0	0.0	0.0	0.0	0.0	0.0	0.0	0.0	0.0	8.0	0.0	100	0	0	9.18958683997628	9.18958683997628	9.18958683997628	0	0	0	0.694504182	0.05		0.16
227	0.0	0.0	0.0	0.0	0.0	0.0	0.0	0.0	0.0	0.0	0.0	0.0	0.0	0.0	0.0	0.031622777	0.031622777	0.031622777	0.0	0.0	0.0	0.0	0.0	0.0	0.0	0.0	0.0	0.0	0.0	0.0	8.0	0.0	100	0	0	9.18958683997628	9.18958683997628	9.18958683997628	0	0	0	0.525878756	0.05		0.16
228	0.0	0.0	0.0	0.0	0.0	0.0	0.0	0.0	0.0	0.0	0.0	0.0	0.0	0.0	0.0	0.1	0.1	0.1	0.0	0.0	0.0	0.0	0.0	0.0	0.0	0.0	0.0	0.0	0.0	0.0	8.0	0.0	100	0	0	9.18958683997628	9.18958683997628	9.18958683997628	0	0	0	0.468408051	0.05		0.16
229	0.0	0.0	0.0	0.0	0.0	0.0	0.0	0.0	0.0	0.0	0.0	0.0	0.0	0.0	0.0	0.316227766	0.316227766	0.316227766	0.0	0.0	0.0	0.0	0.0	0.0	0.0	0.0	0.0	0.0	0.0	0.0	8.0	0.0	100	0	0	9.18958683997628	9.18958683997628	9.18958683997628	0	0	0	0.346710417	0.05		0.16
230	0.0	0.0	0.0	0.0	0.0	0.0	0.0	0.0	0.0	0.0	0.0	0.0	0.0	0.0	0.0	1.0	1.0	1.0	0.0	0.0	0.0	0.0	0.0	0.0	0.0	0.0	0.0	0.0	0.0	0.0	8.0	0.0	100	0	0	9.18958683997628	9.18958683997628	9.18958683997628	0	0	0	0.195658522	0.05		0.16
231	0.000316	0.000316	0.000316	0.0	0.0	0.0	0.0	0.0	0.0	0.0	0.0	0.0	0.0	0.0	0.0	0.0	0.0	0.0	0.0	0.0	0.0	0.0	0.0	0.0	0.0	0.0	0.0	0.0	0.0	0.0	8.0	0.0	100	0	0	9.18958683997628	9.18958683997628	9.18958683997628	0	0	0	1.038248699	0.05		0.16
232	0.000316	0.000316	0.000316	0.0	0.0	0.0	0.0	0.0	0.0	0.0	0.0	0.0	0.0	0.0	0.0	3.16e-05	3.16e-05	3.16e-05	0.0	0.0	0.0	0.0	0.0	0.0	0.0	0.0	0.0	0.0	0.0	0.0	8.0	0.0	100	0	0	9.18958683997628	9.18958683997628	9.18958683997628	0	0	0	1.029074906	0.05		0.16
233	0.000316	0.000316	0.000316	0.0	0.0	0.0	0.0	0.0	0.0	0.0	0.0	0.0	0.0	0.0	0.0	0.0001	0.0001	0.0001	0.0	0.0	0.0	0.0	0.0	0.0	0.0	0.0	0.0	0.0	0.0	0.0	8.0	0.0	100	0	0	9.18958683997628	9.18958683997628	9.18958683997628	0	0	0	1.024420996	0.05		0.16
234	0.000316	0.000316	0.000316	0.0	0.0	0.0	0.0	0.0	0.0	0.0	0.0	0.0	0.0	0.0	0.0	0.000316228	0.000316228	0.000316228	0.0	0.0	0.0	0.0	0.0	0.0	0.0	0.0	0.0	0.0	0.0	0.0	8.0	0.0	100	0	0	9.18958683997628	9.18958683997628	9.18958683997628	0	0	0	1.021546079	0.05		0.16
235	0.000316	0.000316	0.000316	0.0	0.0	0.0	0.0	0.0	0.0	0.0	0.0	0.0	0.0	0.0	0.0	0.001	0.001	0.001	0.0	0.0	0.0	0.0	0.0	0.0	0.0	0.0	0.0	0.0	0.0	0.0	8.0	0.0	100	0	0	9.18958683997628	9.18958683997628	9.18958683997628	0	0	0	0.936460091	0.05		0.16
236	0.000316	0.000316	0.000316	0.0	0.0	0.0	0.0	0.0	0.0	0.0	0.0	0.0	0.0	0.0	0.0	0.003162278	0.003162278	0.003162278	0.0	0.0	0.0	0.0	0.0	0.0	0.0	0.0	0.0	0.0	0.0	0.0	8.0	0.0	100	0	0	9.18958683997628	9.18958683997628	9.18958683997628	0	0	0	0.804308503	0.05		0.16
237	0.000316	0.000316	0.000316	0.0	0.0	0.0	0.0	0.0	0.0	0.0	0.0	0.0	0.0	0.0	0.0	0.01	0.01	0.01	0.0	0.0	0.0	0.0	0.0	0.0	0.0	0.0	0.0	0.0	0.0	0.0	8.0	0.0	100	0	0	9.18958683997628	9.18958683997628	9.18958683997628	0	0	0	0.604889429	0.05		0.16
238	0.000316	0.000316	0.000316	0.0	0.0	0.0	0.0	0.0	0.0	0.0	0.0	0.0	0.0	0.0	0.0	0.031622777	0.031622777	0.031622777	0.0	0.0	0.0	0.0	0.0	0.0	0.0	0.0	0.0	0.0	0.0	0.0	8.0	0.0	100	0	0	9.18958683997628	9.18958683997628	9.18958683997628	0	0	0	0.497563564	0.05		0.16
239	0.000316	0.000316	0.000316	0.0	0.0	0.0	0.0	0.0	0.0	0.0	0.0	0.0	0.0	0.0	0.0	0.1	0.1	0.1	0.0	0.0	0.0	0.0	0.0	0.0	0.0	0.0	0.0	0.0	0.0	0.0	8.0	0.0	100	0	0	9.18958683997628	9.18958683997628	9.18958683997628	0	0	0	0.425351948	0.05		0.16
240	0.000316	0.000316	0.000316	0.0	0.0	0.0	0.0	0.0	0.0	0.0	0.0	0.0	0.0	0.0	0.0	0.316227766	0.316227766	0.316227766	0.0	0.0	0.0	0.0	0.0	0.0	0.0	0.0	0.0	0.0	0.0	0.0	8.0	0.0	100	0	0	9.18958683997628	9.18958683997628	9.18958683997628	0	0	0	0.288887911	0.05		0.16
241	0.000316	0.000316	0.000316	0.0	0.0	0.0	0.0	0.0	0.0	0.0	0.0	0.0	0.0	0.0	0.0	1.0	1.0	1.0	0.0	0.0	0.0	0.0	0.0	0.0	0.0	0.0	0.0	0.0	0.0	0.0	8.0	0.0	100	0	0	9.18958683997628	9.18958683997628	9.18958683997628	0	0	0	0.179015	0.05		0.16
242	0.001	0.001	0.001	0.0	0.0	0.0	0.0	0.0	0.0	0.0	0.0	0.0	0.0	0.0	0.0	0.0	0.0	0.0	0.0	0.0	0.0	0.0	0.0	0.0	0.0	0.0	0.0	0.0	0.0	0.0	8.0	0.0	100	0	0	9.18958683997628	9.18958683997628	9.18958683997628	0	0	0	1.051691398	0.05		0.16
243	0.001	0.001	0.001	0.0	0.0	0.0	0.0	0.0	0.0	0.0	0.0	0.0	0.0	0.0	0.0	3.16e-05	3.16e-05	3.16e-05	0.0	0.0	0.0	0.0	0.0	0.0	0.0	0.0	0.0	0.0	0.0	0.0	8.0	0.0	100	0	0	9.18958683997628	9.18958683997628	9.18958683997628	0	0	0	1.044497831	0.05		0.16
244	0.001	0.001	0.001	0.0	0.0	0.0	0.0	0.0	0.0	0.0	0.0	0.0	0.0	0.0	0.0	0.0001	0.0001	0.0001	0.0	0.0	0.0	0.0	0.0	0.0	0.0	0.0	0.0	0.0	0.0	0.0	8.0	0.0	100	0	0	9.18958683997628	9.18958683997628	9.18958683997628	0	0	0	1.023988	0.05		0.16
245	0.001	0.001	0.001	0.0	0.0	0.0	0.0	0.0	0.0	0.0	0.0	0.0	0.0	0.0	0.0	0.000316228	0.000316228	0.000316228	0.0	0.0	0.0	0.0	0.0	0.0	0.0	0.0	0.0	0.0	0.0	0.0	8.0	0.0	100	0	0	9.18958683997628	9.18958683997628	9.18958683997628	0	0	0	1.051616276	0.05		0.16
246	0.001	0.001	0.001	0.0	0.0	0.0	0.0	0.0	0.0	0.0	0.0	0.0	0.0	0.0	0.0	0.001	0.001	0.001	0.0	0.0	0.0	0.0	0.0	0.0	0.0	0.0	0.0	0.0	0.0	0.0	8.0	0.0	100	0	0	9.18958683997628	9.18958683997628	9.18958683997628	0	0	0	0.990135089	0.05		0.16
247	0.001	0.001	0.001	0.0	0.0	0.0	0.0	0.0	0.0	0.0	0.0	0.0	0.0	0.0	0.0	0.003162278	0.003162278	0.003162278	0.0	0.0	0.0	0.0	0.0	0.0	0.0	0.0	0.0	0.0	0.0	0.0	8.0	0.0	100	0	0	9.18958683997628	9.18958683997628	9.18958683997628	0	0	0	0.81615487	0.05		0.16
248	0.001	0.001	0.001	0.0	0.0	0.0	0.0	0.0	0.0	0.0	0.0	0.0	0.0	0.0	0.0	0.01	0.01	0.01	0.0	0.0	0.0	0.0	0.0	0.0	0.0	0.0	0.0	0.0	0.0	0.0	8.0	0.0	100	0	0	9.18958683997628	9.18958683997628	9.18958683997628	0	0	0	0.620694195	0.05		0.16
249	0.001	0.001	0.001	0.0	0.0	0.0	0.0	0.0	0.0	0.0	0.0	0.0	0.0	0.0	0.0	0.031622777	0.031622777	0.031622777	0.0	0.0	0.0	0.0	0.0	0.0	0.0	0.0	0.0	0.0	0.0	0.0	8.0	0.0	100	0	0	9.18958683997628	9.18958683997628	9.18958683997628	0	0	0	0.518330786	0.05		0.16
250	0.001	0.001	0.001	0.0	0.0	0.0	0.0	0.0	0.0	0.0	0.0	0.0	0.0	0.0	0.0	0.1	0.1	0.1	0.0	0.0	0.0	0.0	0.0	0.0	0.0	0.0	0.0	0.0	0.0	0.0	8.0	0.0	100	0	0	9.18958683997628	9.18958683997628	9.18958683997628	0	0	0	0.442529812	0.05		0.16
251	0.001	0.001	0.001	0.0	0.0	0.0	0.0	0.0	0.0	0.0	0.0	0.0	0.0	0.0	0.0	0.316227766	0.316227766	0.316227766	0.0	0.0	0.0	0.0	0.0	0.0	0.0	0.0	0.0	0.0	0.0	0.0	8.0	0.0	100	0	0	9.18958683997628	9.18958683997628	9.18958683997628	0	0	0	0.299730394	0.05		0.16
252	0.001	0.001	0.001	0.0	0.0	0.0	0.0	0.0	0.0	0.0	0.0	0.0	0.0	0.0	0.0	1.0	1.0	1.0	0.0	0.0	0.0	0.0	0.0	0.0	0.0	0.0	0.0	0.0	0.0	0.0	8.0	0.0	100	0	0	9.18958683997628	9.18958683997628	9.18958683997628	0	0	0	0.172321768	0.05		0.16
253	0.00316	0.00316	0.00316	0.0	0.0	0.0	0.0	0.0	0.0	0.0	0.0	0.0	0.0	0.0	0.0	0.0	0.0	0.0	0.0	0.0	0.0	0.0	0.0	0.0	0.0	0.0	0.0	0.0	0.0	0.0	8.0	0.0	100	0	0	9.18958683997628	9.18958683997628	9.18958683997628	0	0	0	1.059991743	0.05		0.16
254	0.00316	0.00316	0.00316	0.0	0.0	0.0	0.0	0.0	0.0	0.0	0.0	0.0	0.0	0.0	0.0	3.16e-05	3.16e-05	3.16e-05	0.0	0.0	0.0	0.0	0.0	0.0	0.0	0.0	0.0	0.0	0.0	0.0	8.0	0.0	100	0	0	9.18958683997628	9.18958683997628	9.18958683997628	0	0	0	1.045509768	0.05		0.16
255	0.00316	0.00316	0.00316	0.0	0.0	0.0	0.0	0.0	0.0	0.0	0.0	0.0	0.0	0.0	0.0	0.0001	0.0001	0.0001	0.0	0.0	0.0	0.0	0.0	0.0	0.0	0.0	0.0	0.0	0.0	0.0	8.0	0.0	100	0	0	9.18958683997628	9.18958683997628	9.18958683997628	0	0	0	1.06474004	0.05		0.16
256	0.00316	0.00316	0.00316	0.0	0.0	0.0	0.0	0.0	0.0	0.0	0.0	0.0	0.0	0.0	0.0	0.000316228	0.000316228	0.000316228	0.0	0.0	0.0	0.0	0.0	0.0	0.0	0.0	0.0	0.0	0.0	0.0	8.0	0.0	100	0	0	9.18958683997628	9.18958683997628	9.18958683997628	0	0	0	0.990627365	0.05		0.16
257	0.00316	0.00316	0.00316	0.0	0.0	0.0	0.0	0.0	0.0	0.0	0.0	0.0	0.0	0.0	0.0	0.001	0.001	0.001	0.0	0.0	0.0	0.0	0.0	0.0	0.0	0.0	0.0	0.0	0.0	0.0	8.0	0.0	100	0	0	9.18958683997628	9.18958683997628	9.18958683997628	0	0	0	0.935372997	0.05		0.16
258	0.00316	0.00316	0.00316	0.0	0.0	0.0	0.0	0.0	0.0	0.0	0.0	0.0	0.0	0.0	0.0	0.003162278	0.003162278	0.003162278	0.0	0.0	0.0	0.0	0.0	0.0	0.0	0.0	0.0	0.0	0.0	0.0	8.0	0.0	100	0	0	9.18958683997628	9.18958683997628	9.18958683997628	0	0	0	0.809970132	0.05		0.16
259	0.00316	0.00316	0.00316	0.0	0.0	0.0	0.0	0.0	0.0	0.0	0.0	0.0	0.0	0.0	0.0	0.01	0.01	0.01	0.0	0.0	0.0	0.0	0.0	0.0	0.0	0.0	0.0	0.0	0.0	0.0	8.0	0.0	100	0	0	9.18958683997628	9.18958683997628	9.18958683997628	0	0	0	0.624640135	0.05		0.16
260	0.00316	0.00316	0.00316	0.0	0.0	0.0	0.0	0.0	0.0	0.0	0.0	0.0	0.0	0.0	0.0	0.031622777	0.031622777	0.031622777	0.0	0.0	0.0	0.0	0.0	0.0	0.0	0.0	0.0	0.0	0.0	0.0	8.0	0.0	100	0	0	9.18958683997628	9.18958683997628	9.18958683997628	0	0	0	0.524830377	0.05		0.16
261	0.00316	0.00316	0.00316	0.0	0.0	0.0	0.0	0.0	0.0	0.0	0.0	0.0	0.0	0.0	0.0	0.1	0.1	0.1	0.0	0.0	0.0	0.0	0.0	0.0	0.0	0.0	0.0	0.0	0.0	0.0	8.0	0.0	100	0	0	9.18958683997628	9.18958683997628	9.18958683997628	0	0	0	0.435173113	0.05		0.16
262	0.00316	0.00316	0.00316	0.0	0.0	0.0	0.0	0.0	0.0	0.0	0.0	0.0	0.0	0.0	0.0	0.316227766	0.316227766	0.316227766	0.0	0.0	0.0	0.0	0.0	0.0	0.0	0.0	0.0	0.0	0.0	0.0	8.0	0.0	100	0	0	9.18958683997628	9.18958683997628	9.18958683997628	0	0	0	0.285074367	0.05		0.16
263	0.00316	0.00316	0.00316	0.0	0.0	0.0	0.0	0.0	0.0	0.0	0.0	0.0	0.0	0.0	0.0	1.0	1.0	1.0	0.0	0.0	0.0	0.0	0.0	0.0	0.0	0.0	0.0	0.0	0.0	0.0	8.0	0.0	100	0	0	9.18958683997628	9.18958683997628	9.18958683997628	0	0	0	0.165940074	0.05		0.16
264	0.01	0.01	0.01	0.0	0.0	0.0	0.0	0.0	0.0	0.0	0.0	0.0	0.0	0.0	0.0	0.0	0.0	0.0	0.0	0.0	0.0	0.0	0.0	0.0	0.0	0.0	0.0	0.0	0.0	0.0	8.0	0.0	100	0	0	9.18958683997628	9.18958683997628	9.18958683997628	0	0	0	1.032599187	0.05		0.16
265	0.01	0.01	0.01	0.0	0.0	0.0	0.0	0.0	0.0	0.0	0.0	0.0	0.0	0.0	0.0	3.16e-05	3.16e-05	3.16e-05	0.0	0.0	0.0	0.0	0.0	0.0	0.0	0.0	0.0	0.0	0.0	0.0	8.0	0.0	100	0	0	9.18958683997628	9.18958683997628	9.18958683997628	0	0	0	1.015090468	0.05		0.16
266	0.01	0.01	0.01	0.0	0.0	0.0	0.0	0.0	0.0	0.0	0.0	0.0	0.0	0.0	0.0	0.0001	0.0001	0.0001	0.0	0.0	0.0	0.0	0.0	0.0	0.0	0.0	0.0	0.0	0.0	0.0	8.0	0.0	100	0	0	9.18958683997628	9.18958683997628	9.18958683997628	0	0	0	0.990573349	0.05		0.16
267	0.01	0.01	0.01	0.0	0.0	0.0	0.0	0.0	0.0	0.0	0.0	0.0	0.0	0.0	0.0	0.000316228	0.000316228	0.000316228	0.0	0.0	0.0	0.0	0.0	0.0	0.0	0.0	0.0	0.0	0.0	0.0	8.0	0.0	100	0	0	9.18958683997628	9.18958683997628	9.18958683997628	0	0	0	1.012338955	0.05		0.16
268	0.01	0.01	0.01	0.0	0.0	0.0	0.0	0.0	0.0	0.0	0.0	0.0	0.0	0.0	0.0	0.001	0.001	0.001	0.0	0.0	0.0	0.0	0.0	0.0	0.0	0.0	0.0	0.0	0.0	0.0	8.0	0.0	100	0	0	9.18958683997628	9.18958683997628	9.18958683997628	0	0	0	0.90892799	0.05		0.16
269	0.01	0.01	0.01	0.0	0.0	0.0	0.0	0.0	0.0	0.0	0.0	0.0	0.0	0.0	0.0	0.003162278	0.003162278	0.003162278	0.0	0.0	0.0	0.0	0.0	0.0	0.0	0.0	0.0	0.0	0.0	0.0	8.0	0.0	100	0	0	9.18958683997628	9.18958683997628	9.18958683997628	0	0	0	0.765360998	0.05		0.16
270	0.01	0.01	0.01	0.0	0.0	0.0	0.0	0.0	0.0	0.0	0.0	0.0	0.0	0.0	0.0	0.01	0.01	0.01	0.0	0.0	0.0	0.0	0.0	0.0	0.0	0.0	0.0	0.0	0.0	0.0	8.0	0.0	100	0	0	9.18958683997628	9.18958683997628	9.18958683997628	0	0	0	0.613375184	0.05		0.16
271	0.01	0.01	0.01	0.0	0.0	0.0	0.0	0.0	0.0	0.0	0.0	0.0	0.0	0.0	0.0	0.031622777	0.031622777	0.031622777	0.0	0.0	0.0	0.0	0.0	0.0	0.0	0.0	0.0	0.0	0.0	0.0	8.0	0.0	100	0	0	9.18958683997628	9.18958683997628	9.18958683997628	0	0	0	0.503374644	0.05		0.16
272	0.01	0.01	0.01	0.0	0.0	0.0	0.0	0.0	0.0	0.0	0.0	0.0	0.0	0.0	0.0	0.1	0.1	0.1	0.0	0.0	0.0	0.0	0.0	0.0	0.0	0.0	0.0	0.0	0.0	0.0	8.0	0.0	100	0	0	9.18958683997628	9.18958683997628	9.18958683997628	0	0	0	0.416822928	0.05		0.16
273	0.01	0.01	0.01	0.0	0.0	0.0	0.0	0.0	0.0	0.0	0.0	0.0	0.0	0.0	0.0	0.316227766	0.316227766	0.316227766	0.0	0.0	0.0	0.0	0.0	0.0	0.0	0.0	0.0	0.0	0.0	0.0	8.0	0.0	100	0	0	9.18958683997628	9.18958683997628	9.18958683997628	0	0	0	0.289682348	0.05		0.16
274	0.01	0.01	0.01	0.0	0.0	0.0	0.0	0.0	0.0	0.0	0.0	0.0	0.0	0.0	0.0	1.0	1.0	1.0	0.0	0.0	0.0	0.0	0.0	0.0	0.0	0.0	0.0	0.0	0.0	0.0	8.0	0.0	100	0	0	9.18958683997628	9.18958683997628	9.18958683997628	0	0	0	0.164723871	0.05		0.16
275	0.0316	0.0316	0.0316	0.0	0.0	0.0	0.0	0.0	0.0	0.0	0.0	0.0	0.0	0.0	0.0	0.0	0.0	0.0	0.0	0.0	0.0	0.0	0.0	0.0	0.0	0.0	0.0	0.0	0.0	0.0	8.0	0.0	100	0	0	9.18958683997628	9.18958683997628	9.18958683997628	0	0	0	1.00329865	0.05		0.16
276	0.0316	0.0316	0.0316	0.0	0.0	0.0	0.0	0.0	0.0	0.0	0.0	0.0	0.0	0.0	0.0	3.16e-05	3.16e-05	3.16e-05	0.0	0.0	0.0	0.0	0.0	0.0	0.0	0.0	0.0	0.0	0.0	0.0	8.0	0.0	100	0	0	9.18958683997628	9.18958683997628	9.18958683997628	0	0	0	0.990858164	0.05		0.16
277	0.0316	0.0316	0.0316	0.0	0.0	0.0	0.0	0.0	0.0	0.0	0.0	0.0	0.0	0.0	0.0	0.0001	0.0001	0.0001	0.0	0.0	0.0	0.0	0.0	0.0	0.0	0.0	0.0	0.0	0.0	0.0	8.0	0.0	100	0	0	9.18958683997628	9.18958683997628	9.18958683997628	0	0	0	0.944072452	0.05		0.16
278	0.0316	0.0316	0.0316	0.0	0.0	0.0	0.0	0.0	0.0	0.0	0.0	0.0	0.0	0.0	0.0	0.000316228	0.000316228	0.000316228	0.0	0.0	0.0	0.0	0.0	0.0	0.0	0.0	0.0	0.0	0.0	0.0	8.0	0.0	100	0	0	9.18958683997628	9.18958683997628	9.18958683997628	0	0	0	0.891643317	0.05		0.16
279	0.0316	0.0316	0.0316	0.0	0.0	0.0	0.0	0.0	0.0	0.0	0.0	0.0	0.0	0.0	0.0	0.001	0.001	0.001	0.0	0.0	0.0	0.0	0.0	0.0	0.0	0.0	0.0	0.0	0.0	0.0	8.0	0.0	100	0	0	9.18958683997628	9.18958683997628	9.18958683997628	0	0	0	0.834195136	0.05		0.16
280	0.0316	0.0316	0.0316	0.0	0.0	0.0	0.0	0.0	0.0	0.0	0.0	0.0	0.0	0.0	0.0	0.003162278	0.003162278	0.003162278	0.0	0.0	0.0	0.0	0.0	0.0	0.0	0.0	0.0	0.0	0.0	0.0	8.0	0.0	100	0	0	9.18958683997628	9.18958683997628	9.18958683997628	0	0	0	0.69246156	0.05		0.16
281	0.0316	0.0316	0.0316	0.0	0.0	0.0	0.0	0.0	0.0	0.0	0.0	0.0	0.0	0.0	0.0	0.01	0.01	0.01	0.0	0.0	0.0	0.0	0.0	0.0	0.0	0.0	0.0	0.0	0.0	0.0	8.0	0.0	100	0	0	9.18958683997628	9.18958683997628	9.18958683997628	0	0	0	0.567296987	0.05		0.16
282	0.0316	0.0316	0.0316	0.0	0.0	0.0	0.0	0.0	0.0	0.0	0.0	0.0	0.0	0.0	0.0	0.031622777	0.031622777	0.031622777	0.0	0.0	0.0	0.0	0.0	0.0	0.0	0.0	0.0	0.0	0.0	0.0	8.0	0.0	100	0	0	9.18958683997628	9.18958683997628	9.18958683997628	0	0	0	0.495437294	0.05		0.16
283	0.0316	0.0316	0.0316	0.0	0.0	0.0	0.0	0.0	0.0	0.0	0.0	0.0	0.0	0.0	0.0	0.1	0.1	0.1	0.0	0.0	0.0	0.0	0.0	0.0	0.0	0.0	0.0	0.0	0.0	0.0	8.0	0.0	100	0	0	9.18958683997628	9.18958683997628	9.18958683997628	0	0	0	0.414311584	0.05		0.16
284	0.0316	0.0316	0.0316	0.0	0.0	0.0	0.0	0.0	0.0	0.0	0.0	0.0	0.0	0.0	0.0	0.316227766	0.316227766	0.316227766	0.0	0.0	0.0	0.0	0.0	0.0	0.0	0.0	0.0	0.0	0.0	0.0	8.0	0.0	100	0	0	9.18958683997628	9.18958683997628	9.18958683997628	0	0	0	0.281852112	0.05		0.16
285	0.0316	0.0316	0.0316	0.0	0.0	0.0	0.0	0.0	0.0	0.0	0.0	0.0	0.0	0.0	0.0	1.0	1.0	1.0	0.0	0.0	0.0	0.0	0.0	0.0	0.0	0.0	0.0	0.0	0.0	0.0	8.0	0.0	100	0	0	9.18958683997628	9.18958683997628	9.18958683997628	0	0	0	0.1639574	0.05		0.16
286	0.1	0.1	0.1	0.0	0.0	0.0	0.0	0.0	0.0	0.0	0.0	0.0	0.0	0.0	0.0	0.0	0.0	0.0	0.0	0.0	0.0	0.0	0.0	0.0	0.0	0.0	0.0	0.0	0.0	0.0	8.0	0.0	100	0	0	9.18958683997628	9.18958683997628	9.18958683997628	0	0	0	0.851323286	0.05		0.16
287	0.1	0.1	0.1	0.0	0.0	0.0	0.0	0.0	0.0	0.0	0.0	0.0	0.0	0.0	0.0	3.16e-05	3.16e-05	3.16e-05	0.0	0.0	0.0	0.0	0.0	0.0	0.0	0.0	0.0	0.0	0.0	0.0	8.0	0.0	100	0	0	9.18958683997628	9.18958683997628	9.18958683997628	0	0	0	0.789656291	0.05		0.16
288	0.1	0.1	0.1	0.0	0.0	0.0	0.0	0.0	0.0	0.0	0.0	0.0	0.0	0.0	0.0	0.0001	0.0001	0.0001	0.0	0.0	0.0	0.0	0.0	0.0	0.0	0.0	0.0	0.0	0.0	0.0	8.0	0.0	100	0	0	9.18958683997628	9.18958683997628	9.18958683997628	0	0	0	0.787287454	0.05		0.16
289	0.1	0.1	0.1	0.0	0.0	0.0	0.0	0.0	0.0	0.0	0.0	0.0	0.0	0.0	0.0	0.000316228	0.000316228	0.000316228	0.0	0.0	0.0	0.0	0.0	0.0	0.0	0.0	0.0	0.0	0.0	0.0	8.0	0.0	100	0	0	9.18958683997628	9.18958683997628	9.18958683997628	0	0	0	0.773733403	0.05		0.16
290	0.1	0.1	0.1	0.0	0.0	0.0	0.0	0.0	0.0	0.0	0.0	0.0	0.0	0.0	0.0	0.001	0.001	0.001	0.0	0.0	0.0	0.0	0.0	0.0	0.0	0.0	0.0	0.0	0.0	0.0	8.0	0.0	100	0	0	9.18958683997628	9.18958683997628	9.18958683997628	0	0	0	0.6719495	0.05		0.16
291	0.1	0.1	0.1	0.0	0.0	0.0	0.0	0.0	0.0	0.0	0.0	0.0	0.0	0.0	0.0	0.003162278	0.003162278	0.003162278	0.0	0.0	0.0	0.0	0.0	0.0	0.0	0.0	0.0	0.0	0.0	0.0	8.0	0.0	100	0	0	9.18958683997628	9.18958683997628	9.18958683997628	0	0	0	0.615051587	0.05		0.16
292	0.1	0.1	0.1	0.0	0.0	0.0	0.0	0.0	0.0	0.0	0.0	0.0	0.0	0.0	0.0	0.01	0.01	0.01	0.0	0.0	0.0	0.0	0.0	0.0	0.0	0.0	0.0	0.0	0.0	0.0	8.0	0.0	100	0	0	9.18958683997628	9.18958683997628	9.18958683997628	0	0	0	0.552548513	0.05		0.16
293	0.1	0.1	0.1	0.0	0.0	0.0	0.0	0.0	0.0	0.0	0.0	0.0	0.0	0.0	0.0	0.031622777	0.031622777	0.031622777	0.0	0.0	0.0	0.0	0.0	0.0	0.0	0.0	0.0	0.0	0.0	0.0	8.0	0.0	100	0	0	9.18958683997628	9.18958683997628	9.18958683997628	0	0	0	0.525211264	0.05		0.16
294	0.1	0.1	0.1	0.0	0.0	0.0	0.0	0.0	0.0	0.0	0.0	0.0	0.0	0.0	0.0	0.1	0.1	0.1	0.0	0.0	0.0	0.0	0.0	0.0	0.0	0.0	0.0	0.0	0.0	0.0	8.0	0.0	100	0	0	9.18958683997628	9.18958683997628	9.18958683997628	0	0	0	0.406742225	0.05		0.16
295	0.1	0.1	0.1	0.0	0.0	0.0	0.0	0.0	0.0	0.0	0.0	0.0	0.0	0.0	0.0	0.316227766	0.316227766	0.316227766	0.0	0.0	0.0	0.0	0.0	0.0	0.0	0.0	0.0	0.0	0.0	0.0	8.0	0.0	100	0	0	9.18958683997628	9.18958683997628	9.18958683997628	0	0	0	0.282982711	0.05		0.16
296	0.1	0.1	0.1	0.0	0.0	0.0	0.0	0.0	0.0	0.0	0.0	0.0	0.0	0.0	0.0	1.0	1.0	1.0	0.0	0.0	0.0	0.0	0.0	0.0	0.0	0.0	0.0	0.0	0.0	0.0	8.0	0.0	100	0	0	9.18958683997628	9.18958683997628	9.18958683997628	0	0	0	0.160695234	0.05		0.16
297	0.316227766	0.316227766	0.316227766	0.0	0.0	0.0	0.0	0.0	0.0	0.0	0.0	0.0	0.0	0.0	0.0	0.0	0.0	0.0	0.0	0.0	0.0	0.0	0.0	0.0	0.0	0.0	0.0	0.0	0.0	0.0	8.0	0.0	100	0	0	9.18958683997628	9.18958683997628	9.18958683997628	0	0	0	0.696580199	0.05		0.16
298	0.316227766	0.316227766	0.316227766	0.0	0.0	0.0	0.0	0.0	0.0	0.0	0.0	0.0	0.0	0.0	0.0	3.16e-05	3.16e-05	3.16e-05	0.0	0.0	0.0	0.0	0.0	0.0	0.0	0.0	0.0	0.0	0.0	0.0	8.0	0.0	100	0	0	9.18958683997628	9.18958683997628	9.18958683997628	0	0	0	0.647190233	0.05		0.16
299	0.316227766	0.316227766	0.316227766	0.0	0.0	0.0	0.0	0.0	0.0	0.0	0.0	0.0	0.0	0.0	0.0	0.0001	0.0001	0.0001	0.0	0.0	0.0	0.0	0.0	0.0	0.0	0.0	0.0	0.0	0.0	0.0	8.0	0.0	100	0	0	9.18958683997628	9.18958683997628	9.18958683997628	0	0	0	0.635452184	0.05		0.16
300	0.316227766	0.316227766	0.316227766	0.0	0.0	0.0	0.0	0.0	0.0	0.0	0.0	0.0	0.0	0.0	0.0	0.000316228	0.000316228	0.000316228	0.0	0.0	0.0	0.0	0.0	0.0	0.0	0.0	0.0	0.0	0.0	0.0	8.0	0.0	100	0	0	9.18958683997628	9.18958683997628	9.18958683997628	0	0	0	0.643048714	0.05		0.16
301	0.316227766	0.316227766	0.316227766	0.0	0.0	0.0	0.0	0.0	0.0	0.0	0.0	0.0	0.0	0.0	0.0	0.001	0.001	0.001	0.0	0.0	0.0	0.0	0.0	0.0	0.0	0.0	0.0	0.0	0.0	0.0	8.0	0.0	100	0	0	9.18958683997628	9.18958683997628	9.18958683997628	0	0	0	0.600233974	0.05		0.16
302	0.316227766	0.316227766	0.316227766	0.0	0.0	0.0	0.0	0.0	0.0	0.0	0.0	0.0	0.0	0.0	0.0	0.003162278	0.003162278	0.003162278	0.0	0.0	0.0	0.0	0.0	0.0	0.0	0.0	0.0	0.0	0.0	0.0	8.0	0.0	100	0	0	9.18958683997628	9.18958683997628	9.18958683997628	0	0	0	0.584174586	0.05		0.16
303	0.316227766	0.316227766	0.316227766	0.0	0.0	0.0	0.0	0.0	0.0	0.0	0.0	0.0	0.0	0.0	0.0	0.01	0.01	0.01	0.0	0.0	0.0	0.0	0.0	0.0	0.0	0.0	0.0	0.0	0.0	0.0	8.0	0.0	100	0	0	9.18958683997628	9.18958683997628	9.18958683997628	0	0	0	0.557001843	0.05		0.16
304	0.316227766	0.316227766	0.316227766	0.0	0.0	0.0	0.0	0.0	0.0	0.0	0.0	0.0	0.0	0.0	0.0	0.031622777	0.031622777	0.031622777	0.0	0.0	0.0	0.0	0.0	0.0	0.0	0.0	0.0	0.0	0.0	0.0	8.0	0.0	100	0	0	9.18958683997628	9.18958683997628	9.18958683997628	0	0	0	0.501540385	0.05		0.16
305	0.316227766	0.316227766	0.316227766	0.0	0.0	0.0	0.0	0.0	0.0	0.0	0.0	0.0	0.0	0.0	0.0	0.1	0.1	0.1	0.0	0.0	0.0	0.0	0.0	0.0	0.0	0.0	0.0	0.0	0.0	0.0	8.0	0.0	100	0	0	9.18958683997628	9.18958683997628	9.18958683997628	0	0	0	0.388430841	0.05		0.16
306	0.316227766	0.316227766	0.316227766	0.0	0.0	0.0	0.0	0.0	0.0	0.0	0.0	0.0	0.0	0.0	0.0	0.316227766	0.316227766	0.316227766	0.0	0.0	0.0	0.0	0.0	0.0	0.0	0.0	0.0	0.0	0.0	0.0	8.0	0.0	100	0	0	9.18958683997628	9.18958683997628	9.18958683997628	0	0	0	0.270042303	0.05		0.16
307	0.316227766	0.316227766	0.316227766	0.0	0.0	0.0	0.0	0.0	0.0	0.0	0.0	0.0	0.0	0.0	0.0	1.0	1.0	1.0	0.0	0.0	0.0	0.0	0.0	0.0	0.0	0.0	0.0	0.0	0.0	0.0	8.0	0.0	100	0	0	9.18958683997628	9.18958683997628	9.18958683997628	0	0	0	0.156593508	0.05		0.16
308	1.0	1.0	1.0	0.0	0.0	0.0	0.0	0.0	0.0	0.0	0.0	0.0	0.0	0.0	0.0	0.0	0.0	0.0	0.0	0.0	0.0	0.0	0.0	0.0	0.0	0.0	0.0	0.0	0.0	0.0	8.0	0.0	100	0	0	9.18958683997628	9.18958683997628	9.18958683997628	0	0	0	0.638754152	0.05		0.16
309	1.0	1.0	1.0	0.0	0.0	0.0	0.0	0.0	0.0	0.0	0.0	0.0	0.0	0.0	0.0	3.16e-05	3.16e-05	3.16e-05	0.0	0.0	0.0	0.0	0.0	0.0	0.0	0.0	0.0	0.0	0.0	0.0	8.0	0.0	100	0	0	9.18958683997628	9.18958683997628	9.18958683997628	0	0	0	0.623135578	0.05		0.16
310	1.0	1.0	1.0	0.0	0.0	0.0	0.0	0.0	0.0	0.0	0.0	0.0	0.0	0.0	0.0	0.0001	0.0001	0.0001	0.0	0.0	0.0	0.0	0.0	0.0	0.0	0.0	0.0	0.0	0.0	0.0	8.0	0.0	100	0	0	9.18958683997628	9.18958683997628	9.18958683997628	0	0	0	0.614337736	0.05		0.16
311	1.0	1.0	1.0	0.0	0.0	0.0	0.0	0.0	0.0	0.0	0.0	0.0	0.0	0.0	0.0	0.000316228	0.000316228	0.000316228	0.0	0.0	0.0	0.0	0.0	0.0	0.0	0.0	0.0	0.0	0.0	0.0	8.0	0.0	100	0	0	9.18958683997628	9.18958683997628	9.18958683997628	0	0	0	0.614107426	0.05		0.16
312	1.0	1.0	1.0	0.0	0.0	0.0	0.0	0.0	0.0	0.0	0.0	0.0	0.0	0.0	0.0	0.001	0.001	0.001	0.0	0.0	0.0	0.0	0.0	0.0	0.0	0.0	0.0	0.0	0.0	0.0	8.0	0.0	100	0	0	9.18958683997628	9.18958683997628	9.18958683997628	0	0	0	0.603291307	0.05		0.16
313	1.0	1.0	1.0	0.0	0.0	0.0	0.0	0.0	0.0	0.0	0.0	0.0	0.0	0.0	0.0	0.003162278	0.003162278	0.003162278	0.0	0.0	0.0	0.0	0.0	0.0	0.0	0.0	0.0	0.0	0.0	0.0	8.0	0.0	100	0	0	9.18958683997628	9.18958683997628	9.18958683997628	0	0	0	0.614879637	0.05		0.16
314	1.0	1.0	1.0	0.0	0.0	0.0	0.0	0.0	0.0	0.0	0.0	0.0	0.0	0.0	0.0	0.01	0.01	0.01	0.0	0.0	0.0	0.0	0.0	0.0	0.0	0.0	0.0	0.0	0.0	0.0	8.0	0.0	100	0	0	9.18958683997628	9.18958683997628	9.18958683997628	0	0	0	0.571123808	0.05		0.16
315	1.0	1.0	1.0	0.0	0.0	0.0	0.0	0.0	0.0	0.0	0.0	0.0	0.0	0.0	0.0	0.031622777	0.031622777	0.031622777	0.0	0.0	0.0	0.0	0.0	0.0	0.0	0.0	0.0	0.0	0.0	0.0	8.0	0.0	100	0	0	9.18958683997628	9.18958683997628	9.18958683997628	0	0	0	0.493864013	0.05		0.16
316	1.0	1.0	1.0	0.0	0.0	0.0	0.0	0.0	0.0	0.0	0.0	0.0	0.0	0.0	0.0	0.1	0.1	0.1	0.0	0.0	0.0	0.0	0.0	0.0	0.0	0.0	0.0	0.0	0.0	0.0	8.0	0.0	100	0	0	9.18958683997628	9.18958683997628	9.18958683997628	0	0	0	0.381624916	0.05		0.16
317	1.0	1.0	1.0	0.0	0.0	0.0	0.0	0.0	0.0	0.0	0.0	0.0	0.0	0.0	0.0	0.316227766	0.316227766	0.316227766	0.0	0.0	0.0	0.0	0.0	0.0	0.0	0.0	0.0	0.0	0.0	0.0	8.0	0.0	100	0	0	9.18958683997628	9.18958683997628	9.18958683997628	0	0	0	0.245338254	0.05		0.16
318	1.0	1.0	1.0	0.0	0.0	0.0	0.0	0.0	0.0	0.0	0.0	0.0	0.0	0.0	0.0	1.0	1.0	1.0	0.0	0.0	0.0	0.0	0.0	0.0	0.0	0.0	0.0	0.0	0.0	0.0	8.0	0.0	100	0	0	9.18958683997628	9.18958683997628	9.18958683997628	0	0	0	0.153185737	0.05		0.16
319	3.16	3.16	3.16	0.0	0.0	0.0	0.0	0.0	0.0	0.0	0.0	0.0	0.0	0.0	0.0	0.0	0.0	0.0	0.0	0.0	0.0	0.0	0.0	0.0	0.0	0.0	0.0	0.0	0.0	0.0	8.0	0.0	100	0	0	9.18958683997628	9.18958683997628	9.18958683997628	0	0	0	0.646658699	0.05		0.16
320	3.16	3.16	3.16	0.0	0.0	0.0	0.0	0.0	0.0	0.0	0.0	0.0	0.0	0.0	0.0	3.16e-05	3.16e-05	3.16e-05	0.0	0.0	0.0	0.0	0.0	0.0	0.0	0.0	0.0	0.0	0.0	0.0	8.0	0.0	100	0	0	9.18958683997628	9.18958683997628	9.18958683997628	0	0	0	0.665619175	0.05		0.16
321	3.16	3.16	3.16	0.0	0.0	0.0	0.0	0.0	0.0	0.0	0.0	0.0	0.0	0.0	0.0	0.0001	0.0001	0.0001	0.0	0.0	0.0	0.0	0.0	0.0	0.0	0.0	0.0	0.0	0.0	0.0	8.0	0.0	100	0	0	9.18958683997628	9.18958683997628	9.18958683997628	0	0	0	0.647973851	0.05		0.16
322	3.16	3.16	3.16	0.0	0.0	0.0	0.0	0.0	0.0	0.0	0.0	0.0	0.0	0.0	0.0	0.000316228	0.000316228	0.000316228	0.0	0.0	0.0	0.0	0.0	0.0	0.0	0.0	0.0	0.0	0.0	0.0	8.0	0.0	100	0	0	9.18958683997628	9.18958683997628	9.18958683997628	0	0	0	0.64697857	0.05		0.16
323	3.16	3.16	3.16	0.0	0.0	0.0	0.0	0.0	0.0	0.0	0.0	0.0	0.0	0.0	0.0	0.001	0.001	0.001	0.0	0.0	0.0	0.0	0.0	0.0	0.0	0.0	0.0	0.0	0.0	0.0	8.0	0.0	100	0	0	9.18958683997628	9.18958683997628	9.18958683997628	0	0	0	0.634846012	0.05		0.16
324	3.16	3.16	3.16	0.0	0.0	0.0	0.0	0.0	0.0	0.0	0.0	0.0	0.0	0.0	0.0	0.003162278	0.003162278	0.003162278	0.0	0.0	0.0	0.0	0.0	0.0	0.0	0.0	0.0	0.0	0.0	0.0	8.0	0.0	100	0	0	9.18958683997628	9.18958683997628	9.18958683997628	0	0	0	0.614166982	0.05		0.16
325	3.16	3.16	3.16	0.0	0.0	0.0	0.0	0.0	0.0	0.0	0.0	0.0	0.0	0.0	0.0	0.01	0.01	0.01	0.0	0.0	0.0	0.0	0.0	0.0	0.0	0.0	0.0	0.0	0.0	0.0	8.0	0.0	100	0	0	9.18958683997628	9.18958683997628	9.18958683997628	0	0	0	0.531846612	0.05		0.16
326	3.16	3.16	3.16	0.0	0.0	0.0	0.0	0.0	0.0	0.0	0.0	0.0	0.0	0.0	0.0	0.031622777	0.031622777	0.031622777	0.0	0.0	0.0	0.0	0.0	0.0	0.0	0.0	0.0	0.0	0.0	0.0	8.0	0.0	100	0	0	9.18958683997628	9.18958683997628	9.18958683997628	0	0	0	0.464329868	0.05		0.16
327	3.16	3.16	3.16	0.0	0.0	0.0	0.0	0.0	0.0	0.0	0.0	0.0	0.0	0.0	0.0	0.1	0.1	0.1	0.0	0.0	0.0	0.0	0.0	0.0	0.0	0.0	0.0	0.0	0.0	0.0	8.0	0.0	100	0	0	9.18958683997628	9.18958683997628	9.18958683997628	0	0	0	0.305126614	0.05		0.16
328	3.16	3.16	3.16	0.0	0.0	0.0	0.0	0.0	0.0	0.0	0.0	0.0	0.0	0.0	0.0	0.316227766	0.316227766	0.316227766	0.0	0.0	0.0	0.0	0.0	0.0	0.0	0.0	0.0	0.0	0.0	0.0	8.0	0.0	100	0	0	9.18958683997628	9.18958683997628	9.18958683997628	0	0	0	0.179402026	0.05		0.16
329	3.16	3.16	3.16	0.0	0.0	0.0	0.0	0.0	0.0	0.0	0.0	0.0	0.0	0.0	0.0	1.0	1.0	1.0	0.0	0.0	0.0	0.0	0.0	0.0	0.0	0.0	0.0	0.0	0.0	0.0	8.0	0.0	100	0	0	9.18958683997628	9.18958683997628	9.18958683997628	0	0	0	0.138191757	0.05		0.16
330	10.0	10.0	10.0	0.0	0.0	0.0	0.0	0.0	0.0	0.0	0.0	0.0	0.0	0.0	0.0	0.0	0.0	0.0	0.0	0.0	0.0	0.0	0.0	0.0	0.0	0.0	0.0	0.0	0.0	0.0	8.0	0.0	100	0	0	9.18958683997628	9.18958683997628	9.18958683997628	0	0	0	0.664142572	0.05		0.16
331	10.0	10.0	10.0	0.0	0.0	0.0	0.0	0.0	0.0	0.0	0.0	0.0	0.0	0.0	0.0	3.16e-05	3.16e-05	3.16e-05	0.0	0.0	0.0	0.0	0.0	0.0	0.0	0.0	0.0	0.0	0.0	0.0	8.0	0.0	100	0	0	9.18958683997628	9.18958683997628	9.18958683997628	0	0	0	0.616123495	0.05		0.16
332	10.0	10.0	10.0	0.0	0.0	0.0	0.0	0.0	0.0	0.0	0.0	0.0	0.0	0.0	0.0	0.0001	0.0001	0.0001	0.0	0.0	0.0	0.0	0.0	0.0	0.0	0.0	0.0	0.0	0.0	0.0	8.0	0.0	100	0	0	9.18958683997628	9.18958683997628	9.18958683997628	0	0	0	0.612475804	0.05		0.16
333	10.0	10.0	10.0	0.0	0.0	0.0	0.0	0.0	0.0	0.0	0.0	0.0	0.0	0.0	0.0	0.000316228	0.000316228	0.000316228	0.0	0.0	0.0	0.0	0.0	0.0	0.0	0.0	0.0	0.0	0.0	0.0	8.0	0.0	100	0	0	9.18958683997628	9.18958683997628	9.18958683997628	0	0	0	0.579439445	0.05		0.16
334	10.0	10.0	10.0	0.0	0.0	0.0	0.0	0.0	0.0	0.0	0.0	0.0	0.0	0.0	0.0	0.001	0.001	0.001	0.0	0.0	0.0	0.0	0.0	0.0	0.0	0.0	0.0	0.0	0.0	0.0	8.0	0.0	100	0	0	9.18958683997628	9.18958683997628	9.18958683997628	0	0	0	0.584309396	0.05		0.16
335	10.0	10.0	10.0	0.0	0.0	0.0	0.0	0.0	0.0	0.0	0.0	0.0	0.0	0.0	0.0	0.003162278	0.003162278	0.003162278	0.0	0.0	0.0	0.0	0.0	0.0	0.0	0.0	0.0	0.0	0.0	0.0	8.0	0.0	100	0	0	9.18958683997628	9.18958683997628	9.18958683997628	0	0	0	0.545839858	0.05		0.16
336	10.0	10.0	10.0	0.0	0.0	0.0	0.0	0.0	0.0	0.0	0.0	0.0	0.0	0.0	0.0	0.01	0.01	0.01	0.0	0.0	0.0	0.0	0.0	0.0	0.0	0.0	0.0	0.0	0.0	0.0	8.0	0.0	100	0	0	9.18958683997628	9.18958683997628	9.18958683997628	0	0	0	0.475586398	0.05		0.16
337	10.0	10.0	10.0	0.0	0.0	0.0	0.0	0.0	0.0	0.0	0.0	0.0	0.0	0.0	0.0	0.031622777	0.031622777	0.031622777	0.0	0.0	0.0	0.0	0.0	0.0	0.0	0.0	0.0	0.0	0.0	0.0	8.0	0.0	100	0	0	9.18958683997628	9.18958683997628	9.18958683997628	0	0	0	0.359692973	0.05		0.16
338	10.0	10.0	10.0	0.0	0.0	0.0	0.0	0.0	0.0	0.0	0.0	0.0	0.0	0.0	0.0	0.1	0.1	0.1	0.0	0.0	0.0	0.0	0.0	0.0	0.0	0.0	0.0	0.0	0.0	0.0	8.0	0.0	100	0	0	9.18958683997628	9.18958683997628	9.18958683997628	0	0	0	0.208845445	0.05		0.16
339	10.0	10.0	10.0	0.0	0.0	0.0	0.0	0.0	0.0	0.0	0.0	0.0	0.0	0.0	0.0	0.316227766	0.316227766	0.316227766	0.0	0.0	0.0	0.0	0.0	0.0	0.0	0.0	0.0	0.0	0.0	0.0	8.0	0.0	100	0	0	9.18958683997628	9.18958683997628	9.18958683997628	0	0	0	0.146117471	0.05		0.16
340	10.0	10.0	10.0	0.0	0.0	0.0	0.0	0.0	0.0	0.0	0.0	0.0	0.0	0.0	0.0	1.0	1.0	1.0	0.0	0.0	0.0	0.0	0.0	0.0	0.0	0.0	0.0	0.0	0.0	0.0	8.0	0.0	100	0	0	9.18958683997628	9.18958683997628	9.18958683997628	0	0	0	0.138027091	0.05		0.16
341	0.0	0.0	0.0	0.0	0.0	0.0	0.0	0.0	0.0	0.0	0.0	0.0	0.0	0.0	0.0	0.0	0.0	0.0	0.0	0.0	0.0	0.0	0.0	0.0	0.0	0.0	0.0	0.0	0.0	0.0	8.0	0.0	0	0	0	9.18958683997628	9.18958683997628	9.18958683997628	0	0	0	1.0	0.05		0.16
342	0.0	0.0	0.0	0.0	0.0	0.0	0.0	0.0	0.0	0.0	0.0	0.0	0.0	0.0	0.0	3.16e-05	3.16e-05	3.16e-05	0.0	0.0	0.0	0.0	0.0	0.0	0.0	0.0	0.0	0.0	0.0	0.0	8.0	0.0	0	0	0	9.18958683997628	9.18958683997628	9.18958683997628	0	0	0	1.028296032	0.05		0.16
343	0.0	0.0	0.0	0.0	0.0	0.0	0.0	0.0	0.0	0.0	0.0	0.0	0.0	0.0	0.0	0.0001	0.0001	0.0001	0.0	0.0	0.0	0.0	0.0	0.0	0.0	0.0	0.0	0.0	0.0	0.0	8.0	0.0	0	0	0	9.18958683997628	9.18958683997628	9.18958683997628	0	0	0	1.00108443	0.05		0.16
344	0.0	0.0	0.0	0.0	0.0	0.0	0.0	0.0	0.0	0.0	0.0	0.0	0.0	0.0	0.0	0.000316228	0.000316228	0.000316228	0.0	0.0	0.0	0.0	0.0	0.0	0.0	0.0	0.0	0.0	0.0	0.0	8.0	0.0	0	0	0	9.18958683997628	9.18958683997628	9.18958683997628	0	0	0	1.001868465	0.05		0.16
345	0.0	0.0	0.0	0.0	0.0	0.0	0.0	0.0	0.0	0.0	0.0	0.0	0.0	0.0	0.0	0.001	0.001	0.001	0.0	0.0	0.0	0.0	0.0	0.0	0.0	0.0	0.0	0.0	0.0	0.0	8.0	0.0	0	0	0	9.18958683997628	9.18958683997628	9.18958683997628	0	0	0	0.916989885	0.05		0.16
346	0.0	0.0	0.0	0.0	0.0	0.0	0.0	0.0	0.0	0.0	0.0	0.0	0.0	0.0	0.0	0.003162278	0.003162278	0.003162278	0.0	0.0	0.0	0.0	0.0	0.0	0.0	0.0	0.0	0.0	0.0	0.0	8.0	0.0	0	0	0	9.18958683997628	9.18958683997628	9.18958683997628	0	0	0	0.731514881	0.05		0.16
347	0.0	0.0	0.0	0.0	0.0	0.0	0.0	0.0	0.0	0.0	0.0	0.0	0.0	0.0	0.0	0.01	0.01	0.01	0.0	0.0	0.0	0.0	0.0	0.0	0.0	0.0	0.0	0.0	0.0	0.0	8.0	0.0	0	0	0	9.18958683997628	9.18958683997628	9.18958683997628	0	0	0	0.399424437	0.05		0.16
348	0.0	0.0	0.0	0.0	0.0	0.0	0.0	0.0	0.0	0.0	0.0	0.0	0.0	0.0	0.0	0.031622777	0.031622777	0.031622777	0.0	0.0	0.0	0.0	0.0	0.0	0.0	0.0	0.0	0.0	0.0	0.0	8.0	0.0	0	0	0	9.18958683997628	9.18958683997628	9.18958683997628	0	0	0	0.187635223	0.05		0.16
349	0.0	0.0	0.0	0.0	0.0	0.0	0.0	0.0	0.0	0.0	0.0	0.0	0.0	0.0	0.0	0.1	0.1	0.1	0.0	0.0	0.0	0.0	0.0	0.0	0.0	0.0	0.0	0.0	0.0	0.0	8.0	0.0	0	0	0	9.18958683997628	9.18958683997628	9.18958683997628	0	0	0	0.147053255	0.05		0.16
350	0.0	0.0	0.0	0.0	0.0	0.0	0.0	0.0	0.0	0.0	0.0	0.0	0.0	0.0	0.0	0.316227766	0.316227766	0.316227766	0.0	0.0	0.0	0.0	0.0	0.0	0.0	0.0	0.0	0.0	0.0	0.0	8.0	0.0	0	0	0	9.18958683997628	9.18958683997628	9.18958683997628	0	0	0	0.14054402	0.05		0.16
351	0.0	0.0	0.0	0.0	0.0	0.0	0.0	0.0	0.0	0.0	0.0	0.0	0.0	0.0	0.0	1.0	1.0	1.0	0.0	0.0	0.0	0.0	0.0	0.0	0.0	0.0	0.0	0.0	0.0	0.0	8.0	0.0	0	0	0	9.18958683997628	9.18958683997628	9.18958683997628	0	0	0	0.13738573	0.05		0.16
352	0.000316	0.000316	0.000316	0.0	0.0	0.0	0.0	0.0	0.0	0.0	0.0	0.0	0.0	0.0	0.0	0.0	0.0	0.0	0.0	0.0	0.0	0.0	0.0	0.0	0.0	0.0	0.0	0.0	0.0	0.0	8.0	0.0	0	0	0	9.18958683997628	9.18958683997628	9.18958683997628	0	0	0	1.011723762	0.05		0.16
353	0.000316	0.000316	0.000316	0.0	0.0	0.0	0.0	0.0	0.0	0.0	0.0	0.0	0.0	0.0	0.0	3.16e-05	3.16e-05	3.16e-05	0.0	0.0	0.0	0.0	0.0	0.0	0.0	0.0	0.0	0.0	0.0	0.0	8.0	0.0	0	0	0	9.18958683997628	9.18958683997628	9.18958683997628	0	0	0	1.011705409	0.05		0.16
354	0.000316	0.000316	0.000316	0.0	0.0	0.0	0.0	0.0	0.0	0.0	0.0	0.0	0.0	0.0	0.0	0.0001	0.0001	0.0001	0.0	0.0	0.0	0.0	0.0	0.0	0.0	0.0	0.0	0.0	0.0	0.0	8.0	0.0	0	0	0	9.18958683997628	9.18958683997628	9.18958683997628	0	0	0	1.009451669	0.05		0.16
355	0.000316	0.000316	0.000316	0.0	0.0	0.0	0.0	0.0	0.0	0.0	0.0	0.0	0.0	0.0	0.0	0.000316228	0.000316228	0.000316228	0.0	0.0	0.0	0.0	0.0	0.0	0.0	0.0	0.0	0.0	0.0	0.0	8.0	0.0	0	0	0	9.18958683997628	9.18958683997628	9.18958683997628	0	0	0	0.984115159	0.05		0.16
356	0.000316	0.000316	0.000316	0.0	0.0	0.0	0.0	0.0	0.0	0.0	0.0	0.0	0.0	0.0	0.0	0.001	0.001	0.001	0.0	0.0	0.0	0.0	0.0	0.0	0.0	0.0	0.0	0.0	0.0	0.0	8.0	0.0	0	0	0	9.18958683997628	9.18958683997628	9.18958683997628	0	0	0	0.91466942	0.05		0.16
357	0.000316	0.000316	0.000316	0.0	0.0	0.0	0.0	0.0	0.0	0.0	0.0	0.0	0.0	0.0	0.0	0.003162278	0.003162278	0.003162278	0.0	0.0	0.0	0.0	0.0	0.0	0.0	0.0	0.0	0.0	0.0	0.0	8.0	0.0	0	0	0	9.18958683997628	9.18958683997628	9.18958683997628	0	0	0	0.686922491	0.05		0.16
358	0.000316	0.000316	0.000316	0.0	0.0	0.0	0.0	0.0	0.0	0.0	0.0	0.0	0.0	0.0	0.0	0.01	0.01	0.01	0.0	0.0	0.0	0.0	0.0	0.0	0.0	0.0	0.0	0.0	0.0	0.0	8.0	0.0	0	0	0	9.18958683997628	9.18958683997628	9.18958683997628	0	0	0	0.382885607	0.05		0.16
359	0.000316	0.000316	0.000316	0.0	0.0	0.0	0.0	0.0	0.0	0.0	0.0	0.0	0.0	0.0	0.0	0.031622777	0.031622777	0.031622777	0.0	0.0	0.0	0.0	0.0	0.0	0.0	0.0	0.0	0.0	0.0	0.0	8.0	0.0	0	0	0	9.18958683997628	9.18958683997628	9.18958683997628	0	0	0	0.175222414	0.05		0.16
360	0.000316	0.000316	0.000316	0.0	0.0	0.0	0.0	0.0	0.0	0.0	0.0	0.0	0.0	0.0	0.0	0.1	0.1	0.1	0.0	0.0	0.0	0.0	0.0	0.0	0.0	0.0	0.0	0.0	0.0	0.0	8.0	0.0	0	0	0	9.18958683997628	9.18958683997628	9.18958683997628	0	0	0	0.151899369	0.05		0.16
361	0.000316	0.000316	0.000316	0.0	0.0	0.0	0.0	0.0	0.0	0.0	0.0	0.0	0.0	0.0	0.0	0.316227766	0.316227766	0.316227766	0.0	0.0	0.0	0.0	0.0	0.0	0.0	0.0	0.0	0.0	0.0	0.0	8.0	0.0	0	0	0	9.18958683997628	9.18958683997628	9.18958683997628	0	0	0	0.137682828	0.05		0.16
362	0.000316	0.000316	0.000316	0.0	0.0	0.0	0.0	0.0	0.0	0.0	0.0	0.0	0.0	0.0	0.0	1.0	1.0	1.0	0.0	0.0	0.0	0.0	0.0	0.0	0.0	0.0	0.0	0.0	0.0	0.0	8.0	0.0	0	0	0	9.18958683997628	9.18958683997628	9.18958683997628	0	0	0	0.139641676	0.05		0.16
363	0.001	0.001	0.001	0.0	0.0	0.0	0.0	0.0	0.0	0.0	0.0	0.0	0.0	0.0	0.0	0.0	0.0	0.0	0.0	0.0	0.0	0.0	0.0	0.0	0.0	0.0	0.0	0.0	0.0	0.0	8.0	0.0	0	0	0	9.18958683997628	9.18958683997628	9.18958683997628	0	0	0	1.010711939	0.05		0.16
364	0.001	0.001	0.001	0.0	0.0	0.0	0.0	0.0	0.0	0.0	0.0	0.0	0.0	0.0	0.0	3.16e-05	3.16e-05	3.16e-05	0.0	0.0	0.0	0.0	0.0	0.0	0.0	0.0	0.0	0.0	0.0	0.0	8.0	0.0	0	0	0	9.18958683997628	9.18958683997628	9.18958683997628	0	0	0	1.018110547	0.05		0.16
365	0.001	0.001	0.001	0.0	0.0	0.0	0.0	0.0	0.0	0.0	0.0	0.0	0.0	0.0	0.0	0.0001	0.0001	0.0001	0.0	0.0	0.0	0.0	0.0	0.0	0.0	0.0	0.0	0.0	0.0	0.0	8.0	0.0	0	0	0	9.18958683997628	9.18958683997628	9.18958683997628	0	0	0	1.010035982	0.05		0.16
366	0.001	0.001	0.001	0.0	0.0	0.0	0.0	0.0	0.0	0.0	0.0	0.0	0.0	0.0	0.0	0.000316228	0.000316228	0.000316228	0.0	0.0	0.0	0.0	0.0	0.0	0.0	0.0	0.0	0.0	0.0	0.0	8.0	0.0	0	0	0	9.18958683997628	9.18958683997628	9.18958683997628	0	0	0	0.957796248	0.05		0.16
367	0.001	0.001	0.001	0.0	0.0	0.0	0.0	0.0	0.0	0.0	0.0	0.0	0.0	0.0	0.0	0.001	0.001	0.001	0.0	0.0	0.0	0.0	0.0	0.0	0.0	0.0	0.0	0.0	0.0	0.0	8.0	0.0	0	0	0	9.18958683997628	9.18958683997628	9.18958683997628	0	0	0	0.857139544	0.05		0.16
368	0.001	0.001	0.001	0.0	0.0	0.0	0.0	0.0	0.0	0.0	0.0	0.0	0.0	0.0	0.0	0.003162278	0.003162278	0.003162278	0.0	0.0	0.0	0.0	0.0	0.0	0.0	0.0	0.0	0.0	0.0	0.0	8.0	0.0	0	0	0	9.18958683997628	9.18958683997628	9.18958683997628	0	0	0	0.631436995	0.05		0.16
369	0.001	0.001	0.001	0.0	0.0	0.0	0.0	0.0	0.0	0.0	0.0	0.0	0.0	0.0	0.0	0.01	0.01	0.01	0.0	0.0	0.0	0.0	0.0	0.0	0.0	0.0	0.0	0.0	0.0	0.0	8.0	0.0	0	0	0	9.18958683997628	9.18958683997628	9.18958683997628	0	0	0	0.327743628	0.05		0.16
370	0.001	0.001	0.001	0.0	0.0	0.0	0.0	0.0	0.0	0.0	0.0	0.0	0.0	0.0	0.0	0.031622777	0.031622777	0.031622777	0.0	0.0	0.0	0.0	0.0	0.0	0.0	0.0	0.0	0.0	0.0	0.0	8.0	0.0	0	0	0	9.18958683997628	9.18958683997628	9.18958683997628	0	0	0	0.171555611	0.05		0.16
371	0.001	0.001	0.001	0.0	0.0	0.0	0.0	0.0	0.0	0.0	0.0	0.0	0.0	0.0	0.0	0.1	0.1	0.1	0.0	0.0	0.0	0.0	0.0	0.0	0.0	0.0	0.0	0.0	0.0	0.0	8.0	0.0	0	0	0	9.18958683997628	9.18958683997628	9.18958683997628	0	0	0	0.141937474	0.05		0.16
372	0.001	0.001	0.001	0.0	0.0	0.0	0.0	0.0	0.0	0.0	0.0	0.0	0.0	0.0	0.0	0.316227766	0.316227766	0.316227766	0.0	0.0	0.0	0.0	0.0	0.0	0.0	0.0	0.0	0.0	0.0	0.0	8.0	0.0	0	0	0	9.18958683997628	9.18958683997628	9.18958683997628	0	0	0	0.139156905	0.05		0.16
373	0.001	0.001	0.001	0.0	0.0	0.0	0.0	0.0	0.0	0.0	0.0	0.0	0.0	0.0	0.0	1.0	1.0	1.0	0.0	0.0	0.0	0.0	0.0	0.0	0.0	0.0	0.0	0.0	0.0	0.0	8.0	0.0	0	0	0	9.18958683997628	9.18958683997628	9.18958683997628	0	0	0	0.137365744	0.05		0.16
374	0.00316	0.00316	0.00316	0.0	0.0	0.0	0.0	0.0	0.0	0.0	0.0	0.0	0.0	0.0	0.0	0.0	0.0	0.0	0.0	0.0	0.0	0.0	0.0	0.0	0.0	0.0	0.0	0.0	0.0	0.0	8.0	0.0	0	0	0	9.18958683997628	9.18958683997628	9.18958683997628	0	0	0	1.021676048	0.05		0.16
375	0.00316	0.00316	0.00316	0.0	0.0	0.0	0.0	0.0	0.0	0.0	0.0	0.0	0.0	0.0	0.0	3.16e-05	3.16e-05	3.16e-05	0.0	0.0	0.0	0.0	0.0	0.0	0.0	0.0	0.0	0.0	0.0	0.0	8.0	0.0	0	0	0	9.18958683997628	9.18958683997628	9.18958683997628	0	0	0	0.975597483	0.05		0.16
376	0.00316	0.00316	0.00316	0.0	0.0	0.0	0.0	0.0	0.0	0.0	0.0	0.0	0.0	0.0	0.0	0.0001	0.0001	0.0001	0.0	0.0	0.0	0.0	0.0	0.0	0.0	0.0	0.0	0.0	0.0	0.0	8.0	0.0	0	0	0	9.18958683997628	9.18958683997628	9.18958683997628	0	0	0	0.986847448	0.05		0.16
377	0.00316	0.00316	0.00316	0.0	0.0	0.0	0.0	0.0	0.0	0.0	0.0	0.0	0.0	0.0	0.0	0.000316228	0.000316228	0.000316228	0.0	0.0	0.0	0.0	0.0	0.0	0.0	0.0	0.0	0.0	0.0	0.0	8.0	0.0	0	0	0	9.18958683997628	9.18958683997628	9.18958683997628	0	0	0	0.943154768	0.05		0.16
378	0.00316	0.00316	0.00316	0.0	0.0	0.0	0.0	0.0	0.0	0.0	0.0	0.0	0.0	0.0	0.0	0.001	0.001	0.001	0.0	0.0	0.0	0.0	0.0	0.0	0.0	0.0	0.0	0.0	0.0	0.0	8.0	0.0	0	0	0	9.18958683997628	9.18958683997628	9.18958683997628	0	0	0	0.874280577	0.05		0.16
379	0.00316	0.00316	0.00316	0.0	0.0	0.0	0.0	0.0	0.0	0.0	0.0	0.0	0.0	0.0	0.0	0.003162278	0.003162278	0.003162278	0.0	0.0	0.0	0.0	0.0	0.0	0.0	0.0	0.0	0.0	0.0	0.0	8.0	0.0	0	0	0	9.18958683997628	9.18958683997628	9.18958683997628	0	0	0	0.62312447	0.05		0.16
380	0.00316	0.00316	0.00316	0.0	0.0	0.0	0.0	0.0	0.0	0.0	0.0	0.0	0.0	0.0	0.0	0.01	0.01	0.01	0.0	0.0	0.0	0.0	0.0	0.0	0.0	0.0	0.0	0.0	0.0	0.0	8.0	0.0	0	0	0	9.18958683997628	9.18958683997628	9.18958683997628	0	0	0	0.305825219	0.05		0.16
381	0.00316	0.00316	0.00316	0.0	0.0	0.0	0.0	0.0	0.0	0.0	0.0	0.0	0.0	0.0	0.0	0.031622777	0.031622777	0.031622777	0.0	0.0	0.0	0.0	0.0	0.0	0.0	0.0	0.0	0.0	0.0	0.0	8.0	0.0	0	0	0	9.18958683997628	9.18958683997628	9.18958683997628	0	0	0	0.164027288	0.05		0.16
382	0.00316	0.00316	0.00316	0.0	0.0	0.0	0.0	0.0	0.0	0.0	0.0	0.0	0.0	0.0	0.0	0.1	0.1	0.1	0.0	0.0	0.0	0.0	0.0	0.0	0.0	0.0	0.0	0.0	0.0	0.0	8.0	0.0	0	0	0	9.18958683997628	9.18958683997628	9.18958683997628	0	0	0	0.148827512	0.05		0.16
383	0.00316	0.00316	0.00316	0.0	0.0	0.0	0.0	0.0	0.0	0.0	0.0	0.0	0.0	0.0	0.0	0.316227766	0.316227766	0.316227766	0.0	0.0	0.0	0.0	0.0	0.0	0.0	0.0	0.0	0.0	0.0	0.0	8.0	0.0	0	0	0	9.18958683997628	9.18958683997628	9.18958683997628	0	0	0	0.140652215	0.05		0.16
384	0.00316	0.00316	0.00316	0.0	0.0	0.0	0.0	0.0	0.0	0.0	0.0	0.0	0.0	0.0	0.0	1.0	1.0	1.0	0.0	0.0	0.0	0.0	0.0	0.0	0.0	0.0	0.0	0.0	0.0	0.0	8.0	0.0	0	0	0	9.18958683997628	9.18958683997628	9.18958683997628	0	0	0	0.137814546	0.05		0.16
385	0.01	0.01	0.01	0.0	0.0	0.0	0.0	0.0	0.0	0.0	0.0	0.0	0.0	0.0	0.0	0.0	0.0	0.0	0.0	0.0	0.0	0.0	0.0	0.0	0.0	0.0	0.0	0.0	0.0	0.0	8.0	0.0	0	0	0	9.18958683997628	9.18958683997628	9.18958683997628	0	0	0	0.986376937	0.05		0.16
386	0.01	0.01	0.01	0.0	0.0	0.0	0.0	0.0	0.0	0.0	0.0	0.0	0.0	0.0	0.0	3.16e-05	3.16e-05	3.16e-05	0.0	0.0	0.0	0.0	0.0	0.0	0.0	0.0	0.0	0.0	0.0	0.0	8.0	0.0	0	0	0	9.18958683997628	9.18958683997628	9.18958683997628	0	0	0	0.926733663	0.05		0.16
387	0.01	0.01	0.01	0.0	0.0	0.0	0.0	0.0	0.0	0.0	0.0	0.0	0.0	0.0	0.0	0.0001	0.0001	0.0001	0.0	0.0	0.0	0.0	0.0	0.0	0.0	0.0	0.0	0.0	0.0	0.0	8.0	0.0	0	0	0	9.18958683997628	9.18958683997628	9.18958683997628	0	0	0	0.904684073	0.05		0.16
388	0.01	0.01	0.01	0.0	0.0	0.0	0.0	0.0	0.0	0.0	0.0	0.0	0.0	0.0	0.0	0.000316228	0.000316228	0.000316228	0.0	0.0	0.0	0.0	0.0	0.0	0.0	0.0	0.0	0.0	0.0	0.0	8.0	0.0	0	0	0	9.18958683997628	9.18958683997628	9.18958683997628	0	0	0	0.875368118	0.05		0.16
389	0.01	0.01	0.01	0.0	0.0	0.0	0.0	0.0	0.0	0.0	0.0	0.0	0.0	0.0	0.0	0.001	0.001	0.001	0.0	0.0	0.0	0.0	0.0	0.0	0.0	0.0	0.0	0.0	0.0	0.0	8.0	0.0	0	0	0	9.18958683997628	9.18958683997628	9.18958683997628	0	0	0	0.813649078	0.05		0.16
390	0.01	0.01	0.01	0.0	0.0	0.0	0.0	0.0	0.0	0.0	0.0	0.0	0.0	0.0	0.0	0.003162278	0.003162278	0.003162278	0.0	0.0	0.0	0.0	0.0	0.0	0.0	0.0	0.0	0.0	0.0	0.0	8.0	0.0	0	0	0	9.18958683997628	9.18958683997628	9.18958683997628	0	0	0	0.533759907	0.05		0.16
391	0.01	0.01	0.01	0.0	0.0	0.0	0.0	0.0	0.0	0.0	0.0	0.0	0.0	0.0	0.0	0.01	0.01	0.01	0.0	0.0	0.0	0.0	0.0	0.0	0.0	0.0	0.0	0.0	0.0	0.0	8.0	0.0	0	0	0	9.18958683997628	9.18958683997628	9.18958683997628	0	0	0	0.292101623	0.05		0.16
392	0.01	0.01	0.01	0.0	0.0	0.0	0.0	0.0	0.0	0.0	0.0	0.0	0.0	0.0	0.0	0.031622777	0.031622777	0.031622777	0.0	0.0	0.0	0.0	0.0	0.0	0.0	0.0	0.0	0.0	0.0	0.0	8.0	0.0	0	0	0	9.18958683997628	9.18958683997628	9.18958683997628	0	0	0	0.197644114	0.05		0.16
393	0.01	0.01	0.01	0.0	0.0	0.0	0.0	0.0	0.0	0.0	0.0	0.0	0.0	0.0	0.0	0.1	0.1	0.1	0.0	0.0	0.0	0.0	0.0	0.0	0.0	0.0	0.0	0.0	0.0	0.0	8.0	0.0	0	0	0	9.18958683997628	9.18958683997628	9.18958683997628	0	0	0	0.144435444	0.05		0.16
394	0.01	0.01	0.01	0.0	0.0	0.0	0.0	0.0	0.0	0.0	0.0	0.0	0.0	0.0	0.0	0.316227766	0.316227766	0.316227766	0.0	0.0	0.0	0.0	0.0	0.0	0.0	0.0	0.0	0.0	0.0	0.0	8.0	0.0	0	0	0	9.18958683997628	9.18958683997628	9.18958683997628	0	0	0	0.138673467	0.05		0.16
395	0.01	0.01	0.01	0.0	0.0	0.0	0.0	0.0	0.0	0.0	0.0	0.0	0.0	0.0	0.0	1.0	1.0	1.0	0.0	0.0	0.0	0.0	0.0	0.0	0.0	0.0	0.0	0.0	0.0	0.0	8.0	0.0	0	0	0	9.18958683997628	9.18958683997628	9.18958683997628	0	0	0	0.138487197	0.05		0.16
396	0.0316	0.0316	0.0316	0.0	0.0	0.0	0.0	0.0	0.0	0.0	0.0	0.0	0.0	0.0	0.0	0.0	0.0	0.0	0.0	0.0	0.0	0.0	0.0	0.0	0.0	0.0	0.0	0.0	0.0	0.0	8.0	0.0	0	0	0	9.18958683997628	9.18958683997628	9.18958683997628	0	0	0	0.881097903	0.05		0.16
397	0.0316	0.0316	0.0316	0.0	0.0	0.0	0.0	0.0	0.0	0.0	0.0	0.0	0.0	0.0	0.0	3.16e-05	3.16e-05	3.16e-05	0.0	0.0	0.0	0.0	0.0	0.0	0.0	0.0	0.0	0.0	0.0	0.0	8.0	0.0	0	0	0	9.18958683997628	9.18958683997628	9.18958683997628	0	0	0	0.841951478	0.05		0.16
398	0.0316	0.0316	0.0316	0.0	0.0	0.0	0.0	0.0	0.0	0.0	0.0	0.0	0.0	0.0	0.0	0.0001	0.0001	0.0001	0.0	0.0	0.0	0.0	0.0	0.0	0.0	0.0	0.0	0.0	0.0	0.0	8.0	0.0	0	0	0	9.18958683997628	9.18958683997628	9.18958683997628	0	0	0	0.795036865	0.05		0.16
399	0.0316	0.0316	0.0316	0.0	0.0	0.0	0.0	0.0	0.0	0.0	0.0	0.0	0.0	0.0	0.0	0.000316228	0.000316228	0.000316228	0.0	0.0	0.0	0.0	0.0	0.0	0.0	0.0	0.0	0.0	0.0	0.0	8.0	0.0	0	0	0	9.18958683997628	9.18958683997628	9.18958683997628	0	0	0	0.753304651	0.05		0.16
400	0.0316	0.0316	0.0316	0.0	0.0	0.0	0.0	0.0	0.0	0.0	0.0	0.0	0.0	0.0	0.0	0.001	0.001	0.001	0.0	0.0	0.0	0.0	0.0	0.0	0.0	0.0	0.0	0.0	0.0	0.0	8.0	0.0	0	0	0	9.18958683997628	9.18958683997628	9.18958683997628	0	0	0	0.665772138	0.05		0.16
401	0.0316	0.0316	0.0316	0.0	0.0	0.0	0.0	0.0	0.0	0.0	0.0	0.0	0.0	0.0	0.0	0.003162278	0.003162278	0.003162278	0.0	0.0	0.0	0.0	0.0	0.0	0.0	0.0	0.0	0.0	0.0	0.0	8.0	0.0	0	0	0	9.18958683997628	9.18958683997628	9.18958683997628	0	0	0	0.441313883	0.05		0.16
402	0.0316	0.0316	0.0316	0.0	0.0	0.0	0.0	0.0	0.0	0.0	0.0	0.0	0.0	0.0	0.0	0.01	0.01	0.01	0.0	0.0	0.0	0.0	0.0	0.0	0.0	0.0	0.0	0.0	0.0	0.0	8.0	0.0	0	0	0	9.18958683997628	9.18958683997628	9.18958683997628	0	0	0	0.228474492	0.05		0.16
403	0.0316	0.0316	0.0316	0.0	0.0	0.0	0.0	0.0	0.0	0.0	0.0	0.0	0.0	0.0	0.0	0.031622777	0.031622777	0.031622777	0.0	0.0	0.0	0.0	0.0	0.0	0.0	0.0	0.0	0.0	0.0	0.0	8.0	0.0	0	0	0	9.18958683997628	9.18958683997628	9.18958683997628	0	0	0	0.160641396	0.05		0.16
404	0.0316	0.0316	0.0316	0.0	0.0	0.0	0.0	0.0	0.0	0.0	0.0	0.0	0.0	0.0	0.0	0.1	0.1	0.1	0.0	0.0	0.0	0.0	0.0	0.0	0.0	0.0	0.0	0.0	0.0	0.0	8.0	0.0	0	0	0	9.18958683997628	9.18958683997628	9.18958683997628	0	0	0	0.144788741	0.05		0.16
405	0.0316	0.0316	0.0316	0.0	0.0	0.0	0.0	0.0	0.0	0.0	0.0	0.0	0.0	0.0	0.0	0.316227766	0.316227766	0.316227766	0.0	0.0	0.0	0.0	0.0	0.0	0.0	0.0	0.0	0.0	0.0	0.0	8.0	0.0	0	0	0	9.18958683997628	9.18958683997628	9.18958683997628	0	0	0	0.139621745	0.05		0.16
406	0.0316	0.0316	0.0316	0.0	0.0	0.0	0.0	0.0	0.0	0.0	0.0	0.0	0.0	0.0	0.0	1.0	1.0	1.0	0.0	0.0	0.0	0.0	0.0	0.0	0.0	0.0	0.0	0.0	0.0	0.0	8.0	0.0	0	0	0	9.18958683997628	9.18958683997628	9.18958683997628	0	0	0	0.138278111	0.05		0.16
407	0.1	0.1	0.1	0.0	0.0	0.0	0.0	0.0	0.0	0.0	0.0	0.0	0.0	0.0	0.0	0.0	0.0	0.0	0.0	0.0	0.0	0.0	0.0	0.0	0.0	0.0	0.0	0.0	0.0	0.0	8.0	0.0	0	0	0	9.18958683997628	9.18958683997628	9.18958683997628	0	0	0	0.658691239	0.05		0.16
408	0.1	0.1	0.1	0.0	0.0	0.0	0.0	0.0	0.0	0.0	0.0	0.0	0.0	0.0	0.0	3.16e-05	3.16e-05	3.16e-05	0.0	0.0	0.0	0.0	0.0	0.0	0.0	0.0	0.0	0.0	0.0	0.0	8.0	0.0	0	0	0	9.18958683997628	9.18958683997628	9.18958683997628	0	0	0	0.541774121	0.05		0.16
409	0.1	0.1	0.1	0.0	0.0	0.0	0.0	0.0	0.0	0.0	0.0	0.0	0.0	0.0	0.0	0.0001	0.0001	0.0001	0.0	0.0	0.0	0.0	0.0	0.0	0.0	0.0	0.0	0.0	0.0	0.0	8.0	0.0	0	0	0	9.18958683997628	9.18958683997628	9.18958683997628	0	0	0	0.538520526	0.05		0.16
410	0.1	0.1	0.1	0.0	0.0	0.0	0.0	0.0	0.0	0.0	0.0	0.0	0.0	0.0	0.0	0.000316228	0.000316228	0.000316228	0.0	0.0	0.0	0.0	0.0	0.0	0.0	0.0	0.0	0.0	0.0	0.0	8.0	0.0	0	0	0	9.18958683997628	9.18958683997628	9.18958683997628	0	0	0	0.489394969	0.05		0.16
411	0.1	0.1	0.1	0.0	0.0	0.0	0.0	0.0	0.0	0.0	0.0	0.0	0.0	0.0	0.0	0.001	0.001	0.001	0.0	0.0	0.0	0.0	0.0	0.0	0.0	0.0	0.0	0.0	0.0	0.0	8.0	0.0	0	0	0	9.18958683997628	9.18958683997628	9.18958683997628	0	0	0	0.403919833	0.05		0.16
412	0.1	0.1	0.1	0.0	0.0	0.0	0.0	0.0	0.0	0.0	0.0	0.0	0.0	0.0	0.0	0.003162278	0.003162278	0.003162278	0.0	0.0	0.0	0.0	0.0	0.0	0.0	0.0	0.0	0.0	0.0	0.0	8.0	0.0	0	0	0	9.18958683997628	9.18958683997628	9.18958683997628	0	0	0	0.284607153	0.05		0.16
413	0.1	0.1	0.1	0.0	0.0	0.0	0.0	0.0	0.0	0.0	0.0	0.0	0.0	0.0	0.0	0.01	0.01	0.01	0.0	0.0	0.0	0.0	0.0	0.0	0.0	0.0	0.0	0.0	0.0	0.0	8.0	0.0	0	0	0	9.18958683997628	9.18958683997628	9.18958683997628	0	0	0	0.185842416	0.05		0.16
414	0.1	0.1	0.1	0.0	0.0	0.0	0.0	0.0	0.0	0.0	0.0	0.0	0.0	0.0	0.0	0.031622777	0.031622777	0.031622777	0.0	0.0	0.0	0.0	0.0	0.0	0.0	0.0	0.0	0.0	0.0	0.0	8.0	0.0	0	0	0	9.18958683997628	9.18958683997628	9.18958683997628	0	0	0	0.148723167	0.05		0.16
415	0.1	0.1	0.1	0.0	0.0	0.0	0.0	0.0	0.0	0.0	0.0	0.0	0.0	0.0	0.0	0.1	0.1	0.1	0.0	0.0	0.0	0.0	0.0	0.0	0.0	0.0	0.0	0.0	0.0	0.0	8.0	0.0	0	0	0	9.18958683997628	9.18958683997628	9.18958683997628	0	0	0	0.145687019	0.05		0.16
416	0.1	0.1	0.1	0.0	0.0	0.0	0.0	0.0	0.0	0.0	0.0	0.0	0.0	0.0	0.0	0.316227766	0.316227766	0.316227766	0.0	0.0	0.0	0.0	0.0	0.0	0.0	0.0	0.0	0.0	0.0	0.0	8.0	0.0	0	0	0	9.18958683997628	9.18958683997628	9.18958683997628	0	0	0	0.139538929	0.05		0.16
417	0.1	0.1	0.1	0.0	0.0	0.0	0.0	0.0	0.0	0.0	0.0	0.0	0.0	0.0	0.0	1.0	1.0	1.0	0.0	0.0	0.0	0.0	0.0	0.0	0.0	0.0	0.0	0.0	0.0	0.0	8.0	0.0	0	0	0	9.18958683997628	9.18958683997628	9.18958683997628	0	0	0	0.139754315	0.05		0.16
418	0.316227766	0.316227766	0.316227766	0.0	0.0	0.0	0.0	0.0	0.0	0.0	0.0	0.0	0.0	0.0	0.0	0.0	0.0	0.0	0.0	0.0	0.0	0.0	0.0	0.0	0.0	0.0	0.0	0.0	0.0	0.0	8.0	0.0	0	0	0	9.18958683997628	9.18958683997628	9.18958683997628	0	0	0	0.362326164	0.05		0.16
419	0.316227766	0.316227766	0.316227766	0.0	0.0	0.0	0.0	0.0	0.0	0.0	0.0	0.0	0.0	0.0	0.0	3.16e-05	3.16e-05	3.16e-05	0.0	0.0	0.0	0.0	0.0	0.0	0.0	0.0	0.0	0.0	0.0	0.0	8.0	0.0	0	0	0	9.18958683997628	9.18958683997628	9.18958683997628	0	0	0	0.310735669	0.05		0.16
420	0.316227766	0.316227766	0.316227766	0.0	0.0	0.0	0.0	0.0	0.0	0.0	0.0	0.0	0.0	0.0	0.0	0.0001	0.0001	0.0001	0.0	0.0	0.0	0.0	0.0	0.0	0.0	0.0	0.0	0.0	0.0	0.0	8.0	0.0	0	0	0	9.18958683997628	9.18958683997628	9.18958683997628	0	0	0	0.279686686	0.05		0.16
421	0.316227766	0.316227766	0.316227766	0.0	0.0	0.0	0.0	0.0	0.0	0.0	0.0	0.0	0.0	0.0	0.0	0.000316228	0.000316228	0.000316228	0.0	0.0	0.0	0.0	0.0	0.0	0.0	0.0	0.0	0.0	0.0	0.0	8.0	0.0	0	0	0	9.18958683997628	9.18958683997628	9.18958683997628	0	0	0	0.264073551	0.05		0.16
422	0.316227766	0.316227766	0.316227766	0.0	0.0	0.0	0.0	0.0	0.0	0.0	0.0	0.0	0.0	0.0	0.0	0.001	0.001	0.001	0.0	0.0	0.0	0.0	0.0	0.0	0.0	0.0	0.0	0.0	0.0	0.0	8.0	0.0	0	0	0	9.18958683997628	9.18958683997628	9.18958683997628	0	0	0	0.235308076	0.05		0.16
423	0.316227766	0.316227766	0.316227766	0.0	0.0	0.0	0.0	0.0	0.0	0.0	0.0	0.0	0.0	0.0	0.0	0.003162278	0.003162278	0.003162278	0.0	0.0	0.0	0.0	0.0	0.0	0.0	0.0	0.0	0.0	0.0	0.0	8.0	0.0	0	0	0	9.18958683997628	9.18958683997628	9.18958683997628	0	0	0	0.186718789	0.05		0.16
424	0.316227766	0.316227766	0.316227766	0.0	0.0	0.0	0.0	0.0	0.0	0.0	0.0	0.0	0.0	0.0	0.0	0.01	0.01	0.01	0.0	0.0	0.0	0.0	0.0	0.0	0.0	0.0	0.0	0.0	0.0	0.0	8.0	0.0	0	0	0	9.18958683997628	9.18958683997628	9.18958683997628	0	0	0	0.161362236	0.05		0.16
425	0.316227766	0.316227766	0.316227766	0.0	0.0	0.0	0.0	0.0	0.0	0.0	0.0	0.0	0.0	0.0	0.0	0.031622777	0.031622777	0.031622777	0.0	0.0	0.0	0.0	0.0	0.0	0.0	0.0	0.0	0.0	0.0	0.0	8.0	0.0	0	0	0	9.18958683997628	9.18958683997628	9.18958683997628	0	0	0	0.146270141	0.05		0.16
426	0.316227766	0.316227766	0.316227766	0.0	0.0	0.0	0.0	0.0	0.0	0.0	0.0	0.0	0.0	0.0	0.0	0.1	0.1	0.1	0.0	0.0	0.0	0.0	0.0	0.0	0.0	0.0	0.0	0.0	0.0	0.0	8.0	0.0	0	0	0	9.18958683997628	9.18958683997628	9.18958683997628	0	0	0	0.141806035	0.05		0.16
427	0.316227766	0.316227766	0.316227766	0.0	0.0	0.0	0.0	0.0	0.0	0.0	0.0	0.0	0.0	0.0	0.0	0.316227766	0.316227766	0.316227766	0.0	0.0	0.0	0.0	0.0	0.0	0.0	0.0	0.0	0.0	0.0	0.0	8.0	0.0	0	0	0	9.18958683997628	9.18958683997628	9.18958683997628	0	0	0	0.138757681	0.05		0.16
428	0.316227766	0.316227766	0.316227766	0.0	0.0	0.0	0.0	0.0	0.0	0.0	0.0	0.0	0.0	0.0	0.0	1.0	1.0	1.0	0.0	0.0	0.0	0.0	0.0	0.0	0.0	0.0	0.0	0.0	0.0	0.0	8.0	0.0	0	0	0	9.18958683997628	9.18958683997628	9.18958683997628	0	0	0	0.138949307	0.05		0.16
429	1.0	1.0	1.0	0.0	0.0	0.0	0.0	0.0	0.0	0.0	0.0	0.0	0.0	0.0	0.0	0.0	0.0	0.0	0.0	0.0	0.0	0.0	0.0	0.0	0.0	0.0	0.0	0.0	0.0	0.0	8.0	0.0	0	0	0	9.18958683997628	9.18958683997628	9.18958683997628	0	0	0	0.210965112	0.05		0.16
430	1.0	1.0	1.0	0.0	0.0	0.0	0.0	0.0	0.0	0.0	0.0	0.0	0.0	0.0	0.0	3.16e-05	3.16e-05	3.16e-05	0.0	0.0	0.0	0.0	0.0	0.0	0.0	0.0	0.0	0.0	0.0	0.0	8.0	0.0	0	0	0	9.18958683997628	9.18958683997628	9.18958683997628	0	0	0	0.195044867	0.05		0.16
431	1.0	1.0	1.0	0.0	0.0	0.0	0.0	0.0	0.0	0.0	0.0	0.0	0.0	0.0	0.0	0.0001	0.0001	0.0001	0.0	0.0	0.0	0.0	0.0	0.0	0.0	0.0	0.0	0.0	0.0	0.0	8.0	0.0	0	0	0	9.18958683997628	9.18958683997628	9.18958683997628	0	0	0	0.191499212	0.05		0.16
432	1.0	1.0	1.0	0.0	0.0	0.0	0.0	0.0	0.0	0.0	0.0	0.0	0.0	0.0	0.0	0.000316228	0.000316228	0.000316228	0.0	0.0	0.0	0.0	0.0	0.0	0.0	0.0	0.0	0.0	0.0	0.0	8.0	0.0	0	0	0	9.18958683997628	9.18958683997628	9.18958683997628	0	0	0	0.189213357	0.05		0.16
433	1.0	1.0	1.0	0.0	0.0	0.0	0.0	0.0	0.0	0.0	0.0	0.0	0.0	0.0	0.0	0.001	0.001	0.001	0.0	0.0	0.0	0.0	0.0	0.0	0.0	0.0	0.0	0.0	0.0	0.0	8.0	0.0	0	0	0	9.18958683997628	9.18958683997628	9.18958683997628	0	0	0	0.175077206	0.05		0.16
434	1.0	1.0	1.0	0.0	0.0	0.0	0.0	0.0	0.0	0.0	0.0	0.0	0.0	0.0	0.0	0.003162278	0.003162278	0.003162278	0.0	0.0	0.0	0.0	0.0	0.0	0.0	0.0	0.0	0.0	0.0	0.0	8.0	0.0	0	0	0	9.18958683997628	9.18958683997628	9.18958683997628	0	0	0	0.168872325	0.05		0.16
435	1.0	1.0	1.0	0.0	0.0	0.0	0.0	0.0	0.0	0.0	0.0	0.0	0.0	0.0	0.0	0.01	0.01	0.01	0.0	0.0	0.0	0.0	0.0	0.0	0.0	0.0	0.0	0.0	0.0	0.0	8.0	0.0	0	0	0	9.18958683997628	9.18958683997628	9.18958683997628	0	0	0	0.147276187	0.05		0.16
436	1.0	1.0	1.0	0.0	0.0	0.0	0.0	0.0	0.0	0.0	0.0	0.0	0.0	0.0	0.0	0.031622777	0.031622777	0.031622777	0.0	0.0	0.0	0.0	0.0	0.0	0.0	0.0	0.0	0.0	0.0	0.0	8.0	0.0	0	0	0	9.18958683997628	9.18958683997628	9.18958683997628	0	0	0	0.141745131	0.05		0.16
437	1.0	1.0	1.0	0.0	0.0	0.0	0.0	0.0	0.0	0.0	0.0	0.0	0.0	0.0	0.0	0.1	0.1	0.1	0.0	0.0	0.0	0.0	0.0	0.0	0.0	0.0	0.0	0.0	0.0	0.0	8.0	0.0	0	0	0	9.18958683997628	9.18958683997628	9.18958683997628	0	0	0	0.140900075	0.05		0.16
438	1.0	1.0	1.0	0.0	0.0	0.0	0.0	0.0	0.0	0.0	0.0	0.0	0.0	0.0	0.0	0.316227766	0.316227766	0.316227766	0.0	0.0	0.0	0.0	0.0	0.0	0.0	0.0	0.0	0.0	0.0	0.0	8.0	0.0	0	0	0	9.18958683997628	9.18958683997628	9.18958683997628	0	0	0	0.138029376	0.05		0.16
439	1.0	1.0	1.0	0.0	0.0	0.0	0.0	0.0	0.0	0.0	0.0	0.0	0.0	0.0	0.0	1.0	1.0	1.0	0.0	0.0	0.0	0.0	0.0	0.0	0.0	0.0	0.0	0.0	0.0	0.0	8.0	0.0	0	0	0	9.18958683997628	9.18958683997628	9.18958683997628	0	0	0	0.141175358	0.05		0.16
440	3.16	3.16	3.16	0.0	0.0	0.0	0.0	0.0	0.0	0.0	0.0	0.0	0.0	0.0	0.0	0.0	0.0	0.0	0.0	0.0	0.0	0.0	0.0	0.0	0.0	0.0	0.0	0.0	0.0	0.0	8.0	0.0	0	0	0	9.18958683997628	9.18958683997628	9.18958683997628	0	0	0	0.171257311	0.05		0.16
441	3.16	3.16	3.16	0.0	0.0	0.0	0.0	0.0	0.0	0.0	0.0	0.0	0.0	0.0	0.0	3.16e-05	3.16e-05	3.16e-05	0.0	0.0	0.0	0.0	0.0	0.0	0.0	0.0	0.0	0.0	0.0	0.0	8.0	0.0	0	0	0	9.18958683997628	9.18958683997628	9.18958683997628	0	0	0	0.161486719	0.05		0.16
442	3.16	3.16	3.16	0.0	0.0	0.0	0.0	0.0	0.0	0.0	0.0	0.0	0.0	0.0	0.0	0.0001	0.0001	0.0001	0.0	0.0	0.0	0.0	0.0	0.0	0.0	0.0	0.0	0.0	0.0	0.0	8.0	0.0	0	0	0	9.18958683997628	9.18958683997628	9.18958683997628	0	0	0	0.171512558	0.05		0.16
443	3.16	3.16	3.16	0.0	0.0	0.0	0.0	0.0	0.0	0.0	0.0	0.0	0.0	0.0	0.0	0.000316228	0.000316228	0.000316228	0.0	0.0	0.0	0.0	0.0	0.0	0.0	0.0	0.0	0.0	0.0	0.0	8.0	0.0	0	0	0	9.18958683997628	9.18958683997628	9.18958683997628	0	0	0	0.158152758	0.05		0.16
444	3.16	3.16	3.16	0.0	0.0	0.0	0.0	0.0	0.0	0.0	0.0	0.0	0.0	0.0	0.0	0.001	0.001	0.001	0.0	0.0	0.0	0.0	0.0	0.0	0.0	0.0	0.0	0.0	0.0	0.0	8.0	0.0	0	0	0	9.18958683997628	9.18958683997628	9.18958683997628	0	0	0	0.151888463	0.05		0.16
445	3.16	3.16	3.16	0.0	0.0	0.0	0.0	0.0	0.0	0.0	0.0	0.0	0.0	0.0	0.0	0.003162278	0.003162278	0.003162278	0.0	0.0	0.0	0.0	0.0	0.0	0.0	0.0	0.0	0.0	0.0	0.0	8.0	0.0	0	0	0	9.18958683997628	9.18958683997628	9.18958683997628	0	0	0	0.147156588	0.05		0.16
446	3.16	3.16	3.16	0.0	0.0	0.0	0.0	0.0	0.0	0.0	0.0	0.0	0.0	0.0	0.0	0.01	0.01	0.01	0.0	0.0	0.0	0.0	0.0	0.0	0.0	0.0	0.0	0.0	0.0	0.0	8.0	0.0	0	0	0	9.18958683997628	9.18958683997628	9.18958683997628	0	0	0	0.145992468	0.05		0.16
447	3.16	3.16	3.16	0.0	0.0	0.0	0.0	0.0	0.0	0.0	0.0	0.0	0.0	0.0	0.0	0.031622777	0.031622777	0.031622777	0.0	0.0	0.0	0.0	0.0	0.0	0.0	0.0	0.0	0.0	0.0	0.0	8.0	0.0	0	0	0	9.18958683997628	9.18958683997628	9.18958683997628	0	0	0	0.139702184	0.05		0.16
448	3.16	3.16	3.16	0.0	0.0	0.0	0.0	0.0	0.0	0.0	0.0	0.0	0.0	0.0	0.0	0.1	0.1	0.1	0.0	0.0	0.0	0.0	0.0	0.0	0.0	0.0	0.0	0.0	0.0	0.0	8.0	0.0	0	0	0	9.18958683997628	9.18958683997628	9.18958683997628	0	0	0	0.138510133	0.05		0.16
449	3.16	3.16	3.16	0.0	0.0	0.0	0.0	0.0	0.0	0.0	0.0	0.0	0.0	0.0	0.0	0.316227766	0.316227766	0.316227766	0.0	0.0	0.0	0.0	0.0	0.0	0.0	0.0	0.0	0.0	0.0	0.0	8.0	0.0	0	0	0	9.18958683997628	9.18958683997628	9.18958683997628	0	0	0	0.139101687	0.05		0.16
450	3.16	3.16	3.16	0.0	0.0	0.0	0.0	0.0	0.0	0.0	0.0	0.0	0.0	0.0	0.0	1.0	1.0	1.0	0.0	0.0	0.0	0.0	0.0	0.0	0.0	0.0	0.0	0.0	0.0	0.0	8.0	0.0	0	0	0	9.18958683997628	9.18958683997628	9.18958683997628	0	0	0	0.139672269	0.05		0.16
451	10.0	10.0	10.0	0.0	0.0	0.0	0.0	0.0	0.0	0.0	0.0	0.0	0.0	0.0	0.0	0.0	0.0	0.0	0.0	0.0	0.0	0.0	0.0	0.0	0.0	0.0	0.0	0.0	0.0	0.0	8.0	0.0	0	0	0	9.18958683997628	9.18958683997628	9.18958683997628	0	0	0	0.154188067	0.05		0.16
452	10.0	10.0	10.0	0.0	0.0	0.0	0.0	0.0	0.0	0.0	0.0	0.0	0.0	0.0	0.0	3.16e-05	3.16e-05	3.16e-05	0.0	0.0	0.0	0.0	0.0	0.0	0.0	0.0	0.0	0.0	0.0	0.0	8.0	0.0	0	0	0	9.18958683997628	9.18958683997628	9.18958683997628	0	0	0	0.151621995	0.05		0.16
453	10.0	10.0	10.0	0.0	0.0	0.0	0.0	0.0	0.0	0.0	0.0	0.0	0.0	0.0	0.0	0.0001	0.0001	0.0001	0.0	0.0	0.0	0.0	0.0	0.0	0.0	0.0	0.0	0.0	0.0	0.0	8.0	0.0	0	0	0	9.18958683997628	9.18958683997628	9.18958683997628	0	0	0	0.14802795	0.05		0.16
454	10.0	10.0	10.0	0.0	0.0	0.0	0.0	0.0	0.0	0.0	0.0	0.0	0.0	0.0	0.0	0.000316228	0.000316228	0.000316228	0.0	0.0	0.0	0.0	0.0	0.0	0.0	0.0	0.0	0.0	0.0	0.0	8.0	0.0	0	0	0	9.18958683997628	9.18958683997628	9.18958683997628	0	0	0	0.149268159	0.05		0.16
455	10.0	10.0	10.0	0.0	0.0	0.0	0.0	0.0	0.0	0.0	0.0	0.0	0.0	0.0	0.0	0.001	0.001	0.001	0.0	0.0	0.0	0.0	0.0	0.0	0.0	0.0	0.0	0.0	0.0	0.0	8.0	0.0	0	0	0	9.18958683997628	9.18958683997628	9.18958683997628	0	0	0	0.146945103	0.05		0.16
456	10.0	10.0	10.0	0.0	0.0	0.0	0.0	0.0	0.0	0.0	0.0	0.0	0.0	0.0	0.0	0.003162278	0.003162278	0.003162278	0.0	0.0	0.0	0.0	0.0	0.0	0.0	0.0	0.0	0.0	0.0	0.0	8.0	0.0	0	0	0	9.18958683997628	9.18958683997628	9.18958683997628	0	0	0	0.149492985	0.05		0.16
457	10.0	10.0	10.0	0.0	0.0	0.0	0.0	0.0	0.0	0.0	0.0	0.0	0.0	0.0	0.0	0.01	0.01	0.01	0.0	0.0	0.0	0.0	0.0	0.0	0.0	0.0	0.0	0.0	0.0	0.0	8.0	0.0	0	0	0	9.18958683997628	9.18958683997628	9.18958683997628	0	0	0	0.147467802	0.05		0.16
458	10.0	10.0	10.0	0.0	0.0	0.0	0.0	0.0	0.0	0.0	0.0	0.0	0.0	0.0	0.0	0.031622777	0.031622777	0.031622777	0.0	0.0	0.0	0.0	0.0	0.0	0.0	0.0	0.0	0.0	0.0	0.0	8.0	0.0	0	0	0	9.18958683997628	9.18958683997628	9.18958683997628	0	0	0	0.141217284	0.05		0.16
459	10.0	10.0	10.0	0.0	0.0	0.0	0.0	0.0	0.0	0.0	0.0	0.0	0.0	0.0	0.0	0.1	0.1	0.1	0.0	0.0	0.0	0.0	0.0	0.0	0.0	0.0	0.0	0.0	0.0	0.0	8.0	0.0	0	0	0	9.18958683997628	9.18958683997628	9.18958683997628	0	0	0	0.139666709	0.05		0.16
460	10.0	10.0	10.0	0.0	0.0	0.0	0.0	0.0	0.0	0.0	0.0	0.0	0.0	0.0	0.0	0.316227766	0.316227766	0.316227766	0.0	0.0	0.0	0.0	0.0	0.0	0.0	0.0	0.0	0.0	0.0	0.0	8.0	0.0	0	0	0	9.18958683997628	9.18958683997628	9.18958683997628	0	0	0	0.141184245	0.05		0.16
461	10.0	10.0	10.0	0.0	0.0	0.0	0.0	0.0	0.0	0.0	0.0	0.0	0.0	0.0	0.0	1.0	1.0	1.0	0.0	0.0	0.0	0.0	0.0	0.0	0.0	0.0	0.0	0.0	0.0	0.0	8.0	0.0	0	0	0	9.18958683997628	9.18958683997628	9.18958683997628	0	0	0	0.145671023	0.05		0.16
[truncated: 31 more columns]
