# Supplementary material for: Mechanistic model of MAPK signaling reveals how allostery and rewiring contribute to drug resistance
Source: Mol Syst Biol. 2023 Jan 26;19(2):e10988. doi: 10.15252/msb.202210988 (PMC9912026; doi:10.15252/msb.202210988)
Supplement: Supplementary file 3 — Code EV1 [file MSB-19-e10988-s004.zip › marm2-supplement-main/MARM/data/processed_EGF_EGFR_MEKi_PRAFi_RAFi_ht29.csv]

	Vemurafenib_0	Vemurafenib_0_preeq	Vemurafenib_0_presim	Dabrafenib_0	Dabrafenib_0_preeq	Dabrafenib_0_presim	PLX8394_0	PLX8394_0_preeq	PLX8394_0_presim	LY3009120_0	LY3009120_0_preeq	LY3009120_0_presim	AZ_628_0	AZ_628_0_preeq	AZ_628_0_presim	Cobimetinib_0	Cobimetinib_0_preeq	Cobimetinib_0_presim	Trametinib_0	Trametinib_0_preeq	Trametinib_0_presim	Selumetinib_0	Selumetinib_0_preeq	Selumetinib_0_presim	Binimetinib_0	Binimetinib_0_preeq	Binimetinib_0_presim	PD0325901_0	PD0325901_0_preeq	PD0325901_0_presim	time	t_presim	EGF_0	EGF_0_preeq	EGF_0_presim	EGFR_crispr	EGFR_crispr_preeq	EGFR_crispr_presim	NRAS_Q61mut	NRAS_Q61mut_preeq	NRAS_Q61mut_presim	pERK_IF_obs	pERK_IF_obs_std	pMEK_IF_obs	pMEK_IF_obs_std	tCRAF_obs	tCRAF_obs_std	tBRAF_obs	tBRAF_obs_std
0	0.0	0.0	0.0	0.0	0.0	0.0	0.0	0.0	0.0	0.0	0.0	0.0	0.0	0.0	0.0	0.0	0.0	0.0	0.0	0.0	0.0	0.0	0.0	0.0	0.0	0.0	0.0	0.0	0.0	0.0	8	0.0	0	0	0	1.0	1.0	1.0	0.0	0.0	0.0	1.0	0.05		0.16
1	0.0	0.0	0.0	0.0	0.0	0.0	0.0	0.0	0.0	0.0	0.0	0.0	0.0	0.0	0.0	0.0001	0.0001	0.0001	0.0	0.0	0.0	0.0	0.0	0.0	0.0	0.0	0.0	0.0	0.0	0.0	8	0.0	0	0	0	1.0	1.0	1.0	0.0	0.0	0.0	1.096891499	0.05		0.16
2	0.0	0.0	0.0	0.0	0.0	0.0	0.0	0.0	0.0	0.0	0.0	0.0	0.0	0.0	0.0	0.000316228	0.000316228	0.000316228	0.0	0.0	0.0	0.0	0.0	0.0	0.0	0.0	0.0	0.0	0.0	0.0	8	0.0	0	0	0	1.0	1.0	1.0	0.0	0.0	0.0	0.975666459	0.05		0.16
3	0.0	0.0	0.0	0.0	0.0	0.0	0.0	0.0	0.0	0.0	0.0	0.0	0.0	0.0	0.0	0.001	0.001	0.001	0.0	0.0	0.0	0.0	0.0	0.0	0.0	0.0	0.0	0.0	0.0	0.0	8	0.0	0	0	0	1.0	1.0	1.0	0.0	0.0	0.0	0.886434895	0.05		0.16
4	0.0	0.0	0.0	0.0	0.0	0.0	0.0	0.0	0.0	0.0	0.0	0.0	0.0	0.0	0.0	0.003162278	0.003162278	0.003162278	0.0	0.0	0.0	0.0	0.0	0.0	0.0	0.0	0.0	0.0	0.0	0.0	8	0.0	0	0	0	1.0	1.0	1.0	0.0	0.0	0.0	0.529748187	0.05		0.16
5	0.0	0.0	0.0	0.0	0.0	0.0	0.0	0.0	0.0	0.0	0.0	0.0	0.0	0.0	0.0	0.01	0.01	0.01	0.0	0.0	0.0	0.0	0.0	0.0	0.0	0.0	0.0	0.0	0.0	0.0	8	0.0	0	0	0	1.0	1.0	1.0	0.0	0.0	0.0	0.230711407	0.05		0.16
6	0.0	0.0	0.0	0.0	0.0	0.0	0.0	0.0	0.0	0.0	0.0	0.0	0.0	0.0	0.0	0.031622777	0.031622777	0.031622777	0.0	0.0	0.0	0.0	0.0	0.0	0.0	0.0	0.0	0.0	0.0	0.0	8	0.0	0	0	0	1.0	1.0	1.0	0.0	0.0	0.0	0.147793953	0.05		0.16
7	0.0	0.0	0.0	0.0	0.0	0.0	0.0	0.0	0.0	0.0	0.0	0.0	0.0	0.0	0.0	0.1	0.1	0.1	0.0	0.0	0.0	0.0	0.0	0.0	0.0	0.0	0.0	0.0	0.0	0.0	8	0.0	0	0	0	1.0	1.0	1.0	0.0	0.0	0.0	0.115304799	0.05		0.16
8	0.0	0.0	0.0	0.0	0.0	0.0	0.0	0.0	0.0	0.0	0.0	0.0	0.0	0.0	0.0	0.316227766	0.316227766	0.316227766	0.0	0.0	0.0	0.0	0.0	0.0	0.0	0.0	0.0	0.0	0.0	0.0	8	0.0	0	0	0	1.0	1.0	1.0	0.0	0.0	0.0	0.101977212	0.05		0.16
9	0.0	0.0	0.0	0.0	0.0	0.0	0.0	0.0	0.0	0.0	0.0	0.0	0.0	0.0	0.0	1.0	1.0	1.0	0.0	0.0	0.0	0.0	0.0	0.0	0.0	0.0	0.0	0.0	0.0	0.0	8	0.0	0	0	0	1.0	1.0	1.0	0.0	0.0	0.0	0.098787997	0.05		0.16
10	0.000316	0.000316	0.000316	0.0	0.0	0.0	0.0	0.0	0.0	0.0	0.0	0.0	0.0	0.0	0.0	0.0	0.0	0.0	0.0	0.0	0.0	0.0	0.0	0.0	0.0	0.0	0.0	0.0	0.0	0.0	8	0.0	0	0	0	1.0	1.0	1.0	0.0	0.0	0.0	1.000522556	0.05		0.16
11	0.000316	0.000316	0.000316	0.0	0.0	0.0	0.0	0.0	0.0	0.0	0.0	0.0	0.0	0.0	0.0	0.0001	0.0001	0.0001	0.0	0.0	0.0	0.0	0.0	0.0	0.0	0.0	0.0	0.0	0.0	0.0	8	0.0	0	0	0	1.0	1.0	1.0	0.0	0.0	0.0	1.069235617	0.05		0.16
12	0.000316	0.000316	0.000316	0.0	0.0	0.0	0.0	0.0	0.0	0.0	0.0	0.0	0.0	0.0	0.0	0.000316228	0.000316228	0.000316228	0.0	0.0	0.0	0.0	0.0	0.0	0.0	0.0	0.0	0.0	0.0	0.0	8	0.0	0	0	0	1.0	1.0	1.0	0.0	0.0	0.0	1.064343246	0.05		0.16
13	0.000316	0.000316	0.000316	0.0	0.0	0.0	0.0	0.0	0.0	0.0	0.0	0.0	0.0	0.0	0.0	0.001	0.001	0.001	0.0	0.0	0.0	0.0	0.0	0.0	0.0	0.0	0.0	0.0	0.0	0.0	8	0.0	0	0	0	1.0	1.0	1.0	0.0	0.0	0.0	0.850254639	0.05		0.16
14	0.000316	0.000316	0.000316	0.0	0.0	0.0	0.0	0.0	0.0	0.0	0.0	0.0	0.0	0.0	0.0	0.003162278	0.003162278	0.003162278	0.0	0.0	0.0	0.0	0.0	0.0	0.0	0.0	0.0	0.0	0.0	0.0	8	0.0	0	0	0	1.0	1.0	1.0	0.0	0.0	0.0	0.48215322	0.05		0.16
15	0.000316	0.000316	0.000316	0.0	0.0	0.0	0.0	0.0	0.0	0.0	0.0	0.0	0.0	0.0	0.0	0.01	0.01	0.01	0.0	0.0	0.0	0.0	0.0	0.0	0.0	0.0	0.0	0.0	0.0	0.0	8	0.0	0	0	0	1.0	1.0	1.0	0.0	0.0	0.0	0.233389834	0.05		0.16
16	0.000316	0.000316	0.000316	0.0	0.0	0.0	0.0	0.0	0.0	0.0	0.0	0.0	0.0	0.0	0.0	0.031622777	0.031622777	0.031622777	0.0	0.0	0.0	0.0	0.0	0.0	0.0	0.0	0.0	0.0	0.0	0.0	8	0.0	0	0	0	1.0	1.0	1.0	0.0	0.0	0.0	0.136399863	0.05		0.16
17	0.000316	0.000316	0.000316	0.0	0.0	0.0	0.0	0.0	0.0	0.0	0.0	0.0	0.0	0.0	0.0	0.1	0.1	0.1	0.0	0.0	0.0	0.0	0.0	0.0	0.0	0.0	0.0	0.0	0.0	0.0	8	0.0	0	0	0	1.0	1.0	1.0	0.0	0.0	0.0	0.102355604	0.05		0.16
18	0.000316	0.000316	0.000316	0.0	0.0	0.0	0.0	0.0	0.0	0.0	0.0	0.0	0.0	0.0	0.0	0.316227766	0.316227766	0.316227766	0.0	0.0	0.0	0.0	0.0	0.0	0.0	0.0	0.0	0.0	0.0	0.0	8	0.0	0	0	0	1.0	1.0	1.0	0.0	0.0	0.0	0.095202207	0.05		0.16
19	0.000316	0.000316	0.000316	0.0	0.0	0.0	0.0	0.0	0.0	0.0	0.0	0.0	0.0	0.0	0.0	1.0	1.0	1.0	0.0	0.0	0.0	0.0	0.0	0.0	0.0	0.0	0.0	0.0	0.0	0.0	8	0.0	0	0	0	1.0	1.0	1.0	0.0	0.0	0.0	0.09162803	0.05		0.16
20	0.001	0.001	0.001	0.0	0.0	0.0	0.0	0.0	0.0	0.0	0.0	0.0	0.0	0.0	0.0	0.0	0.0	0.0	0.0	0.0	0.0	0.0	0.0	0.0	0.0	0.0	0.0	0.0	0.0	0.0	8	0.0	0	0	0	1.0	1.0	1.0	0.0	0.0	0.0	1.049303223	0.05		0.16
21	0.001	0.001	0.001	0.0	0.0	0.0	0.0	0.0	0.0	0.0	0.0	0.0	0.0	0.0	0.0	0.0001	0.0001	0.0001	0.0	0.0	0.0	0.0	0.0	0.0	0.0	0.0	0.0	0.0	0.0	0.0	8	0.0	0	0	0	1.0	1.0	1.0	0.0	0.0	0.0	1.062195828	0.05		0.16
22	0.001	0.001	0.001	0.0	0.0	0.0	0.0	0.0	0.0	0.0	0.0	0.0	0.0	0.0	0.0	0.000316228	0.000316228	0.000316228	0.0	0.0	0.0	0.0	0.0	0.0	0.0	0.0	0.0	0.0	0.0	0.0	8	0.0	0	0	0	1.0	1.0	1.0	0.0	0.0	0.0	1.028093897	0.05		0.16
23	0.001	0.001	0.001	0.0	0.0	0.0	0.0	0.0	0.0	0.0	0.0	0.0	0.0	0.0	0.0	0.001	0.001	0.001	0.0	0.0	0.0	0.0	0.0	0.0	0.0	0.0	0.0	0.0	0.0	0.0	8	0.0	0	0	0	1.0	1.0	1.0	0.0	0.0	0.0	0.854661665	0.05		0.16
24	0.001	0.001	0.001	0.0	0.0	0.0	0.0	0.0	0.0	0.0	0.0	0.0	0.0	0.0	0.0	0.003162278	0.003162278	0.003162278	0.0	0.0	0.0	0.0	0.0	0.0	0.0	0.0	0.0	0.0	0.0	0.0	8	0.0	0	0	0	1.0	1.0	1.0	0.0	0.0	0.0	0.462712916	0.05		0.16
25	0.001	0.001	0.001	0.0	0.0	0.0	0.0	0.0	0.0	0.0	0.0	0.0	0.0	0.0	0.0	0.01	0.01	0.01	0.0	0.0	0.0	0.0	0.0	0.0	0.0	0.0	0.0	0.0	0.0	0.0	8	0.0	0	0	0	1.0	1.0	1.0	0.0	0.0	0.0	0.216905894	0.05		0.16
26	0.001	0.001	0.001	0.0	0.0	0.0	0.0	0.0	0.0	0.0	0.0	0.0	0.0	0.0	0.0	0.031622777	0.031622777	0.031622777	0.0	0.0	0.0	0.0	0.0	0.0	0.0	0.0	0.0	0.0	0.0	0.0	8	0.0	0	0	0	1.0	1.0	1.0	0.0	0.0	0.0	0.126675257	0.05		0.16
27	0.001	0.001	0.001	0.0	0.0	0.0	0.0	0.0	0.0	0.0	0.0	0.0	0.0	0.0	0.0	0.1	0.1	0.1	0.0	0.0	0.0	0.0	0.0	0.0	0.0	0.0	0.0	0.0	0.0	0.0	8	0.0	0	0	0	1.0	1.0	1.0	0.0	0.0	0.0	0.105828109	0.05		0.16
28	0.001	0.001	0.001	0.0	0.0	0.0	0.0	0.0	0.0	0.0	0.0	0.0	0.0	0.0	0.0	0.316227766	0.316227766	0.316227766	0.0	0.0	0.0	0.0	0.0	0.0	0.0	0.0	0.0	0.0	0.0	0.0	8	0.0	0	0	0	1.0	1.0	1.0	0.0	0.0	0.0	0.091740885	0.05		0.16
29	0.001	0.001	0.001	0.0	0.0	0.0	0.0	0.0	0.0	0.0	0.0	0.0	0.0	0.0	0.0	1.0	1.0	1.0	0.0	0.0	0.0	0.0	0.0	0.0	0.0	0.0	0.0	0.0	0.0	0.0	8	0.0	0	0	0	1.0	1.0	1.0	0.0	0.0	0.0	0.091492999	0.05		0.16
30	0.00316	0.00316	0.00316	0.0	0.0	0.0	0.0	0.0	0.0	0.0	0.0	0.0	0.0	0.0	0.0	0.0	0.0	0.0	0.0	0.0	0.0	0.0	0.0	0.0	0.0	0.0	0.0	0.0	0.0	0.0	8	0.0	0	0	0	1.0	1.0	1.0	0.0	0.0	0.0	1.072918563	0.05		0.16
31	0.00316	0.00316	0.00316	0.0	0.0	0.0	0.0	0.0	0.0	0.0	0.0	0.0	0.0	0.0	0.0	0.0001	0.0001	0.0001	0.0	0.0	0.0	0.0	0.0	0.0	0.0	0.0	0.0	0.0	0.0	0.0	8	0.0	0	0	0	1.0	1.0	1.0	0.0	0.0	0.0	1.057735651	0.05		0.16
32	0.00316	0.00316	0.00316	0.0	0.0	0.0	0.0	0.0	0.0	0.0	0.0	0.0	0.0	0.0	0.0	0.000316228	0.000316228	0.000316228	0.0	0.0	0.0	0.0	0.0	0.0	0.0	0.0	0.0	0.0	0.0	0.0	8	0.0	0	0	0	1.0	1.0	1.0	0.0	0.0	0.0	1.020273304	0.05		0.16
33	0.00316	0.00316	0.00316	0.0	0.0	0.0	0.0	0.0	0.0	0.0	0.0	0.0	0.0	0.0	0.0	0.001	0.001	0.001	0.0	0.0	0.0	0.0	0.0	0.0	0.0	0.0	0.0	0.0	0.0	0.0	8	0.0	0	0	0	1.0	1.0	1.0	0.0	0.0	0.0	0.835727537	0.05		0.16
34	0.00316	0.00316	0.00316	0.0	0.0	0.0	0.0	0.0	0.0	0.0	0.0	0.0	0.0	0.0	0.0	0.003162278	0.003162278	0.003162278	0.0	0.0	0.0	0.0	0.0	0.0	0.0	0.0	0.0	0.0	0.0	0.0	8	0.0	0	0	0	1.0	1.0	1.0	0.0	0.0	0.0	0.463186974	0.05		0.16
35	0.00316	0.00316	0.00316	0.0	0.0	0.0	0.0	0.0	0.0	0.0	0.0	0.0	0.0	0.0	0.0	0.01	0.01	0.01	0.0	0.0	0.0	0.0	0.0	0.0	0.0	0.0	0.0	0.0	0.0	0.0	8	0.0	0	0	0	1.0	1.0	1.0	0.0	0.0	0.0	0.225477189	0.05		0.16
36	0.00316	0.00316	0.00316	0.0	0.0	0.0	0.0	0.0	0.0	0.0	0.0	0.0	0.0	0.0	0.0	0.031622777	0.031622777	0.031622777	0.0	0.0	0.0	0.0	0.0	0.0	0.0	0.0	0.0	0.0	0.0	0.0	8	0.0	0	0	0	1.0	1.0	1.0	0.0	0.0	0.0	0.13222107	0.05		0.16
37	0.00316	0.00316	0.00316	0.0	0.0	0.0	0.0	0.0	0.0	0.0	0.0	0.0	0.0	0.0	0.0	0.1	0.1	0.1	0.0	0.0	0.0	0.0	0.0	0.0	0.0	0.0	0.0	0.0	0.0	0.0	8	0.0	0	0	0	1.0	1.0	1.0	0.0	0.0	0.0	0.098504425	0.05		0.16
38	0.00316	0.00316	0.00316	0.0	0.0	0.0	0.0	0.0	0.0	0.0	0.0	0.0	0.0	0.0	0.0	0.316227766	0.316227766	0.316227766	0.0	0.0	0.0	0.0	0.0	0.0	0.0	0.0	0.0	0.0	0.0	0.0	8	0.0	0	0	0	1.0	1.0	1.0	0.0	0.0	0.0	0.092223265	0.05		0.16
39	0.00316	0.00316	0.00316	0.0	0.0	0.0	0.0	0.0	0.0	0.0	0.0	0.0	0.0	0.0	0.0	1.0	1.0	1.0	0.0	0.0	0.0	0.0	0.0	0.0	0.0	0.0	0.0	0.0	0.0	0.0	8	0.0	0	0	0	1.0	1.0	1.0	0.0	0.0	0.0	0.090284521	0.05		0.16
40	0.01	0.01	0.01	0.0	0.0	0.0	0.0	0.0	0.0	0.0	0.0	0.0	0.0	0.0	0.0	0.0	0.0	0.0	0.0	0.0	0.0	0.0	0.0	0.0	0.0	0.0	0.0	0.0	0.0	0.0	8	0.0	0	0	0	1.0	1.0	1.0	0.0	0.0	0.0	0.924047847	0.05		0.16
41	0.01	0.01	0.01	0.0	0.0	0.0	0.0	0.0	0.0	0.0	0.0	0.0	0.0	0.0	0.0	0.0001	0.0001	0.0001	0.0	0.0	0.0	0.0	0.0	0.0	0.0	0.0	0.0	0.0	0.0	0.0	8	0.0	0	0	0	1.0	1.0	1.0	0.0	0.0	0.0	0.921968599	0.05		0.16
42	0.01	0.01	0.01	0.0	0.0	0.0	0.0	0.0	0.0	0.0	0.0	0.0	0.0	0.0	0.0	0.000316228	0.000316228	0.000316228	0.0	0.0	0.0	0.0	0.0	0.0	0.0	0.0	0.0	0.0	0.0	0.0	8	0.0	0	0	0	1.0	1.0	1.0	0.0	0.0	0.0	0.868124136	0.05		0.16
43	0.01	0.01	0.01	0.0	0.0	0.0	0.0	0.0	0.0	0.0	0.0	0.0	0.0	0.0	0.0	0.001	0.001	0.001	0.0	0.0	0.0	0.0	0.0	0.0	0.0	0.0	0.0	0.0	0.0	0.0	8	0.0	0	0	0	1.0	1.0	1.0	0.0	0.0	0.0	0.729517211	0.05		0.16
44	0.01	0.01	0.01	0.0	0.0	0.0	0.0	0.0	0.0	0.0	0.0	0.0	0.0	0.0	0.0	0.003162278	0.003162278	0.003162278	0.0	0.0	0.0	0.0	0.0	0.0	0.0	0.0	0.0	0.0	0.0	0.0	8	0.0	0	0	0	1.0	1.0	1.0	0.0	0.0	0.0	0.41638151	0.05		0.16
45	0.01	0.01	0.01	0.0	0.0	0.0	0.0	0.0	0.0	0.0	0.0	0.0	0.0	0.0	0.0	0.01	0.01	0.01	0.0	0.0	0.0	0.0	0.0	0.0	0.0	0.0	0.0	0.0	0.0	0.0	8	0.0	0	0	0	1.0	1.0	1.0	0.0	0.0	0.0	0.200670236	0.05		0.16
46	0.01	0.01	0.01	0.0	0.0	0.0	0.0	0.0	0.0	0.0	0.0	0.0	0.0	0.0	0.0	0.031622777	0.031622777	0.031622777	0.0	0.0	0.0	0.0	0.0	0.0	0.0	0.0	0.0	0.0	0.0	0.0	8	0.0	0	0	0	1.0	1.0	1.0	0.0	0.0	0.0	0.123784165	0.05		0.16
47	0.01	0.01	0.01	0.0	0.0	0.0	0.0	0.0	0.0	0.0	0.0	0.0	0.0	0.0	0.0	0.1	0.1	0.1	0.0	0.0	0.0	0.0	0.0	0.0	0.0	0.0	0.0	0.0	0.0	0.0	8	0.0	0	0	0	1.0	1.0	1.0	0.0	0.0	0.0	0.099218936	0.05		0.16
48	0.01	0.01	0.01	0.0	0.0	0.0	0.0	0.0	0.0	0.0	0.0	0.0	0.0	0.0	0.0	0.316227766	0.316227766	0.316227766	0.0	0.0	0.0	0.0	0.0	0.0	0.0	0.0	0.0	0.0	0.0	0.0	8	0.0	0	0	0	1.0	1.0	1.0	0.0	0.0	0.0	0.092957189	0.05		0.16
49	0.01	0.01	0.01	0.0	0.0	0.0	0.0	0.0	0.0	0.0	0.0	0.0	0.0	0.0	0.0	1.0	1.0	1.0	0.0	0.0	0.0	0.0	0.0	0.0	0.0	0.0	0.0	0.0	0.0	0.0	8	0.0	0	0	0	1.0	1.0	1.0	0.0	0.0	0.0	0.089847504	0.05		0.16
50	0.0316	0.0316	0.0316	0.0	0.0	0.0	0.0	0.0	0.0	0.0	0.0	0.0	0.0	0.0	0.0	0.0	0.0	0.0	0.0	0.0	0.0	0.0	0.0	0.0	0.0	0.0	0.0	0.0	0.0	0.0	8	0.0	0	0	0	1.0	1.0	1.0	0.0	0.0	0.0	0.742188088	0.05		0.16
51	0.0316	0.0316	0.0316	0.0	0.0	0.0	0.0	0.0	0.0	0.0	0.0	0.0	0.0	0.0	0.0	0.0001	0.0001	0.0001	0.0	0.0	0.0	0.0	0.0	0.0	0.0	0.0	0.0	0.0	0.0	0.0	8	0.0	0	0	0	1.0	1.0	1.0	0.0	0.0	0.0	0.727020904	0.05		0.16
52	0.0316	0.0316	0.0316	0.0	0.0	0.0	0.0	0.0	0.0	0.0	0.0	0.0	0.0	0.0	0.0	0.000316228	0.000316228	0.000316228	0.0	0.0	0.0	0.0	0.0	0.0	0.0	0.0	0.0	0.0	0.0	0.0	8	0.0	0	0	0	1.0	1.0	1.0	0.0	0.0	0.0	0.695253673	0.05		0.16
53	0.0316	0.0316	0.0316	0.0	0.0	0.0	0.0	0.0	0.0	0.0	0.0	0.0	0.0	0.0	0.0	0.001	0.001	0.001	0.0	0.0	0.0	0.0	0.0	0.0	0.0	0.0	0.0	0.0	0.0	0.0	8	0.0	0	0	0	1.0	1.0	1.0	0.0	0.0	0.0	0.512867881	0.05		0.16
54	0.0316	0.0316	0.0316	0.0	0.0	0.0	0.0	0.0	0.0	0.0	0.0	0.0	0.0	0.0	0.0	0.003162278	0.003162278	0.003162278	0.0	0.0	0.0	0.0	0.0	0.0	0.0	0.0	0.0	0.0	0.0	0.0	8	0.0	0	0	0	1.0	1.0	1.0	0.0	0.0	0.0	0.388732349	0.05		0.16
55	0.0316	0.0316	0.0316	0.0	0.0	0.0	0.0	0.0	0.0	0.0	0.0	0.0	0.0	0.0	0.0	0.01	0.01	0.01	0.0	0.0	0.0	0.0	0.0	0.0	0.0	0.0	0.0	0.0	0.0	0.0	8	0.0	0	0	0	1.0	1.0	1.0	0.0	0.0	0.0	0.189401431	0.05		0.16
56	0.0316	0.0316	0.0316	0.0	0.0	0.0	0.0	0.0	0.0	0.0	0.0	0.0	0.0	0.0	0.0	0.031622777	0.031622777	0.031622777	0.0	0.0	0.0	0.0	0.0	0.0	0.0	0.0	0.0	0.0	0.0	0.0	8	0.0	0	0	0	1.0	1.0	1.0	0.0	0.0	0.0	0.128595648	0.05		0.16
57	0.0316	0.0316	0.0316	0.0	0.0	0.0	0.0	0.0	0.0	0.0	0.0	0.0	0.0	0.0	0.0	0.1	0.1	0.1	0.0	0.0	0.0	0.0	0.0	0.0	0.0	0.0	0.0	0.0	0.0	0.0	8	0.0	0	0	0	1.0	1.0	1.0	0.0	0.0	0.0	0.099833476	0.05		0.16
58	0.0316	0.0316	0.0316	0.0	0.0	0.0	0.0	0.0	0.0	0.0	0.0	0.0	0.0	0.0	0.0	0.316227766	0.316227766	0.316227766	0.0	0.0	0.0	0.0	0.0	0.0	0.0	0.0	0.0	0.0	0.0	0.0	8	0.0	0	0	0	1.0	1.0	1.0	0.0	0.0	0.0	0.093490864	0.05		0.16
59	0.0316	0.0316	0.0316	0.0	0.0	0.0	0.0	0.0	0.0	0.0	0.0	0.0	0.0	0.0	0.0	1.0	1.0	1.0	0.0	0.0	0.0	0.0	0.0	0.0	0.0	0.0	0.0	0.0	0.0	0.0	8	0.0	0	0	0	1.0	1.0	1.0	0.0	0.0	0.0	0.094952264	0.05		0.16
60	0.1	0.1	0.1	0.0	0.0	0.0	0.0	0.0	0.0	0.0	0.0	0.0	0.0	0.0	0.0	0.0	0.0	0.0	0.0	0.0	0.0	0.0	0.0	0.0	0.0	0.0	0.0	0.0	0.0	0.0	8	0.0	0	0	0	1.0	1.0	1.0	0.0	0.0	0.0	0.429706234	0.05		0.16
61	0.1	0.1	0.1	0.0	0.0	0.0	0.0	0.0	0.0	0.0	0.0	0.0	0.0	0.0	0.0	0.0001	0.0001	0.0001	0.0	0.0	0.0	0.0	0.0	0.0	0.0	0.0	0.0	0.0	0.0	0.0	8	0.0	0	0	0	1.0	1.0	1.0	0.0	0.0	0.0	0.428868225	0.05		0.16
62	0.1	0.1	0.1	0.0	0.0	0.0	0.0	0.0	0.0	0.0	0.0	0.0	0.0	0.0	0.0	0.000316228	0.000316228	0.000316228	0.0	0.0	0.0	0.0	0.0	0.0	0.0	0.0	0.0	0.0	0.0	0.0	8	0.0	0	0	0	1.0	1.0	1.0	0.0	0.0	0.0	0.450642895	0.05		0.16
63	0.1	0.1	0.1	0.0	0.0	0.0	0.0	0.0	0.0	0.0	0.0	0.0	0.0	0.0	0.0	0.001	0.001	0.001	0.0	0.0	0.0	0.0	0.0	0.0	0.0	0.0	0.0	0.0	0.0	0.0	8	0.0	0	0	0	1.0	1.0	1.0	0.0	0.0	0.0	0.338921772	0.05		0.16
64	0.1	0.1	0.1	0.0	0.0	0.0	0.0	0.0	0.0	0.0	0.0	0.0	0.0	0.0	0.0	0.003162278	0.003162278	0.003162278	0.0	0.0	0.0	0.0	0.0	0.0	0.0	0.0	0.0	0.0	0.0	0.0	8	0.0	0	0	0	1.0	1.0	1.0	0.0	0.0	0.0	0.213431361	0.05		0.16
65	0.1	0.1	0.1	0.0	0.0	0.0	0.0	0.0	0.0	0.0	0.0	0.0	0.0	0.0	0.0	0.01	0.01	0.01	0.0	0.0	0.0	0.0	0.0	0.0	0.0	0.0	0.0	0.0	0.0	0.0	8	0.0	0	0	0	1.0	1.0	1.0	0.0	0.0	0.0	0.148450597	0.05		0.16
66	0.1	0.1	0.1	0.0	0.0	0.0	0.0	0.0	0.0	0.0	0.0	0.0	0.0	0.0	0.0	0.031622777	0.031622777	0.031622777	0.0	0.0	0.0	0.0	0.0	0.0	0.0	0.0	0.0	0.0	0.0	0.0	8	0.0	0	0	0	1.0	1.0	1.0	0.0	0.0	0.0	0.124212309	0.05		0.16
67	0.1	0.1	0.1	0.0	0.0	0.0	0.0	0.0	0.0	0.0	0.0	0.0	0.0	0.0	0.0	0.1	0.1	0.1	0.0	0.0	0.0	0.0	0.0	0.0	0.0	0.0	0.0	0.0	0.0	0.0	8	0.0	0	0	0	1.0	1.0	1.0	0.0	0.0	0.0	0.108789063	0.05		0.16
68	0.1	0.1	0.1	0.0	0.0	0.0	0.0	0.0	0.0	0.0	0.0	0.0	0.0	0.0	0.0	0.316227766	0.316227766	0.316227766	0.0	0.0	0.0	0.0	0.0	0.0	0.0	0.0	0.0	0.0	0.0	0.0	8	0.0	0	0	0	1.0	1.0	1.0	0.0	0.0	0.0	0.100510517	0.05		0.16
69	0.1	0.1	0.1	0.0	0.0	0.0	0.0	0.0	0.0	0.0	0.0	0.0	0.0	0.0	0.0	1.0	1.0	1.0	0.0	0.0	0.0	0.0	0.0	0.0	0.0	0.0	0.0	0.0	0.0	0.0	8	0.0	0	0	0	1.0	1.0	1.0	0.0	0.0	0.0	0.100168792	0.05		0.16
70	0.316227766	0.316227766	0.316227766	0.0	0.0	0.0	0.0	0.0	0.0	0.0	0.0	0.0	0.0	0.0	0.0	0.0	0.0	0.0	0.0	0.0	0.0	0.0	0.0	0.0	0.0	0.0	0.0	0.0	0.0	0.0	8	0.0	0	0	0	1.0	1.0	1.0	0.0	0.0	0.0	0.261016713	0.05		0.16
71	0.316227766	0.316227766	0.316227766	0.0	0.0	0.0	0.0	0.0	0.0	0.0	0.0	0.0	0.0	0.0	0.0	0.0001	0.0001	0.0001	0.0	0.0	0.0	0.0	0.0	0.0	0.0	0.0	0.0	0.0	0.0	0.0	8	0.0	0	0	0	1.0	1.0	1.0	0.0	0.0	0.0	0.305105797	0.05		0.16
72	0.316227766	0.316227766	0.316227766	0.0	0.0	0.0	0.0	0.0	0.0	0.0	0.0	0.0	0.0	0.0	0.0	0.000316228	0.000316228	0.000316228	0.0	0.0	0.0	0.0	0.0	0.0	0.0	0.0	0.0	0.0	0.0	0.0	8	0.0	0	0	0	1.0	1.0	1.0	0.0	0.0	0.0	0.27313946	0.05		0.16
73	0.316227766	0.316227766	0.316227766	0.0	0.0	0.0	0.0	0.0	0.0	0.0	0.0	0.0	0.0	0.0	0.0	0.001	0.001	0.001	0.0	0.0	0.0	0.0	0.0	0.0	0.0	0.0	0.0	0.0	0.0	0.0	8	0.0	0	0	0	1.0	1.0	1.0	0.0	0.0	0.0	0.251429719	0.05		0.16
74	0.316227766	0.316227766	0.316227766	0.0	0.0	0.0	0.0	0.0	0.0	0.0	0.0	0.0	0.0	0.0	0.0	0.003162278	0.003162278	0.003162278	0.0	0.0	0.0	0.0	0.0	0.0	0.0	0.0	0.0	0.0	0.0	0.0	8	0.0	0	0	0	1.0	1.0	1.0	0.0	0.0	0.0	0.165890413	0.05		0.16
75	0.316227766	0.316227766	0.316227766	0.0	0.0	0.0	0.0	0.0	0.0	0.0	0.0	0.0	0.0	0.0	0.0	0.01	0.01	0.01	0.0	0.0	0.0	0.0	0.0	0.0	0.0	0.0	0.0	0.0	0.0	0.0	8	0.0	0	0	0	1.0	1.0	1.0	0.0	0.0	0.0	0.133424783	0.05		0.16
76	0.316227766	0.316227766	0.316227766	0.0	0.0	0.0	0.0	0.0	0.0	0.0	0.0	0.0	0.0	0.0	0.0	0.031622777	0.031622777	0.031622777	0.0	0.0	0.0	0.0	0.0	0.0	0.0	0.0	0.0	0.0	0.0	0.0	8	0.0	0	0	0	1.0	1.0	1.0	0.0	0.0	0.0	0.115071389	0.05		0.16
77	0.316227766	0.316227766	0.316227766	0.0	0.0	0.0	0.0	0.0	0.0	0.0	0.0	0.0	0.0	0.0	0.0	0.1	0.1	0.1	0.0	0.0	0.0	0.0	0.0	0.0	0.0	0.0	0.0	0.0	0.0	0.0	8	0.0	0	0	0	1.0	1.0	1.0	0.0	0.0	0.0	0.104465353	0.05		0.16
78	0.316227766	0.316227766	0.316227766	0.0	0.0	0.0	0.0	0.0	0.0	0.0	0.0	0.0	0.0	0.0	0.0	0.316227766	0.316227766	0.316227766	0.0	0.0	0.0	0.0	0.0	0.0	0.0	0.0	0.0	0.0	0.0	0.0	8	0.0	0	0	0	1.0	1.0	1.0	0.0	0.0	0.0	0.101270048	0.05		0.16
79	0.316227766	0.316227766	0.316227766	0.0	0.0	0.0	0.0	0.0	0.0	0.0	0.0	0.0	0.0	0.0	0.0	1.0	1.0	1.0	0.0	0.0	0.0	0.0	0.0	0.0	0.0	0.0	0.0	0.0	0.0	0.0	8	0.0	0	0	0	1.0	1.0	1.0	0.0	0.0	0.0	0.097309721	0.05		0.16
80	1.0	1.0	1.0	0.0	0.0	0.0	0.0	0.0	0.0	0.0	0.0	0.0	0.0	0.0	0.0	0.0	0.0	0.0	0.0	0.0	0.0	0.0	0.0	0.0	0.0	0.0	0.0	0.0	0.0	0.0	8	0.0	0	0	0	1.0	1.0	1.0	0.0	0.0	0.0	0.200749122	0.05		0.16
81	1.0	1.0	1.0	0.0	0.0	0.0	0.0	0.0	0.0	0.0	0.0	0.0	0.0	0.0	0.0	0.0001	0.0001	0.0001	0.0	0.0	0.0	0.0	0.0	0.0	0.0	0.0	0.0	0.0	0.0	0.0	8	0.0	0	0	0	1.0	1.0	1.0	0.0	0.0	0.0	0.205376051	0.05		0.16
82	1.0	1.0	1.0	0.0	0.0	0.0	0.0	0.0	0.0	0.0	0.0	0.0	0.0	0.0	0.0	0.000316228	0.000316228	0.000316228	0.0	0.0	0.0	0.0	0.0	0.0	0.0	0.0	0.0	0.0	0.0	0.0	8	0.0	0	0	0	1.0	1.0	1.0	0.0	0.0	0.0	0.203372657	0.05		0.16
83	1.0	1.0	1.0	0.0	0.0	0.0	0.0	0.0	0.0	0.0	0.0	0.0	0.0	0.0	0.0	0.001	0.001	0.001	0.0	0.0	0.0	0.0	0.0	0.0	0.0	0.0	0.0	0.0	0.0	0.0	8	0.0	0	0	0	1.0	1.0	1.0	0.0	0.0	0.0	0.177736669	0.05		0.16
84	1.0	1.0	1.0	0.0	0.0	0.0	0.0	0.0	0.0	0.0	0.0	0.0	0.0	0.0	0.0	0.003162278	0.003162278	0.003162278	0.0	0.0	0.0	0.0	0.0	0.0	0.0	0.0	0.0	0.0	0.0	0.0	8	0.0	0	0	0	1.0	1.0	1.0	0.0	0.0	0.0	0.145579765	0.05		0.16
85	1.0	1.0	1.0	0.0	0.0	0.0	0.0	0.0	0.0	0.0	0.0	0.0	0.0	0.0	0.0	0.01	0.01	0.01	0.0	0.0	0.0	0.0	0.0	0.0	0.0	0.0	0.0	0.0	0.0	0.0	8	0.0	0	0	0	1.0	1.0	1.0	0.0	0.0	0.0	0.125205744	0.05		0.16
86	1.0	1.0	1.0	0.0	0.0	0.0	0.0	0.0	0.0	0.0	0.0	0.0	0.0	0.0	0.0	0.031622777	0.031622777	0.031622777	0.0	0.0	0.0	0.0	0.0	0.0	0.0	0.0	0.0	0.0	0.0	0.0	8	0.0	0	0	0	1.0	1.0	1.0	0.0	0.0	0.0	0.111367607	0.05		0.16
87	1.0	1.0	1.0	0.0	0.0	0.0	0.0	0.0	0.0	0.0	0.0	0.0	0.0	0.0	0.0	0.1	0.1	0.1	0.0	0.0	0.0	0.0	0.0	0.0	0.0	0.0	0.0	0.0	0.0	0.0	8	0.0	0	0	0	1.0	1.0	1.0	0.0	0.0	0.0	0.101170685	0.05		0.16
88	1.0	1.0	1.0	0.0	0.0	0.0	0.0	0.0	0.0	0.0	0.0	0.0	0.0	0.0	0.0	0.316227766	0.316227766	0.316227766	0.0	0.0	0.0	0.0	0.0	0.0	0.0	0.0	0.0	0.0	0.0	0.0	8	0.0	0	0	0	1.0	1.0	1.0	0.0	0.0	0.0	0.094519358	0.05		0.16
89	1.0	1.0	1.0	0.0	0.0	0.0	0.0	0.0	0.0	0.0	0.0	0.0	0.0	0.0	0.0	1.0	1.0	1.0	0.0	0.0	0.0	0.0	0.0	0.0	0.0	0.0	0.0	0.0	0.0	0.0	8	0.0	0	0	0	1.0	1.0	1.0	0.0	0.0	0.0	0.09411099	0.05		0.16
90	3.16	3.16	3.16	0.0	0.0	0.0	0.0	0.0	0.0	0.0	0.0	0.0	0.0	0.0	0.0	0.0	0.0	0.0	0.0	0.0	0.0	0.0	0.0	0.0	0.0	0.0	0.0	0.0	0.0	0.0	8	0.0	0	0	0	1.0	1.0	1.0	0.0	0.0	0.0	0.161742606	0.05		0.16
91	3.16	3.16	3.16	0.0	0.0	0.0	0.0	0.0	0.0	0.0	0.0	0.0	0.0	0.0	0.0	0.0001	0.0001	0.0001	0.0	0.0	0.0	0.0	0.0	0.0	0.0	0.0	0.0	0.0	0.0	0.0	8	0.0	0	0	0	1.0	1.0	1.0	0.0	0.0	0.0	0.165171951	0.05		0.16
92	3.16	3.16	3.16	0.0	0.0	0.0	0.0	0.0	0.0	0.0	0.0	0.0	0.0	0.0	0.0	0.000316228	0.000316228	0.000316228	0.0	0.0	0.0	0.0	0.0	0.0	0.0	0.0	0.0	0.0	0.0	0.0	8	0.0	0	0	0	1.0	1.0	1.0	0.0	0.0	0.0	0.170609561	0.05		0.16
93	3.16	3.16	3.16	0.0	0.0	0.0	0.0	0.0	0.0	0.0	0.0	0.0	0.0	0.0	0.0	0.001	0.001	0.001	0.0	0.0	0.0	0.0	0.0	0.0	0.0	0.0	0.0	0.0	0.0	0.0	8	0.0	0	0	0	1.0	1.0	1.0	0.0	0.0	0.0	0.143825301	0.05		0.16
94	3.16	3.16	3.16	0.0	0.0	0.0	0.0	0.0	0.0	0.0	0.0	0.0	0.0	0.0	0.0	0.003162278	0.003162278	0.003162278	0.0	0.0	0.0	0.0	0.0	0.0	0.0	0.0	0.0	0.0	0.0	0.0	8	0.0	0	0	0	1.0	1.0	1.0	0.0	0.0	0.0	0.134157656	0.05		0.16
95	3.16	3.16	3.16	0.0	0.0	0.0	0.0	0.0	0.0	0.0	0.0	0.0	0.0	0.0	0.0	0.01	0.01	0.01	0.0	0.0	0.0	0.0	0.0	0.0	0.0	0.0	0.0	0.0	0.0	0.0	8	0.0	0	0	0	1.0	1.0	1.0	0.0	0.0	0.0	0.118851007	0.05		0.16
96	3.16	3.16	3.16	0.0	0.0	0.0	0.0	0.0	0.0	0.0	0.0	0.0	0.0	0.0	0.0	0.031622777	0.031622777	0.031622777	0.0	0.0	0.0	0.0	0.0	0.0	0.0	0.0	0.0	0.0	0.0	0.0	8	0.0	0	0	0	1.0	1.0	1.0	0.0	0.0	0.0	0.112816743	0.05		0.16
97	3.16	3.16	3.16	0.0	0.0	0.0	0.0	0.0	0.0	0.0	0.0	0.0	0.0	0.0	0.0	0.1	0.1	0.1	0.0	0.0	0.0	0.0	0.0	0.0	0.0	0.0	0.0	0.0	0.0	0.0	8	0.0	0	0	0	1.0	1.0	1.0	0.0	0.0	0.0	0.097126334	0.05		0.16
98	3.16	3.16	3.16	0.0	0.0	0.0	0.0	0.0	0.0	0.0	0.0	0.0	0.0	0.0	0.0	0.316227766	0.316227766	0.316227766	0.0	0.0	0.0	0.0	0.0	0.0	0.0	0.0	0.0	0.0	0.0	0.0	8	0.0	0	0	0	1.0	1.0	1.0	0.0	0.0	0.0	0.092161556	0.05		0.16
99	3.16	3.16	3.16	0.0	0.0	0.0	0.0	0.0	0.0	0.0	0.0	0.0	0.0	0.0	0.0	1.0	1.0	1.0	0.0	0.0	0.0	0.0	0.0	0.0	0.0	0.0	0.0	0.0	0.0	0.0	8	0.0	0	0	0	1.0	1.0	1.0	0.0	0.0	0.0	0.093209474	0.05		0.16
100	10.0	10.0	10.0	0.0	0.0	0.0	0.0	0.0	0.0	0.0	0.0	0.0	0.0	0.0	0.0	0.0	0.0	0.0	0.0	0.0	0.0	0.0	0.0	0.0	0.0	0.0	0.0	0.0	0.0	0.0	8	0.0	0	0	0	1.0	1.0	1.0	0.0	0.0	0.0	0.1869578	0.05		0.16
101	10.0	10.0	10.0	0.0	0.0	0.0	0.0	0.0	0.0	0.0	0.0	0.0	0.0	0.0	0.0	0.0001	0.0001	0.0001	0.0	0.0	0.0	0.0	0.0	0.0	0.0	0.0	0.0	0.0	0.0	0.0	8	0.0	0	0	0	1.0	1.0	1.0	0.0	0.0	0.0	0.177387497	0.05		0.16
102	10.0	10.0	10.0	0.0	0.0	0.0	0.0	0.0	0.0	0.0	0.0	0.0	0.0	0.0	0.0	0.000316228	0.000316228	0.000316228	0.0	0.0	0.0	0.0	0.0	0.0	0.0	0.0	0.0	0.0	0.0	0.0	8	0.0	0	0	0	1.0	1.0	1.0	0.0	0.0	0.0	0.202292875	0.05		0.16
103	10.0	10.0	10.0	0.0	0.0	0.0	0.0	0.0	0.0	0.0	0.0	0.0	0.0	0.0	0.0	0.001	0.001	0.001	0.0	0.0	0.0	0.0	0.0	0.0	0.0	0.0	0.0	0.0	0.0	0.0	8	0.0	0	0	0	1.0	1.0	1.0	0.0	0.0	0.0	0.18494924	0.05		0.16
104	10.0	10.0	10.0	0.0	0.0	0.0	0.0	0.0	0.0	0.0	0.0	0.0	0.0	0.0	0.0	0.003162278	0.003162278	0.003162278	0.0	0.0	0.0	0.0	0.0	0.0	0.0	0.0	0.0	0.0	0.0	0.0	8	0.0	0	0	0	1.0	1.0	1.0	0.0	0.0	0.0	0.157774292	0.05		0.16
105	10.0	10.0	10.0	0.0	0.0	0.0	0.0	0.0	0.0	0.0	0.0	0.0	0.0	0.0	0.0	0.01	0.01	0.01	0.0	0.0	0.0	0.0	0.0	0.0	0.0	0.0	0.0	0.0	0.0	0.0	8	0.0	0	0	0	1.0	1.0	1.0	0.0	0.0	0.0	0.132842102	0.05		0.16
106	10.0	10.0	10.0	0.0	0.0	0.0	0.0	0.0	0.0	0.0	0.0	0.0	0.0	0.0	0.0	0.031622777	0.031622777	0.031622777	0.0	0.0	0.0	0.0	0.0	0.0	0.0	0.0	0.0	0.0	0.0	0.0	8	0.0	0	0	0	1.0	1.0	1.0	0.0	0.0	0.0	0.105515088	0.05		0.16
107	10.0	10.0	10.0	0.0	0.0	0.0	0.0	0.0	0.0	0.0	0.0	0.0	0.0	0.0	0.0	0.1	0.1	0.1	0.0	0.0	0.0	0.0	0.0	0.0	0.0	0.0	0.0	0.0	0.0	0.0	8	0.0	0	0	0	1.0	1.0	1.0	0.0	0.0	0.0	0.090956484	0.05		0.16
108	10.0	10.0	10.0	0.0	0.0	0.0	0.0	0.0	0.0	0.0	0.0	0.0	0.0	0.0	0.0	0.316227766	0.316227766	0.316227766	0.0	0.0	0.0	0.0	0.0	0.0	0.0	0.0	0.0	0.0	0.0	0.0	8	0.0	0	0	0	1.0	1.0	1.0	0.0	0.0	0.0	0.091190844	0.05		0.16
109	10.0	10.0	10.0	0.0	0.0	0.0	0.0	0.0	0.0	0.0	0.0	0.0	0.0	0.0	0.0	1.0	1.0	1.0	0.0	0.0	0.0	0.0	0.0	0.0	0.0	0.0	0.0	0.0	0.0	0.0	8	0.0	0	0	0	1.0	1.0	1.0	0.0	0.0	0.0	0.091933391	0.05		0.16
110	0.0	0.0	0.0	0.0	0.0	0.0	0.0	0.0	0.0	0.0	0.0	0.0	0.0	0.0	0.0	0.0	0.0	0.0	0.0	0.0	0.0	0.0	0.0	0.0	0.0	0.0	0.0	0.0	0.0	0.0	8	0.0	100	0	0	1.0	1.0	1.0	0.0	0.0	0.0	0.991391797	0.05		0.16
111	0.0	0.0	0.0	0.0	0.0	0.0	0.0	0.0	0.0	0.0	0.0	0.0	0.0	0.0	0.0	0.0001	0.0001	0.0001	0.0	0.0	0.0	0.0	0.0	0.0	0.0	0.0	0.0	0.0	0.0	0.0	8	0.0	100	0	0	1.0	1.0	1.0	0.0	0.0	0.0	1.01277259	0.05		0.16
112	0.0	0.0	0.0	0.0	0.0	0.0	0.0	0.0	0.0	0.0	0.0	0.0	0.0	0.0	0.0	0.000316228	0.000316228	0.000316228	0.0	0.0	0.0	0.0	0.0	0.0	0.0	0.0	0.0	0.0	0.0	0.0	8	0.0	100	0	0	1.0	1.0	1.0	0.0	0.0	0.0	0.982131229	0.05		0.16
113	0.0	0.0	0.0	0.0	0.0	0.0	0.0	0.0	0.0	0.0	0.0	0.0	0.0	0.0	0.0	0.001	0.001	0.001	0.0	0.0	0.0	0.0	0.0	0.0	0.0	0.0	0.0	0.0	0.0	0.0	8	0.0	100	0	0	1.0	1.0	1.0	0.0	0.0	0.0	0.979265535	0.05		0.16
114	0.0	0.0	0.0	0.0	0.0	0.0	0.0	0.0	0.0	0.0	0.0	0.0	0.0	0.0	0.0	0.003162278	0.003162278	0.003162278	0.0	0.0	0.0	0.0	0.0	0.0	0.0	0.0	0.0	0.0	0.0	0.0	8	0.0	100	0	0	1.0	1.0	1.0	0.0	0.0	0.0	0.935947095	0.05		0.16
115	0.0	0.0	0.0	0.0	0.0	0.0	0.0	0.0	0.0	0.0	0.0	0.0	0.0	0.0	0.0	0.01	0.01	0.01	0.0	0.0	0.0	0.0	0.0	0.0	0.0	0.0	0.0	0.0	0.0	0.0	8	0.0	100	0	0	1.0	1.0	1.0	0.0	0.0	0.0	0.829206454	0.05		0.16
116	0.0	0.0	0.0	0.0	0.0	0.0	0.0	0.0	0.0	0.0	0.0	0.0	0.0	0.0	0.0	0.031622777	0.031622777	0.031622777	0.0	0.0	0.0	0.0	0.0	0.0	0.0	0.0	0.0	0.0	0.0	0.0	8	0.0	100	0	0	1.0	1.0	1.0	0.0	0.0	0.0	0.672809384	0.05		0.16
117	0.0	0.0	0.0	0.0	0.0	0.0	0.0	0.0	0.0	0.0	0.0	0.0	0.0	0.0	0.0	0.1	0.1	0.1	0.0	0.0	0.0	0.0	0.0	0.0	0.0	0.0	0.0	0.0	0.0	0.0	8	0.0	100	0	0	1.0	1.0	1.0	0.0	0.0	0.0	0.482716065	0.05		0.16
118	0.0	0.0	0.0	0.0	0.0	0.0	0.0	0.0	0.0	0.0	0.0	0.0	0.0	0.0	0.0	0.316227766	0.316227766	0.316227766	0.0	0.0	0.0	0.0	0.0	0.0	0.0	0.0	0.0	0.0	0.0	0.0	8	0.0	100	0	0	1.0	1.0	1.0	0.0	0.0	0.0	0.217546983	0.05		0.16
119	0.0	0.0	0.0	0.0	0.0	0.0	0.0	0.0	0.0	0.0	0.0	0.0	0.0	0.0	0.0	1.0	1.0	1.0	0.0	0.0	0.0	0.0	0.0	0.0	0.0	0.0	0.0	0.0	0.0	0.0	8	0.0	100	0	0	1.0	1.0	1.0	0.0	0.0	0.0	0.117221553	0.05		0.16
120	0.000316	0.000316	0.000316	0.0	0.0	0.0	0.0	0.0	0.0	0.0	0.0	0.0	0.0	0.0	0.0	0.0	0.0	0.0	0.0	0.0	0.0	0.0	0.0	0.0	0.0	0.0	0.0	0.0	0.0	0.0	8	0.0	100	0	0	1.0	1.0	1.0	0.0	0.0	0.0	1.098444074	0.05		0.16
121	0.000316	0.000316	0.000316	0.0	0.0	0.0	0.0	0.0	0.0	0.0	0.0	0.0	0.0	0.0	0.0	0.0001	0.0001	0.0001	0.0	0.0	0.0	0.0	0.0	0.0	0.0	0.0	0.0	0.0	0.0	0.0	8	0.0	100	0	0	1.0	1.0	1.0	0.0	0.0	0.0	1.086946428	0.05		0.16
122	0.000316	0.000316	0.000316	0.0	0.0	0.0	0.0	0.0	0.0	0.0	0.0	0.0	0.0	0.0	0.0	0.000316228	0.000316228	0.000316228	0.0	0.0	0.0	0.0	0.0	0.0	0.0	0.0	0.0	0.0	0.0	0.0	8	0.0	100	0	0	1.0	1.0	1.0	0.0	0.0	0.0	1.130383526	0.05		0.16
123	0.000316	0.000316	0.000316	0.0	0.0	0.0	0.0	0.0	0.0	0.0	0.0	0.0	0.0	0.0	0.0	0.001	0.001	0.001	0.0	0.0	0.0	0.0	0.0	0.0	0.0	0.0	0.0	0.0	0.0	0.0	8	0.0	100	0	0	1.0	1.0	1.0	0.0	0.0	0.0	1.026709163	0.05		0.16
124	0.000316	0.000316	0.000316	0.0	0.0	0.0	0.0	0.0	0.0	0.0	0.0	0.0	0.0	0.0	0.0	0.003162278	0.003162278	0.003162278	0.0	0.0	0.0	0.0	0.0	0.0	0.0	0.0	0.0	0.0	0.0	0.0	8	0.0	100	0	0	1.0	1.0	1.0	0.0	0.0	0.0	1.027647723	0.05		0.16
125	0.000316	0.000316	0.000316	0.0	0.0	0.0	0.0	0.0	0.0	0.0	0.0	0.0	0.0	0.0	0.0	0.01	0.01	0.01	0.0	0.0	0.0	0.0	0.0	0.0	0.0	0.0	0.0	0.0	0.0	0.0	8	0.0	100	0	0	1.0	1.0	1.0	0.0	0.0	0.0	0.927776039	0.05		0.16
126	0.000316	0.000316	0.000316	0.0	0.0	0.0	0.0	0.0	0.0	0.0	0.0	0.0	0.0	0.0	0.0	0.031622777	0.031622777	0.031622777	0.0	0.0	0.0	0.0	0.0	0.0	0.0	0.0	0.0	0.0	0.0	0.0	8	0.0	100	0	0	1.0	1.0	1.0	0.0	0.0	0.0	0.819979369	0.05		0.16
127	0.000316	0.000316	0.000316	0.0	0.0	0.0	0.0	0.0	0.0	0.0	0.0	0.0	0.0	0.0	0.0	0.1	0.1	0.1	0.0	0.0	0.0	0.0	0.0	0.0	0.0	0.0	0.0	0.0	0.0	0.0	8	0.0	100	0	0	1.0	1.0	1.0	0.0	0.0	0.0	0.539132032	0.05		0.16
128	0.000316	0.000316	0.000316	0.0	0.0	0.0	0.0	0.0	0.0	0.0	0.0	0.0	0.0	0.0	0.0	0.316227766	0.316227766	0.316227766	0.0	0.0	0.0	0.0	0.0	0.0	0.0	0.0	0.0	0.0	0.0	0.0	8	0.0	100	0	0	1.0	1.0	1.0	0.0	0.0	0.0	0.2274121	0.05		0.16
129	0.000316	0.000316	0.000316	0.0	0.0	0.0	0.0	0.0	0.0	0.0	0.0	0.0	0.0	0.0	0.0	1.0	1.0	1.0	0.0	0.0	0.0	0.0	0.0	0.0	0.0	0.0	0.0	0.0	0.0	0.0	8	0.0	100	0	0	1.0	1.0	1.0	0.0	0.0	0.0	0.110891297	0.05		0.16
130	0.001	0.001	0.001	0.0	0.0	0.0	0.0	0.0	0.0	0.0	0.0	0.0	0.0	0.0	0.0	0.0	0.0	0.0	0.0	0.0	0.0	0.0	0.0	0.0	0.0	0.0	0.0	0.0	0.0	0.0	8	0.0	100	0	0	1.0	1.0	1.0	0.0	0.0	0.0	1.051035093	0.05		0.16
131	0.001	0.001	0.001	0.0	0.0	0.0	0.0	0.0	0.0	0.0	0.0	0.0	0.0	0.0	0.0	0.0001	0.0001	0.0001	0.0	0.0	0.0	0.0	0.0	0.0	0.0	0.0	0.0	0.0	0.0	0.0	8	0.0	100	0	0	1.0	1.0	1.0	0.0	0.0	0.0	1.111212006	0.05		0.16
132	0.001	0.001	0.001	0.0	0.0	0.0	0.0	0.0	0.0	0.0	0.0	0.0	0.0	0.0	0.0	0.000316228	0.000316228	0.000316228	0.0	0.0	0.0	0.0	0.0	0.0	0.0	0.0	0.0	0.0	0.0	0.0	8	0.0	100	0	0	1.0	1.0	1.0	0.0	0.0	0.0	1.138280277	0.05		0.16
133	0.001	0.001	0.001	0.0	0.0	0.0	0.0	0.0	0.0	0.0	0.0	0.0	0.0	0.0	0.0	0.001	0.001	0.001	0.0	0.0	0.0	0.0	0.0	0.0	0.0	0.0	0.0	0.0	0.0	0.0	8	0.0	100	0	0	1.0	1.0	1.0	0.0	0.0	0.0	1.084016351	0.05		0.16
134	0.001	0.001	0.001	0.0	0.0	0.0	0.0	0.0	0.0	0.0	0.0	0.0	0.0	0.0	0.0	0.003162278	0.003162278	0.003162278	0.0	0.0	0.0	0.0	0.0	0.0	0.0	0.0	0.0	0.0	0.0	0.0	8	0.0	100	0	0	1.0	1.0	1.0	0.0	0.0	0.0	1.015626243	0.05		0.16
135	0.001	0.001	0.001	0.0	0.0	0.0	0.0	0.0	0.0	0.0	0.0	0.0	0.0	0.0	0.0	0.01	0.01	0.01	0.0	0.0	0.0	0.0	0.0	0.0	0.0	0.0	0.0	0.0	0.0	0.0	8	0.0	100	0	0	1.0	1.0	1.0	0.0	0.0	0.0	0.873262375	0.05		0.16
136	0.001	0.001	0.001	0.0	0.0	0.0	0.0	0.0	0.0	0.0	0.0	0.0	0.0	0.0	0.0	0.031622777	0.031622777	0.031622777	0.0	0.0	0.0	0.0	0.0	0.0	0.0	0.0	0.0	0.0	0.0	0.0	8	0.0	100	0	0	1.0	1.0	1.0	0.0	0.0	0.0	0.751391533	0.05		0.16
137	0.001	0.001	0.001	0.0	0.0	0.0	0.0	0.0	0.0	0.0	0.0	0.0	0.0	0.0	0.0	0.1	0.1	0.1	0.0	0.0	0.0	0.0	0.0	0.0	0.0	0.0	0.0	0.0	0.0	0.0	8	0.0	100	0	0	1.0	1.0	1.0	0.0	0.0	0.0	0.498726387	0.05		0.16
138	0.001	0.001	0.001	0.0	0.0	0.0	0.0	0.0	0.0	0.0	0.0	0.0	0.0	0.0	0.0	0.316227766	0.316227766	0.316227766	0.0	0.0	0.0	0.0	0.0	0.0	0.0	0.0	0.0	0.0	0.0	0.0	8	0.0	100	0	0	1.0	1.0	1.0	0.0	0.0	0.0	0.213223481	0.05		0.16
139	0.001	0.001	0.001	0.0	0.0	0.0	0.0	0.0	0.0	0.0	0.0	0.0	0.0	0.0	0.0	1.0	1.0	1.0	0.0	0.0	0.0	0.0	0.0	0.0	0.0	0.0	0.0	0.0	0.0	0.0	8	0.0	100	0	0	1.0	1.0	1.0	0.0	0.0	0.0	0.107540513	0.05		0.16
140	0.00316	0.00316	0.00316	0.0	0.0	0.0	0.0	0.0	0.0	0.0	0.0	0.0	0.0	0.0	0.0	0.0	0.0	0.0	0.0	0.0	0.0	0.0	0.0	0.0	0.0	0.0	0.0	0.0	0.0	0.0	8	0.0	100	0	0	1.0	1.0	1.0	0.0	0.0	0.0	1.050668281	0.05		0.16
141	0.00316	0.00316	0.00316	0.0	0.0	0.0	0.0	0.0	0.0	0.0	0.0	0.0	0.0	0.0	0.0	0.0001	0.0001	0.0001	0.0	0.0	0.0	0.0	0.0	0.0	0.0	0.0	0.0	0.0	0.0	0.0	8	0.0	100	0	0	1.0	1.0	1.0	0.0	0.0	0.0	1.130440374	0.05		0.16
142	0.00316	0.00316	0.00316	0.0	0.0	0.0	0.0	0.0	0.0	0.0	0.0	0.0	0.0	0.0	0.0	0.000316228	0.000316228	0.000316228	0.0	0.0	0.0	0.0	0.0	0.0	0.0	0.0	0.0	0.0	0.0	0.0	8	0.0	100	0	0	1.0	1.0	1.0	0.0	0.0	0.0	1.171269314	0.05		0.16
143	0.00316	0.00316	0.00316	0.0	0.0	0.0	0.0	0.0	0.0	0.0	0.0	0.0	0.0	0.0	0.0	0.001	0.001	0.001	0.0	0.0	0.0	0.0	0.0	0.0	0.0	0.0	0.0	0.0	0.0	0.0	8	0.0	100	0	0	1.0	1.0	1.0	0.0	0.0	0.0	1.04017678	0.05		0.16
144	0.00316	0.00316	0.00316	0.0	0.0	0.0	0.0	0.0	0.0	0.0	0.0	0.0	0.0	0.0	0.0	0.003162278	0.003162278	0.003162278	0.0	0.0	0.0	0.0	0.0	0.0	0.0	0.0	0.0	0.0	0.0	0.0	8	0.0	100	0	0	1.0	1.0	1.0	0.0	0.0	0.0	1.031802344	0.05		0.16
145	0.00316	0.00316	0.00316	0.0	0.0	0.0	0.0	0.0	0.0	0.0	0.0	0.0	0.0	0.0	0.0	0.01	0.01	0.01	0.0	0.0	0.0	0.0	0.0	0.0	0.0	0.0	0.0	0.0	0.0	0.0	8	0.0	100	0	0	1.0	1.0	1.0	0.0	0.0	0.0	0.887244685	0.05		0.16
146	0.00316	0.00316	0.00316	0.0	0.0	0.0	0.0	0.0	0.0	0.0	0.0	0.0	0.0	0.0	0.0	0.031622777	0.031622777	0.031622777	0.0	0.0	0.0	0.0	0.0	0.0	0.0	0.0	0.0	0.0	0.0	0.0	8	0.0	100	0	0	1.0	1.0	1.0	0.0	0.0	0.0	0.769367158	0.05		0.16
147	0.00316	0.00316	0.00316	0.0	0.0	0.0	0.0	0.0	0.0	0.0	0.0	0.0	0.0	0.0	0.0	0.1	0.1	0.1	0.0	0.0	0.0	0.0	0.0	0.0	0.0	0.0	0.0	0.0	0.0	0.0	8	0.0	100	0	0	1.0	1.0	1.0	0.0	0.0	0.0	0.496272576	0.05		0.16
148	0.00316	0.00316	0.00316	0.0	0.0	0.0	0.0	0.0	0.0	0.0	0.0	0.0	0.0	0.0	0.0	0.316227766	0.316227766	0.316227766	0.0	0.0	0.0	0.0	0.0	0.0	0.0	0.0	0.0	0.0	0.0	0.0	8	0.0	100	0	0	1.0	1.0	1.0	0.0	0.0	0.0	0.212883173	0.05		0.16
149	0.00316	0.00316	0.00316	0.0	0.0	0.0	0.0	0.0	0.0	0.0	0.0	0.0	0.0	0.0	0.0	1.0	1.0	1.0	0.0	0.0	0.0	0.0	0.0	0.0	0.0	0.0	0.0	0.0	0.0	0.0	8	0.0	100	0	0	1.0	1.0	1.0	0.0	0.0	0.0	0.106458979	0.05		0.16
150	0.01	0.01	0.01	0.0	0.0	0.0	0.0	0.0	0.0	0.0	0.0	0.0	0.0	0.0	0.0	0.0	0.0	0.0	0.0	0.0	0.0	0.0	0.0	0.0	0.0	0.0	0.0	0.0	0.0	0.0	8	0.0	100	0	0	1.0	1.0	1.0	0.0	0.0	0.0	1.025443866	0.05		0.16
151	0.01	0.01	0.01	0.0	0.0	0.0	0.0	0.0	0.0	0.0	0.0	0.0	0.0	0.0	0.0	0.0001	0.0001	0.0001	0.0	0.0	0.0	0.0	0.0	0.0	0.0	0.0	0.0	0.0	0.0	0.0	8	0.0	100	0	0	1.0	1.0	1.0	0.0	0.0	0.0	1.040880979	0.05		0.16
152	0.01	0.01	0.01	0.0	0.0	0.0	0.0	0.0	0.0	0.0	0.0	0.0	0.0	0.0	0.0	0.000316228	0.000316228	0.000316228	0.0	0.0	0.0	0.0	0.0	0.0	0.0	0.0	0.0	0.0	0.0	0.0	8	0.0	100	0	0	1.0	1.0	1.0	0.0	0.0	0.0	1.040548282	0.05		0.16
153	0.01	0.01	0.01	0.0	0.0	0.0	0.0	0.0	0.0	0.0	0.0	0.0	0.0	0.0	0.0	0.001	0.001	0.001	0.0	0.0	0.0	0.0	0.0	0.0	0.0	0.0	0.0	0.0	0.0	0.0	8	0.0	100	0	0	1.0	1.0	1.0	0.0	0.0	0.0	0.957778307	0.05		0.16
154	0.01	0.01	0.01	0.0	0.0	0.0	0.0	0.0	0.0	0.0	0.0	0.0	0.0	0.0	0.0	0.003162278	0.003162278	0.003162278	0.0	0.0	0.0	0.0	0.0	0.0	0.0	0.0	0.0	0.0	0.0	0.0	8	0.0	100	0	0	1.0	1.0	1.0	0.0	0.0	0.0	1.003744301	0.05		0.16
155	0.01	0.01	0.01	0.0	0.0	0.0	0.0	0.0	0.0	0.0	0.0	0.0	0.0	0.0	0.0	0.01	0.01	0.01	0.0	0.0	0.0	0.0	0.0	0.0	0.0	0.0	0.0	0.0	0.0	0.0	8	0.0	100	0	0	1.0	1.0	1.0	0.0	0.0	0.0	0.902132394	0.05		0.16
156	0.01	0.01	0.01	0.0	0.0	0.0	0.0	0.0	0.0	0.0	0.0	0.0	0.0	0.0	0.0	0.031622777	0.031622777	0.031622777	0.0	0.0	0.0	0.0	0.0	0.0	0.0	0.0	0.0	0.0	0.0	0.0	8	0.0	100	0	0	1.0	1.0	1.0	0.0	0.0	0.0	0.738382881	0.05		0.16
157	0.01	0.01	0.01	0.0	0.0	0.0	0.0	0.0	0.0	0.0	0.0	0.0	0.0	0.0	0.0	0.1	0.1	0.1	0.0	0.0	0.0	0.0	0.0	0.0	0.0	0.0	0.0	0.0	0.0	0.0	8	0.0	100	0	0	1.0	1.0	1.0	0.0	0.0	0.0	0.472661882	0.05		0.16
158	0.01	0.01	0.01	0.0	0.0	0.0	0.0	0.0	0.0	0.0	0.0	0.0	0.0	0.0	0.0	0.316227766	0.316227766	0.316227766	0.0	0.0	0.0	0.0	0.0	0.0	0.0	0.0	0.0	0.0	0.0	0.0	8	0.0	100	0	0	1.0	1.0	1.0	0.0	0.0	0.0	0.212788414	0.05		0.16
159	0.01	0.01	0.01	0.0	0.0	0.0	0.0	0.0	0.0	0.0	0.0	0.0	0.0	0.0	0.0	1.0	1.0	1.0	0.0	0.0	0.0	0.0	0.0	0.0	0.0	0.0	0.0	0.0	0.0	0.0	8	0.0	100	0	0	1.0	1.0	1.0	0.0	0.0	0.0	0.107458862	0.05		0.16
160	0.0316	0.0316	0.0316	0.0	0.0	0.0	0.0	0.0	0.0	0.0	0.0	0.0	0.0	0.0	0.0	0.0	0.0	0.0	0.0	0.0	0.0	0.0	0.0	0.0	0.0	0.0	0.0	0.0	0.0	0.0	8	0.0	100	0	0	1.0	1.0	1.0	0.0	0.0	0.0	0.843258058	0.05		0.16
161	0.0316	0.0316	0.0316	0.0	0.0	0.0	0.0	0.0	0.0	0.0	0.0	0.0	0.0	0.0	0.0	0.0001	0.0001	0.0001	0.0	0.0	0.0	0.0	0.0	0.0	0.0	0.0	0.0	0.0	0.0	0.0	8	0.0	100	0	0	1.0	1.0	1.0	0.0	0.0	0.0	0.9119055	0.05		0.16
162	0.0316	0.0316	0.0316	0.0	0.0	0.0	0.0	0.0	0.0	0.0	0.0	0.0	0.0	0.0	0.0	0.000316228	0.000316228	0.000316228	0.0	0.0	0.0	0.0	0.0	0.0	0.0	0.0	0.0	0.0	0.0	0.0	8	0.0	100	0	0	1.0	1.0	1.0	0.0	0.0	0.0	0.901999739	0.05		0.16
163	0.0316	0.0316	0.0316	0.0	0.0	0.0	0.0	0.0	0.0	0.0	0.0	0.0	0.0	0.0	0.0	0.001	0.001	0.001	0.0	0.0	0.0	0.0	0.0	0.0	0.0	0.0	0.0	0.0	0.0	0.0	8	0.0	100	0	0	1.0	1.0	1.0	0.0	0.0	0.0	0.933093392	0.05		0.16
164	0.0316	0.0316	0.0316	0.0	0.0	0.0	0.0	0.0	0.0	0.0	0.0	0.0	0.0	0.0	0.0	0.003162278	0.003162278	0.003162278	0.0	0.0	0.0	0.0	0.0	0.0	0.0	0.0	0.0	0.0	0.0	0.0	8	0.0	100	0	0	1.0	1.0	1.0	0.0	0.0	0.0	0.854235902	0.05		0.16
165	0.0316	0.0316	0.0316	0.0	0.0	0.0	0.0	0.0	0.0	0.0	0.0	0.0	0.0	0.0	0.0	0.01	0.01	0.01	0.0	0.0	0.0	0.0	0.0	0.0	0.0	0.0	0.0	0.0	0.0	0.0	8	0.0	100	0	0	1.0	1.0	1.0	0.0	0.0	0.0	0.817759608	0.05		0.16
166	0.0316	0.0316	0.0316	0.0	0.0	0.0	0.0	0.0	0.0	0.0	0.0	0.0	0.0	0.0	0.0	0.031622777	0.031622777	0.031622777	0.0	0.0	0.0	0.0	0.0	0.0	0.0	0.0	0.0	0.0	0.0	0.0	8	0.0	100	0	0	1.0	1.0	1.0	0.0	0.0	0.0	0.698955611	0.05		0.16
167	0.0316	0.0316	0.0316	0.0	0.0	0.0	0.0	0.0	0.0	0.0	0.0	0.0	0.0	0.0	0.0	0.1	0.1	0.1	0.0	0.0	0.0	0.0	0.0	0.0	0.0	0.0	0.0	0.0	0.0	0.0	8	0.0	100	0	0	1.0	1.0	1.0	0.0	0.0	0.0	0.466968587	0.05		0.16
168	0.0316	0.0316	0.0316	0.0	0.0	0.0	0.0	0.0	0.0	0.0	0.0	0.0	0.0	0.0	0.0	0.316227766	0.316227766	0.316227766	0.0	0.0	0.0	0.0	0.0	0.0	0.0	0.0	0.0	0.0	0.0	0.0	8	0.0	100	0	0	1.0	1.0	1.0	0.0	0.0	0.0	0.211385486	0.05		0.16
169	0.0316	0.0316	0.0316	0.0	0.0	0.0	0.0	0.0	0.0	0.0	0.0	0.0	0.0	0.0	0.0	1.0	1.0	1.0	0.0	0.0	0.0	0.0	0.0	0.0	0.0	0.0	0.0	0.0	0.0	0.0	8	0.0	100	0	0	1.0	1.0	1.0	0.0	0.0	0.0	0.108639388	0.05		0.16
170	0.1	0.1	0.1	0.0	0.0	0.0	0.0	0.0	0.0	0.0	0.0	0.0	0.0	0.0	0.0	0.0	0.0	0.0	0.0	0.0	0.0	0.0	0.0	0.0	0.0	0.0	0.0	0.0	0.0	0.0	8	0.0	100	0	0	1.0	1.0	1.0	0.0	0.0	0.0	0.823615174	0.05		0.16
171	0.1	0.1	0.1	0.0	0.0	0.0	0.0	0.0	0.0	0.0	0.0	0.0	0.0	0.0	0.0	0.0001	0.0001	0.0001	0.0	0.0	0.0	0.0	0.0	0.0	0.0	0.0	0.0	0.0	0.0	0.0	8	0.0	100	0	0	1.0	1.0	1.0	0.0	0.0	0.0	0.843746405	0.05		0.16
172	0.1	0.1	0.1	0.0	0.0	0.0	0.0	0.0	0.0	0.0	0.0	0.0	0.0	0.0	0.0	0.000316228	0.000316228	0.000316228	0.0	0.0	0.0	0.0	0.0	0.0	0.0	0.0	0.0	0.0	0.0	0.0	8	0.0	100	0	0	1.0	1.0	1.0	0.0	0.0	0.0	0.966746662	0.05		0.16
173	0.1	0.1	0.1	0.0	0.0	0.0	0.0	0.0	0.0	0.0	0.0	0.0	0.0	0.0	0.0	0.001	0.001	0.001	0.0	0.0	0.0	0.0	0.0	0.0	0.0	0.0	0.0	0.0	0.0	0.0	8	0.0	100	0	0	1.0	1.0	1.0	0.0	0.0	0.0	0.947672503	0.05		0.16
174	0.1	0.1	0.1	0.0	0.0	0.0	0.0	0.0	0.0	0.0	0.0	0.0	0.0	0.0	0.0	0.003162278	0.003162278	0.003162278	0.0	0.0	0.0	0.0	0.0	0.0	0.0	0.0	0.0	0.0	0.0	0.0	8	0.0	100	0	0	1.0	1.0	1.0	0.0	0.0	0.0	0.882406327	0.05		0.16
175	0.1	0.1	0.1	0.0	0.0	0.0	0.0	0.0	0.0	0.0	0.0	0.0	0.0	0.0	0.0	0.01	0.01	0.01	0.0	0.0	0.0	0.0	0.0	0.0	0.0	0.0	0.0	0.0	0.0	0.0	8	0.0	100	0	0	1.0	1.0	1.0	0.0	0.0	0.0	0.755447049	0.05		0.16
176	0.1	0.1	0.1	0.0	0.0	0.0	0.0	0.0	0.0	0.0	0.0	0.0	0.0	0.0	0.0	0.031622777	0.031622777	0.031622777	0.0	0.0	0.0	0.0	0.0	0.0	0.0	0.0	0.0	0.0	0.0	0.0	8	0.0	100	0	0	1.0	1.0	1.0	0.0	0.0	0.0	0.699332786	0.05		0.16
177	0.1	0.1	0.1	0.0	0.0	0.0	0.0	0.0	0.0	0.0	0.0	0.0	0.0	0.0	0.0	0.1	0.1	0.1	0.0	0.0	0.0	0.0	0.0	0.0	0.0	0.0	0.0	0.0	0.0	0.0	8	0.0	100	0	0	1.0	1.0	1.0	0.0	0.0	0.0	0.436561491	0.05		0.16
178	0.1	0.1	0.1	0.0	0.0	0.0	0.0	0.0	0.0	0.0	0.0	0.0	0.0	0.0	0.0	0.316227766	0.316227766	0.316227766	0.0	0.0	0.0	0.0	0.0	0.0	0.0	0.0	0.0	0.0	0.0	0.0	8	0.0	100	0	0	1.0	1.0	1.0	0.0	0.0	0.0	0.21163099	0.05		0.16
179	0.1	0.1	0.1	0.0	0.0	0.0	0.0	0.0	0.0	0.0	0.0	0.0	0.0	0.0	0.0	1.0	1.0	1.0	0.0	0.0	0.0	0.0	0.0	0.0	0.0	0.0	0.0	0.0	0.0	0.0	8	0.0	100	0	0	1.0	1.0	1.0	0.0	0.0	0.0	0.111547312	0.05		0.16
180	0.316227766	0.316227766	0.316227766	0.0	0.0	0.0	0.0	0.0	0.0	0.0	0.0	0.0	0.0	0.0	0.0	0.0	0.0	0.0	0.0	0.0	0.0	0.0	0.0	0.0	0.0	0.0	0.0	0.0	0.0	0.0	8	0.0	100	0	0	1.0	1.0	1.0	0.0	0.0	0.0	0.764621144	0.05		0.16
181	0.316227766	0.316227766	0.316227766	0.0	0.0	0.0	0.0	0.0	0.0	0.0	0.0	0.0	0.0	0.0	0.0	0.0001	0.0001	0.0001	0.0	0.0	0.0	0.0	0.0	0.0	0.0	0.0	0.0	0.0	0.0	0.0	8	0.0	100	0	0	1.0	1.0	1.0	0.0	0.0	0.0	0.827388769	0.05		0.16
182	0.316227766	0.316227766	0.316227766	0.0	0.0	0.0	0.0	0.0	0.0	0.0	0.0	0.0	0.0	0.0	0.0	0.000316228	0.000316228	0.000316228	0.0	0.0	0.0	0.0	0.0	0.0	0.0	0.0	0.0	0.0	0.0	0.0	8	0.0	100	0	0	1.0	1.0	1.0	0.0	0.0	0.0	0.843133043	0.05		0.16
183	0.316227766	0.316227766	0.316227766	0.0	0.0	0.0	0.0	0.0	0.0	0.0	0.0	0.0	0.0	0.0	0.0	0.001	0.001	0.001	0.0	0.0	0.0	0.0	0.0	0.0	0.0	0.0	0.0	0.0	0.0	0.0	8	0.0	100	0	0	1.0	1.0	1.0	0.0	0.0	0.0	0.88205157	0.05		0.16
184	0.316227766	0.316227766	0.316227766	0.0	0.0	0.0	0.0	0.0	0.0	0.0	0.0	0.0	0.0	0.0	0.0	0.003162278	0.003162278	0.003162278	0.0	0.0	0.0	0.0	0.0	0.0	0.0	0.0	0.0	0.0	0.0	0.0	8	0.0	100	0	0	1.0	1.0	1.0	0.0	0.0	0.0	0.815362735	0.05		0.16
185	0.316227766	0.316227766	0.316227766	0.0	0.0	0.0	0.0	0.0	0.0	0.0	0.0	0.0	0.0	0.0	0.0	0.01	0.01	0.01	0.0	0.0	0.0	0.0	0.0	0.0	0.0	0.0	0.0	0.0	0.0	0.0	8	0.0	100	0	0	1.0	1.0	1.0	0.0	0.0	0.0	0.767448031	0.05		0.16
186	0.316227766	0.316227766	0.316227766	0.0	0.0	0.0	0.0	0.0	0.0	0.0	0.0	0.0	0.0	0.0	0.0	0.031622777	0.031622777	0.031622777	0.0	0.0	0.0	0.0	0.0	0.0	0.0	0.0	0.0	0.0	0.0	0.0	8	0.0	100	0	0	1.0	1.0	1.0	0.0	0.0	0.0	0.625572853	0.05		0.16
187	0.316227766	0.316227766	0.316227766	0.0	0.0	0.0	0.0	0.0	0.0	0.0	0.0	0.0	0.0	0.0	0.0	0.1	0.1	0.1	0.0	0.0	0.0	0.0	0.0	0.0	0.0	0.0	0.0	0.0	0.0	0.0	8	0.0	100	0	0	1.0	1.0	1.0	0.0	0.0	0.0	0.458328879	0.05		0.16
188	0.316227766	0.316227766	0.316227766	0.0	0.0	0.0	0.0	0.0	0.0	0.0	0.0	0.0	0.0	0.0	0.0	0.316227766	0.316227766	0.316227766	0.0	0.0	0.0	0.0	0.0	0.0	0.0	0.0	0.0	0.0	0.0	0.0	8	0.0	100	0	0	1.0	1.0	1.0	0.0	0.0	0.0	0.206430952	0.05		0.16
189	0.316227766	0.316227766	0.316227766	0.0	0.0	0.0	0.0	0.0	0.0	0.0	0.0	0.0	0.0	0.0	0.0	1.0	1.0	1.0	0.0	0.0	0.0	0.0	0.0	0.0	0.0	0.0	0.0	0.0	0.0	0.0	8	0.0	100	0	0	1.0	1.0	1.0	0.0	0.0	0.0	0.109327991	0.05		0.16
190	1.0	1.0	1.0	0.0	0.0	0.0	0.0	0.0	0.0	0.0	0.0	0.0	0.0	0.0	0.0	0.0	0.0	0.0	0.0	0.0	0.0	0.0	0.0	0.0	0.0	0.0	0.0	0.0	0.0	0.0	8	0.0	100	0	0	1.0	1.0	1.0	0.0	0.0	0.0	0.754317471	0.05		0.16
191	1.0	1.0	1.0	0.0	0.0	0.0	0.0	0.0	0.0	0.0	0.0	0.0	0.0	0.0	0.0	0.0001	0.0001	0.0001	0.0	0.0	0.0	0.0	0.0	0.0	0.0	0.0	0.0	0.0	0.0	0.0	8	0.0	100	0	0	1.0	1.0	1.0	0.0	0.0	0.0	0.763541484	0.05		0.16
192	1.0	1.0	1.0	0.0	0.0	0.0	0.0	0.0	0.0	0.0	0.0	0.0	0.0	0.0	0.0	0.000316228	0.000316228	0.000316228	0.0	0.0	0.0	0.0	0.0	0.0	0.0	0.0	0.0	0.0	0.0	0.0	8	0.0	100	0	0	1.0	1.0	1.0	0.0	0.0	0.0	0.814822526	0.05		0.16
193	1.0	1.0	1.0	0.0	0.0	0.0	0.0	0.0	0.0	0.0	0.0	0.0	0.0	0.0	0.0	0.001	0.001	0.001	0.0	0.0	0.0	0.0	0.0	0.0	0.0	0.0	0.0	0.0	0.0	0.0	8	0.0	100	0	0	1.0	1.0	1.0	0.0	0.0	0.0	0.808430468	0.05		0.16
194	1.0	1.0	1.0	0.0	0.0	0.0	0.0	0.0	0.0	0.0	0.0	0.0	0.0	0.0	0.0	0.003162278	0.003162278	0.003162278	0.0	0.0	0.0	0.0	0.0	0.0	0.0	0.0	0.0	0.0	0.0	0.0	8	0.0	100	0	0	1.0	1.0	1.0	0.0	0.0	0.0	0.745630229	0.05		0.16
195	1.0	1.0	1.0	0.0	0.0	0.0	0.0	0.0	0.0	0.0	0.0	0.0	0.0	0.0	0.0	0.01	0.01	0.01	0.0	0.0	0.0	0.0	0.0	0.0	0.0	0.0	0.0	0.0	0.0	0.0	8	0.0	100	0	0	1.0	1.0	1.0	0.0	0.0	0.0	0.712643013	0.05		0.16
196	1.0	1.0	1.0	0.0	0.0	0.0	0.0	0.0	0.0	0.0	0.0	0.0	0.0	0.0	0.0	0.031622777	0.031622777	0.031622777	0.0	0.0	0.0	0.0	0.0	0.0	0.0	0.0	0.0	0.0	0.0	0.0	8	0.0	100	0	0	1.0	1.0	1.0	0.0	0.0	0.0	0.606273561	0.05		0.16
197	1.0	1.0	1.0	0.0	0.0	0.0	0.0	0.0	0.0	0.0	0.0	0.0	0.0	0.0	0.0	0.1	0.1	0.1	0.0	0.0	0.0	0.0	0.0	0.0	0.0	0.0	0.0	0.0	0.0	0.0	8	0.0	100	0	0	1.0	1.0	1.0	0.0	0.0	0.0	0.36279393	0.05		0.16
198	1.0	1.0	1.0	0.0	0.0	0.0	0.0	0.0	0.0	0.0	0.0	0.0	0.0	0.0	0.0	0.316227766	0.316227766	0.316227766	0.0	0.0	0.0	0.0	0.0	0.0	0.0	0.0	0.0	0.0	0.0	0.0	8	0.0	100	0	0	1.0	1.0	1.0	0.0	0.0	0.0	0.177472634	0.05		0.16
199	1.0	1.0	1.0	0.0	0.0	0.0	0.0	0.0	0.0	0.0	0.0	0.0	0.0	0.0	0.0	1.0	1.0	1.0	0.0	0.0	0.0	0.0	0.0	0.0	0.0	0.0	0.0	0.0	0.0	0.0	8	0.0	100	0	0	1.0	1.0	1.0	0.0	0.0	0.0	0.103589455	0.05		0.16
200	3.16	3.16	3.16	0.0	0.0	0.0	0.0	0.0	0.0	0.0	0.0	0.0	0.0	0.0	0.0	0.0	0.0	0.0	0.0	0.0	0.0	0.0	0.0	0.0	0.0	0.0	0.0	0.0	0.0	0.0	8	0.0	100	0	0	1.0	1.0	1.0	0.0	0.0	0.0	0.690005049	0.05		0.16
201	3.16	3.16	3.16	0.0	0.0	0.0	0.0	0.0	0.0	0.0	0.0	0.0	0.0	0.0	0.0	0.0001	0.0001	0.0001	0.0	0.0	0.0	0.0	0.0	0.0	0.0	0.0	0.0	0.0	0.0	0.0	8	0.0	100	0	0	1.0	1.0	1.0	0.0	0.0	0.0	0.729972935	0.05		0.16
202	3.16	3.16	3.16	0.0	0.0	0.0	0.0	0.0	0.0	0.0	0.0	0.0	0.0	0.0	0.0	0.000316228	0.000316228	0.000316228	0.0	0.0	0.0	0.0	0.0	0.0	0.0	0.0	0.0	0.0	0.0	0.0	8	0.0	100	0	0	1.0	1.0	1.0	0.0	0.0	0.0	0.73101375	0.05		0.16
203	3.16	3.16	3.16	0.0	0.0	0.0	0.0	0.0	0.0	0.0	0.0	0.0	0.0	0.0	0.0	0.001	0.001	0.001	0.0	0.0	0.0	0.0	0.0	0.0	0.0	0.0	0.0	0.0	0.0	0.0	8	0.0	100	0	0	1.0	1.0	1.0	0.0	0.0	0.0	0.772337286	0.05		0.16
204	3.16	3.16	3.16	0.0	0.0	0.0	0.0	0.0	0.0	0.0	0.0	0.0	0.0	0.0	0.0	0.003162278	0.003162278	0.003162278	0.0	0.0	0.0	0.0	0.0	0.0	0.0	0.0	0.0	0.0	0.0	0.0	8	0.0	100	0	0	1.0	1.0	1.0	0.0	0.0	0.0	0.66327776	0.05		0.16
205	3.16	3.16	3.16	0.0	0.0	0.0	0.0	0.0	0.0	0.0	0.0	0.0	0.0	0.0	0.0	0.01	0.01	0.01	0.0	0.0	0.0	0.0	0.0	0.0	0.0	0.0	0.0	0.0	0.0	0.0	8	0.0	100	0	0	1.0	1.0	1.0	0.0	0.0	0.0	0.562177113	0.05		0.16
206	3.16	3.16	3.16	0.0	0.0	0.0	0.0	0.0	0.0	0.0	0.0	0.0	0.0	0.0	0.0	0.031622777	0.031622777	0.031622777	0.0	0.0	0.0	0.0	0.0	0.0	0.0	0.0	0.0	0.0	0.0	0.0	8	0.0	100	0	0	1.0	1.0	1.0	0.0	0.0	0.0	0.414457719	0.05		0.16
207	3.16	3.16	3.16	0.0	0.0	0.0	0.0	0.0	0.0	0.0	0.0	0.0	0.0	0.0	0.0	0.1	0.1	0.1	0.0	0.0	0.0	0.0	0.0	0.0	0.0	0.0	0.0	0.0	0.0	0.0	8	0.0	100	0	0	1.0	1.0	1.0	0.0	0.0	0.0	0.214539481	0.05		0.16
208	3.16	3.16	3.16	0.0	0.0	0.0	0.0	0.0	0.0	0.0	0.0	0.0	0.0	0.0	0.0	0.316227766	0.316227766	0.316227766	0.0	0.0	0.0	0.0	0.0	0.0	0.0	0.0	0.0	0.0	0.0	0.0	8	0.0	100	0	0	1.0	1.0	1.0	0.0	0.0	0.0	0.115234603	0.05		0.16
209	3.16	3.16	3.16	0.0	0.0	0.0	0.0	0.0	0.0	0.0	0.0	0.0	0.0	0.0	0.0	1.0	1.0	1.0	0.0	0.0	0.0	0.0	0.0	0.0	0.0	0.0	0.0	0.0	0.0	0.0	8	0.0	100	0	0	1.0	1.0	1.0	0.0	0.0	0.0	0.092951357	0.05		0.16
210	10.0	10.0	10.0	0.0	0.0	0.0	0.0	0.0	0.0	0.0	0.0	0.0	0.0	0.0	0.0	0.0	0.0	0.0	0.0	0.0	0.0	0.0	0.0	0.0	0.0	0.0	0.0	0.0	0.0	0.0	8	0.0	100	0	0	1.0	1.0	1.0	0.0	0.0	0.0	0.540570142	0.05		0.16
211	10.0	10.0	10.0	0.0	0.0	0.0	0.0	0.0	0.0	0.0	0.0	0.0	0.0	0.0	0.0	0.0001	0.0001	0.0001	0.0	0.0	0.0	0.0	0.0	0.0	0.0	0.0	0.0	0.0	0.0	0.0	8	0.0	100	0	0	1.0	1.0	1.0	0.0	0.0	0.0	0.516512618	0.05		0.16
212	10.0	10.0	10.0	0.0	0.0	0.0	0.0	0.0	0.0	0.0	0.0	0.0	0.0	0.0	0.0	0.000316228	0.000316228	0.000316228	0.0	0.0	0.0	0.0	0.0	0.0	0.0	0.0	0.0	0.0	0.0	0.0	8	0.0	100	0	0	1.0	1.0	1.0	0.0	0.0	0.0	0.524380448	0.05		0.16
213	10.0	10.0	10.0	0.0	0.0	0.0	0.0	0.0	0.0	0.0	0.0	0.0	0.0	0.0	0.0	0.001	0.001	0.001	0.0	0.0	0.0	0.0	0.0	0.0	0.0	0.0	0.0	0.0	0.0	0.0	8	0.0	100	0	0	1.0	1.0	1.0	0.0	0.0	0.0	0.486462859	0.05		0.16
214	10.0	10.0	10.0	0.0	0.0	0.0	0.0	0.0	0.0	0.0	0.0	0.0	0.0	0.0	0.0	0.003162278	0.003162278	0.003162278	0.0	0.0	0.0	0.0	0.0	0.0	0.0	0.0	0.0	0.0	0.0	0.0	8	0.0	100	0	0	1.0	1.0	1.0	0.0	0.0	0.0	0.440792683	0.05		0.16
215	10.0	10.0	10.0	0.0	0.0	0.0	0.0	0.0	0.0	0.0	0.0	0.0	0.0	0.0	0.0	0.01	0.01	0.01	0.0	0.0	0.0	0.0	0.0	0.0	0.0	0.0	0.0	0.0	0.0	0.0	8	0.0	100	0	0	1.0	1.0	1.0	0.0	0.0	0.0	0.322601152	0.05		0.16
216	10.0	10.0	10.0	0.0	0.0	0.0	0.0	0.0	0.0	0.0	0.0	0.0	0.0	0.0	0.0	0.031622777	0.031622777	0.031622777	0.0	0.0	0.0	0.0	0.0	0.0	0.0	0.0	0.0	0.0	0.0	0.0	8	0.0	100	0	0	1.0	1.0	1.0	0.0	0.0	0.0	0.187385886	0.05		0.16
217	10.0	10.0	10.0	0.0	0.0	0.0	0.0	0.0	0.0	0.0	0.0	0.0	0.0	0.0	0.0	0.1	0.1	0.1	0.0	0.0	0.0	0.0	0.0	0.0	0.0	0.0	0.0	0.0	0.0	0.0	8	0.0	100	0	0	1.0	1.0	1.0	0.0	0.0	0.0	0.10747196	0.05		0.16
218	10.0	10.0	10.0	0.0	0.0	0.0	0.0	0.0	0.0	0.0	0.0	0.0	0.0	0.0	0.0	0.316227766	0.316227766	0.316227766	0.0	0.0	0.0	0.0	0.0	0.0	0.0	0.0	0.0	0.0	0.0	0.0	8	0.0	100	0	0	1.0	1.0	1.0	0.0	0.0	0.0	0.091363229	0.05		0.16
219	10.0	10.0	10.0	0.0	0.0	0.0	0.0	0.0	0.0	0.0	0.0	0.0	0.0	0.0	0.0	1.0	1.0	1.0	0.0	0.0	0.0	0.0	0.0	0.0	0.0	0.0	0.0	0.0	0.0	0.0	8	0.0	100	0	0	1.0	1.0	1.0	0.0	0.0	0.0	0.089962082	0.05		0.16
[truncated: 31 more columns]
