# Supplementary material for: Mechanistic model of MAPK signaling reveals how allostery and rewiring contribute to drug resistance
Source: Mol Syst Biol. 2023 Jan 26;19(2):e10988. doi: 10.15252/msb.202210988 (PMC9912026; doi:10.15252/msb.202210988)
Supplement: Supplementary file 3 — Code EV1 [file MSB-19-e10988-s004.zip › marm2-supplement-main/MARM/data/processed_EGF_EGFR_MEKi_PRAFi_RAFi_panrafcomboprediction.csv]

	Vemurafenib_0	Vemurafenib_0_preeq	Vemurafenib_0_presim	Dabrafenib_0	Dabrafenib_0_preeq	Dabrafenib_0_presim	PLX8394_0	PLX8394_0_preeq	PLX8394_0_presim	LY3009120_0	LY3009120_0_preeq	LY3009120_0_presim	AZ_628_0	AZ_628_0_preeq	AZ_628_0_presim	Cobimetinib_0	Cobimetinib_0_preeq	Cobimetinib_0_presim	Trametinib_0	Trametinib_0_preeq	Trametinib_0_presim	Selumetinib_0	Selumetinib_0_preeq	Selumetinib_0_presim	Binimetinib_0	Binimetinib_0_preeq	Binimetinib_0_presim	PD0325901_0	PD0325901_0_preeq	PD0325901_0_presim	time	t_presim	EGF_0	EGF_0_preeq	EGF_0_presim	EGFR_crispr	EGFR_crispr_preeq	EGFR_crispr_presim	NRAS_Q61mut	NRAS_Q61mut_preeq	NRAS_Q61mut_presim	pERK_IF_obs	pERK_IF_obs_std	pMEK_IF_obs	pMEK_IF_obs_std	tCRAF_obs	tCRAF_obs_std	tBRAF_obs	tBRAF_obs_std
0	0.0	0.0	0.0	0.0	0.0	0.0	0.0	0.0	0.0	0.0	0.0	0.0	0.0	0.0	0.0	0.0	0.0	0.0	0.0	0.0	0.0	0.0	0.0	0.0	0.0	0.0	0.0	0.0	0.0	0.0	8	0.0	0	0	0	9.18958683997628	9.18958683997628	9.18958683997628	0.0	0.0	0.0	0.9999999999999958	0.05		0.16
1	0.0	0.0	0.0	0.0	0.0	0.0	0.0	0.0	0.0	0.0001	0.0001	0.0001	0.0	0.0	0.0	0.0	0.0	0.0	0.0	0.0	0.0	0.0	0.0	0.0	0.0	0.0	0.0	0.0	0.0	0.0	8	0.0	0	0	0	9.18958683997628	9.18958683997628	9.18958683997628	0.0	0.0	0.0	1.0234690474595596	0.05		0.16
2	0.0	0.0	0.0	0.0	0.0	0.0	0.0	0.0	0.0	0.0003162277660168	0.0003162277660168	0.0003162277660168	0.0	0.0	0.0	0.0	0.0	0.0	0.0	0.0	0.0	0.0	0.0	0.0	0.0	0.0	0.0	0.0	0.0	0.0	8	0.0	0	0	0	9.18958683997628	9.18958683997628	9.18958683997628	0.0	0.0	0.0	1.0329341228232163	0.05		0.16
3	0.0	0.0	0.0	0.0	0.0	0.0	0.0	0.0	0.0	0.001	0.001	0.001	0.0	0.0	0.0	0.0	0.0	0.0	0.0	0.0	0.0	0.0	0.0	0.0	0.0	0.0	0.0	0.0	0.0	0.0	8	0.0	0	0	0	9.18958683997628	9.18958683997628	9.18958683997628	0.0	0.0	0.0	1.0586548633356194	0.05		0.16
4	0.0	0.0	0.0	0.0	0.0	0.0	0.0	0.0	0.0	0.003162277660168	0.003162277660168	0.003162277660168	0.0	0.0	0.0	0.0	0.0	0.0	0.0	0.0	0.0	0.0	0.0	0.0	0.0	0.0	0.0	0.0	0.0	0.0	8	0.0	0	0	0	9.18958683997628	9.18958683997628	9.18958683997628	0.0	0.0	0.0	0.8645218093369937	0.05		0.16
5	0.0	0.0	0.0	0.0	0.0	0.0	0.0	0.0	0.0	0.01	0.01	0.01	0.0	0.0	0.0	0.0	0.0	0.0	0.0	0.0	0.0	0.0	0.0	0.0	0.0	0.0	0.0	0.0	0.0	0.0	8	0.0	0	0	0	9.18958683997628	9.18958683997628	9.18958683997628	0.0	0.0	0.0	0.6960400104503919	0.05		0.16
6	0.0	0.0	0.0	0.0	0.0	0.0	0.0	0.0	0.0	0.03162277660168	0.03162277660168	0.03162277660168	0.0	0.0	0.0	0.0	0.0	0.0	0.0	0.0	0.0	0.0	0.0	0.0	0.0	0.0	0.0	0.0	0.0	0.0	8	0.0	0	0	0	9.18958683997628	9.18958683997628	9.18958683997628	0.0	0.0	0.0	0.37550775707650214	0.05		0.16
7	0.0	0.0	0.0	0.0	0.0	0.0	0.0	0.0	0.0	0.1	0.1	0.1	0.0	0.0	0.0	0.0	0.0	0.0	0.0	0.0	0.0	0.0	0.0	0.0	0.0	0.0	0.0	0.0	0.0	0.0	8	0.0	0	0	0	9.18958683997628	9.18958683997628	9.18958683997628	0.0	0.0	0.0	0.19346621885940737	0.05		0.16
8	0.0	0.0	0.0	0.0	0.0	0.0	0.0	0.0	0.0	0.3162277660168	0.3162277660168	0.3162277660168	0.0	0.0	0.0	0.0	0.0	0.0	0.0	0.0	0.0	0.0	0.0	0.0	0.0	0.0	0.0	0.0	0.0	0.0	8	0.0	0	0	0	9.18958683997628	9.18958683997628	9.18958683997628	0.0	0.0	0.0	0.15679333139261686	0.05		0.16
9	0.0	0.0	0.0	0.0	0.0	0.0	0.0	0.0	0.0	1.0	1.0	1.0	0.0	0.0	0.0	0.0	0.0	0.0	0.0	0.0	0.0	0.0	0.0	0.0	0.0	0.0	0.0	0.0	0.0	0.0	8	0.0	0	0	0	9.18958683997628	9.18958683997628	9.18958683997628	0.0	0.0	0.0	0.14923735295924476	0.05		0.16
10	0.0	0.0	0.0	0.0	0.0	0.0	0.0	0.0	0.0	3.162277660168	3.162277660168	3.162277660168	0.0	0.0	0.0	0.0	0.0	0.0	0.0	0.0	0.0	0.0	0.0	0.0	0.0	0.0	0.0	0.0	0.0	0.0	8	0.0	0	0	0	9.18958683997628	9.18958683997628	9.18958683997628	0.0	0.0	0.0	0.1527138619222449	0.05		0.16
11	0.0003162277660168	0.0003162277660168	0.0003162277660168	0.0	0.0	0.0	0.0	0.0	0.0	0.0	0.0	0.0	0.0	0.0	0.0	0.0	0.0	0.0	0.0	0.0	0.0	0.0	0.0	0.0	0.0	0.0	0.0	0.0	0.0	0.0	8	0.0	0	0	0	9.18958683997628	9.18958683997628	9.18958683997628	0.0	0.0	0.0	1.0298707123210034	0.05		0.16
12	0.0003162277660168	0.0003162277660168	0.0003162277660168	0.0	0.0	0.0	0.0	0.0	0.0	0.0001	0.0001	0.0001	0.0	0.0	0.0	0.0	0.0	0.0	0.0	0.0	0.0	0.0	0.0	0.0	0.0	0.0	0.0	0.0	0.0	0.0	8	0.0	0	0	0	9.18958683997628	9.18958683997628	9.18958683997628	0.0	0.0	0.0	1.0336781948743987	0.05		0.16
13	0.0003162277660168	0.0003162277660168	0.0003162277660168	0.0	0.0	0.0	0.0	0.0	0.0	0.0003162277660168	0.0003162277660168	0.0003162277660168	0.0	0.0	0.0	0.0	0.0	0.0	0.0	0.0	0.0	0.0	0.0	0.0	0.0	0.0	0.0	0.0	0.0	0.0	8	0.0	0	0	0	9.18958683997628	9.18958683997628	9.18958683997628	0.0	0.0	0.0	1.0331939553031912	0.05		0.16
14	0.0003162277660168	0.0003162277660168	0.0003162277660168	0.0	0.0	0.0	0.0	0.0	0.0	0.001	0.001	0.001	0.0	0.0	0.0	0.0	0.0	0.0	0.0	0.0	0.0	0.0	0.0	0.0	0.0	0.0	0.0	0.0	0.0	0.0	8	0.0	0	0	0	9.18958683997628	9.18958683997628	9.18958683997628	0.0	0.0	0.0	0.8764930927161018	0.05		0.16
15	0.0003162277660168	0.0003162277660168	0.0003162277660168	0.0	0.0	0.0	0.0	0.0	0.0	0.003162277660168	0.003162277660168	0.003162277660168	0.0	0.0	0.0	0.0	0.0	0.0	0.0	0.0	0.0	0.0	0.0	0.0	0.0	0.0	0.0	0.0	0.0	0.0	8	0.0	0	0	0	9.18958683997628	9.18958683997628	9.18958683997628	0.0	0.0	0.0	0.7929858172392906	0.05		0.16
16	0.0003162277660168	0.0003162277660168	0.0003162277660168	0.0	0.0	0.0	0.0	0.0	0.0	0.01	0.01	0.01	0.0	0.0	0.0	0.0	0.0	0.0	0.0	0.0	0.0	0.0	0.0	0.0	0.0	0.0	0.0	0.0	0.0	0.0	8	0.0	0	0	0	9.18958683997628	9.18958683997628	9.18958683997628	0.0	0.0	0.0	0.48810990970352885	0.05		0.16
17	0.0003162277660168	0.0003162277660168	0.0003162277660168	0.0	0.0	0.0	0.0	0.0	0.0	0.03162277660168	0.03162277660168	0.03162277660168	0.0	0.0	0.0	0.0	0.0	0.0	0.0	0.0	0.0	0.0	0.0	0.0	0.0	0.0	0.0	0.0	0.0	0.0	8	0.0	0	0	0	9.18958683997628	9.18958683997628	9.18958683997628	0.0	0.0	0.0	0.2630624487182395	0.05		0.16
18	0.0003162277660168	0.0003162277660168	0.0003162277660168	0.0	0.0	0.0	0.0	0.0	0.0	0.1	0.1	0.1	0.0	0.0	0.0	0.0	0.0	0.0	0.0	0.0	0.0	0.0	0.0	0.0	0.0	0.0	0.0	0.0	0.0	0.0	8	0.0	0	0	0	9.18958683997628	9.18958683997628	9.18958683997628	0.0	0.0	0.0	0.16791656921278092	0.05		0.16
19	0.0003162277660168	0.0003162277660168	0.0003162277660168	0.0	0.0	0.0	0.0	0.0	0.0	0.3162277660168	0.3162277660168	0.3162277660168	0.0	0.0	0.0	0.0	0.0	0.0	0.0	0.0	0.0	0.0	0.0	0.0	0.0	0.0	0.0	0.0	0.0	0.0	8	0.0	0	0	0	9.18958683997628	9.18958683997628	9.18958683997628	0.0	0.0	0.0	0.15093475970840284	0.05		0.16
20	0.0003162277660168	0.0003162277660168	0.0003162277660168	0.0	0.0	0.0	0.0	0.0	0.0	1.0	1.0	1.0	0.0	0.0	0.0	0.0	0.0	0.0	0.0	0.0	0.0	0.0	0.0	0.0	0.0	0.0	0.0	0.0	0.0	0.0	8	0.0	0	0	0	9.18958683997628	9.18958683997628	9.18958683997628	0.0	0.0	0.0	0.15046414264227898	0.05		0.16
21	0.0003162277660168	0.0003162277660168	0.0003162277660168	0.0	0.0	0.0	0.0	0.0	0.0	3.162277660168	3.162277660168	3.162277660168	0.0	0.0	0.0	0.0	0.0	0.0	0.0	0.0	0.0	0.0	0.0	0.0	0.0	0.0	0.0	0.0	0.0	0.0	8	0.0	0	0	0	9.18958683997628	9.18958683997628	9.18958683997628	0.0	0.0	0.0	0.14966931384028745	0.05		0.16
22	0.001	0.001	0.001	0.0	0.0	0.0	0.0	0.0	0.0	0.0	0.0	0.0	0.0	0.0	0.0	0.0	0.0	0.0	0.0	0.0	0.0	0.0	0.0	0.0	0.0	0.0	0.0	0.0	0.0	0.0	8	0.0	0	0	0	9.18958683997628	9.18958683997628	9.18958683997628	0.0	0.0	0.0	1.0011474195592187	0.05		0.16
23	0.001	0.001	0.001	0.0	0.0	0.0	0.0	0.0	0.0	0.0001	0.0001	0.0001	0.0	0.0	0.0	0.0	0.0	0.0	0.0	0.0	0.0	0.0	0.0	0.0	0.0	0.0	0.0	0.0	0.0	0.0	8	0.0	0	0	0	9.18958683997628	9.18958683997628	9.18958683997628	0.0	0.0	0.0	1.009528523435767	0.05		0.16
24	0.001	0.001	0.001	0.0	0.0	0.0	0.0	0.0	0.0	0.0003162277660168	0.0003162277660168	0.0003162277660168	0.0	0.0	0.0	0.0	0.0	0.0	0.0	0.0	0.0	0.0	0.0	0.0	0.0	0.0	0.0	0.0	0.0	0.0	8	0.0	0	0	0	9.18958683997628	9.18958683997628	9.18958683997628	0.0	0.0	0.0	0.9968632783452477	0.05		0.16
25	0.001	0.001	0.001	0.0	0.0	0.0	0.0	0.0	0.0	0.001	0.001	0.001	0.0	0.0	0.0	0.0	0.0	0.0	0.0	0.0	0.0	0.0	0.0	0.0	0.0	0.0	0.0	0.0	0.0	0.0	8	0.0	0	0	0	9.18958683997628	9.18958683997628	9.18958683997628	0.0	0.0	0.0	0.9601881994771667	0.05		0.16
26	0.001	0.001	0.001	0.0	0.0	0.0	0.0	0.0	0.0	0.003162277660168	0.003162277660168	0.003162277660168	0.0	0.0	0.0	0.0	0.0	0.0	0.0	0.0	0.0	0.0	0.0	0.0	0.0	0.0	0.0	0.0	0.0	0.0	8	0.0	0	0	0	9.18958683997628	9.18958683997628	9.18958683997628	0.0	0.0	0.0	0.8062084348797892	0.05		0.16
27	0.001	0.001	0.001	0.0	0.0	0.0	0.0	0.0	0.0	0.01	0.01	0.01	0.0	0.0	0.0	0.0	0.0	0.0	0.0	0.0	0.0	0.0	0.0	0.0	0.0	0.0	0.0	0.0	0.0	0.0	8	0.0	0	0	0	9.18958683997628	9.18958683997628	9.18958683997628	0.0	0.0	0.0	0.5013492397461509	0.05		0.16
28	0.001	0.001	0.001	0.0	0.0	0.0	0.0	0.0	0.0	0.03162277660168	0.03162277660168	0.03162277660168	0.0	0.0	0.0	0.0	0.0	0.0	0.0	0.0	0.0	0.0	0.0	0.0	0.0	0.0	0.0	0.0	0.0	0.0	8	0.0	0	0	0	9.18958683997628	9.18958683997628	9.18958683997628	0.0	0.0	0.0	0.27819286243696606	0.05		0.16
29	0.001	0.001	0.001	0.0	0.0	0.0	0.0	0.0	0.0	0.1	0.1	0.1	0.0	0.0	0.0	0.0	0.0	0.0	0.0	0.0	0.0	0.0	0.0	0.0	0.0	0.0	0.0	0.0	0.0	0.0	8	0.0	0	0	0	9.18958683997628	9.18958683997628	9.18958683997628	0.0	0.0	0.0	0.16804836760774575	0.05		0.16
30	0.001	0.001	0.001	0.0	0.0	0.0	0.0	0.0	0.0	0.3162277660168	0.3162277660168	0.3162277660168	0.0	0.0	0.0	0.0	0.0	0.0	0.0	0.0	0.0	0.0	0.0	0.0	0.0	0.0	0.0	0.0	0.0	0.0	8	0.0	0	0	0	9.18958683997628	9.18958683997628	9.18958683997628	0.0	0.0	0.0	0.1476034981624058	0.05		0.16
31	0.001	0.001	0.001	0.0	0.0	0.0	0.0	0.0	0.0	1.0	1.0	1.0	0.0	0.0	0.0	0.0	0.0	0.0	0.0	0.0	0.0	0.0	0.0	0.0	0.0	0.0	0.0	0.0	0.0	0.0	8	0.0	0	0	0	9.18958683997628	9.18958683997628	9.18958683997628	0.0	0.0	0.0	0.14973092301340044	0.05		0.16
32	0.001	0.001	0.001	0.0	0.0	0.0	0.0	0.0	0.0	3.162277660168	3.162277660168	3.162277660168	0.0	0.0	0.0	0.0	0.0	0.0	0.0	0.0	0.0	0.0	0.0	0.0	0.0	0.0	0.0	0.0	0.0	0.0	8	0.0	0	0	0	9.18958683997628	9.18958683997628	9.18958683997628	0.0	0.0	0.0	0.14915640848796208	0.05		0.16
33	0.003162277660168	0.003162277660168	0.003162277660168	0.0	0.0	0.0	0.0	0.0	0.0	0.0	0.0	0.0	0.0	0.0	0.0	0.0	0.0	0.0	0.0	0.0	0.0	0.0	0.0	0.0	0.0	0.0	0.0	0.0	0.0	0.0	8	0.0	0	0	0	9.18958683997628	9.18958683997628	9.18958683997628	0.0	0.0	0.0	0.9954432031243882	0.05		0.16
34	0.003162277660168	0.003162277660168	0.003162277660168	0.0	0.0	0.0	0.0	0.0	0.0	0.0001	0.0001	0.0001	0.0	0.0	0.0	0.0	0.0	0.0	0.0	0.0	0.0	0.0	0.0	0.0	0.0	0.0	0.0	0.0	0.0	0.0	8	0.0	0	0	0	9.18958683997628	9.18958683997628	9.18958683997628	0.0	0.0	0.0	1.048423322841389	0.05		0.16
35	0.003162277660168	0.003162277660168	0.003162277660168	0.0	0.0	0.0	0.0	0.0	0.0	0.0003162277660168	0.0003162277660168	0.0003162277660168	0.0	0.0	0.0	0.0	0.0	0.0	0.0	0.0	0.0	0.0	0.0	0.0	0.0	0.0	0.0	0.0	0.0	0.0	8	0.0	0	0	0	9.18958683997628	9.18958683997628	9.18958683997628	0.0	0.0	0.0	0.9610177709409768	0.05		0.16
36	0.003162277660168	0.003162277660168	0.003162277660168	0.0	0.0	0.0	0.0	0.0	0.0	0.001	0.001	0.001	0.0	0.0	0.0	0.0	0.0	0.0	0.0	0.0	0.0	0.0	0.0	0.0	0.0	0.0	0.0	0.0	0.0	0.0	8	0.0	0	0	0	9.18958683997628	9.18958683997628	9.18958683997628	0.0	0.0	0.0	0.9216831733336301	0.05		0.16
37	0.003162277660168	0.003162277660168	0.003162277660168	0.0	0.0	0.0	0.0	0.0	0.0	0.003162277660168	0.003162277660168	0.003162277660168	0.0	0.0	0.0	0.0	0.0	0.0	0.0	0.0	0.0	0.0	0.0	0.0	0.0	0.0	0.0	0.0	0.0	0.0	8	0.0	0	0	0	9.18958683997628	9.18958683997628	9.18958683997628	0.0	0.0	0.0	0.7813330356808702	0.05		0.16
38	0.003162277660168	0.003162277660168	0.003162277660168	0.0	0.0	0.0	0.0	0.0	0.0	0.01	0.01	0.01	0.0	0.0	0.0	0.0	0.0	0.0	0.0	0.0	0.0	0.0	0.0	0.0	0.0	0.0	0.0	0.0	0.0	0.0	8	0.0	0	0	0	9.18958683997628	9.18958683997628	9.18958683997628	0.0	0.0	0.0	0.5343748073296223	0.05		0.16
39	0.003162277660168	0.003162277660168	0.003162277660168	0.0	0.0	0.0	0.0	0.0	0.0	0.03162277660168	0.03162277660168	0.03162277660168	0.0	0.0	0.0	0.0	0.0	0.0	0.0	0.0	0.0	0.0	0.0	0.0	0.0	0.0	0.0	0.0	0.0	0.0	8	0.0	0	0	0	9.18958683997628	9.18958683997628	9.18958683997628	0.0	0.0	0.0	0.2702582843842264	0.05		0.16
40	0.003162277660168	0.003162277660168	0.003162277660168	0.0	0.0	0.0	0.0	0.0	0.0	0.1	0.1	0.1	0.0	0.0	0.0	0.0	0.0	0.0	0.0	0.0	0.0	0.0	0.0	0.0	0.0	0.0	0.0	0.0	0.0	0.0	8	0.0	0	0	0	9.18958683997628	9.18958683997628	9.18958683997628	0.0	0.0	0.0	0.16683590818390867	0.05		0.16
41	0.003162277660168	0.003162277660168	0.003162277660168	0.0	0.0	0.0	0.0	0.0	0.0	0.3162277660168	0.3162277660168	0.3162277660168	0.0	0.0	0.0	0.0	0.0	0.0	0.0	0.0	0.0	0.0	0.0	0.0	0.0	0.0	0.0	0.0	0.0	0.0	8	0.0	0	0	0	9.18958683997628	9.18958683997628	9.18958683997628	0.0	0.0	0.0	0.1454571030807829	0.05		0.16
42	0.003162277660168	0.003162277660168	0.003162277660168	0.0	0.0	0.0	0.0	0.0	0.0	1.0	1.0	1.0	0.0	0.0	0.0	0.0	0.0	0.0	0.0	0.0	0.0	0.0	0.0	0.0	0.0	0.0	0.0	0.0	0.0	0.0	8	0.0	0	0	0	9.18958683997628	9.18958683997628	9.18958683997628	0.0	0.0	0.0	0.14961496947273495	0.05		0.16
43	0.003162277660168	0.003162277660168	0.003162277660168	0.0	0.0	0.0	0.0	0.0	0.0	3.162277660168	3.162277660168	3.162277660168	0.0	0.0	0.0	0.0	0.0	0.0	0.0	0.0	0.0	0.0	0.0	0.0	0.0	0.0	0.0	0.0	0.0	0.0	8	0.0	0	0	0	9.18958683997628	9.18958683997628	9.18958683997628	0.0	0.0	0.0	0.14934640951311964	0.05		0.16
44	0.01	0.01	0.01	0.0	0.0	0.0	0.0	0.0	0.0	0.0	0.0	0.0	0.0	0.0	0.0	0.0	0.0	0.0	0.0	0.0	0.0	0.0	0.0	0.0	0.0	0.0	0.0	0.0	0.0	0.0	8	0.0	0	0	0	9.18958683997628	9.18958683997628	9.18958683997628	0.0	0.0	0.0	0.8968027124274965	0.05		0.16
45	0.01	0.01	0.01	0.0	0.0	0.0	0.0	0.0	0.0	0.0001	0.0001	0.0001	0.0	0.0	0.0	0.0	0.0	0.0	0.0	0.0	0.0	0.0	0.0	0.0	0.0	0.0	0.0	0.0	0.0	0.0	8	0.0	0	0	0	9.18958683997628	9.18958683997628	9.18958683997628	0.0	0.0	0.0	0.9120214424353692	0.05		0.16
46	0.01	0.01	0.01	0.0	0.0	0.0	0.0	0.0	0.0	0.0003162277660168	0.0003162277660168	0.0003162277660168	0.0	0.0	0.0	0.0	0.0	0.0	0.0	0.0	0.0	0.0	0.0	0.0	0.0	0.0	0.0	0.0	0.0	0.0	8	0.0	0	0	0	9.18958683997628	9.18958683997628	9.18958683997628	0.0	0.0	0.0	0.8910860087333639	0.05		0.16
47	0.01	0.01	0.01	0.0	0.0	0.0	0.0	0.0	0.0	0.001	0.001	0.001	0.0	0.0	0.0	0.0	0.0	0.0	0.0	0.0	0.0	0.0	0.0	0.0	0.0	0.0	0.0	0.0	0.0	0.0	8	0.0	0	0	0	9.18958683997628	9.18958683997628	9.18958683997628	0.0	0.0	0.0	0.8892791681175743	0.05		0.16
48	0.01	0.01	0.01	0.0	0.0	0.0	0.0	0.0	0.0	0.003162277660168	0.003162277660168	0.003162277660168	0.0	0.0	0.0	0.0	0.0	0.0	0.0	0.0	0.0	0.0	0.0	0.0	0.0	0.0	0.0	0.0	0.0	0.0	8	0.0	0	0	0	9.18958683997628	9.18958683997628	9.18958683997628	0.0	0.0	0.0	0.731646751876788	0.05		0.16
49	0.01	0.01	0.01	0.0	0.0	0.0	0.0	0.0	0.0	0.01	0.01	0.01	0.0	0.0	0.0	0.0	0.0	0.0	0.0	0.0	0.0	0.0	0.0	0.0	0.0	0.0	0.0	0.0	0.0	0.0	8	0.0	0	0	0	9.18958683997628	9.18958683997628	9.18958683997628	0.0	0.0	0.0	0.4707332272236335	0.05		0.16
50	0.01	0.01	0.01	0.0	0.0	0.0	0.0	0.0	0.0	0.03162277660168	0.03162277660168	0.03162277660168	0.0	0.0	0.0	0.0	0.0	0.0	0.0	0.0	0.0	0.0	0.0	0.0	0.0	0.0	0.0	0.0	0.0	0.0	8	0.0	0	0	0	9.18958683997628	9.18958683997628	9.18958683997628	0.0	0.0	0.0	0.27969774961731547	0.05		0.16
51	0.01	0.01	0.01	0.0	0.0	0.0	0.0	0.0	0.0	0.1	0.1	0.1	0.0	0.0	0.0	0.0	0.0	0.0	0.0	0.0	0.0	0.0	0.0	0.0	0.0	0.0	0.0	0.0	0.0	0.0	8	0.0	0	0	0	9.18958683997628	9.18958683997628	9.18958683997628	0.0	0.0	0.0	0.16518187835623688	0.05		0.16
52	0.01	0.01	0.01	0.0	0.0	0.0	0.0	0.0	0.0	0.3162277660168	0.3162277660168	0.3162277660168	0.0	0.0	0.0	0.0	0.0	0.0	0.0	0.0	0.0	0.0	0.0	0.0	0.0	0.0	0.0	0.0	0.0	0.0	8	0.0	0	0	0	9.18958683997628	9.18958683997628	9.18958683997628	0.0	0.0	0.0	0.1498040460993199	0.05		0.16
53	0.01	0.01	0.01	0.0	0.0	0.0	0.0	0.0	0.0	1.0	1.0	1.0	0.0	0.0	0.0	0.0	0.0	0.0	0.0	0.0	0.0	0.0	0.0	0.0	0.0	0.0	0.0	0.0	0.0	0.0	8	0.0	0	0	0	9.18958683997628	9.18958683997628	9.18958683997628	0.0	0.0	0.0	0.1534222719387538	0.05		0.16
54	0.01	0.01	0.01	0.0	0.0	0.0	0.0	0.0	0.0	3.162277660168	3.162277660168	3.162277660168	0.0	0.0	0.0	0.0	0.0	0.0	0.0	0.0	0.0	0.0	0.0	0.0	0.0	0.0	0.0	0.0	0.0	0.0	8	0.0	0	0	0	9.18958683997628	9.18958683997628	9.18958683997628	0.0	0.0	0.0	0.14803034902505932	0.05		0.16
55	0.03162277660168	0.03162277660168	0.03162277660168	0.0	0.0	0.0	0.0	0.0	0.0	0.0	0.0	0.0	0.0	0.0	0.0	0.0	0.0	0.0	0.0	0.0	0.0	0.0	0.0	0.0	0.0	0.0	0.0	0.0	0.0	0.0	8	0.0	0	0	0	9.18958683997628	9.18958683997628	9.18958683997628	0.0	0.0	0.0	0.6945423837036797	0.05		0.16
56	0.03162277660168	0.03162277660168	0.03162277660168	0.0	0.0	0.0	0.0	0.0	0.0	0.0001	0.0001	0.0001	0.0	0.0	0.0	0.0	0.0	0.0	0.0	0.0	0.0	0.0	0.0	0.0	0.0	0.0	0.0	0.0	0.0	0.0	8	0.0	0	0	0	9.18958683997628	9.18958683997628	9.18958683997628	0.0	0.0	0.0	0.7587878445777594	0.05		0.16
57	0.03162277660168	0.03162277660168	0.03162277660168	0.0	0.0	0.0	0.0	0.0	0.0	0.0003162277660168	0.0003162277660168	0.0003162277660168	0.0	0.0	0.0	0.0	0.0	0.0	0.0	0.0	0.0	0.0	0.0	0.0	0.0	0.0	0.0	0.0	0.0	0.0	8	0.0	0	0	0	9.18958683997628	9.18958683997628	9.18958683997628	0.0	0.0	0.0	0.7272624040209388	0.05		0.16
58	0.03162277660168	0.03162277660168	0.03162277660168	0.0	0.0	0.0	0.0	0.0	0.0	0.001	0.001	0.001	0.0	0.0	0.0	0.0	0.0	0.0	0.0	0.0	0.0	0.0	0.0	0.0	0.0	0.0	0.0	0.0	0.0	0.0	8	0.0	0	0	0	9.18958683997628	9.18958683997628	9.18958683997628	0.0	0.0	0.0	0.7454135703727013	0.05		0.16
59	0.03162277660168	0.03162277660168	0.03162277660168	0.0	0.0	0.0	0.0	0.0	0.0	0.003162277660168	0.003162277660168	0.003162277660168	0.0	0.0	0.0	0.0	0.0	0.0	0.0	0.0	0.0	0.0	0.0	0.0	0.0	0.0	0.0	0.0	0.0	0.0	8	0.0	0	0	0	9.18958683997628	9.18958683997628	9.18958683997628	0.0	0.0	0.0	0.6689031905273303	0.05		0.16
60	0.03162277660168	0.03162277660168	0.03162277660168	0.0	0.0	0.0	0.0	0.0	0.0	0.01	0.01	0.01	0.0	0.0	0.0	0.0	0.0	0.0	0.0	0.0	0.0	0.0	0.0	0.0	0.0	0.0	0.0	0.0	0.0	0.0	8	0.0	0	0	0	9.18958683997628	9.18958683997628	9.18958683997628	0.0	0.0	0.0	0.456669582314996	0.05		0.16
61	0.03162277660168	0.03162277660168	0.03162277660168	0.0	0.0	0.0	0.0	0.0	0.0	0.03162277660168	0.03162277660168	0.03162277660168	0.0	0.0	0.0	0.0	0.0	0.0	0.0	0.0	0.0	0.0	0.0	0.0	0.0	0.0	0.0	0.0	0.0	0.0	8	0.0	0	0	0	9.18958683997628	9.18958683997628	9.18958683997628	0.0	0.0	0.0	0.25078265298827734	0.05		0.16
62	0.03162277660168	0.03162277660168	0.03162277660168	0.0	0.0	0.0	0.0	0.0	0.0	0.1	0.1	0.1	0.0	0.0	0.0	0.0	0.0	0.0	0.0	0.0	0.0	0.0	0.0	0.0	0.0	0.0	0.0	0.0	0.0	0.0	8	0.0	0	0	0	9.18958683997628	9.18958683997628	9.18958683997628	0.0	0.0	0.0	0.16632410145700605	0.05		0.16
63	0.03162277660168	0.03162277660168	0.03162277660168	0.0	0.0	0.0	0.0	0.0	0.0	0.3162277660168	0.3162277660168	0.3162277660168	0.0	0.0	0.0	0.0	0.0	0.0	0.0	0.0	0.0	0.0	0.0	0.0	0.0	0.0	0.0	0.0	0.0	0.0	8	0.0	0	0	0	9.18958683997628	9.18958683997628	9.18958683997628	0.0	0.0	0.0	0.1458912456493585	0.05		0.16
64	0.03162277660168	0.03162277660168	0.03162277660168	0.0	0.0	0.0	0.0	0.0	0.0	1.0	1.0	1.0	0.0	0.0	0.0	0.0	0.0	0.0	0.0	0.0	0.0	0.0	0.0	0.0	0.0	0.0	0.0	0.0	0.0	0.0	8	0.0	0	0	0	9.18958683997628	9.18958683997628	9.18958683997628	0.0	0.0	0.0	0.15249434543429075	0.05		0.16
65	0.03162277660168	0.03162277660168	0.03162277660168	0.0	0.0	0.0	0.0	0.0	0.0	3.162277660168	3.162277660168	3.162277660168	0.0	0.0	0.0	0.0	0.0	0.0	0.0	0.0	0.0	0.0	0.0	0.0	0.0	0.0	0.0	0.0	0.0	0.0	8	0.0	0	0	0	9.18958683997628	9.18958683997628	9.18958683997628	0.0	0.0	0.0	0.1500269039937809	0.05		0.16
66	0.1	0.1	0.1	0.0	0.0	0.0	0.0	0.0	0.0	0.0	0.0	0.0	0.0	0.0	0.0	0.0	0.0	0.0	0.0	0.0	0.0	0.0	0.0	0.0	0.0	0.0	0.0	0.0	0.0	0.0	8	0.0	0	0	0	9.18958683997628	9.18958683997628	9.18958683997628	0.0	0.0	0.0	0.4528947732604758	0.05		0.16
67	0.1	0.1	0.1	0.0	0.0	0.0	0.0	0.0	0.0	0.0001	0.0001	0.0001	0.0	0.0	0.0	0.0	0.0	0.0	0.0	0.0	0.0	0.0	0.0	0.0	0.0	0.0	0.0	0.0	0.0	0.0	8	0.0	0	0	0	9.18958683997628	9.18958683997628	9.18958683997628	0.0	0.0	0.0	0.4355678247822547	0.05		0.16
68	0.1	0.1	0.1	0.0	0.0	0.0	0.0	0.0	0.0	0.0003162277660168	0.0003162277660168	0.0003162277660168	0.0	0.0	0.0	0.0	0.0	0.0	0.0	0.0	0.0	0.0	0.0	0.0	0.0	0.0	0.0	0.0	0.0	0.0	8	0.0	0	0	0	9.18958683997628	9.18958683997628	9.18958683997628	0.0	0.0	0.0	0.4652447777853035	0.05		0.16
69	0.1	0.1	0.1	0.0	0.0	0.0	0.0	0.0	0.0	0.001	0.001	0.001	0.0	0.0	0.0	0.0	0.0	0.0	0.0	0.0	0.0	0.0	0.0	0.0	0.0	0.0	0.0	0.0	0.0	0.0	8	0.0	0	0	0	9.18958683997628	9.18958683997628	9.18958683997628	0.0	0.0	0.0	0.48240169283237594	0.05		0.16
70	0.1	0.1	0.1	0.0	0.0	0.0	0.0	0.0	0.0	0.003162277660168	0.003162277660168	0.003162277660168	0.0	0.0	0.0	0.0	0.0	0.0	0.0	0.0	0.0	0.0	0.0	0.0	0.0	0.0	0.0	0.0	0.0	0.0	8	0.0	0	0	0	9.18958683997628	9.18958683997628	9.18958683997628	0.0	0.0	0.0	0.4160894085719887	0.05		0.16
71	0.1	0.1	0.1	0.0	0.0	0.0	0.0	0.0	0.0	0.01	0.01	0.01	0.0	0.0	0.0	0.0	0.0	0.0	0.0	0.0	0.0	0.0	0.0	0.0	0.0	0.0	0.0	0.0	0.0	0.0	8	0.0	0	0	0	9.18958683997628	9.18958683997628	9.18958683997628	0.0	0.0	0.0	0.32064804262373575	0.05		0.16
72	0.1	0.1	0.1	0.0	0.0	0.0	0.0	0.0	0.0	0.03162277660168	0.03162277660168	0.03162277660168	0.0	0.0	0.0	0.0	0.0	0.0	0.0	0.0	0.0	0.0	0.0	0.0	0.0	0.0	0.0	0.0	0.0	0.0	8	0.0	0	0	0	9.18958683997628	9.18958683997628	9.18958683997628	0.0	0.0	0.0	0.2063086148355345	0.05		0.16
73	0.1	0.1	0.1	0.0	0.0	0.0	0.0	0.0	0.0	0.1	0.1	0.1	0.0	0.0	0.0	0.0	0.0	0.0	0.0	0.0	0.0	0.0	0.0	0.0	0.0	0.0	0.0	0.0	0.0	0.0	8	0.0	0	0	0	9.18958683997628	9.18958683997628	9.18958683997628	0.0	0.0	0.0	0.1607407257614258	0.05		0.16
74	0.1	0.1	0.1	0.0	0.0	0.0	0.0	0.0	0.0	0.3162277660168	0.3162277660168	0.3162277660168	0.0	0.0	0.0	0.0	0.0	0.0	0.0	0.0	0.0	0.0	0.0	0.0	0.0	0.0	0.0	0.0	0.0	0.0	8	0.0	0	0	0	9.18958683997628	9.18958683997628	9.18958683997628	0.0	0.0	0.0	0.15182905401729216	0.05		0.16
75	0.1	0.1	0.1	0.0	0.0	0.0	0.0	0.0	0.0	1.0	1.0	1.0	0.0	0.0	0.0	0.0	0.0	0.0	0.0	0.0	0.0	0.0	0.0	0.0	0.0	0.0	0.0	0.0	0.0	0.0	8	0.0	0	0	0	9.18958683997628	9.18958683997628	9.18958683997628	0.0	0.0	0.0	0.15099293783844492	0.05		0.16
76	0.1	0.1	0.1	0.0	0.0	0.0	0.0	0.0	0.0	3.162277660168	3.162277660168	3.162277660168	0.0	0.0	0.0	0.0	0.0	0.0	0.0	0.0	0.0	0.0	0.0	0.0	0.0	0.0	0.0	0.0	0.0	0.0	8	0.0	0	0	0	9.18958683997628	9.18958683997628	9.18958683997628	0.0	0.0	0.0	0.146672660746254	0.05		0.16
77	0.3162277660168	0.3162277660168	0.3162277660168	0.0	0.0	0.0	0.0	0.0	0.0	0.0	0.0	0.0	0.0	0.0	0.0	0.0	0.0	0.0	0.0	0.0	0.0	0.0	0.0	0.0	0.0	0.0	0.0	0.0	0.0	0.0	8	0.0	0	0	0	9.18958683997628	9.18958683997628	9.18958683997628	0.0	0.0	0.0	0.2517414680762601	0.05		0.16
78	0.3162277660168	0.3162277660168	0.3162277660168	0.0	0.0	0.0	0.0	0.0	0.0	0.0001	0.0001	0.0001	0.0	0.0	0.0	0.0	0.0	0.0	0.0	0.0	0.0	0.0	0.0	0.0	0.0	0.0	0.0	0.0	0.0	0.0	8	0.0	0	0	0	9.18958683997628	9.18958683997628	9.18958683997628	0.0	0.0	0.0	0.26213327426626215	0.05		0.16
79	0.3162277660168	0.3162277660168	0.3162277660168	0.0	0.0	0.0	0.0	0.0	0.0	0.0003162277660168	0.0003162277660168	0.0003162277660168	0.0	0.0	0.0	0.0	0.0	0.0	0.0	0.0	0.0	0.0	0.0	0.0	0.0	0.0	0.0	0.0	0.0	0.0	8	0.0	0	0	0	9.18958683997628	9.18958683997628	9.18958683997628	0.0	0.0	0.0	0.2640606995372675	0.05		0.16
80	0.3162277660168	0.3162277660168	0.3162277660168	0.0	0.0	0.0	0.0	0.0	0.0	0.001	0.001	0.001	0.0	0.0	0.0	0.0	0.0	0.0	0.0	0.0	0.0	0.0	0.0	0.0	0.0	0.0	0.0	0.0	0.0	0.0	8	0.0	0	0	0	9.18958683997628	9.18958683997628	9.18958683997628	0.0	0.0	0.0	0.2923667966708468	0.05		0.16
81	0.3162277660168	0.3162277660168	0.3162277660168	0.0	0.0	0.0	0.0	0.0	0.0	0.003162277660168	0.003162277660168	0.003162277660168	0.0	0.0	0.0	0.0	0.0	0.0	0.0	0.0	0.0	0.0	0.0	0.0	0.0	0.0	0.0	0.0	0.0	0.0	8	0.0	0	0	0	9.18958683997628	9.18958683997628	9.18958683997628	0.0	0.0	0.0	0.29540338336996264	0.05		0.16
82	0.3162277660168	0.3162277660168	0.3162277660168	0.0	0.0	0.0	0.0	0.0	0.0	0.01	0.01	0.01	0.0	0.0	0.0	0.0	0.0	0.0	0.0	0.0	0.0	0.0	0.0	0.0	0.0	0.0	0.0	0.0	0.0	0.0	8	0.0	0	0	0	9.18958683997628	9.18958683997628	9.18958683997628	0.0	0.0	0.0	0.26615651915999305	0.05		0.16
83	0.3162277660168	0.3162277660168	0.3162277660168	0.0	0.0	0.0	0.0	0.0	0.0	0.03162277660168	0.03162277660168	0.03162277660168	0.0	0.0	0.0	0.0	0.0	0.0	0.0	0.0	0.0	0.0	0.0	0.0	0.0	0.0	0.0	0.0	0.0	0.0	8	0.0	0	0	0	9.18958683997628	9.18958683997628	9.18958683997628	0.0	0.0	0.0	0.20322694875307695	0.05		0.16
84	0.3162277660168	0.3162277660168	0.3162277660168	0.0	0.0	0.0	0.0	0.0	0.0	0.1	0.1	0.1	0.0	0.0	0.0	0.0	0.0	0.0	0.0	0.0	0.0	0.0	0.0	0.0	0.0	0.0	0.0	0.0	0.0	0.0	8	0.0	0	0	0	9.18958683997628	9.18958683997628	9.18958683997628	0.0	0.0	0.0	0.1582269370368134	0.05		0.16
85	0.3162277660168	0.3162277660168	0.3162277660168	0.0	0.0	0.0	0.0	0.0	0.0	0.3162277660168	0.3162277660168	0.3162277660168	0.0	0.0	0.0	0.0	0.0	0.0	0.0	0.0	0.0	0.0	0.0	0.0	0.0	0.0	0.0	0.0	0.0	0.0	8	0.0	0	0	0	9.18958683997628	9.18958683997628	9.18958683997628	0.0	0.0	0.0	0.1459992274349397	0.05		0.16
86	0.3162277660168	0.3162277660168	0.3162277660168	0.0	0.0	0.0	0.0	0.0	0.0	1.0	1.0	1.0	0.0	0.0	0.0	0.0	0.0	0.0	0.0	0.0	0.0	0.0	0.0	0.0	0.0	0.0	0.0	0.0	0.0	0.0	8	0.0	0	0	0	9.18958683997628	9.18958683997628	9.18958683997628	0.0	0.0	0.0	0.14900378606584264	0.05		0.16
87	0.3162277660168	0.3162277660168	0.3162277660168	0.0	0.0	0.0	0.0	0.0	0.0	3.162277660168	3.162277660168	3.162277660168	0.0	0.0	0.0	0.0	0.0	0.0	0.0	0.0	0.0	0.0	0.0	0.0	0.0	0.0	0.0	0.0	0.0	0.0	8	0.0	0	0	0	9.18958683997628	9.18958683997628	9.18958683997628	0.0	0.0	0.0	0.14630744793682932	0.05		0.16
88	1.0	1.0	1.0	0.0	0.0	0.0	0.0	0.0	0.0	0.0	0.0	0.0	0.0	0.0	0.0	0.0	0.0	0.0	0.0	0.0	0.0	0.0	0.0	0.0	0.0	0.0	0.0	0.0	0.0	0.0	8	0.0	0	0	0	9.18958683997628	9.18958683997628	9.18958683997628	0.0	0.0	0.0	0.192236661840765	0.05		0.16
89	1.0	1.0	1.0	0.0	0.0	0.0	0.0	0.0	0.0	0.0001	0.0001	0.0001	0.0	0.0	0.0	0.0	0.0	0.0	0.0	0.0	0.0	0.0	0.0	0.0	0.0	0.0	0.0	0.0	0.0	0.0	8	0.0	0	0	0	9.18958683997628	9.18958683997628	9.18958683997628	0.0	0.0	0.0	0.1851746433674693	0.05		0.16
90	1.0	1.0	1.0	0.0	0.0	0.0	0.0	0.0	0.0	0.0003162277660168	0.0003162277660168	0.0003162277660168	0.0	0.0	0.0	0.0	0.0	0.0	0.0	0.0	0.0	0.0	0.0	0.0	0.0	0.0	0.0	0.0	0.0	0.0	8	0.0	0	0	0	9.18958683997628	9.18958683997628	9.18958683997628	0.0	0.0	0.0	0.19113385327951676	0.05		0.16
91	1.0	1.0	1.0	0.0	0.0	0.0	0.0	0.0	0.0	0.001	0.001	0.001	0.0	0.0	0.0	0.0	0.0	0.0	0.0	0.0	0.0	0.0	0.0	0.0	0.0	0.0	0.0	0.0	0.0	0.0	8	0.0	0	0	0	9.18958683997628	9.18958683997628	9.18958683997628	0.0	0.0	0.0	0.20450351280311493	0.05		0.16
92	1.0	1.0	1.0	0.0	0.0	0.0	0.0	0.0	0.0	0.003162277660168	0.003162277660168	0.003162277660168	0.0	0.0	0.0	0.0	0.0	0.0	0.0	0.0	0.0	0.0	0.0	0.0	0.0	0.0	0.0	0.0	0.0	0.0	8	0.0	0	0	0	9.18958683997628	9.18958683997628	9.18958683997628	0.0	0.0	0.0	0.21072439351175848	0.05		0.16
93	1.0	1.0	1.0	0.0	0.0	0.0	0.0	0.0	0.0	0.01	0.01	0.01	0.0	0.0	0.0	0.0	0.0	0.0	0.0	0.0	0.0	0.0	0.0	0.0	0.0	0.0	0.0	0.0	0.0	0.0	8	0.0	0	0	0	9.18958683997628	9.18958683997628	9.18958683997628	0.0	0.0	0.0	0.20129831893119837	0.05		0.16
94	1.0	1.0	1.0	0.0	0.0	0.0	0.0	0.0	0.0	0.03162277660168	0.03162277660168	0.03162277660168	0.0	0.0	0.0	0.0	0.0	0.0	0.0	0.0	0.0	0.0	0.0	0.0	0.0	0.0	0.0	0.0	0.0	0.0	8	0.0	0	0	0	9.18958683997628	9.18958683997628	9.18958683997628	0.0	0.0	0.0	0.18361345930803835	0.05		0.16
95	1.0	1.0	1.0	0.0	0.0	0.0	0.0	0.0	0.0	0.1	0.1	0.1	0.0	0.0	0.0	0.0	0.0	0.0	0.0	0.0	0.0	0.0	0.0	0.0	0.0	0.0	0.0	0.0	0.0	0.0	8	0.0	0	0	0	9.18958683997628	9.18958683997628	9.18958683997628	0.0	0.0	0.0	0.15944455100477947	0.05		0.16
96	1.0	1.0	1.0	0.0	0.0	0.0	0.0	0.0	0.0	0.3162277660168	0.3162277660168	0.3162277660168	0.0	0.0	0.0	0.0	0.0	0.0	0.0	0.0	0.0	0.0	0.0	0.0	0.0	0.0	0.0	0.0	0.0	0.0	8	0.0	0	0	0	9.18958683997628	9.18958683997628	9.18958683997628	0.0	0.0	0.0	0.15208296105732824	0.05		0.16
97	1.0	1.0	1.0	0.0	0.0	0.0	0.0	0.0	0.0	1.0	1.0	1.0	0.0	0.0	0.0	0.0	0.0	0.0	0.0	0.0	0.0	0.0	0.0	0.0	0.0	0.0	0.0	0.0	0.0	0.0	8	0.0	0	0	0	9.18958683997628	9.18958683997628	9.18958683997628	0.0	0.0	0.0	0.14945825018205025	0.05		0.16
98	1.0	1.0	1.0	0.0	0.0	0.0	0.0	0.0	0.0	3.162277660168	3.162277660168	3.162277660168	0.0	0.0	0.0	0.0	0.0	0.0	0.0	0.0	0.0	0.0	0.0	0.0	0.0	0.0	0.0	0.0	0.0	0.0	8	0.0	0	0	0	9.18958683997628	9.18958683997628	9.18958683997628	0.0	0.0	0.0	0.15166432610927924	0.05		0.16
99	3.162277660168	3.162277660168	3.162277660168	0.0	0.0	0.0	0.0	0.0	0.0	0.0	0.0	0.0	0.0	0.0	0.0	0.0	0.0	0.0	0.0	0.0	0.0	0.0	0.0	0.0	0.0	0.0	0.0	0.0	0.0	0.0	8	0.0	0	0	0	9.18958683997628	9.18958683997628	9.18958683997628	0.0	0.0	0.0	0.1756233737467197	0.05		0.16
100	3.162277660168	3.162277660168	3.162277660168	0.0	0.0	0.0	0.0	0.0	0.0	0.0001	0.0001	0.0001	0.0	0.0	0.0	0.0	0.0	0.0	0.0	0.0	0.0	0.0	0.0	0.0	0.0	0.0	0.0	0.0	0.0	0.0	8	0.0	0	0	0	9.18958683997628	9.18958683997628	9.18958683997628	0.0	0.0	0.0	0.16489496921143337	0.05		0.16
101	3.162277660168	3.162277660168	3.162277660168	0.0	0.0	0.0	0.0	0.0	0.0	0.0003162277660168	0.0003162277660168	0.0003162277660168	0.0	0.0	0.0	0.0	0.0	0.0	0.0	0.0	0.0	0.0	0.0	0.0	0.0	0.0	0.0	0.0	0.0	0.0	8	0.0	0	0	0	9.18958683997628	9.18958683997628	9.18958683997628	0.0	0.0	0.0	0.1723203108099032	0.05		0.16
102	3.162277660168	3.162277660168	3.162277660168	0.0	0.0	0.0	0.0	0.0	0.0	0.001	0.001	0.001	0.0	0.0	0.0	0.0	0.0	0.0	0.0	0.0	0.0	0.0	0.0	0.0	0.0	0.0	0.0	0.0	0.0	0.0	8	0.0	0	0	0	9.18958683997628	9.18958683997628	9.18958683997628	0.0	0.0	0.0	0.16759463894377066	0.05		0.16
103	3.162277660168	3.162277660168	3.162277660168	0.0	0.0	0.0	0.0	0.0	0.0	0.003162277660168	0.003162277660168	0.003162277660168	0.0	0.0	0.0	0.0	0.0	0.0	0.0	0.0	0.0	0.0	0.0	0.0	0.0	0.0	0.0	0.0	0.0	0.0	8	0.0	0	0	0	9.18958683997628	9.18958683997628	9.18958683997628	0.0	0.0	0.0	0.17107359661360116	0.05		0.16
104	3.162277660168	3.162277660168	3.162277660168	0.0	0.0	0.0	0.0	0.0	0.0	0.01	0.01	0.01	0.0	0.0	0.0	0.0	0.0	0.0	0.0	0.0	0.0	0.0	0.0	0.0	0.0	0.0	0.0	0.0	0.0	0.0	8	0.0	0	0	0	9.18958683997628	9.18958683997628	9.18958683997628	0.0	0.0	0.0	0.16943088932093364	0.05		0.16
105	3.162277660168	3.162277660168	3.162277660168	0.0	0.0	0.0	0.0	0.0	0.0	0.03162277660168	0.03162277660168	0.03162277660168	0.0	0.0	0.0	0.0	0.0	0.0	0.0	0.0	0.0	0.0	0.0	0.0	0.0	0.0	0.0	0.0	0.0	0.0	8	0.0	0	0	0	9.18958683997628	9.18958683997628	9.18958683997628	0.0	0.0	0.0	0.16538594057001577	0.05		0.16
106	3.162277660168	3.162277660168	3.162277660168	0.0	0.0	0.0	0.0	0.0	0.0	0.1	0.1	0.1	0.0	0.0	0.0	0.0	0.0	0.0	0.0	0.0	0.0	0.0	0.0	0.0	0.0	0.0	0.0	0.0	0.0	0.0	8	0.0	0	0	0	9.18958683997628	9.18958683997628	9.18958683997628	0.0	0.0	0.0	0.1558561614460824	0.05		0.16
107	3.162277660168	3.162277660168	3.162277660168	0.0	0.0	0.0	0.0	0.0	0.0	0.3162277660168	0.3162277660168	0.3162277660168	0.0	0.0	0.0	0.0	0.0	0.0	0.0	0.0	0.0	0.0	0.0	0.0	0.0	0.0	0.0	0.0	0.0	0.0	8	0.0	0	0	0	9.18958683997628	9.18958683997628	9.18958683997628	0.0	0.0	0.0	0.1453825858624245	0.05		0.16
108	3.162277660168	3.162277660168	3.162277660168	0.0	0.0	0.0	0.0	0.0	0.0	1.0	1.0	1.0	0.0	0.0	0.0	0.0	0.0	0.0	0.0	0.0	0.0	0.0	0.0	0.0	0.0	0.0	0.0	0.0	0.0	0.0	8	0.0	0	0	0	9.18958683997628	9.18958683997628	9.18958683997628	0.0	0.0	0.0	0.1470279645221102	0.05		0.16
109	3.162277660168	3.162277660168	3.162277660168	0.0	0.0	0.0	0.0	0.0	0.0	3.162277660168	3.162277660168	3.162277660168	0.0	0.0	0.0	0.0	0.0	0.0	0.0	0.0	0.0	0.0	0.0	0.0	0.0	0.0	0.0	0.0	0.0	0.0	8	0.0	0	0	0	9.18958683997628	9.18958683997628	9.18958683997628	0.0	0.0	0.0	0.14959808237373598	0.05		0.16
110	10.0	10.0	10.0	0.0	0.0	0.0	0.0	0.0	0.0	0.0	0.0	0.0	0.0	0.0	0.0	0.0	0.0	0.0	0.0	0.0	0.0	0.0	0.0	0.0	0.0	0.0	0.0	0.0	0.0	0.0	8	0.0	0	0	0	9.18958683997628	9.18958683997628	9.18958683997628	0.0	0.0	0.0	0.16433379130443324	0.05		0.16
111	10.0	10.0	10.0	0.0	0.0	0.0	0.0	0.0	0.0	0.0001	0.0001	0.0001	0.0	0.0	0.0	0.0	0.0	0.0	0.0	0.0	0.0	0.0	0.0	0.0	0.0	0.0	0.0	0.0	0.0	0.0	8	0.0	0	0	0	9.18958683997628	9.18958683997628	9.18958683997628	0.0	0.0	0.0	0.17207791585814744	0.05		0.16
112	10.0	10.0	10.0	0.0	0.0	0.0	0.0	0.0	0.0	0.0003162277660168	0.0003162277660168	0.0003162277660168	0.0	0.0	0.0	0.0	0.0	0.0	0.0	0.0	0.0	0.0	0.0	0.0	0.0	0.0	0.0	0.0	0.0	0.0	8	0.0	0	0	0	9.18958683997628	9.18958683997628	9.18958683997628	0.0	0.0	0.0	0.16645131899892712	0.05		0.16
113	10.0	10.0	10.0	0.0	0.0	0.0	0.0	0.0	0.0	0.001	0.001	0.001	0.0	0.0	0.0	0.0	0.0	0.0	0.0	0.0	0.0	0.0	0.0	0.0	0.0	0.0	0.0	0.0	0.0	0.0	8	0.0	0	0	0	9.18958683997628	9.18958683997628	9.18958683997628	0.0	0.0	0.0	0.16653613585659638	0.05		0.16
114	10.0	10.0	10.0	0.0	0.0	0.0	0.0	0.0	0.0	0.003162277660168	0.003162277660168	0.003162277660168	0.0	0.0	0.0	0.0	0.0	0.0	0.0	0.0	0.0	0.0	0.0	0.0	0.0	0.0	0.0	0.0	0.0	0.0	8	0.0	0	0	0	9.18958683997628	9.18958683997628	9.18958683997628	0.0	0.0	0.0	0.17111970090823236	0.05		0.16
115	10.0	10.0	10.0	0.0	0.0	0.0	0.0	0.0	0.0	0.01	0.01	0.01	0.0	0.0	0.0	0.0	0.0	0.0	0.0	0.0	0.0	0.0	0.0	0.0	0.0	0.0	0.0	0.0	0.0	0.0	8	0.0	0	0	0	9.18958683997628	9.18958683997628	9.18958683997628	0.0	0.0	0.0	0.17681720348834076	0.05		0.16
116	10.0	10.0	10.0	0.0	0.0	0.0	0.0	0.0	0.0	0.03162277660168	0.03162277660168	0.03162277660168	0.0	0.0	0.0	0.0	0.0	0.0	0.0	0.0	0.0	0.0	0.0	0.0	0.0	0.0	0.0	0.0	0.0	0.0	8	0.0	0	0	0	9.18958683997628	9.18958683997628	9.18958683997628	0.0	0.0	0.0	0.17195419370761436	0.05		0.16
117	10.0	10.0	10.0	0.0	0.0	0.0	0.0	0.0	0.0	0.1	0.1	0.1	0.0	0.0	0.0	0.0	0.0	0.0	0.0	0.0	0.0	0.0	0.0	0.0	0.0	0.0	0.0	0.0	0.0	0.0	8	0.0	0	0	0	9.18958683997628	9.18958683997628	9.18958683997628	0.0	0.0	0.0	0.16531204832396776	0.05		0.16
118	10.0	10.0	10.0	0.0	0.0	0.0	0.0	0.0	0.0	0.3162277660168	0.3162277660168	0.3162277660168	0.0	0.0	0.0	0.0	0.0	0.0	0.0	0.0	0.0	0.0	0.0	0.0	0.0	0.0	0.0	0.0	0.0	0.0	8	0.0	0	0	0	9.18958683997628	9.18958683997628	9.18958683997628	0.0	0.0	0.0	0.1655554605057986	0.05		0.16
119	10.0	10.0	10.0	0.0	0.0	0.0	0.0	0.0	0.0	1.0	1.0	1.0	0.0	0.0	0.0	0.0	0.0	0.0	0.0	0.0	0.0	0.0	0.0	0.0	0.0	0.0	0.0	0.0	0.0	0.0	8	0.0	0	0	0	9.18958683997628	9.18958683997628	9.18958683997628	0.0	0.0	0.0	0.15676426107323407	0.05		0.16
120	10.0	10.0	10.0	0.0	0.0	0.0	0.0	0.0	0.0	3.162277660168	3.162277660168	3.162277660168	0.0	0.0	0.0	0.0	0.0	0.0	0.0	0.0	0.0	0.0	0.0	0.0	0.0	0.0	0.0	0.0	0.0	0.0	8	0.0	0	0	0	9.18958683997628	9.18958683997628	9.18958683997628	0.0	0.0	0.0	0.1622004265801762	0.05		0.16
121	0.0	0.0	0.0	0.0	0.0	0.0	0.0	0.0	0.0	0.0	0.0	0.0	0.0	0.0	0.0	0.0	0.0	0.0	0.0	0.0	0.0	0.0	0.0	0.0	0.0	0.0	0.0	0.0	0.0	0.0	8	0.0	100	0	0	9.18958683997628	9.18958683997628	9.18958683997628	0.0	0.0	0.0	1.0000000000000024	0.05		0.16
122	0.0	0.0	0.0	0.0	0.0	0.0	0.0	0.0	0.0	0.0001	0.0001	0.0001	0.0	0.0	0.0	0.0	0.0	0.0	0.0	0.0	0.0	0.0	0.0	0.0	0.0	0.0	0.0	0.0	0.0	0.0	8	0.0	100	0	0	9.18958683997628	9.18958683997628	9.18958683997628	0.0	0.0	0.0	1.041278453427469	0.05		0.16
123	0.0	0.0	0.0	0.0	0.0	0.0	0.0	0.0	0.0	0.0003162277660168	0.0003162277660168	0.0003162277660168	0.0	0.0	0.0	0.0	0.0	0.0	0.0	0.0	0.0	0.0	0.0	0.0	0.0	0.0	0.0	0.0	0.0	0.0	8	0.0	100	0	0	9.18958683997628	9.18958683997628	9.18958683997628	0.0	0.0	0.0	1.0722498407094168	0.05		0.16
124	0.0	0.0	0.0	0.0	0.0	0.0	0.0	0.0	0.0	0.001	0.001	0.001	0.0	0.0	0.0	0.0	0.0	0.0	0.0	0.0	0.0	0.0	0.0	0.0	0.0	0.0	0.0	0.0	0.0	0.0	8	0.0	100	0	0	9.18958683997628	9.18958683997628	9.18958683997628	0.0	0.0	0.0	1.02497856554598	0.05		0.16
125	0.0	0.0	0.0	0.0	0.0	0.0	0.0	0.0	0.0	0.003162277660168	0.003162277660168	0.003162277660168	0.0	0.0	0.0	0.0	0.0	0.0	0.0	0.0	0.0	0.0	0.0	0.0	0.0	0.0	0.0	0.0	0.0	0.0	8	0.0	100	0	0	9.18958683997628	9.18958683997628	9.18958683997628	0.0	0.0	0.0	0.9889197169055137	0.05		0.16
126	0.0	0.0	0.0	0.0	0.0	0.0	0.0	0.0	0.0	0.01	0.01	0.01	0.0	0.0	0.0	0.0	0.0	0.0	0.0	0.0	0.0	0.0	0.0	0.0	0.0	0.0	0.0	0.0	0.0	0.0	8	0.0	100	0	0	9.18958683997628	9.18958683997628	9.18958683997628	0.0	0.0	0.0	0.8068453092360837	0.05		0.16
127	0.0	0.0	0.0	0.0	0.0	0.0	0.0	0.0	0.0	0.03162277660168	0.03162277660168	0.03162277660168	0.0	0.0	0.0	0.0	0.0	0.0	0.0	0.0	0.0	0.0	0.0	0.0	0.0	0.0	0.0	0.0	0.0	0.0	8	0.0	100	0	0	9.18958683997628	9.18958683997628	9.18958683997628	0.0	0.0	0.0	0.5645635424640894	0.05		0.16
128	0.0	0.0	0.0	0.0	0.0	0.0	0.0	0.0	0.0	0.1	0.1	0.1	0.0	0.0	0.0	0.0	0.0	0.0	0.0	0.0	0.0	0.0	0.0	0.0	0.0	0.0	0.0	0.0	0.0	0.0	8	0.0	100	0	0	9.18958683997628	9.18958683997628	9.18958683997628	0.0	0.0	0.0	0.3679841928468823	0.05		0.16
129	0.0	0.0	0.0	0.0	0.0	0.0	0.0	0.0	0.0	0.3162277660168	0.3162277660168	0.3162277660168	0.0	0.0	0.0	0.0	0.0	0.0	0.0	0.0	0.0	0.0	0.0	0.0	0.0	0.0	0.0	0.0	0.0	0.0	8	0.0	100	0	0	9.18958683997628	9.18958683997628	9.18958683997628	0.0	0.0	0.0	0.2639956090628283	0.05		0.16
130	0.0	0.0	0.0	0.0	0.0	0.0	0.0	0.0	0.0	1.0	1.0	1.0	0.0	0.0	0.0	0.0	0.0	0.0	0.0	0.0	0.0	0.0	0.0	0.0	0.0	0.0	0.0	0.0	0.0	0.0	8	0.0	100	0	0	9.18958683997628	9.18958683997628	9.18958683997628	0.0	0.0	0.0	0.17460799146135386	0.05		0.16
131	0.0	0.0	0.0	0.0	0.0	0.0	0.0	0.0	0.0	3.162277660168	3.162277660168	3.162277660168	0.0	0.0	0.0	0.0	0.0	0.0	0.0	0.0	0.0	0.0	0.0	0.0	0.0	0.0	0.0	0.0	0.0	0.0	8	0.0	100	0	0	9.18958683997628	9.18958683997628	9.18958683997628	0.0	0.0	0.0	0.14894696249818676	0.05		0.16
132	0.0003162277660168	0.0003162277660168	0.0003162277660168	0.0	0.0	0.0	0.0	0.0	0.0	0.0	0.0	0.0	0.0	0.0	0.0	0.0	0.0	0.0	0.0	0.0	0.0	0.0	0.0	0.0	0.0	0.0	0.0	0.0	0.0	0.0	8	0.0	100	0	0	9.18958683997628	9.18958683997628	9.18958683997628	0.0	0.0	0.0	0.990233786095275	0.05		0.16
133	0.0003162277660168	0.0003162277660168	0.0003162277660168	0.0	0.0	0.0	0.0	0.0	0.0	0.0001	0.0001	0.0001	0.0	0.0	0.0	0.0	0.0	0.0	0.0	0.0	0.0	0.0	0.0	0.0	0.0	0.0	0.0	0.0	0.0	0.0	8	0.0	100	0	0	9.18958683997628	9.18958683997628	9.18958683997628	0.0	0.0	0.0	0.9964088812447036	0.05		0.16
134	0.0003162277660168	0.0003162277660168	0.0003162277660168	0.0	0.0	0.0	0.0	0.0	0.0	0.0003162277660168	0.0003162277660168	0.0003162277660168	0.0	0.0	0.0	0.0	0.0	0.0	0.0	0.0	0.0	0.0	0.0	0.0	0.0	0.0	0.0	0.0	0.0	0.0	8	0.0	100	0	0	9.18958683997628	9.18958683997628	9.18958683997628	0.0	0.0	0.0	1.0200116921013678	0.05		0.16
135	0.0003162277660168	0.0003162277660168	0.0003162277660168	0.0	0.0	0.0	0.0	0.0	0.0	0.001	0.001	0.001	0.0	0.0	0.0	0.0	0.0	0.0	0.0	0.0	0.0	0.0	0.0	0.0	0.0	0.0	0.0	0.0	0.0	0.0	8	0.0	100	0	0	9.18958683997628	9.18958683997628	9.18958683997628	0.0	0.0	0.0	0.959370484099222	0.05		0.16
136	0.0003162277660168	0.0003162277660168	0.0003162277660168	0.0	0.0	0.0	0.0	0.0	0.0	0.003162277660168	0.003162277660168	0.003162277660168	0.0	0.0	0.0	0.0	0.0	0.0	0.0	0.0	0.0	0.0	0.0	0.0	0.0	0.0	0.0	0.0	0.0	0.0	8	0.0	100	0	0	9.18958683997628	9.18958683997628	9.18958683997628	0.0	0.0	0.0	0.8489183694757112	0.05		0.16
137	0.0003162277660168	0.0003162277660168	0.0003162277660168	0.0	0.0	0.0	0.0	0.0	0.0	0.01	0.01	0.01	0.0	0.0	0.0	0.0	0.0	0.0	0.0	0.0	0.0	0.0	0.0	0.0	0.0	0.0	0.0	0.0	0.0	0.0	8	0.0	100	0	0	9.18958683997628	9.18958683997628	9.18958683997628	0.0	0.0	0.0	0.6476276934849994	0.05		0.16
138	0.0003162277660168	0.0003162277660168	0.0003162277660168	0.0	0.0	0.0	0.0	0.0	0.0	0.03162277660168	0.03162277660168	0.03162277660168	0.0	0.0	0.0	0.0	0.0	0.0	0.0	0.0	0.0	0.0	0.0	0.0	0.0	0.0	0.0	0.0	0.0	0.0	8	0.0	100	0	0	9.18958683997628	9.18958683997628	9.18958683997628	0.0	0.0	0.0	0.45391588035459574	0.05		0.16
139	0.0003162277660168	0.0003162277660168	0.0003162277660168	0.0	0.0	0.0	0.0	0.0	0.0	0.1	0.1	0.1	0.0	0.0	0.0	0.0	0.0	0.0	0.0	0.0	0.0	0.0	0.0	0.0	0.0	0.0	0.0	0.0	0.0	0.0	8	0.0	100	0	0	9.18958683997628	9.18958683997628	9.18958683997628	0.0	0.0	0.0	0.31229857964472185	0.05		0.16
140	0.0003162277660168	0.0003162277660168	0.0003162277660168	0.0	0.0	0.0	0.0	0.0	0.0	0.3162277660168	0.3162277660168	0.3162277660168	0.0	0.0	0.0	0.0	0.0	0.0	0.0	0.0	0.0	0.0	0.0	0.0	0.0	0.0	0.0	0.0	0.0	0.0	8	0.0	100	0	0	9.18958683997628	9.18958683997628	9.18958683997628	0.0	0.0	0.0	0.20643647214620475	0.05		0.16
141	0.0003162277660168	0.0003162277660168	0.0003162277660168	0.0	0.0	0.0	0.0	0.0	0.0	1.0	1.0	1.0	0.0	0.0	0.0	0.0	0.0	0.0	0.0	0.0	0.0	0.0	0.0	0.0	0.0	0.0	0.0	0.0	0.0	0.0	8	0.0	100	0	0	9.18958683997628	9.18958683997628	9.18958683997628	0.0	0.0	0.0	0.1549377396114979	0.05		0.16
142	0.0003162277660168	0.0003162277660168	0.0003162277660168	0.0	0.0	0.0	0.0	0.0	0.0	3.162277660168	3.162277660168	3.162277660168	0.0	0.0	0.0	0.0	0.0	0.0	0.0	0.0	0.0	0.0	0.0	0.0	0.0	0.0	0.0	0.0	0.0	0.0	8	0.0	100	0	0	9.18958683997628	9.18958683997628	9.18958683997628	0.0	0.0	0.0	0.1395284459207176	0.05		0.16
143	0.001	0.001	0.001	0.0	0.0	0.0	0.0	0.0	0.0	0.0	0.0	0.0	0.0	0.0	0.0	0.0	0.0	0.0	0.0	0.0	0.0	0.0	0.0	0.0	0.0	0.0	0.0	0.0	0.0	0.0	8	0.0	100	0	0	9.18958683997628	9.18958683997628	9.18958683997628	0.0	0.0	0.0	1.0172907168924143	0.05		0.16
144	0.001	0.001	0.001	0.0	0.0	0.0	0.0	0.0	0.0	0.0001	0.0001	0.0001	0.0	0.0	0.0	0.0	0.0	0.0	0.0	0.0	0.0	0.0	0.0	0.0	0.0	0.0	0.0	0.0	0.0	0.0	8	0.0	100	0	0	9.18958683997628	9.18958683997628	9.18958683997628	0.0	0.0	0.0	0.9993200524253195	0.05		0.16
145	0.001	0.001	0.001	0.0	0.0	0.0	0.0	0.0	0.0	0.0003162277660168	0.0003162277660168	0.0003162277660168	0.0	0.0	0.0	0.0	0.0	0.0	0.0	0.0	0.0	0.0	0.0	0.0	0.0	0.0	0.0	0.0	0.0	0.0	8	0.0	100	0	0	9.18958683997628	9.18958683997628	9.18958683997628	0.0	0.0	0.0	0.9821867491461312	0.05		0.16
146	0.001	0.001	0.001	0.0	0.0	0.0	0.0	0.0	0.0	0.001	0.001	0.001	0.0	0.0	0.0	0.0	0.0	0.0	0.0	0.0	0.0	0.0	0.0	0.0	0.0	0.0	0.0	0.0	0.0	0.0	8	0.0	100	0	0	9.18958683997628	9.18958683997628	9.18958683997628	0.0	0.0	0.0	0.9533224154586368	0.05		0.16
147	0.001	0.001	0.001	0.0	0.0	0.0	0.0	0.0	0.0	0.003162277660168	0.003162277660168	0.003162277660168	0.0	0.0	0.0	0.0	0.0	0.0	0.0	0.0	0.0	0.0	0.0	0.0	0.0	0.0	0.0	0.0	0.0	0.0	8	0.0	100	0	0	9.18958683997628	9.18958683997628	9.18958683997628	0.0	0.0	0.0	0.8918542442658723	0.05		0.16
148	0.001	0.001	0.001	0.0	0.0	0.0	0.0	0.0	0.0	0.01	0.01	0.01	0.0	0.0	0.0	0.0	0.0	0.0	0.0	0.0	0.0	0.0	0.0	0.0	0.0	0.0	0.0	0.0	0.0	0.0	8	0.0	100	0	0	9.18958683997628	9.18958683997628	9.18958683997628	0.0	0.0	0.0	0.6349213495973578	0.05		0.16
149	0.001	0.001	0.001	0.0	0.0	0.0	0.0	0.0	0.0	0.03162277660168	0.03162277660168	0.03162277660168	0.0	0.0	0.0	0.0	0.0	0.0	0.0	0.0	0.0	0.0	0.0	0.0	0.0	0.0	0.0	0.0	0.0	0.0	8	0.0	100	0	0	9.18958683997628	9.18958683997628	9.18958683997628	0.0	0.0	0.0	0.46759485186323213	0.05		0.16
150	0.001	0.001	0.001	0.0	0.0	0.0	0.0	0.0	0.0	0.1	0.1	0.1	0.0	0.0	0.0	0.0	0.0	0.0	0.0	0.0	0.0	0.0	0.0	0.0	0.0	0.0	0.0	0.0	0.0	0.0	8	0.0	100	0	0	9.18958683997628	9.18958683997628	9.18958683997628	0.0	0.0	0.0	0.3309388543438152	0.05		0.16
151	0.001	0.001	0.001	0.0	0.0	0.0	0.0	0.0	0.0	0.3162277660168	0.3162277660168	0.3162277660168	0.0	0.0	0.0	0.0	0.0	0.0	0.0	0.0	0.0	0.0	0.0	0.0	0.0	0.0	0.0	0.0	0.0	0.0	8	0.0	100	0	0	9.18958683997628	9.18958683997628	9.18958683997628	0.0	0.0	0.0	0.21478986733800715	0.05		0.16
152	0.001	0.001	0.001	0.0	0.0	0.0	0.0	0.0	0.0	1.0	1.0	1.0	0.0	0.0	0.0	0.0	0.0	0.0	0.0	0.0	0.0	0.0	0.0	0.0	0.0	0.0	0.0	0.0	0.0	0.0	8	0.0	100	0	0	9.18958683997628	9.18958683997628	9.18958683997628	0.0	0.0	0.0	0.15623838411524468	0.05		0.16
153	0.001	0.001	0.001	0.0	0.0	0.0	0.0	0.0	0.0	3.162277660168	3.162277660168	3.162277660168	0.0	0.0	0.0	0.0	0.0	0.0	0.0	0.0	0.0	0.0	0.0	0.0	0.0	0.0	0.0	0.0	0.0	0.0	8	0.0	100	0	0	9.18958683997628	9.18958683997628	9.18958683997628	0.0	0.0	0.0	0.13431913281042335	0.05		0.16
154	0.003162277660168	0.003162277660168	0.003162277660168	0.0	0.0	0.0	0.0	0.0	0.0	0.0	0.0	0.0	0.0	0.0	0.0	0.0	0.0	0.0	0.0	0.0	0.0	0.0	0.0	0.0	0.0	0.0	0.0	0.0	0.0	0.0	8	0.0	100	0	0	9.18958683997628	9.18958683997628	9.18958683997628	0.0	0.0	0.0	0.9766231872723713	0.05		0.16
155	0.003162277660168	0.003162277660168	0.003162277660168	0.0	0.0	0.0	0.0	0.0	0.0	0.0001	0.0001	0.0001	0.0	0.0	0.0	0.0	0.0	0.0	0.0	0.0	0.0	0.0	0.0	0.0	0.0	0.0	0.0	0.0	0.0	0.0	8	0.0	100	0	0	9.18958683997628	9.18958683997628	9.18958683997628	0.0	0.0	0.0	0.9958226504093693	0.05		0.16
156	0.003162277660168	0.003162277660168	0.003162277660168	0.0	0.0	0.0	0.0	0.0	0.0	0.0003162277660168	0.0003162277660168	0.0003162277660168	0.0	0.0	0.0	0.0	0.0	0.0	0.0	0.0	0.0	0.0	0.0	0.0	0.0	0.0	0.0	0.0	0.0	0.0	8	0.0	100	0	0	9.18958683997628	9.18958683997628	9.18958683997628	0.0	0.0	0.0	1.0408416846177577	0.05		0.16
157	0.003162277660168	0.003162277660168	0.003162277660168	0.0	0.0	0.0	0.0	0.0	0.0	0.001	0.001	0.001	0.0	0.0	0.0	0.0	0.0	0.0	0.0	0.0	0.0	0.0	0.0	0.0	0.0	0.0	0.0	0.0	0.0	0.0	8	0.0	100	0	0	9.18958683997628	9.18958683997628	9.18958683997628	0.0	0.0	0.0	0.9526808487330826	0.05		0.16
158	0.003162277660168	0.003162277660168	0.003162277660168	0.0	0.0	0.0	0.0	0.0	0.0	0.003162277660168	0.003162277660168	0.003162277660168	0.0	0.0	0.0	0.0	0.0	0.0	0.0	0.0	0.0	0.0	0.0	0.0	0.0	0.0	0.0	0.0	0.0	0.0	8	0.0	100	0	0	9.18958683997628	9.18958683997628	9.18958683997628	0.0	0.0	0.0	0.8359451793314381	0.05		0.16
159	0.003162277660168	0.003162277660168	0.003162277660168	0.0	0.0	0.0	0.0	0.0	0.0	0.01	0.01	0.01	0.0	0.0	0.0	0.0	0.0	0.0	0.0	0.0	0.0	0.0	0.0	0.0	0.0	0.0	0.0	0.0	0.0	0.0	8	0.0	100	0	0	9.18958683997628	9.18958683997628	9.18958683997628	0.0	0.0	0.0	0.6411963452284286	0.05		0.16
160	0.003162277660168	0.003162277660168	0.003162277660168	0.0	0.0	0.0	0.0	0.0	0.0	0.03162277660168	0.03162277660168	0.03162277660168	0.0	0.0	0.0	0.0	0.0	0.0	0.0	0.0	0.0	0.0	0.0	0.0	0.0	0.0	0.0	0.0	0.0	0.0	8	0.0	100	0	0	9.18958683997628	9.18958683997628	9.18958683997628	0.0	0.0	0.0	0.4563081271556535	0.05		0.16
161	0.003162277660168	0.003162277660168	0.003162277660168	0.0	0.0	0.0	0.0	0.0	0.0	0.1	0.1	0.1	0.0	0.0	0.0	0.0	0.0	0.0	0.0	0.0	0.0	0.0	0.0	0.0	0.0	0.0	0.0	0.0	0.0	0.0	8	0.0	100	0	0	9.18958683997628	9.18958683997628	9.18958683997628	0.0	0.0	0.0	0.30506054067303395	0.05		0.16
162	0.003162277660168	0.003162277660168	0.003162277660168	0.0	0.0	0.0	0.0	0.0	0.0	0.3162277660168	0.3162277660168	0.3162277660168	0.0	0.0	0.0	0.0	0.0	0.0	0.0	0.0	0.0	0.0	0.0	0.0	0.0	0.0	0.0	0.0	0.0	0.0	8	0.0	100	0	0	9.18958683997628	9.18958683997628	9.18958683997628	0.0	0.0	0.0	0.21247744701887117	0.05		0.16
163	0.003162277660168	0.003162277660168	0.003162277660168	0.0	0.0	0.0	0.0	0.0	0.0	1.0	1.0	1.0	0.0	0.0	0.0	0.0	0.0	0.0	0.0	0.0	0.0	0.0	0.0	0.0	0.0	0.0	0.0	0.0	0.0	0.0	8	0.0	100	0	0	9.18958683997628	9.18958683997628	9.18958683997628	0.0	0.0	0.0	0.1542546375213781	0.05		0.16
164	0.003162277660168	0.003162277660168	0.003162277660168	0.0	0.0	0.0	0.0	0.0	0.0	3.162277660168	3.162277660168	3.162277660168	0.0	0.0	0.0	0.0	0.0	0.0	0.0	0.0	0.0	0.0	0.0	0.0	0.0	0.0	0.0	0.0	0.0	0.0	8	0.0	100	0	0	9.18958683997628	9.18958683997628	9.18958683997628	0.0	0.0	0.0	0.1390485925867318	0.05		0.16
165	0.01	0.01	0.01	0.0	0.0	0.0	0.0	0.0	0.0	0.0	0.0	0.0	0.0	0.0	0.0	0.0	0.0	0.0	0.0	0.0	0.0	0.0	0.0	0.0	0.0	0.0	0.0	0.0	0.0	0.0	8	0.0	100	0	0	9.18958683997628	9.18958683997628	9.18958683997628	0.0	0.0	0.0	0.9689481712032934	0.05		0.16
166	0.01	0.01	0.01	0.0	0.0	0.0	0.0	0.0	0.0	0.0001	0.0001	0.0001	0.0	0.0	0.0	0.0	0.0	0.0	0.0	0.0	0.0	0.0	0.0	0.0	0.0	0.0	0.0	0.0	0.0	0.0	8	0.0	100	0	0	9.18958683997628	9.18958683997628	9.18958683997628	0.0	0.0	0.0	0.9665731250666947	0.05		0.16
167	0.01	0.01	0.01	0.0	0.0	0.0	0.0	0.0	0.0	0.0003162277660168	0.0003162277660168	0.0003162277660168	0.0	0.0	0.0	0.0	0.0	0.0	0.0	0.0	0.0	0.0	0.0	0.0	0.0	0.0	0.0	0.0	0.0	0.0	8	0.0	100	0	0	9.18958683997628	9.18958683997628	9.18958683997628	0.0	0.0	0.0	0.9598309266433795	0.05		0.16
168	0.01	0.01	0.01	0.0	0.0	0.0	0.0	0.0	0.0	0.001	0.001	0.001	0.0	0.0	0.0	0.0	0.0	0.0	0.0	0.0	0.0	0.0	0.0	0.0	0.0	0.0	0.0	0.0	0.0	0.0	8	0.0	100	0	0	9.18958683997628	9.18958683997628	9.18958683997628	0.0	0.0	0.0	0.9097333022497376	0.05		0.16
169	0.01	0.01	0.01	0.0	0.0	0.0	0.0	0.0	0.0	0.003162277660168	0.003162277660168	0.003162277660168	0.0	0.0	0.0	0.0	0.0	0.0	0.0	0.0	0.0	0.0	0.0	0.0	0.0	0.0	0.0	0.0	0.0	0.0	8	0.0	100	0	0	9.18958683997628	9.18958683997628	9.18958683997628	0.0	0.0	0.0	0.78872308323335	0.05		0.16
170	0.01	0.01	0.01	0.0	0.0	0.0	0.0	0.0	0.0	0.01	0.01	0.01	0.0	0.0	0.0	0.0	0.0	0.0	0.0	0.0	0.0	0.0	0.0	0.0	0.0	0.0	0.0	0.0	0.0	0.0	8	0.0	100	0	0	9.18958683997628	9.18958683997628	9.18958683997628	0.0	0.0	0.0	0.6254424541369038	0.05		0.16
171	0.01	0.01	0.01	0.0	0.0	0.0	0.0	0.0	0.0	0.03162277660168	0.03162277660168	0.03162277660168	0.0	0.0	0.0	0.0	0.0	0.0	0.0	0.0	0.0	0.0	0.0	0.0	0.0	0.0	0.0	0.0	0.0	0.0	8	0.0	100	0	0	9.18958683997628	9.18958683997628	9.18958683997628	0.0	0.0	0.0	0.4692877916284257	0.05		0.16
172	0.01	0.01	0.01	0.0	0.0	0.0	0.0	0.0	0.0	0.1	0.1	0.1	0.0	0.0	0.0	0.0	0.0	0.0	0.0	0.0	0.0	0.0	0.0	0.0	0.0	0.0	0.0	0.0	0.0	0.0	8	0.0	100	0	0	9.18958683997628	9.18958683997628	9.18958683997628	0.0	0.0	0.0	0.31124468712302633	0.05		0.16
173	0.01	0.01	0.01	0.0	0.0	0.0	0.0	0.0	0.0	0.3162277660168	0.3162277660168	0.3162277660168	0.0	0.0	0.0	0.0	0.0	0.0	0.0	0.0	0.0	0.0	0.0	0.0	0.0	0.0	0.0	0.0	0.0	0.0	8	0.0	100	0	0	9.18958683997628	9.18958683997628	9.18958683997628	0.0	0.0	0.0	0.20539717061586088	0.05		0.16
174	0.01	0.01	0.01	0.0	0.0	0.0	0.0	0.0	0.0	1.0	1.0	1.0	0.0	0.0	0.0	0.0	0.0	0.0	0.0	0.0	0.0	0.0	0.0	0.0	0.0	0.0	0.0	0.0	0.0	0.0	8	0.0	100	0	0	9.18958683997628	9.18958683997628	9.18958683997628	0.0	0.0	0.0	0.15749272084670973	0.05		0.16
175	0.01	0.01	0.01	0.0	0.0	0.0	0.0	0.0	0.0	3.162277660168	3.162277660168	3.162277660168	0.0	0.0	0.0	0.0	0.0	0.0	0.0	0.0	0.0	0.0	0.0	0.0	0.0	0.0	0.0	0.0	0.0	0.0	8	0.0	100	0	0	9.18958683997628	9.18958683997628	9.18958683997628	0.0	0.0	0.0	0.1378320444794668	0.05		0.16
176	0.03162277660168	0.03162277660168	0.03162277660168	0.0	0.0	0.0	0.0	0.0	0.0	0.0	0.0	0.0	0.0	0.0	0.0	0.0	0.0	0.0	0.0	0.0	0.0	0.0	0.0	0.0	0.0	0.0	0.0	0.0	0.0	0.0	8	0.0	100	0	0	9.18958683997628	9.18958683997628	9.18958683997628	0.0	0.0	0.0	0.8955901150401049	0.05		0.16
177	0.03162277660168	0.03162277660168	0.03162277660168	0.0	0.0	0.0	0.0	0.0	0.0	0.0001	0.0001	0.0001	0.0	0.0	0.0	0.0	0.0	0.0	0.0	0.0	0.0	0.0	0.0	0.0	0.0	0.0	0.0	0.0	0.0	0.0	8	0.0	100	0	0	9.18958683997628	9.18958683997628	9.18958683997628	0.0	0.0	0.0	0.9000364593796839	0.05		0.16
178	0.03162277660168	0.03162277660168	0.03162277660168	0.0	0.0	0.0	0.0	0.0	0.0	0.0003162277660168	0.0003162277660168	0.0003162277660168	0.0	0.0	0.0	0.0	0.0	0.0	0.0	0.0	0.0	0.0	0.0	0.0	0.0	0.0	0.0	0.0	0.0	0.0	8	0.0	100	0	0	9.18958683997628	9.18958683997628	9.18958683997628	0.0	0.0	0.0	0.9353320984832046	0.05		0.16
179	0.03162277660168	0.03162277660168	0.03162277660168	0.0	0.0	0.0	0.0	0.0	0.0	0.001	0.001	0.001	0.0	0.0	0.0	0.0	0.0	0.0	0.0	0.0	0.0	0.0	0.0	0.0	0.0	0.0	0.0	0.0	0.0	0.0	8	0.0	100	0	0	9.18958683997628	9.18958683997628	9.18958683997628	0.0	0.0	0.0	0.8523556674537817	0.05		0.16
180	0.03162277660168	0.03162277660168	0.03162277660168	0.0	0.0	0.0	0.0	0.0	0.0	0.003162277660168	0.003162277660168	0.003162277660168	0.0	0.0	0.0	0.0	0.0	0.0	0.0	0.0	0.0	0.0	0.0	0.0	0.0	0.0	0.0	0.0	0.0	0.0	8	0.0	100	0	0	9.18958683997628	9.18958683997628	9.18958683997628	0.0	0.0	0.0	0.7682232734893518	0.05		0.16
181	0.03162277660168	0.03162277660168	0.03162277660168	0.0	0.0	0.0	0.0	0.0	0.0	0.01	0.01	0.01	0.0	0.0	0.0	0.0	0.0	0.0	0.0	0.0	0.0	0.0	0.0	0.0	0.0	0.0	0.0	0.0	0.0	0.0	8	0.0	100	0	0	9.18958683997628	9.18958683997628	9.18958683997628	0.0	0.0	0.0	0.6346801428045549	0.05		0.16
182	0.03162277660168	0.03162277660168	0.03162277660168	0.0	0.0	0.0	0.0	0.0	0.0	0.03162277660168	0.03162277660168	0.03162277660168	0.0	0.0	0.0	0.0	0.0	0.0	0.0	0.0	0.0	0.0	0.0	0.0	0.0	0.0	0.0	0.0	0.0	0.0	8	0.0	100	0	0	9.18958683997628	9.18958683997628	9.18958683997628	0.0	0.0	0.0	0.4541401588939702	0.05		0.16
183	0.03162277660168	0.03162277660168	0.03162277660168	0.0	0.0	0.0	0.0	0.0	0.0	0.1	0.1	0.1	0.0	0.0	0.0	0.0	0.0	0.0	0.0	0.0	0.0	0.0	0.0	0.0	0.0	0.0	0.0	0.0	0.0	0.0	8	0.0	100	0	0	9.18958683997628	9.18958683997628	9.18958683997628	0.0	0.0	0.0	0.3185064076097428	0.05		0.16
184	0.03162277660168	0.03162277660168	0.03162277660168	0.0	0.0	0.0	0.0	0.0	0.0	0.3162277660168	0.3162277660168	0.3162277660168	0.0	0.0	0.0	0.0	0.0	0.0	0.0	0.0	0.0	0.0	0.0	0.0	0.0	0.0	0.0	0.0	0.0	0.0	8	0.0	100	0	0	9.18958683997628	9.18958683997628	9.18958683997628	0.0	0.0	0.0	0.21642401548262705	0.05		0.16
185	0.03162277660168	0.03162277660168	0.03162277660168	0.0	0.0	0.0	0.0	0.0	0.0	1.0	1.0	1.0	0.0	0.0	0.0	0.0	0.0	0.0	0.0	0.0	0.0	0.0	0.0	0.0	0.0	0.0	0.0	0.0	0.0	0.0	8	0.0	100	0	0	9.18958683997628	9.18958683997628	9.18958683997628	0.0	0.0	0.0	0.15618423433531026	0.05		0.16
186	0.03162277660168	0.03162277660168	0.03162277660168	0.0	0.0	0.0	0.0	0.0	0.0	3.162277660168	3.162277660168	3.162277660168	0.0	0.0	0.0	0.0	0.0	0.0	0.0	0.0	0.0	0.0	0.0	0.0	0.0	0.0	0.0	0.0	0.0	0.0	8	0.0	100	0	0	9.18958683997628	9.18958683997628	9.18958683997628	0.0	0.0	0.0	0.13839922393444032	0.05		0.16
187	0.1	0.1	0.1	0.0	0.0	0.0	0.0	0.0	0.0	0.0	0.0	0.0	0.0	0.0	0.0	0.0	0.0	0.0	0.0	0.0	0.0	0.0	0.0	0.0	0.0	0.0	0.0	0.0	0.0	0.0	8	0.0	100	0	0	9.18958683997628	9.18958683997628	9.18958683997628	0.0	0.0	0.0	0.761044719232867	0.05		0.16
188	0.1	0.1	0.1	0.0	0.0	0.0	0.0	0.0	0.0	0.0001	0.0001	0.0001	0.0	0.0	0.0	0.0	0.0	0.0	0.0	0.0	0.0	0.0	0.0	0.0	0.0	0.0	0.0	0.0	0.0	0.0	8	0.0	100	0	0	9.18958683997628	9.18958683997628	9.18958683997628	0.0	0.0	0.0	0.7889824347962072	0.05		0.16
189	0.1	0.1	0.1	0.0	0.0	0.0	0.0	0.0	0.0	0.0003162277660168	0.0003162277660168	0.0003162277660168	0.0	0.0	0.0	0.0	0.0	0.0	0.0	0.0	0.0	0.0	0.0	0.0	0.0	0.0	0.0	0.0	0.0	0.0	8	0.0	100	0	0	9.18958683997628	9.18958683997628	9.18958683997628	0.0	0.0	0.0	0.8017342372413396	0.05		0.16
190	0.1	0.1	0.1	0.0	0.0	0.0	0.0	0.0	0.0	0.001	0.001	0.001	0.0	0.0	0.0	0.0	0.0	0.0	0.0	0.0	0.0	0.0	0.0	0.0	0.0	0.0	0.0	0.0	0.0	0.0	8	0.0	100	0	0	9.18958683997628	9.18958683997628	9.18958683997628	0.0	0.0	0.0	0.7711900318143854	0.05		0.16
191	0.1	0.1	0.1	0.0	0.0	0.0	0.0	0.0	0.0	0.003162277660168	0.003162277660168	0.003162277660168	0.0	0.0	0.0	0.0	0.0	0.0	0.0	0.0	0.0	0.0	0.0	0.0	0.0	0.0	0.0	0.0	0.0	0.0	8	0.0	100	0	0	9.18958683997628	9.18958683997628	9.18958683997628	0.0	0.0	0.0	0.7192561450421521	0.05		0.16
192	0.1	0.1	0.1	0.0	0.0	0.0	0.0	0.0	0.0	0.01	0.01	0.01	0.0	0.0	0.0	0.0	0.0	0.0	0.0	0.0	0.0	0.0	0.0	0.0	0.0	0.0	0.0	0.0	0.0	0.0	8	0.0	100	0	0	9.18958683997628	9.18958683997628	9.18958683997628	0.0	0.0	0.0	0.61024812807225	0.05		0.16
193	0.1	0.1	0.1	0.0	0.0	0.0	0.0	0.0	0.0	0.03162277660168	0.03162277660168	0.03162277660168	0.0	0.0	0.0	0.0	0.0	0.0	0.0	0.0	0.0	0.0	0.0	0.0	0.0	0.0	0.0	0.0	0.0	0.0	8	0.0	100	0	0	9.18958683997628	9.18958683997628	9.18958683997628	0.0	0.0	0.0	0.4500688781031943	0.05		0.16
194	0.1	0.1	0.1	0.0	0.0	0.0	0.0	0.0	0.0	0.1	0.1	0.1	0.0	0.0	0.0	0.0	0.0	0.0	0.0	0.0	0.0	0.0	0.0	0.0	0.0	0.0	0.0	0.0	0.0	0.0	8	0.0	100	0	0	9.18958683997628	9.18958683997628	9.18958683997628	0.0	0.0	0.0	0.3294576903661256	0.05		0.16
195	0.1	0.1	0.1	0.0	0.0	0.0	0.0	0.0	0.0	0.3162277660168	0.3162277660168	0.3162277660168	0.0	0.0	0.0	0.0	0.0	0.0	0.0	0.0	0.0	0.0	0.0	0.0	0.0	0.0	0.0	0.0	0.0	0.0	8	0.0	100	0	0	9.18958683997628	9.18958683997628	9.18958683997628	0.0	0.0	0.0	0.22922481789457652	0.05		0.16
196	0.1	0.1	0.1	0.0	0.0	0.0	0.0	0.0	0.0	1.0	1.0	1.0	0.0	0.0	0.0	0.0	0.0	0.0	0.0	0.0	0.0	0.0	0.0	0.0	0.0	0.0	0.0	0.0	0.0	0.0	8	0.0	100	0	0	9.18958683997628	9.18958683997628	9.18958683997628	0.0	0.0	0.0	0.16056413555314653	0.05		0.16
197	0.1	0.1	0.1	0.0	0.0	0.0	0.0	0.0	0.0	3.162277660168	3.162277660168	3.162277660168	0.0	0.0	0.0	0.0	0.0	0.0	0.0	0.0	0.0	0.0	0.0	0.0	0.0	0.0	0.0	0.0	0.0	0.0	8	0.0	100	0	0	9.18958683997628	9.18958683997628	9.18958683997628	0.0	0.0	0.0	0.13664869725195603	0.05		0.16
198	0.3162277660168	0.3162277660168	0.3162277660168	0.0	0.0	0.0	0.0	0.0	0.0	0.0	0.0	0.0	0.0	0.0	0.0	0.0	0.0	0.0	0.0	0.0	0.0	0.0	0.0	0.0	0.0	0.0	0.0	0.0	0.0	0.0	8	0.0	100	0	0	9.18958683997628	9.18958683997628	9.18958683997628	0.0	0.0	0.0	0.7671791039846547	0.05		0.16
199	0.3162277660168	0.3162277660168	0.3162277660168	0.0	0.0	0.0	0.0	0.0	0.0	0.0001	0.0001	0.0001	0.0	0.0	0.0	0.0	0.0	0.0	0.0	0.0	0.0	0.0	0.0	0.0	0.0	0.0	0.0	0.0	0.0	0.0	8	0.0	100	0	0	9.18958683997628	9.18958683997628	9.18958683997628	0.0	0.0	0.0	0.7635791146821984	0.05		0.16
200	0.3162277660168	0.3162277660168	0.3162277660168	0.0	0.0	0.0	0.0	0.0	0.0	0.0003162277660168	0.0003162277660168	0.0003162277660168	0.0	0.0	0.0	0.0	0.0	0.0	0.0	0.0	0.0	0.0	0.0	0.0	0.0	0.0	0.0	0.0	0.0	0.0	8	0.0	100	0	0	9.18958683997628	9.18958683997628	9.18958683997628	0.0	0.0	0.0	0.7455163224458824	0.05		0.16
201	0.3162277660168	0.3162277660168	0.3162277660168	0.0	0.0	0.0	0.0	0.0	0.0	0.001	0.001	0.001	0.0	0.0	0.0	0.0	0.0	0.0	0.0	0.0	0.0	0.0	0.0	0.0	0.0	0.0	0.0	0.0	0.0	0.0	8	0.0	100	0	0	9.18958683997628	9.18958683997628	9.18958683997628	0.0	0.0	0.0	0.7207056723354279	0.05		0.16
202	0.3162277660168	0.3162277660168	0.3162277660168	0.0	0.0	0.0	0.0	0.0	0.0	0.003162277660168	0.003162277660168	0.003162277660168	0.0	0.0	0.0	0.0	0.0	0.0	0.0	0.0	0.0	0.0	0.0	0.0	0.0	0.0	0.0	0.0	0.0	0.0	8	0.0	100	0	0	9.18958683997628	9.18958683997628	9.18958683997628	0.0	0.0	0.0	0.6532562601131904	0.05		0.16
203	0.3162277660168	0.3162277660168	0.3162277660168	0.0	0.0	0.0	0.0	0.0	0.0	0.01	0.01	0.01	0.0	0.0	0.0	0.0	0.0	0.0	0.0	0.0	0.0	0.0	0.0	0.0	0.0	0.0	0.0	0.0	0.0	0.0	8	0.0	100	0	0	9.18958683997628	9.18958683997628	9.18958683997628	0.0	0.0	0.0	0.5790662285618633	0.05		0.16
204	0.3162277660168	0.3162277660168	0.3162277660168	0.0	0.0	0.0	0.0	0.0	0.0	0.03162277660168	0.03162277660168	0.03162277660168	0.0	0.0	0.0	0.0	0.0	0.0	0.0	0.0	0.0	0.0	0.0	0.0	0.0	0.0	0.0	0.0	0.0	0.0	8	0.0	100	0	0	9.18958683997628	9.18958683997628	9.18958683997628	0.0	0.0	0.0	0.4306032137063315	0.05		0.16
205	0.3162277660168	0.3162277660168	0.3162277660168	0.0	0.0	0.0	0.0	0.0	0.0	0.1	0.1	0.1	0.0	0.0	0.0	0.0	0.0	0.0	0.0	0.0	0.0	0.0	0.0	0.0	0.0	0.0	0.0	0.0	0.0	0.0	8	0.0	100	0	0	9.18958683997628	9.18958683997628	9.18958683997628	0.0	0.0	0.0	0.29283219481282446	0.05		0.16
206	0.3162277660168	0.3162277660168	0.3162277660168	0.0	0.0	0.0	0.0	0.0	0.0	0.3162277660168	0.3162277660168	0.3162277660168	0.0	0.0	0.0	0.0	0.0	0.0	0.0	0.0	0.0	0.0	0.0	0.0	0.0	0.0	0.0	0.0	0.0	0.0	8	0.0	100	0	0	9.18958683997628	9.18958683997628	9.18958683997628	0.0	0.0	0.0	0.19000013157188841	0.05		0.16
207	0.3162277660168	0.3162277660168	0.3162277660168	0.0	0.0	0.0	0.0	0.0	0.0	1.0	1.0	1.0	0.0	0.0	0.0	0.0	0.0	0.0	0.0	0.0	0.0	0.0	0.0	0.0	0.0	0.0	0.0	0.0	0.0	0.0	8	0.0	100	0	0	9.18958683997628	9.18958683997628	9.18958683997628	0.0	0.0	0.0	0.14916204506815994	0.05		0.16
208	0.3162277660168	0.3162277660168	0.3162277660168	0.0	0.0	0.0	0.0	0.0	0.0	3.162277660168	3.162277660168	3.162277660168	0.0	0.0	0.0	0.0	0.0	0.0	0.0	0.0	0.0	0.0	0.0	0.0	0.0	0.0	0.0	0.0	0.0	0.0	8	0.0	100	0	0	9.18958683997628	9.18958683997628	9.18958683997628	0.0	0.0	0.0	0.13685419249214986	0.05		0.16
209	1.0	1.0	1.0	0.0	0.0	0.0	0.0	0.0	0.0	0.0	0.0	0.0	0.0	0.0	0.0	0.0	0.0	0.0	0.0	0.0	0.0	0.0	0.0	0.0	0.0	0.0	0.0	0.0	0.0	0.0	8	0.0	100	0	0	9.18958683997628	9.18958683997628	9.18958683997628	0.0	0.0	0.0	0.7845008715005789	0.05		0.16
210	1.0	1.0	1.0	0.0	0.0	0.0	0.0	0.0	0.0	0.0001	0.0001	0.0001	0.0	0.0	0.0	0.0	0.0	0.0	0.0	0.0	0.0	0.0	0.0	0.0	0.0	0.0	0.0	0.0	0.0	0.0	8	0.0	100	0	0	9.18958683997628	9.18958683997628	9.18958683997628	0.0	0.0	0.0	0.7547138190490215	0.05		0.16
211	1.0	1.0	1.0	0.0	0.0	0.0	0.0	0.0	0.0	0.0003162277660168	0.0003162277660168	0.0003162277660168	0.0	0.0	0.0	0.0	0.0	0.0	0.0	0.0	0.0	0.0	0.0	0.0	0.0	0.0	0.0	0.0	0.0	0.0	8	0.0	100	0	0	9.18958683997628	9.18958683997628	9.18958683997628	0.0	0.0	0.0	0.7284097616823341	0.05		0.16
212	1.0	1.0	1.0	0.0	0.0	0.0	0.0	0.0	0.0	0.001	0.001	0.001	0.0	0.0	0.0	0.0	0.0	0.0	0.0	0.0	0.0	0.0	0.0	0.0	0.0	0.0	0.0	0.0	0.0	0.0	8	0.0	100	0	0	9.18958683997628	9.18958683997628	9.18958683997628	0.0	0.0	0.0	0.7253955585691795	0.05		0.16
213	1.0	1.0	1.0	0.0	0.0	0.0	0.0	0.0	0.0	0.003162277660168	0.003162277660168	0.003162277660168	0.0	0.0	0.0	0.0	0.0	0.0	0.0	0.0	0.0	0.0	0.0	0.0	0.0	0.0	0.0	0.0	0.0	0.0	8	0.0	100	0	0	9.18958683997628	9.18958683997628	9.18958683997628	0.0	0.0	0.0	0.6780120799454659	0.05		0.16
214	1.0	1.0	1.0	0.0	0.0	0.0	0.0	0.0	0.0	0.01	0.01	0.01	0.0	0.0	0.0	0.0	0.0	0.0	0.0	0.0	0.0	0.0	0.0	0.0	0.0	0.0	0.0	0.0	0.0	0.0	8	0.0	100	0	0	9.18958683997628	9.18958683997628	9.18958683997628	0.0	0.0	0.0	0.5980506606836085	0.05		0.16
215	1.0	1.0	1.0	0.0	0.0	0.0	0.0	0.0	0.0	0.03162277660168	0.03162277660168	0.03162277660168	0.0	0.0	0.0	0.0	0.0	0.0	0.0	0.0	0.0	0.0	0.0	0.0	0.0	0.0	0.0	0.0	0.0	0.0	8	0.0	100	0	0	9.18958683997628	9.18958683997628	9.18958683997628	0.0	0.0	0.0	0.46727789757414134	0.05		0.16
216	1.0	1.0	1.0	0.0	0.0	0.0	0.0	0.0	0.0	0.1	0.1	0.1	0.0	0.0	0.0	0.0	0.0	0.0	0.0	0.0	0.0	0.0	0.0	0.0	0.0	0.0	0.0	0.0	0.0	0.0	8	0.0	100	0	0	9.18958683997628	9.18958683997628	9.18958683997628	0.0	0.0	0.0	0.30829492081300885	0.05		0.16
217	1.0	1.0	1.0	0.0	0.0	0.0	0.0	0.0	0.0	0.3162277660168	0.3162277660168	0.3162277660168	0.0	0.0	0.0	0.0	0.0	0.0	0.0	0.0	0.0	0.0	0.0	0.0	0.0	0.0	0.0	0.0	0.0	0.0	8	0.0	100	0	0	9.18958683997628	9.18958683997628	9.18958683997628	0.0	0.0	0.0	0.19490574132910435	0.05		0.16
218	1.0	1.0	1.0	0.0	0.0	0.0	0.0	0.0	0.0	1.0	1.0	1.0	0.0	0.0	0.0	0.0	0.0	0.0	0.0	0.0	0.0	0.0	0.0	0.0	0.0	0.0	0.0	0.0	0.0	0.0	8	0.0	100	0	0	9.18958683997628	9.18958683997628	9.18958683997628	0.0	0.0	0.0	0.1489345483725574	0.05		0.16
219	1.0	1.0	1.0	0.0	0.0	0.0	0.0	0.0	0.0	3.162277660168	3.162277660168	3.162277660168	0.0	0.0	0.0	0.0	0.0	0.0	0.0	0.0	0.0	0.0	0.0	0.0	0.0	0.0	0.0	0.0	0.0	0.0	8	0.0	100	0	0	9.18958683997628	9.18958683997628	9.18958683997628	0.0	0.0	0.0	0.13681485987944778	0.05		0.16
220	3.162277660168	3.162277660168	3.162277660168	0.0	0.0	0.0	0.0	0.0	0.0	0.0	0.0	0.0	0.0	0.0	0.0	0.0	0.0	0.0	0.0	0.0	0.0	0.0	0.0	0.0	0.0	0.0	0.0	0.0	0.0	0.0	8	0.0	100	0	0	9.18958683997628	9.18958683997628	9.18958683997628	0.0	0.0	0.0	0.7608610061764766	0.05		0.16
221	3.162277660168	3.162277660168	3.162277660168	0.0	0.0	0.0	0.0	0.0	0.0	0.0001	0.0001	0.0001	0.0	0.0	0.0	0.0	0.0	0.0	0.0	0.0	0.0	0.0	0.0	0.0	0.0	0.0	0.0	0.0	0.0	0.0	8	0.0	100	0	0	9.18958683997628	9.18958683997628	9.18958683997628	0.0	0.0	0.0	0.663159299894322	0.05		0.16
222	3.162277660168	3.162277660168	3.162277660168	0.0	0.0	0.0	0.0	0.0	0.0	0.0003162277660168	0.0003162277660168	0.0003162277660168	0.0	0.0	0.0	0.0	0.0	0.0	0.0	0.0	0.0	0.0	0.0	0.0	0.0	0.0	0.0	0.0	0.0	0.0	8	0.0	100	0	0	9.18958683997628	9.18958683997628	9.18958683997628	0.0	0.0	0.0	0.6780788441286983	0.05		0.16
223	3.162277660168	3.162277660168	3.162277660168	0.0	0.0	0.0	0.0	0.0	0.0	0.001	0.001	0.001	0.0	0.0	0.0	0.0	0.0	0.0	0.0	0.0	0.0	0.0	0.0	0.0	0.0	0.0	0.0	0.0	0.0	0.0	8	0.0	100	0	0	9.18958683997628	9.18958683997628	9.18958683997628	0.0	0.0	0.0	0.7006233030807572	0.05		0.16
224	3.162277660168	3.162277660168	3.162277660168	0.0	0.0	0.0	0.0	0.0	0.0	0.003162277660168	0.003162277660168	0.003162277660168	0.0	0.0	0.0	0.0	0.0	0.0	0.0	0.0	0.0	0.0	0.0	0.0	0.0	0.0	0.0	0.0	0.0	0.0	8	0.0	100	0	0	9.18958683997628	9.18958683997628	9.18958683997628	0.0	0.0	0.0	0.6493263257158866	0.05		0.16
225	3.162277660168	3.162277660168	3.162277660168	0.0	0.0	0.0	0.0	0.0	0.0	0.01	0.01	0.01	0.0	0.0	0.0	0.0	0.0	0.0	0.0	0.0	0.0	0.0	0.0	0.0	0.0	0.0	0.0	0.0	0.0	0.0	8	0.0	100	0	0	9.18958683997628	9.18958683997628	9.18958683997628	0.0	0.0	0.0	0.6248090284315666	0.05		0.16
226	3.162277660168	3.162277660168	3.162277660168	0.0	0.0	0.0	0.0	0.0	0.0	0.03162277660168	0.03162277660168	0.03162277660168	0.0	0.0	0.0	0.0	0.0	0.0	0.0	0.0	0.0	0.0	0.0	0.0	0.0	0.0	0.0	0.0	0.0	0.0	8	0.0	100	0	0	9.18958683997628	9.18958683997628	9.18958683997628	0.0	0.0	0.0	0.5083147483091931	0.05		0.16
227	3.162277660168	3.162277660168	3.162277660168	0.0	0.0	0.0	0.0	0.0	0.0	0.1	0.1	0.1	0.0	0.0	0.0	0.0	0.0	0.0	0.0	0.0	0.0	0.0	0.0	0.0	0.0	0.0	0.0	0.0	0.0	0.0	8	0.0	100	0	0	9.18958683997628	9.18958683997628	9.18958683997628	0.0	0.0	0.0	0.3364965815410559	0.05		0.16
228	3.162277660168	3.162277660168	3.162277660168	0.0	0.0	0.0	0.0	0.0	0.0	0.3162277660168	0.3162277660168	0.3162277660168	0.0	0.0	0.0	0.0	0.0	0.0	0.0	0.0	0.0	0.0	0.0	0.0	0.0	0.0	0.0	0.0	0.0	0.0	8	0.0	100	0	0	9.18958683997628	9.18958683997628	9.18958683997628	0.0	0.0	0.0	0.1969926825178657	0.05		0.16
229	3.162277660168	3.162277660168	3.162277660168	0.0	0.0	0.0	0.0	0.0	0.0	1.0	1.0	1.0	0.0	0.0	0.0	0.0	0.0	0.0	0.0	0.0	0.0	0.0	0.0	0.0	0.0	0.0	0.0	0.0	0.0	0.0	8	0.0	100	0	0	9.18958683997628	9.18958683997628	9.18958683997628	0.0	0.0	0.0	0.150463374256159	0.05		0.16
230	3.162277660168	3.162277660168	3.162277660168	0.0	0.0	0.0	0.0	0.0	0.0	3.162277660168	3.162277660168	3.162277660168	0.0	0.0	0.0	0.0	0.0	0.0	0.0	0.0	0.0	0.0	0.0	0.0	0.0	0.0	0.0	0.0	0.0	0.0	8	0.0	100	0	0	9.18958683997628	9.18958683997628	9.18958683997628	0.0	0.0	0.0	0.15614028075746486	0.05		0.16
231	10.0	10.0	10.0	0.0	0.0	0.0	0.0	0.0	0.0	0.0	0.0	0.0	0.0	0.0	0.0	0.0	0.0	0.0	0.0	0.0	0.0	0.0	0.0	0.0	0.0	0.0	0.0	0.0	0.0	0.0	8	0.0	100	0	0	9.18958683997628	9.18958683997628	9.18958683997628	0.0	0.0	0.0	0.6679851392401941	0.05		0.16
232	10.0	10.0	10.0	0.0	0.0	0.0	0.0	0.0	0.0	0.0001	0.0001	0.0001	0.0	0.0	0.0	0.0	0.0	0.0	0.0	0.0	0.0	0.0	0.0	0.0	0.0	0.0	0.0	0.0	0.0	0.0	8	0.0	100	0	0	9.18958683997628	9.18958683997628	9.18958683997628	0.0	0.0	0.0	0.6435544973080912	0.05		0.16
233	10.0	10.0	10.0	0.0	0.0	0.0	0.0	0.0	0.0	0.0003162277660168	0.0003162277660168	0.0003162277660168	0.0	0.0	0.0	0.0	0.0	0.0	0.0	0.0	0.0	0.0	0.0	0.0	0.0	0.0	0.0	0.0	0.0	0.0	8	0.0	100	0	0	9.18958683997628	9.18958683997628	9.18958683997628	0.0	0.0	0.0	0.6291697587952065	0.05		0.16
234	10.0	10.0	10.0	0.0	0.0	0.0	0.0	0.0	0.0	0.001	0.001	0.001	0.0	0.0	0.0	0.0	0.0	0.0	0.0	0.0	0.0	0.0	0.0	0.0	0.0	0.0	0.0	0.0	0.0	0.0	8	0.0	100	0	0	9.18958683997628	9.18958683997628	9.18958683997628	0.0	0.0	0.0	0.65116825009586	0.05		0.16
235	10.0	10.0	10.0	0.0	0.0	0.0	0.0	0.0	0.0	0.003162277660168	0.003162277660168	0.003162277660168	0.0	0.0	0.0	0.0	0.0	0.0	0.0	0.0	0.0	0.0	0.0	0.0	0.0	0.0	0.0	0.0	0.0	0.0	8	0.0	100	0	0	9.18958683997628	9.18958683997628	9.18958683997628	0.0	0.0	0.0	0.6629007150346917	0.05		0.16
236	10.0	10.0	10.0	0.0	0.0	0.0	0.0	0.0	0.0	0.01	0.01	0.01	0.0	0.0	0.0	0.0	0.0	0.0	0.0	0.0	0.0	0.0	0.0	0.0	0.0	0.0	0.0	0.0	0.0	0.0	8	0.0	100	0	0	9.18958683997628	9.18958683997628	9.18958683997628	0.0	0.0	0.0	0.6280429510898993	0.05		0.16
237	10.0	10.0	10.0	0.0	0.0	0.0	0.0	0.0	0.0	0.03162277660168	0.03162277660168	0.03162277660168	0.0	0.0	0.0	0.0	0.0	0.0	0.0	0.0	0.0	0.0	0.0	0.0	0.0	0.0	0.0	0.0	0.0	0.0	8	0.0	100	0	0	9.18958683997628	9.18958683997628	9.18958683997628	0.0	0.0	0.0	0.5528700264873888	0.05		0.16
238	10.0	10.0	10.0	0.0	0.0	0.0	0.0	0.0	0.0	0.1	0.1	0.1	0.0	0.0	0.0	0.0	0.0	0.0	0.0	0.0	0.0	0.0	0.0	0.0	0.0	0.0	0.0	0.0	0.0	0.0	8	0.0	100	0	0	9.18958683997628	9.18958683997628	9.18958683997628	0.0	0.0	0.0	0.3352598739647871	0.05		0.16
239	10.0	10.0	10.0	0.0	0.0	0.0	0.0	0.0	0.0	0.3162277660168	0.3162277660168	0.3162277660168	0.0	0.0	0.0	0.0	0.0	0.0	0.0	0.0	0.0	0.0	0.0	0.0	0.0	0.0	0.0	0.0	0.0	0.0	8	0.0	100	0	0	9.18958683997628	9.18958683997628	9.18958683997628	0.0	0.0	0.0	0.22771182380257252	0.05		0.16
240	10.0	10.0	10.0	0.0	0.0	0.0	0.0	0.0	0.0	1.0	1.0	1.0	0.0	0.0	0.0	0.0	0.0	0.0	0.0	0.0	0.0	0.0	0.0	0.0	0.0	0.0	0.0	0.0	0.0	0.0	8	0.0	100	0	0	9.18958683997628	9.18958683997628	9.18958683997628	0.0	0.0	0.0	0.17721912478138274	0.05		0.16
241	10.0	10.0	10.0	0.0	0.0	0.0	0.0	0.0	0.0	3.162277660168	3.162277660168	3.162277660168	0.0	0.0	0.0	0.0	0.0	0.0	0.0	0.0	0.0	0.0	0.0	0.0	0.0	0.0	0.0	0.0	0.0	0.0	8	0.0	100	0	0	9.18958683997628	9.18958683997628	9.18958683997628	0.0	0.0	0.0	0.15346214457104623	0.05		0.16
242	0.0	0.0	0.0	0.0	0.0	0.0	0.0	0.0	0.0	0.0	0.0	0.0	0.0	0.0	0.0	0.0	0.0	0.0	0.0	0.0	0.0	0.0	0.0	0.0	0.0	0.0	0.0	0.0	0.0	0.0	8	0.0	0	0	0	9.18958683997628	9.18958683997628	9.18958683997628	0.0	0.0	0.0	1.0000000000000002	0.05		0.16
243	0.0	0.0	0.0	0.0	0.0	0.0	0.0	0.0	0.0	0.0	0.0	0.0	0.0	0.0	0.0	3.162277660168e-05	3.162277660168e-05	3.162277660168e-05	0.0	0.0	0.0	0.0	0.0	0.0	0.0	0.0	0.0	0.0	0.0	0.0	8	0.0	0	0	0	9.18958683997628	9.18958683997628	9.18958683997628	0.0	0.0	0.0	1.056951586705799	0.05		0.16
244	0.0	0.0	0.0	0.0	0.0	0.0	0.0	0.0	0.0	0.0	0.0	0.0	0.0	0.0	0.0	0.0001	0.0001	0.0001	0.0	0.0	0.0	0.0	0.0	0.0	0.0	0.0	0.0	0.0	0.0	0.0	8	0.0	0	0	0	9.18958683997628	9.18958683997628	9.18958683997628	0.0	0.0	0.0	1.0407483616073918	0.05		0.16
245	0.0	0.0	0.0	0.0	0.0	0.0	0.0	0.0	0.0	0.0	0.0	0.0	0.0	0.0	0.0	0.0003162277660168	0.0003162277660168	0.0003162277660168	0.0	0.0	0.0	0.0	0.0	0.0	0.0	0.0	0.0	0.0	0.0	0.0	8	0.0	0	0	0	9.18958683997628	9.18958683997628	9.18958683997628	0.0	0.0	0.0	1.084571407525467	0.05		0.16
246	0.0	0.0	0.0	0.0	0.0	0.0	0.0	0.0	0.0	0.0	0.0	0.0	0.0	0.0	0.0	0.001	0.001	0.001	0.0	0.0	0.0	0.0	0.0	0.0	0.0	0.0	0.0	0.0	0.0	0.0	8	0.0	0	0	0	9.18958683997628	9.18958683997628	9.18958683997628	0.0	0.0	0.0	0.996852113977113	0.05		0.16
247	0.0	0.0	0.0	0.0	0.0	0.0	0.0	0.0	0.0	0.0	0.0	0.0	0.0	0.0	0.0	0.003162277660168	0.003162277660168	0.003162277660168	0.0	0.0	0.0	0.0	0.0	0.0	0.0	0.0	0.0	0.0	0.0	0.0	8	0.0	0	0	0	9.18958683997628	9.18958683997628	9.18958683997628	0.0	0.0	0.0	0.8410271447449789	0.05		0.16
248	0.0	0.0	0.0	0.0	0.0	0.0	0.0	0.0	0.0	0.0	0.0	0.0	0.0	0.0	0.0	0.01	0.01	0.01	0.0	0.0	0.0	0.0	0.0	0.0	0.0	0.0	0.0	0.0	0.0	0.0	8	0.0	0	0	0	9.18958683997628	9.18958683997628	9.18958683997628	0.0	0.0	0.0	0.5457126873457667	0.05		0.16
249	0.0	0.0	0.0	0.0	0.0	0.0	0.0	0.0	0.0	0.0	0.0	0.0	0.0	0.0	0.0	0.03162277660168	0.03162277660168	0.03162277660168	0.0	0.0	0.0	0.0	0.0	0.0	0.0	0.0	0.0	0.0	0.0	0.0	8	0.0	0	0	0	9.18958683997628	9.18958683997628	9.18958683997628	0.0	0.0	0.0	0.29045798983743004	0.05		0.16
250	0.0	0.0	0.0	0.0	0.0	0.0	0.0	0.0	0.0	0.0	0.0	0.0	0.0	0.0	0.0	0.1	0.1	0.1	0.0	0.0	0.0	0.0	0.0	0.0	0.0	0.0	0.0	0.0	0.0	0.0	8	0.0	0	0	0	9.18958683997628	9.18958683997628	9.18958683997628	0.0	0.0	0.0	0.24278871690085974	0.05		0.16
251	0.0	0.0	0.0	0.0	0.0	0.0	0.0	0.0	0.0	0.0	0.0	0.0	0.0	0.0	0.0	0.3162277660168	0.3162277660168	0.3162277660168	0.0	0.0	0.0	0.0	0.0	0.0	0.0	0.0	0.0	0.0	0.0	0.0	8	0.0	0	0	0	9.18958683997628	9.18958683997628	9.18958683997628	0.0	0.0	0.0	0.23535673455908085	0.05		0.16
252	0.0	0.0	0.0	0.0	0.0	0.0	0.0	0.0	0.0	0.0	0.0	0.0	0.0	0.0	0.0	1.0	1.0	1.0	0.0	0.0	0.0	0.0	0.0	0.0	0.0	0.0	0.0	0.0	0.0	0.0	8	0.0	0	0	0	9.18958683997628	9.18958683997628	9.18958683997628	0.0	0.0	0.0	0.23457292108777836	0.05		0.16
253	0.0	0.0	0.0	0.0	0.0	0.0	0.0	0.0	0.0	0.0001	0.0001	0.0001	0.0	0.0	0.0	0.0	0.0	0.0	0.0	0.0	0.0	0.0	0.0	0.0	0.0	0.0	0.0	0.0	0.0	0.0	8	0.0	0	0	0	9.18958683997628	9.18958683997628	9.18958683997628	0.0	0.0	0.0	1.0651703247745716	0.05		0.16
254	0.0	0.0	0.0	0.0	0.0	0.0	0.0	0.0	0.0	0.0001	0.0001	0.0001	0.0	0.0	0.0	3.162277660168e-05	3.162277660168e-05	3.162277660168e-05	0.0	0.0	0.0	0.0	0.0	0.0	0.0	0.0	0.0	0.0	0.0	0.0	8	0.0	0	0	0	9.18958683997628	9.18958683997628	9.18958683997628	0.0	0.0	0.0	0.9927597864815996	0.05		0.16
255	0.0	0.0	0.0	0.0	0.0	0.0	0.0	0.0	0.0	0.0001	0.0001	0.0001	0.0	0.0	0.0	0.0001	0.0001	0.0001	0.0	0.0	0.0	0.0	0.0	0.0	0.0	0.0	0.0	0.0	0.0	0.0	8	0.0	0	0	0	9.18958683997628	9.18958683997628	9.18958683997628	0.0	0.0	0.0	1.0463003355321432	0.05		0.16
256	0.0	0.0	0.0	0.0	0.0	0.0	0.0	0.0	0.0	0.0001	0.0001	0.0001	0.0	0.0	0.0	0.0003162277660168	0.0003162277660168	0.0003162277660168	0.0	0.0	0.0	0.0	0.0	0.0	0.0	0.0	0.0	0.0	0.0	0.0	8	0.0	0	0	0	9.18958683997628	9.18958683997628	9.18958683997628	0.0	0.0	0.0	1.0104881211794516	0.05		0.16
257	0.0	0.0	0.0	0.0	0.0	0.0	0.0	0.0	0.0	0.0001	0.0001	0.0001	0.0	0.0	0.0	0.001	0.001	0.001	0.0	0.0	0.0	0.0	0.0	0.0	0.0	0.0	0.0	0.0	0.0	0.0	8	0.0	0	0	0	9.18958683997628	9.18958683997628	9.18958683997628	0.0	0.0	0.0	0.9664319155008	0.05		0.16
258	0.0	0.0	0.0	0.0	0.0	0.0	0.0	0.0	0.0	0.0001	0.0001	0.0001	0.0	0.0	0.0	0.003162277660168	0.003162277660168	0.003162277660168	0.0	0.0	0.0	0.0	0.0	0.0	0.0	0.0	0.0	0.0	0.0	0.0	8	0.0	0	0	0	9.18958683997628	9.18958683997628	9.18958683997628	0.0	0.0	0.0	0.8161249611488964	0.05		0.16
259	0.0	0.0	0.0	0.0	0.0	0.0	0.0	0.0	0.0	0.0001	0.0001	0.0001	0.0	0.0	0.0	0.01	0.01	0.01	0.0	0.0	0.0	0.0	0.0	0.0	0.0	0.0	0.0	0.0	0.0	0.0	8	0.0	0	0	0	9.18958683997628	9.18958683997628	9.18958683997628	0.0	0.0	0.0	0.49827004541567776	0.05		0.16
260	0.0	0.0	0.0	0.0	0.0	0.0	0.0	0.0	0.0	0.0001	0.0001	0.0001	0.0	0.0	0.0	0.03162277660168	0.03162277660168	0.03162277660168	0.0	0.0	0.0	0.0	0.0	0.0	0.0	0.0	0.0	0.0	0.0	0.0	8	0.0	0	0	0	9.18958683997628	9.18958683997628	9.18958683997628	0.0	0.0	0.0	0.2840727819326528	0.05		0.16
261	0.0	0.0	0.0	0.0	0.0	0.0	0.0	0.0	0.0	0.0001	0.0001	0.0001	0.0	0.0	0.0	0.1	0.1	0.1	0.0	0.0	0.0	0.0	0.0	0.0	0.0	0.0	0.0	0.0	0.0	0.0	8	0.0	0	0	0	9.18958683997628	9.18958683997628	9.18958683997628	0.0	0.0	0.0	0.24197299511622258	0.05		0.16
262	0.0	0.0	0.0	0.0	0.0	0.0	0.0	0.0	0.0	0.0001	0.0001	0.0001	0.0	0.0	0.0	0.3162277660168	0.3162277660168	0.3162277660168	0.0	0.0	0.0	0.0	0.0	0.0	0.0	0.0	0.0	0.0	0.0	0.0	8	0.0	0	0	0	9.18958683997628	9.18958683997628	9.18958683997628	0.0	0.0	0.0	0.23423822891950832	0.05		0.16
263	0.0	0.0	0.0	0.0	0.0	0.0	0.0	0.0	0.0	0.0001	0.0001	0.0001	0.0	0.0	0.0	1.0	1.0	1.0	0.0	0.0	0.0	0.0	0.0	0.0	0.0	0.0	0.0	0.0	0.0	0.0	8	0.0	0	0	0	9.18958683997628	9.18958683997628	9.18958683997628	0.0	0.0	0.0	0.23265071831996625	0.05		0.16
264	0.0	0.0	0.0	0.0	0.0	0.0	0.0	0.0	0.0	0.0003162277660168	0.0003162277660168	0.0003162277660168	0.0	0.0	0.0	0.0	0.0	0.0	0.0	0.0	0.0	0.0	0.0	0.0	0.0	0.0	0.0	0.0	0.0	0.0	8	0.0	0	0	0	9.18958683997628	9.18958683997628	9.18958683997628	0.0	0.0	0.0	1.0482267410642794	0.05		0.16
265	0.0	0.0	0.0	0.0	0.0	0.0	0.0	0.0	0.0	0.0003162277660168	0.0003162277660168	0.0003162277660168	0.0	0.0	0.0	3.162277660168e-05	3.162277660168e-05	3.162277660168e-05	0.0	0.0	0.0	0.0	0.0	0.0	0.0	0.0	0.0	0.0	0.0	0.0	8	0.0	0	0	0	9.18958683997628	9.18958683997628	9.18958683997628	0.0	0.0	0.0	0.9992515134941009	0.05		0.16
266	0.0	0.0	0.0	0.0	0.0	0.0	0.0	0.0	0.0	0.0003162277660168	0.0003162277660168	0.0003162277660168	0.0	0.0	0.0	0.0001	0.0001	0.0001	0.0	0.0	0.0	0.0	0.0	0.0	0.0	0.0	0.0	0.0	0.0	0.0	8	0.0	0	0	0	9.18958683997628	9.18958683997628	9.18958683997628	0.0	0.0	0.0	1.017191849363519	0.05		0.16
267	0.0	0.0	0.0	0.0	0.0	0.0	0.0	0.0	0.0	0.0003162277660168	0.0003162277660168	0.0003162277660168	0.0	0.0	0.0	0.0003162277660168	0.0003162277660168	0.0003162277660168	0.0	0.0	0.0	0.0	0.0	0.0	0.0	0.0	0.0	0.0	0.0	0.0	8	0.0	0	0	0	9.18958683997628	9.18958683997628	9.18958683997628	0.0	0.0	0.0	1.0058756328865113	0.05		0.16
268	0.0	0.0	0.0	0.0	0.0	0.0	0.0	0.0	0.0	0.0003162277660168	0.0003162277660168	0.0003162277660168	0.0	0.0	0.0	0.001	0.001	0.001	0.0	0.0	0.0	0.0	0.0	0.0	0.0	0.0	0.0	0.0	0.0	0.0	8	0.0	0	0	0	9.18958683997628	9.18958683997628	9.18958683997628	0.0	0.0	0.0	0.9448297185200022	0.05		0.16
269	0.0	0.0	0.0	0.0	0.0	0.0	0.0	0.0	0.0	0.0003162277660168	0.0003162277660168	0.0003162277660168	0.0	0.0	0.0	0.003162277660168	0.003162277660168	0.003162277660168	0.0	0.0	0.0	0.0	0.0	0.0	0.0	0.0	0.0	0.0	0.0	0.0	8	0.0	0	0	0	9.18958683997628	9.18958683997628	9.18958683997628	0.0	0.0	0.0	0.8287535306792035	0.05		0.16
270	0.0	0.0	0.0	0.0	0.0	0.0	0.0	0.0	0.0	0.0003162277660168	0.0003162277660168	0.0003162277660168	0.0	0.0	0.0	0.01	0.01	0.01	0.0	0.0	0.0	0.0	0.0	0.0	0.0	0.0	0.0	0.0	0.0	0.0	8	0.0	0	0	0	9.18958683997628	9.18958683997628	9.18958683997628	0.0	0.0	0.0	0.51721934729202	0.05		0.16
271	0.0	0.0	0.0	0.0	0.0	0.0	0.0	0.0	0.0	0.0003162277660168	0.0003162277660168	0.0003162277660168	0.0	0.0	0.0	0.03162277660168	0.03162277660168	0.03162277660168	0.0	0.0	0.0	0.0	0.0	0.0	0.0	0.0	0.0	0.0	0.0	0.0	8	0.0	0	0	0	9.18958683997628	9.18958683997628	9.18958683997628	0.0	0.0	0.0	0.2978511963808565	0.05		0.16
272	0.0	0.0	0.0	0.0	0.0	0.0	0.0	0.0	0.0	0.0003162277660168	0.0003162277660168	0.0003162277660168	0.0	0.0	0.0	0.1	0.1	0.1	0.0	0.0	0.0	0.0	0.0	0.0	0.0	0.0	0.0	0.0	0.0	0.0	8	0.0	0	0	0	9.18958683997628	9.18958683997628	9.18958683997628	0.0	0.0	0.0	0.24465674837002768	0.05		0.16
273	0.0	0.0	0.0	0.0	0.0	0.0	0.0	0.0	0.0	0.0003162277660168	0.0003162277660168	0.0003162277660168	0.0	0.0	0.0	0.3162277660168	0.3162277660168	0.3162277660168	0.0	0.0	0.0	0.0	0.0	0.0	0.0	0.0	0.0	0.0	0.0	0.0	8	0.0	0	0	0	9.18958683997628	9.18958683997628	9.18958683997628	0.0	0.0	0.0	0.23265552179602486	0.05		0.16
274	0.0	0.0	0.0	0.0	0.0	0.0	0.0	0.0	0.0	0.0003162277660168	0.0003162277660168	0.0003162277660168	0.0	0.0	0.0	1.0	1.0	1.0	0.0	0.0	0.0	0.0	0.0	0.0	0.0	0.0	0.0	0.0	0.0	0.0	8	0.0	0	0	0	9.18958683997628	9.18958683997628	9.18958683997628	0.0	0.0	0.0	0.23314421348063458	0.05		0.16
275	0.0	0.0	0.0	0.0	0.0	0.0	0.0	0.0	0.0	0.001	0.001	0.001	0.0	0.0	0.0	0.0	0.0	0.0	0.0	0.0	0.0	0.0	0.0	0.0	0.0	0.0	0.0	0.0	0.0	0.0	8	0.0	0	0	0	9.18958683997628	9.18958683997628	9.18958683997628	0.0	0.0	0.0	1.016414156707384	0.05		0.16
276	0.0	0.0	0.0	0.0	0.0	0.0	0.0	0.0	0.0	0.001	0.001	0.001	0.0	0.0	0.0	3.162277660168e-05	3.162277660168e-05	3.162277660168e-05	0.0	0.0	0.0	0.0	0.0	0.0	0.0	0.0	0.0	0.0	0.0	0.0	8	0.0	0	0	0	9.18958683997628	9.18958683997628	9.18958683997628	0.0	0.0	0.0	0.9849846269306078	0.05		0.16
277	0.0	0.0	0.0	0.0	0.0	0.0	0.0	0.0	0.0	0.001	0.001	0.001	0.0	0.0	0.0	0.0001	0.0001	0.0001	0.0	0.0	0.0	0.0	0.0	0.0	0.0	0.0	0.0	0.0	0.0	0.0	8	0.0	0	0	0	9.18958683997628	9.18958683997628	9.18958683997628	0.0	0.0	0.0	0.999517812820277	0.05		0.16
278	0.0	0.0	0.0	0.0	0.0	0.0	0.0	0.0	0.0	0.001	0.001	0.001	0.0	0.0	0.0	0.0003162277660168	0.0003162277660168	0.0003162277660168	0.0	0.0	0.0	0.0	0.0	0.0	0.0	0.0	0.0	0.0	0.0	0.0	8	0.0	0	0	0	9.18958683997628	9.18958683997628	9.18958683997628	0.0	0.0	0.0	1.0159594460818095	0.05		0.16
279	0.0	0.0	0.0	0.0	0.0	0.0	0.0	0.0	0.0	0.001	0.001	0.001	0.0	0.0	0.0	0.001	0.001	0.001	0.0	0.0	0.0	0.0	0.0	0.0	0.0	0.0	0.0	0.0	0.0	0.0	8	0.0	0	0	0	9.18958683997628	9.18958683997628	9.18958683997628	0.0	0.0	0.0	0.8924712180852381	0.05		0.16
280	0.0	0.0	0.0	0.0	0.0	0.0	0.0	0.0	0.0	0.001	0.001	0.001	0.0	0.0	0.0	0.003162277660168	0.003162277660168	0.003162277660168	0.0	0.0	0.0	0.0	0.0	0.0	0.0	0.0	0.0	0.0	0.0	0.0	8	0.0	0	0	0	9.18958683997628	9.18958683997628	9.18958683997628	0.0	0.0	0.0	0.8065483349235852	0.05		0.16
281	0.0	0.0	0.0	0.0	0.0	0.0	0.0	0.0	0.0	0.001	0.001	0.001	0.0	0.0	0.0	0.01	0.01	0.01	0.0	0.0	0.0	0.0	0.0	0.0	0.0	0.0	0.0	0.0	0.0	0.0	8	0.0	0	0	0	9.18958683997628	9.18958683997628	9.18958683997628	0.0	0.0	0.0	0.4980851679071802	0.05		0.16
282	0.0	0.0	0.0	0.0	0.0	0.0	0.0	0.0	0.0	0.001	0.001	0.001	0.0	0.0	0.0	0.03162277660168	0.03162277660168	0.03162277660168	0.0	0.0	0.0	0.0	0.0	0.0	0.0	0.0	0.0	0.0	0.0	0.0	8	0.0	0	0	0	9.18958683997628	9.18958683997628	9.18958683997628	0.0	0.0	0.0	0.2882357536621357	0.05		0.16
283	0.0	0.0	0.0	0.0	0.0	0.0	0.0	0.0	0.0	0.001	0.001	0.001	0.0	0.0	0.0	0.1	0.1	0.1	0.0	0.0	0.0	0.0	0.0	0.0	0.0	0.0	0.0	0.0	0.0	0.0	8	0.0	0	0	0	9.18958683997628	9.18958683997628	9.18958683997628	0.0	0.0	0.0	0.2381217120384049	0.05		0.16
284	0.0	0.0	0.0	0.0	0.0	0.0	0.0	0.0	0.0	0.001	0.001	0.001	0.0	0.0	0.0	0.3162277660168	0.3162277660168	0.3162277660168	0.0	0.0	0.0	0.0	0.0	0.0	0.0	0.0	0.0	0.0	0.0	0.0	8	0.0	0	0	0	9.18958683997628	9.18958683997628	9.18958683997628	0.0	0.0	0.0	0.23304023198087875	0.05		0.16
285	0.0	0.0	0.0	0.0	0.0	0.0	0.0	0.0	0.0	0.001	0.001	0.001	0.0	0.0	0.0	1.0	1.0	1.0	0.0	0.0	0.0	0.0	0.0	0.0	0.0	0.0	0.0	0.0	0.0	0.0	8	0.0	0	0	0	9.18958683997628	9.18958683997628	9.18958683997628	0.0	0.0	0.0	0.23209109527455954	0.05		0.16
286	0.0	0.0	0.0	0.0	0.0	0.0	0.0	0.0	0.0	0.003162277660168	0.003162277660168	0.003162277660168	0.0	0.0	0.0	0.0	0.0	0.0	0.0	0.0	0.0	0.0	0.0	0.0	0.0	0.0	0.0	0.0	0.0	0.0	8	0.0	0	0	0	9.18958683997628	9.18958683997628	9.18958683997628	0.0	0.0	0.0	0.9211950225028556	0.05		0.16
287	0.0	0.0	0.0	0.0	0.0	0.0	0.0	0.0	0.0	0.003162277660168	0.003162277660168	0.003162277660168	0.0	0.0	0.0	3.162277660168e-05	3.162277660168e-05	3.162277660168e-05	0.0	0.0	0.0	0.0	0.0	0.0	0.0	0.0	0.0	0.0	0.0	0.0	8	0.0	0	0	0	9.18958683997628	9.18958683997628	9.18958683997628	0.0	0.0	0.0	0.893894851027666	0.05		0.16
288	0.0	0.0	0.0	0.0	0.0	0.0	0.0	0.0	0.0	0.003162277660168	0.003162277660168	0.003162277660168	0.0	0.0	0.0	0.0001	0.0001	0.0001	0.0	0.0	0.0	0.0	0.0	0.0	0.0	0.0	0.0	0.0	0.0	0.0	8	0.0	0	0	0	9.18958683997628	9.18958683997628	9.18958683997628	0.0	0.0	0.0	0.9376174442279019	0.05		0.16
289	0.0	0.0	0.0	0.0	0.0	0.0	0.0	0.0	0.0	0.003162277660168	0.003162277660168	0.003162277660168	0.0	0.0	0.0	0.0003162277660168	0.0003162277660168	0.0003162277660168	0.0	0.0	0.0	0.0	0.0	0.0	0.0	0.0	0.0	0.0	0.0	0.0	8	0.0	0	0	0	9.18958683997628	9.18958683997628	9.18958683997628	0.0	0.0	0.0	0.9121051302857884	0.05		0.16
290	0.0	0.0	0.0	0.0	0.0	0.0	0.0	0.0	0.0	0.003162277660168	0.003162277660168	0.003162277660168	0.0	0.0	0.0	0.001	0.001	0.001	0.0	0.0	0.0	0.0	0.0	0.0	0.0	0.0	0.0	0.0	0.0	0.0	8	0.0	0	0	0	9.18958683997628	9.18958683997628	9.18958683997628	0.0	0.0	0.0	0.817290966082665	0.05		0.16
291	0.0	0.0	0.0	0.0	0.0	0.0	0.0	0.0	0.0	0.003162277660168	0.003162277660168	0.003162277660168	0.0	0.0	0.0	0.003162277660168	0.003162277660168	0.003162277660168	0.0	0.0	0.0	0.0	0.0	0.0	0.0	0.0	0.0	0.0	0.0	0.0	8	0.0	0	0	0	9.18958683997628	9.18958683997628	9.18958683997628	0.0	0.0	0.0	0.6749193008147412	0.05		0.16
292	0.0	0.0	0.0	0.0	0.0	0.0	0.0	0.0	0.0	0.003162277660168	0.003162277660168	0.003162277660168	0.0	0.0	0.0	0.01	0.01	0.01	0.0	0.0	0.0	0.0	0.0	0.0	0.0	0.0	0.0	0.0	0.0	0.0	8	0.0	0	0	0	9.18958683997628	9.18958683997628	9.18958683997628	0.0	0.0	0.0	0.4316022579750738	0.05		0.16
293	0.0	0.0	0.0	0.0	0.0	0.0	0.0	0.0	0.0	0.003162277660168	0.003162277660168	0.003162277660168	0.0	0.0	0.0	0.03162277660168	0.03162277660168	0.03162277660168	0.0	0.0	0.0	0.0	0.0	0.0	0.0	0.0	0.0	0.0	0.0	0.0	8	0.0	0	0	0	9.18958683997628	9.18958683997628	9.18958683997628	0.0	0.0	0.0	0.27456982924966783	0.05		0.16
294	0.0	0.0	0.0	0.0	0.0	0.0	0.0	0.0	0.0	0.003162277660168	0.003162277660168	0.003162277660168	0.0	0.0	0.0	0.1	0.1	0.1	0.0	0.0	0.0	0.0	0.0	0.0	0.0	0.0	0.0	0.0	0.0	0.0	8	0.0	0	0	0	9.18958683997628	9.18958683997628	9.18958683997628	0.0	0.0	0.0	0.23742760728706264	0.05		0.16
295	0.0	0.0	0.0	0.0	0.0	0.0	0.0	0.0	0.0	0.003162277660168	0.003162277660168	0.003162277660168	0.0	0.0	0.0	0.3162277660168	0.3162277660168	0.3162277660168	0.0	0.0	0.0	0.0	0.0	0.0	0.0	0.0	0.0	0.0	0.0	0.0	8	0.0	0	0	0	9.18958683997628	9.18958683997628	9.18958683997628	0.0	0.0	0.0	0.23138684850647664	0.05		0.16
296	0.0	0.0	0.0	0.0	0.0	0.0	0.0	0.0	0.0	0.003162277660168	0.003162277660168	0.003162277660168	0.0	0.0	0.0	1.0	1.0	1.0	0.0	0.0	0.0	0.0	0.0	0.0	0.0	0.0	0.0	0.0	0.0	0.0	8	0.0	0	0	0	9.18958683997628	9.18958683997628	9.18958683997628	0.0	0.0	0.0	0.23181053112926556	0.05		0.16
297	0.0	0.0	0.0	0.0	0.0	0.0	0.0	0.0	0.0	0.01	0.01	0.01	0.0	0.0	0.0	0.0	0.0	0.0	0.0	0.0	0.0	0.0	0.0	0.0	0.0	0.0	0.0	0.0	0.0	0.0	8	0.0	0	0	0	9.18958683997628	9.18958683997628	9.18958683997628	0.0	0.0	0.0	0.728268520110424	0.05		0.16
298	0.0	0.0	0.0	0.0	0.0	0.0	0.0	0.0	0.0	0.01	0.01	0.01	0.0	0.0	0.0	3.162277660168e-05	3.162277660168e-05	3.162277660168e-05	0.0	0.0	0.0	0.0	0.0	0.0	0.0	0.0	0.0	0.0	0.0	0.0	8	0.0	0	0	0	9.18958683997628	9.18958683997628	9.18958683997628	0.0	0.0	0.0	0.7774700199891119	0.05		0.16
299	0.0	0.0	0.0	0.0	0.0	0.0	0.0	0.0	0.0	0.01	0.01	0.01	0.0	0.0	0.0	0.0001	0.0001	0.0001	0.0	0.0	0.0	0.0	0.0	0.0	0.0	0.0	0.0	0.0	0.0	0.0	8	0.0	0	0	0	9.18958683997628	9.18958683997628	9.18958683997628	0.0	0.0	0.0	0.786784954648367	0.05		0.16
300	0.0	0.0	0.0	0.0	0.0	0.0	0.0	0.0	0.0	0.01	0.01	0.01	0.0	0.0	0.0	0.0003162277660168	0.0003162277660168	0.0003162277660168	0.0	0.0	0.0	0.0	0.0	0.0	0.0	0.0	0.0	0.0	0.0	0.0	8	0.0	0	0	0	9.18958683997628	9.18958683997628	9.18958683997628	0.0	0.0	0.0	0.7447062085529417	0.05		0.16
301	0.0	0.0	0.0	0.0	0.0	0.0	0.0	0.0	0.0	0.01	0.01	0.01	0.0	0.0	0.0	0.001	0.001	0.001	0.0	0.0	0.0	0.0	0.0	0.0	0.0	0.0	0.0	0.0	0.0	0.0	8	0.0	0	0	0	9.18958683997628	9.18958683997628	9.18958683997628	0.0	0.0	0.0	0.6128124623133304	0.05		0.16
302	0.0	0.0	0.0	0.0	0.0	0.0	0.0	0.0	0.0	0.01	0.01	0.01	0.0	0.0	0.0	0.003162277660168	0.003162277660168	0.003162277660168	0.0	0.0	0.0	0.0	0.0	0.0	0.0	0.0	0.0	0.0	0.0	0.0	8	0.0	0	0	0	9.18958683997628	9.18958683997628	9.18958683997628	0.0	0.0	0.0	0.49506421550581736	0.05		0.16
303	0.0	0.0	0.0	0.0	0.0	0.0	0.0	0.0	0.0	0.01	0.01	0.01	0.0	0.0	0.0	0.01	0.01	0.01	0.0	0.0	0.0	0.0	0.0	0.0	0.0	0.0	0.0	0.0	0.0	0.0	8	0.0	0	0	0	9.18958683997628	9.18958683997628	9.18958683997628	0.0	0.0	0.0	0.30977189138738537	0.05		0.16
304	0.0	0.0	0.0	0.0	0.0	0.0	0.0	0.0	0.0	0.01	0.01	0.01	0.0	0.0	0.0	0.03162277660168	0.03162277660168	0.03162277660168	0.0	0.0	0.0	0.0	0.0	0.0	0.0	0.0	0.0	0.0	0.0	0.0	8	0.0	0	0	0	9.18958683997628	9.18958683997628	9.18958683997628	0.0	0.0	0.0	0.24660725446554863	0.05		0.16
305	0.0	0.0	0.0	0.0	0.0	0.0	0.0	0.0	0.0	0.01	0.01	0.01	0.0	0.0	0.0	0.1	0.1	0.1	0.0	0.0	0.0	0.0	0.0	0.0	0.0	0.0	0.0	0.0	0.0	0.0	8	0.0	0	0	0	9.18958683997628	9.18958683997628	9.18958683997628	0.0	0.0	0.0	0.23953988168829765	0.05		0.16
306	0.0	0.0	0.0	0.0	0.0	0.0	0.0	0.0	0.0	0.01	0.01	0.01	0.0	0.0	0.0	0.3162277660168	0.3162277660168	0.3162277660168	0.0	0.0	0.0	0.0	0.0	0.0	0.0	0.0	0.0	0.0	0.0	0.0	8	0.0	0	0	0	9.18958683997628	9.18958683997628	9.18958683997628	0.0	0.0	0.0	0.2306547158470747	0.05		0.16
307	0.0	0.0	0.0	0.0	0.0	0.0	0.0	0.0	0.0	0.01	0.01	0.01	0.0	0.0	0.0	1.0	1.0	1.0	0.0	0.0	0.0	0.0	0.0	0.0	0.0	0.0	0.0	0.0	0.0	0.0	8	0.0	0	0	0	9.18958683997628	9.18958683997628	9.18958683997628	0.0	0.0	0.0	0.23132300665593009	0.05		0.16
308	0.0	0.0	0.0	0.0	0.0	0.0	0.0	0.0	0.0	0.03162277660168	0.03162277660168	0.03162277660168	0.0	0.0	0.0	0.0	0.0	0.0	0.0	0.0	0.0	0.0	0.0	0.0	0.0	0.0	0.0	0.0	0.0	0.0	8	0.0	0	0	0	9.18958683997628	9.18958683997628	9.18958683997628	0.0	0.0	0.0	0.5028567933547053	0.05		0.16
309	0.0	0.0	0.0	0.0	0.0	0.0	0.0	0.0	0.0	0.03162277660168	0.03162277660168	0.03162277660168	0.0	0.0	0.0	3.162277660168e-05	3.162277660168e-05	3.162277660168e-05	0.0	0.0	0.0	0.0	0.0	0.0	0.0	0.0	0.0	0.0	0.0	0.0	8	0.0	0	0	0	9.18958683997628	9.18958683997628	9.18958683997628	0.0	0.0	0.0	0.461369613973307	0.05		0.16
310	0.0	0.0	0.0	0.0	0.0	0.0	0.0	0.0	0.0	0.03162277660168	0.03162277660168	0.03162277660168	0.0	0.0	0.0	0.0001	0.0001	0.0001	0.0	0.0	0.0	0.0	0.0	0.0	0.0	0.0	0.0	0.0	0.0	0.0	8	0.0	0	0	0	9.18958683997628	9.18958683997628	9.18958683997628	0.0	0.0	0.0	0.4883547231798256	0.05		0.16
311	0.0	0.0	0.0	0.0	0.0	0.0	0.0	0.0	0.0	0.03162277660168	0.03162277660168	0.03162277660168	0.0	0.0	0.0	0.0003162277660168	0.0003162277660168	0.0003162277660168	0.0	0.0	0.0	0.0	0.0	0.0	0.0	0.0	0.0	0.0	0.0	0.0	8	0.0	0	0	0	9.18958683997628	9.18958683997628	9.18958683997628	0.0	0.0	0.0	0.4664444491418482	0.05		0.16
312	0.0	0.0	0.0	0.0	0.0	0.0	0.0	0.0	0.0	0.03162277660168	0.03162277660168	0.03162277660168	0.0	0.0	0.0	0.001	0.001	0.001	0.0	0.0	0.0	0.0	0.0	0.0	0.0	0.0	0.0	0.0	0.0	0.0	8	0.0	0	0	0	9.18958683997628	9.18958683997628	9.18958683997628	0.0	0.0	0.0	0.3849426745766642	0.05		0.16
313	0.0	0.0	0.0	0.0	0.0	0.0	0.0	0.0	0.0	0.03162277660168	0.03162277660168	0.03162277660168	0.0	0.0	0.0	0.003162277660168	0.003162277660168	0.003162277660168	0.0	0.0	0.0	0.0	0.0	0.0	0.0	0.0	0.0	0.0	0.0	0.0	8	0.0	0	0	0	9.18958683997628	9.18958683997628	9.18958683997628	0.0	0.0	0.0	0.3142801120050948	0.05		0.16
314	0.0	0.0	0.0	0.0	0.0	0.0	0.0	0.0	0.0	0.03162277660168	0.03162277660168	0.03162277660168	0.0	0.0	0.0	0.01	0.01	0.01	0.0	0.0	0.0	0.0	0.0	0.0	0.0	0.0	0.0	0.0	0.0	0.0	8	0.0	0	0	0	9.18958683997628	9.18958683997628	9.18958683997628	0.0	0.0	0.0	0.2577380590508918	0.05		0.16
315	0.0	0.0	0.0	0.0	0.0	0.0	0.0	0.0	0.0	0.03162277660168	0.03162277660168	0.03162277660168	0.0	0.0	0.0	0.03162277660168	0.03162277660168	0.03162277660168	0.0	0.0	0.0	0.0	0.0	0.0	0.0	0.0	0.0	0.0	0.0	0.0	8	0.0	0	0	0	9.18958683997628	9.18958683997628	9.18958683997628	0.0	0.0	0.0	0.23893924338680253	0.05		0.16
316	0.0	0.0	0.0	0.0	0.0	0.0	0.0	0.0	0.0	0.03162277660168	0.03162277660168	0.03162277660168	0.0	0.0	0.0	0.1	0.1	0.1	0.0	0.0	0.0	0.0	0.0	0.0	0.0	0.0	0.0	0.0	0.0	0.0	8	0.0	0	0	0	9.18958683997628	9.18958683997628	9.18958683997628	0.0	0.0	0.0	0.2337743653985802	0.05		0.16
317	0.0	0.0	0.0	0.0	0.0	0.0	0.0	0.0	0.0	0.03162277660168	0.03162277660168	0.03162277660168	0.0	0.0	0.0	0.3162277660168	0.3162277660168	0.3162277660168	0.0	0.0	0.0	0.0	0.0	0.0	0.0	0.0	0.0	0.0	0.0	0.0	8	0.0	0	0	0	9.18958683997628	9.18958683997628	9.18958683997628	0.0	0.0	0.0	0.23112098505363146	0.05		0.16
318	0.0	0.0	0.0	0.0	0.0	0.0	0.0	0.0	0.0	0.03162277660168	0.03162277660168	0.03162277660168	0.0	0.0	0.0	1.0	1.0	1.0	0.0	0.0	0.0	0.0	0.0	0.0	0.0	0.0	0.0	0.0	0.0	0.0	8	0.0	0	0	0	9.18958683997628	9.18958683997628	9.18958683997628	0.0	0.0	0.0	0.2308896222559967	0.05		0.16
319	0.0	0.0	0.0	0.0	0.0	0.0	0.0	0.0	0.0	0.1	0.1	0.1	0.0	0.0	0.0	0.0	0.0	0.0	0.0	0.0	0.0	0.0	0.0	0.0	0.0	0.0	0.0	0.0	0.0	0.0	8	0.0	0	0	0	9.18958683997628	9.18958683997628	9.18958683997628	0.0	0.0	0.0	0.3013317307730749	0.05		0.16
320	0.0	0.0	0.0	0.0	0.0	0.0	0.0	0.0	0.0	0.1	0.1	0.1	0.0	0.0	0.0	3.162277660168e-05	3.162277660168e-05	3.162277660168e-05	0.0	0.0	0.0	0.0	0.0	0.0	0.0	0.0	0.0	0.0	0.0	0.0	8	0.0	0	0	0	9.18958683997628	9.18958683997628	9.18958683997628	0.0	0.0	0.0	0.29285024871058424	0.05		0.16
321	0.0	0.0	0.0	0.0	0.0	0.0	0.0	0.0	0.0	0.1	0.1	0.1	0.0	0.0	0.0	0.0001	0.0001	0.0001	0.0	0.0	0.0	0.0	0.0	0.0	0.0	0.0	0.0	0.0	0.0	0.0	8	0.0	0	0	0	9.18958683997628	9.18958683997628	9.18958683997628	0.0	0.0	0.0	0.3022141324523336	0.05		0.16
322	0.0	0.0	0.0	0.0	0.0	0.0	0.0	0.0	0.0	0.1	0.1	0.1	0.0	0.0	0.0	0.0003162277660168	0.0003162277660168	0.0003162277660168	0.0	0.0	0.0	0.0	0.0	0.0	0.0	0.0	0.0	0.0	0.0	0.0	8	0.0	0	0	0	9.18958683997628	9.18958683997628	9.18958683997628	0.0	0.0	0.0	0.28603940741098527	0.05		0.16
323	0.0	0.0	0.0	0.0	0.0	0.0	0.0	0.0	0.0	0.1	0.1	0.1	0.0	0.0	0.0	0.001	0.001	0.001	0.0	0.0	0.0	0.0	0.0	0.0	0.0	0.0	0.0	0.0	0.0	0.0	8	0.0	0	0	0	9.18958683997628	9.18958683997628	9.18958683997628	0.0	0.0	0.0	0.27320618936957325	0.05		0.16
324	0.0	0.0	0.0	0.0	0.0	0.0	0.0	0.0	0.0	0.1	0.1	0.1	0.0	0.0	0.0	0.003162277660168	0.003162277660168	0.003162277660168	0.0	0.0	0.0	0.0	0.0	0.0	0.0	0.0	0.0	0.0	0.0	0.0	8	0.0	0	0	0	9.18958683997628	9.18958683997628	9.18958683997628	0.0	0.0	0.0	0.2507757267526039	0.05		0.16
325	0.0	0.0	0.0	0.0	0.0	0.0	0.0	0.0	0.0	0.1	0.1	0.1	0.0	0.0	0.0	0.01	0.01	0.01	0.0	0.0	0.0	0.0	0.0	0.0	0.0	0.0	0.0	0.0	0.0	0.0	8	0.0	0	0	0	9.18958683997628	9.18958683997628	9.18958683997628	0.0	0.0	0.0	0.23782792620398657	0.05		0.16
326	0.0	0.0	0.0	0.0	0.0	0.0	0.0	0.0	0.0	0.1	0.1	0.1	0.0	0.0	0.0	0.03162277660168	0.03162277660168	0.03162277660168	0.0	0.0	0.0	0.0	0.0	0.0	0.0	0.0	0.0	0.0	0.0	0.0	8	0.0	0	0	0	9.18958683997628	9.18958683997628	9.18958683997628	0.0	0.0	0.0	0.23241486292800145	0.05		0.16
327	0.0	0.0	0.0	0.0	0.0	0.0	0.0	0.0	0.0	0.1	0.1	0.1	0.0	0.0	0.0	0.1	0.1	0.1	0.0	0.0	0.0	0.0	0.0	0.0	0.0	0.0	0.0	0.0	0.0	0.0	8	0.0	0	0	0	9.18958683997628	9.18958683997628	9.18958683997628	0.0	0.0	0.0	0.23127023733060303	0.05		0.16
328	0.0	0.0	0.0	0.0	0.0	0.0	0.0	0.0	0.0	0.1	0.1	0.1	0.0	0.0	0.0	0.3162277660168	0.3162277660168	0.3162277660168	0.0	0.0	0.0	0.0	0.0	0.0	0.0	0.0	0.0	0.0	0.0	0.0	8	0.0	0	0	0	9.18958683997628	9.18958683997628	9.18958683997628	0.0	0.0	0.0	0.23010628101177663	0.05		0.16
329	0.0	0.0	0.0	0.0	0.0	0.0	0.0	0.0	0.0	0.1	0.1	0.1	0.0	0.0	0.0	1.0	1.0	1.0	0.0	0.0	0.0	0.0	0.0	0.0	0.0	0.0	0.0	0.0	0.0	0.0	8	0.0	0	0	0	9.18958683997628	9.18958683997628	9.18958683997628	0.0	0.0	0.0	0.23057476414531733	0.05		0.16
330	0.0	0.0	0.0	0.0	0.0	0.0	0.0	0.0	0.0	0.3162277660168	0.3162277660168	0.3162277660168	0.0	0.0	0.0	0.0	0.0	0.0	0.0	0.0	0.0	0.0	0.0	0.0	0.0	0.0	0.0	0.0	0.0	0.0	8	0.0	0	0	0	9.18958683997628	9.18958683997628	9.18958683997628	0.0	0.0	0.0	0.2457904960392303	0.05		0.16
331	0.0	0.0	0.0	0.0	0.0	0.0	0.0	0.0	0.0	0.3162277660168	0.3162277660168	0.3162277660168	0.0	0.0	0.0	3.162277660168e-05	3.162277660168e-05	3.162277660168e-05	0.0	0.0	0.0	0.0	0.0	0.0	0.0	0.0	0.0	0.0	0.0	0.0	8	0.0	0	0	0	9.18958683997628	9.18958683997628	9.18958683997628	0.0	0.0	0.0	0.24820686294530192	0.05		0.16
332	0.0	0.0	0.0	0.0	0.0	0.0	0.0	0.0	0.0	0.3162277660168	0.3162277660168	0.3162277660168	0.0	0.0	0.0	0.0001	0.0001	0.0001	0.0	0.0	0.0	0.0	0.0	0.0	0.0	0.0	0.0	0.0	0.0	0.0	8	0.0	0	0	0	9.18958683997628	9.18958683997628	9.18958683997628	0.0	0.0	0.0	0.24978191716918335	0.05		0.16
333	0.0	0.0	0.0	0.0	0.0	0.0	0.0	0.0	0.0	0.3162277660168	0.3162277660168	0.3162277660168	0.0	0.0	0.0	0.0003162277660168	0.0003162277660168	0.0003162277660168	0.0	0.0	0.0	0.0	0.0	0.0	0.0	0.0	0.0	0.0	0.0	0.0	8	0.0	0	0	0	9.18958683997628	9.18958683997628	9.18958683997628	0.0	0.0	0.0	0.2460243718376705	0.05		0.16
334	0.0	0.0	0.0	0.0	0.0	0.0	0.0	0.0	0.0	0.3162277660168	0.3162277660168	0.3162277660168	0.0	0.0	0.0	0.001	0.001	0.001	0.0	0.0	0.0	0.0	0.0	0.0	0.0	0.0	0.0	0.0	0.0	0.0	8	0.0	0	0	0	9.18958683997628	9.18958683997628	9.18958683997628	0.0	0.0	0.0	0.2450570007697339	0.05		0.16
335	0.0	0.0	0.0	0.0	0.0	0.0	0.0	0.0	0.0	0.3162277660168	0.3162277660168	0.3162277660168	0.0	0.0	0.0	0.003162277660168	0.003162277660168	0.003162277660168	0.0	0.0	0.0	0.0	0.0	0.0	0.0	0.0	0.0	0.0	0.0	0.0	8	0.0	0	0	0	9.18958683997628	9.18958683997628	9.18958683997628	0.0	0.0	0.0	0.23755074438698548	0.05		0.16
336	0.0	0.0	0.0	0.0	0.0	0.0	0.0	0.0	0.0	0.3162277660168	0.3162277660168	0.3162277660168	0.0	0.0	0.0	0.01	0.01	0.01	0.0	0.0	0.0	0.0	0.0	0.0	0.0	0.0	0.0	0.0	0.0	0.0	8	0.0	0	0	0	9.18958683997628	9.18958683997628	9.18958683997628	0.0	0.0	0.0	0.23468015532499842	0.05		0.16
337	0.0	0.0	0.0	0.0	0.0	0.0	0.0	0.0	0.0	0.3162277660168	0.3162277660168	0.3162277660168	0.0	0.0	0.0	0.03162277660168	0.03162277660168	0.03162277660168	0.0	0.0	0.0	0.0	0.0	0.0	0.0	0.0	0.0	0.0	0.0	0.0	8	0.0	0	0	0	9.18958683997628	9.18958683997628	9.18958683997628	0.0	0.0	0.0	0.23215972230237847	0.05		0.16
338	0.0	0.0	0.0	0.0	0.0	0.0	0.0	0.0	0.0	0.3162277660168	0.3162277660168	0.3162277660168	0.0	0.0	0.0	0.1	0.1	0.1	0.0	0.0	0.0	0.0	0.0	0.0	0.0	0.0	0.0	0.0	0.0	0.0	8	0.0	0	0	0	9.18958683997628	9.18958683997628	9.18958683997628	0.0	0.0	0.0	0.23152807288225527	0.05		0.16
339	0.0	0.0	0.0	0.0	0.0	0.0	0.0	0.0	0.0	0.3162277660168	0.3162277660168	0.3162277660168	0.0	0.0	0.0	0.3162277660168	0.3162277660168	0.3162277660168	0.0	0.0	0.0	0.0	0.0	0.0	0.0	0.0	0.0	0.0	0.0	0.0	8	0.0	0	0	0	9.18958683997628	9.18958683997628	9.18958683997628	0.0	0.0	0.0	0.2303031331314616	0.05		0.16
340	0.0	0.0	0.0	0.0	0.0	0.0	0.0	0.0	0.0	0.3162277660168	0.3162277660168	0.3162277660168	0.0	0.0	0.0	1.0	1.0	1.0	0.0	0.0	0.0	0.0	0.0	0.0	0.0	0.0	0.0	0.0	0.0	0.0	8	0.0	0	0	0	9.18958683997628	9.18958683997628	9.18958683997628	0.0	0.0	0.0	0.23113433753126494	0.05		0.16
341	0.0	0.0	0.0	0.0	0.0	0.0	0.0	0.0	0.0	1.0	1.0	1.0	0.0	0.0	0.0	0.0	0.0	0.0	0.0	0.0	0.0	0.0	0.0	0.0	0.0	0.0	0.0	0.0	0.0	0.0	8	0.0	0	0	0	9.18958683997628	9.18958683997628	9.18958683997628	0.0	0.0	0.0	0.2393120076766969	0.05		0.16
342	0.0	0.0	0.0	0.0	0.0	0.0	0.0	0.0	0.0	1.0	1.0	1.0	0.0	0.0	0.0	3.162277660168e-05	3.162277660168e-05	3.162277660168e-05	0.0	0.0	0.0	0.0	0.0	0.0	0.0	0.0	0.0	0.0	0.0	0.0	8	0.0	0	0	0	9.18958683997628	9.18958683997628	9.18958683997628	0.0	0.0	0.0	0.23977664365582388	0.05		0.16
343	0.0	0.0	0.0	0.0	0.0	0.0	0.0	0.0	0.0	1.0	1.0	1.0	0.0	0.0	0.0	0.0001	0.0001	0.0001	0.0	0.0	0.0	0.0	0.0	0.0	0.0	0.0	0.0	0.0	0.0	0.0	8	0.0	0	0	0	9.18958683997628	9.18958683997628	9.18958683997628	0.0	0.0	0.0	0.24831302662405108	0.05		0.16
344	0.0	0.0	0.0	0.0	0.0	0.0	0.0	0.0	0.0	1.0	1.0	1.0	0.0	0.0	0.0	0.0003162277660168	0.0003162277660168	0.0003162277660168	0.0	0.0	0.0	0.0	0.0	0.0	0.0	0.0	0.0	0.0	0.0	0.0	8	0.0	0	0	0	9.18958683997628	9.18958683997628	9.18958683997628	0.0	0.0	0.0	0.23831264235348365	0.05		0.16
345	0.0	0.0	0.0	0.0	0.0	0.0	0.0	0.0	0.0	1.0	1.0	1.0	0.0	0.0	0.0	0.001	0.001	0.001	0.0	0.0	0.0	0.0	0.0	0.0	0.0	0.0	0.0	0.0	0.0	0.0	8	0.0	0	0	0	9.18958683997628	9.18958683997628	9.18958683997628	0.0	0.0	0.0	0.23671721203598106	0.05		0.16
346	0.0	0.0	0.0	0.0	0.0	0.0	0.0	0.0	0.0	1.0	1.0	1.0	0.0	0.0	0.0	0.003162277660168	0.003162277660168	0.003162277660168	0.0	0.0	0.0	0.0	0.0	0.0	0.0	0.0	0.0	0.0	0.0	0.0	8	0.0	0	0	0	9.18958683997628	9.18958683997628	9.18958683997628	0.0	0.0	0.0	0.23556302956346348	0.05		0.16
347	0.0	0.0	0.0	0.0	0.0	0.0	0.0	0.0	0.0	1.0	1.0	1.0	0.0	0.0	0.0	0.01	0.01	0.01	0.0	0.0	0.0	0.0	0.0	0.0	0.0	0.0	0.0	0.0	0.0	0.0	8	0.0	0	0	0	9.18958683997628	9.18958683997628	9.18958683997628	0.0	0.0	0.0	0.2347304723333945	0.05		0.16
348	0.0	0.0	0.0	0.0	0.0	0.0	0.0	0.0	0.0	1.0	1.0	1.0	0.0	0.0	0.0	0.03162277660168	0.03162277660168	0.03162277660168	0.0	0.0	0.0	0.0	0.0	0.0	0.0	0.0	0.0	0.0	0.0	0.0	8	0.0	0	0	0	9.18958683997628	9.18958683997628	9.18958683997628	0.0	0.0	0.0	0.23341763080822744	0.05		0.16
349	0.0	0.0	0.0	0.0	0.0	0.0	0.0	0.0	0.0	1.0	1.0	1.0	0.0	0.0	0.0	0.1	0.1	0.1	0.0	0.0	0.0	0.0	0.0	0.0	0.0	0.0	0.0	0.0	0.0	0.0	8	0.0	0	0	0	9.18958683997628	9.18958683997628	9.18958683997628	0.0	0.0	0.0	0.23415642733722153	0.05		0.16
350	0.0	0.0	0.0	0.0	0.0	0.0	0.0	0.0	0.0	1.0	1.0	1.0	0.0	0.0	0.0	0.3162277660168	0.3162277660168	0.3162277660168	0.0	0.0	0.0	0.0	0.0	0.0	0.0	0.0	0.0	0.0	0.0	0.0	8	0.0	0	0	0	9.18958683997628	9.18958683997628	9.18958683997628	0.0	0.0	0.0	0.23288157427259076	0.05		0.16
351	0.0	0.0	0.0	0.0	0.0	0.0	0.0	0.0	0.0	1.0	1.0	1.0	0.0	0.0	0.0	1.0	1.0	1.0	0.0	0.0	0.0	0.0	0.0	0.0	0.0	0.0	0.0	0.0	0.0	0.0	8	0.0	0	0	0	9.18958683997628	9.18958683997628	9.18958683997628	0.0	0.0	0.0	0.23354437984770055	0.05		0.16
352	0.0	0.0	0.0	0.0	0.0	0.0	0.0	0.0	0.0	3.162277660168	3.162277660168	3.162277660168	0.0	0.0	0.0	0.0	0.0	0.0	0.0	0.0	0.0	0.0	0.0	0.0	0.0	0.0	0.0	0.0	0.0	0.0	8	0.0	0	0	0	9.18958683997628	9.18958683997628	9.18958683997628	0.0	0.0	0.0	0.2450809844017427	0.05		0.16
353	0.0	0.0	0.0	0.0	0.0	0.0	0.0	0.0	0.0	3.162277660168	3.162277660168	3.162277660168	0.0	0.0	0.0	3.162277660168e-05	3.162277660168e-05	3.162277660168e-05	0.0	0.0	0.0	0.0	0.0	0.0	0.0	0.0	0.0	0.0	0.0	0.0	8	0.0	0	0	0	9.18958683997628	9.18958683997628	9.18958683997628	0.0	0.0	0.0	0.242889109937494	0.05		0.16
354	0.0	0.0	0.0	0.0	0.0	0.0	0.0	0.0	0.0	3.162277660168	3.162277660168	3.162277660168	0.0	0.0	0.0	0.0001	0.0001	0.0001	0.0	0.0	0.0	0.0	0.0	0.0	0.0	0.0	0.0	0.0	0.0	0.0	8	0.0	0	0	0	9.18958683997628	9.18958683997628	9.18958683997628	0.0	0.0	0.0	0.2433919558338245	0.05		0.16
355	0.0	0.0	0.0	0.0	0.0	0.0	0.0	0.0	0.0	3.162277660168	3.162277660168	3.162277660168	0.0	0.0	0.0	0.0003162277660168	0.0003162277660168	0.0003162277660168	0.0	0.0	0.0	0.0	0.0	0.0	0.0	0.0	0.0	0.0	0.0	0.0	8	0.0	0	0	0	9.18958683997628	9.18958683997628	9.18958683997628	0.0	0.0	0.0	0.24177254459005068	0.05		0.16
356	0.0	0.0	0.0	0.0	0.0	0.0	0.0	0.0	0.0	3.162277660168	3.162277660168	3.162277660168	0.0	0.0	0.0	0.001	0.001	0.001	0.0	0.0	0.0	0.0	0.0	0.0	0.0	0.0	0.0	0.0	0.0	0.0	8	0.0	0	0	0	9.18958683997628	9.18958683997628	9.18958683997628	0.0	0.0	0.0	0.24074736825056656	0.05		0.16
357	0.0	0.0	0.0	0.0	0.0	0.0	0.0	0.0	0.0	3.162277660168	3.162277660168	3.162277660168	0.0	0.0	0.0	0.003162277660168	0.003162277660168	0.003162277660168	0.0	0.0	0.0	0.0	0.0	0.0	0.0	0.0	0.0	0.0	0.0	0.0	8	0.0	0	0	0	9.18958683997628	9.18958683997628	9.18958683997628	0.0	0.0	0.0	0.24015713067245012	0.05		0.16
358	0.0	0.0	0.0	0.0	0.0	0.0	0.0	0.0	0.0	3.162277660168	3.162277660168	3.162277660168	0.0	0.0	0.0	0.01	0.01	0.01	0.0	0.0	0.0	0.0	0.0	0.0	0.0	0.0	0.0	0.0	0.0	0.0	8	0.0	0	0	0	9.18958683997628	9.18958683997628	9.18958683997628	0.0	0.0	0.0	0.23705842573765928	0.05		0.16
359	0.0	0.0	0.0	0.0	0.0	0.0	0.0	0.0	0.0	3.162277660168	3.162277660168	3.162277660168	0.0	0.0	0.0	0.03162277660168	0.03162277660168	0.03162277660168	0.0	0.0	0.0	0.0	0.0	0.0	0.0	0.0	0.0	0.0	0.0	0.0	8	0.0	0	0	0	9.18958683997628	9.18958683997628	9.18958683997628	0.0	0.0	0.0	0.2387433385654343	0.05		0.16
360	0.0	0.0	0.0	0.0	0.0	0.0	0.0	0.0	0.0	3.162277660168	3.162277660168	3.162277660168	0.0	0.0	0.0	0.1	0.1	0.1	0.0	0.0	0.0	0.0	0.0	0.0	0.0	0.0	0.0	0.0	0.0	0.0	8	0.0	0	0	0	9.18958683997628	9.18958683997628	9.18958683997628	0.0	0.0	0.0	0.2383736672693431	0.05		0.16
361	0.0	0.0	0.0	0.0	0.0	0.0	0.0	0.0	0.0	3.162277660168	3.162277660168	3.162277660168	0.0	0.0	0.0	0.3162277660168	0.3162277660168	0.3162277660168	0.0	0.0	0.0	0.0	0.0	0.0	0.0	0.0	0.0	0.0	0.0	0.0	8	0.0	0	0	0	9.18958683997628	9.18958683997628	9.18958683997628	0.0	0.0	0.0	0.2375668015894078	0.05		0.16
362	0.0	0.0	0.0	0.0	0.0	0.0	0.0	0.0	0.0	3.162277660168	3.162277660168	3.162277660168	0.0	0.0	0.0	1.0	1.0	1.0	0.0	0.0	0.0	0.0	0.0	0.0	0.0	0.0	0.0	0.0	0.0	0.0	8	0.0	0	0	0	9.18958683997628	9.18958683997628	9.18958683997628	0.0	0.0	0.0	0.23866358894038162	0.05		0.16
363	0.0	0.0	0.0	0.0	0.0	0.0	0.0	0.0	0.0	0.0	0.0	0.0	0.0	0.0	0.0	0.0	0.0	0.0	0.0	0.0	0.0	0.0	0.0	0.0	0.0	0.0	0.0	0.0	0.0	0.0	8	0.0	100	0	0	9.18958683997628	9.18958683997628	9.18958683997628	0.0	0.0	0.0	1.0000000000000013	0.05		0.16
364	0.0	0.0	0.0	0.0	0.0	0.0	0.0	0.0	0.0	0.0	0.0	0.0	0.0	0.0	0.0	3.162277660168e-05	3.162277660168e-05	3.162277660168e-05	0.0	0.0	0.0	0.0	0.0	0.0	0.0	0.0	0.0	0.0	0.0	0.0	8	0.0	100	0	0	9.18958683997628	9.18958683997628	9.18958683997628	0.0	0.0	0.0	0.9852048525020222	0.05		0.16
365	0.0	0.0	0.0	0.0	0.0	0.0	0.0	0.0	0.0	0.0	0.0	0.0	0.0	0.0	0.0	0.0001	0.0001	0.0001	0.0	0.0	0.0	0.0	0.0	0.0	0.0	0.0	0.0	0.0	0.0	0.0	8	0.0	100	0	0	9.18958683997628	9.18958683997628	9.18958683997628	0.0	0.0	0.0	0.9852863714113543	0.05		0.16
366	0.0	0.0	0.0	0.0	0.0	0.0	0.0	0.0	0.0	0.0	0.0	0.0	0.0	0.0	0.0	0.0003162277660168	0.0003162277660168	0.0003162277660168	0.0	0.0	0.0	0.0	0.0	0.0	0.0	0.0	0.0	0.0	0.0	0.0	8	0.0	100	0	0	9.18958683997628	9.18958683997628	9.18958683997628	0.0	0.0	0.0	0.9764756362357195	0.05		0.16
367	0.0	0.0	0.0	0.0	0.0	0.0	0.0	0.0	0.0	0.0	0.0	0.0	0.0	0.0	0.0	0.001	0.001	0.001	0.0	0.0	0.0	0.0	0.0	0.0	0.0	0.0	0.0	0.0	0.0	0.0	8	0.0	100	0	0	9.18958683997628	9.18958683997628	9.18958683997628	0.0	0.0	0.0	0.9637584722787635	0.05		0.16
368	0.0	0.0	0.0	0.0	0.0	0.0	0.0	0.0	0.0	0.0	0.0	0.0	0.0	0.0	0.0	0.003162277660168	0.003162277660168	0.003162277660168	0.0	0.0	0.0	0.0	0.0	0.0	0.0	0.0	0.0	0.0	0.0	0.0	8	0.0	100	0	0	9.18958683997628	9.18958683997628	9.18958683997628	0.0	0.0	0.0	0.8498352052790843	0.05		0.16
369	0.0	0.0	0.0	0.0	0.0	0.0	0.0	0.0	0.0	0.0	0.0	0.0	0.0	0.0	0.0	0.01	0.01	0.01	0.0	0.0	0.0	0.0	0.0	0.0	0.0	0.0	0.0	0.0	0.0	0.0	8	0.0	100	0	0	9.18958683997628	9.18958683997628	9.18958683997628	0.0	0.0	0.0	0.7259203040340984	0.05		0.16
370	0.0	0.0	0.0	0.0	0.0	0.0	0.0	0.0	0.0	0.0	0.0	0.0	0.0	0.0	0.0	0.03162277660168	0.03162277660168	0.03162277660168	0.0	0.0	0.0	0.0	0.0	0.0	0.0	0.0	0.0	0.0	0.0	0.0	8	0.0	100	0	0	9.18958683997628	9.18958683997628	9.18958683997628	0.0	0.0	0.0	0.5636997672544016	0.05		0.16
371	0.0	0.0	0.0	0.0	0.0	0.0	0.0	0.0	0.0	0.0	0.0	0.0	0.0	0.0	0.0	0.1	0.1	0.1	0.0	0.0	0.0	0.0	0.0	0.0	0.0	0.0	0.0	0.0	0.0	0.0	8	0.0	100	0	0	9.18958683997628	9.18958683997628	9.18958683997628	0.0	0.0	0.0	0.5405570981696426	0.05		0.16
372	0.0	0.0	0.0	0.0	0.0	0.0	0.0	0.0	0.0	0.0	0.0	0.0	0.0	0.0	0.0	0.3162277660168	0.3162277660168	0.3162277660168	0.0	0.0	0.0	0.0	0.0	0.0	0.0	0.0	0.0	0.0	0.0	0.0	8	0.0	100	0	0	9.18958683997628	9.18958683997628	9.18958683997628	0.0	0.0	0.0	0.42782367943502486	0.05		0.16
373	0.0	0.0	0.0	0.0	0.0	0.0	0.0	0.0	0.0	0.0	0.0	0.0	0.0	0.0	0.0	1.0	1.0	1.0	0.0	0.0	0.0	0.0	0.0	0.0	0.0	0.0	0.0	0.0	0.0	0.0	8	0.0	100	0	0	9.18958683997628	9.18958683997628	9.18958683997628	0.0	0.0	0.0	0.2784611278662207	0.05		0.16
374	0.0	0.0	0.0	0.0	0.0	0.0	0.0	0.0	0.0	0.0001	0.0001	0.0001	0.0	0.0	0.0	0.0	0.0	0.0	0.0	0.0	0.0	0.0	0.0	0.0	0.0	0.0	0.0	0.0	0.0	0.0	8	0.0	100	0	0	9.18958683997628	9.18958683997628	9.18958683997628	0.0	0.0	0.0	0.9868353479382358	0.05		0.16
375	0.0	0.0	0.0	0.0	0.0	0.0	0.0	0.0	0.0	0.0001	0.0001	0.0001	0.0	0.0	0.0	3.162277660168e-05	3.162277660168e-05	3.162277660168e-05	0.0	0.0	0.0	0.0	0.0	0.0	0.0	0.0	0.0	0.0	0.0	0.0	8	0.0	100	0	0	9.18958683997628	9.18958683997628	9.18958683997628	0.0	0.0	0.0	0.9869401806734313	0.05		0.16
376	0.0	0.0	0.0	0.0	0.0	0.0	0.0	0.0	0.0	0.0001	0.0001	0.0001	0.0	0.0	0.0	0.0001	0.0001	0.0001	0.0	0.0	0.0	0.0	0.0	0.0	0.0	0.0	0.0	0.0	0.0	0.0	8	0.0	100	0	0	9.18958683997628	9.18958683997628	9.18958683997628	0.0	0.0	0.0	1.0117485972756954	0.05		0.16
377	0.0	0.0	0.0	0.0	0.0	0.0	0.0	0.0	0.0	0.0001	0.0001	0.0001	0.0	0.0	0.0	0.0003162277660168	0.0003162277660168	0.0003162277660168	0.0	0.0	0.0	0.0	0.0	0.0	0.0	0.0	0.0	0.0	0.0	0.0	8	0.0	100	0	0	9.18958683997628	9.18958683997628	9.18958683997628	0.0	0.0	0.0	0.9461574546370357	0.05		0.16
378	0.0	0.0	0.0	0.0	0.0	0.0	0.0	0.0	0.0	0.0001	0.0001	0.0001	0.0	0.0	0.0	0.001	0.001	0.001	0.0	0.0	0.0	0.0	0.0	0.0	0.0	0.0	0.0	0.0	0.0	0.0	8	0.0	100	0	0	9.18958683997628	9.18958683997628	9.18958683997628	0.0	0.0	0.0	0.9443329157200226	0.05		0.16
379	0.0	0.0	0.0	0.0	0.0	0.0	0.0	0.0	0.0	0.0001	0.0001	0.0001	0.0	0.0	0.0	0.003162277660168	0.003162277660168	0.003162277660168	0.0	0.0	0.0	0.0	0.0	0.0	0.0	0.0	0.0	0.0	0.0	0.0	8	0.0	100	0	0	9.18958683997628	9.18958683997628	9.18958683997628	0.0	0.0	0.0	0.848177506927063	0.05		0.16
380	0.0	0.0	0.0	0.0	0.0	0.0	0.0	0.0	0.0	0.0001	0.0001	0.0001	0.0	0.0	0.0	0.01	0.01	0.01	0.0	0.0	0.0	0.0	0.0	0.0	0.0	0.0	0.0	0.0	0.0	0.0	8	0.0	100	0	0	9.18958683997628	9.18958683997628	9.18958683997628	0.0	0.0	0.0	0.6919237949057923	0.05		0.16
381	0.0	0.0	0.0	0.0	0.0	0.0	0.0	0.0	0.0	0.0001	0.0001	0.0001	0.0	0.0	0.0	0.03162277660168	0.03162277660168	0.03162277660168	0.0	0.0	0.0	0.0	0.0	0.0	0.0	0.0	0.0	0.0	0.0	0.0	8	0.0	100	0	0	9.18958683997628	9.18958683997628	9.18958683997628	0.0	0.0	0.0	0.606273607236247	0.05		0.16
382	0.0	0.0	0.0	0.0	0.0	0.0	0.0	0.0	0.0	0.0001	0.0001	0.0001	0.0	0.0	0.0	0.1	0.1	0.1	0.0	0.0	0.0	0.0	0.0	0.0	0.0	0.0	0.0	0.0	0.0	0.0	8	0.0	100	0	0	9.18958683997628	9.18958683997628	9.18958683997628	0.0	0.0	0.0	0.5447799528438152	0.05		0.16
383	0.0	0.0	0.0	0.0	0.0	0.0	0.0	0.0	0.0	0.0001	0.0001	0.0001	0.0	0.0	0.0	0.3162277660168	0.3162277660168	0.3162277660168	0.0	0.0	0.0	0.0	0.0	0.0	0.0	0.0	0.0	0.0	0.0	0.0	8	0.0	100	0	0	9.18958683997628	9.18958683997628	9.18958683997628	0.0	0.0	0.0	0.4156265282253378	0.05		0.16
384	0.0	0.0	0.0	0.0	0.0	0.0	0.0	0.0	0.0	0.0001	0.0001	0.0001	0.0	0.0	0.0	1.0	1.0	1.0	0.0	0.0	0.0	0.0	0.0	0.0	0.0	0.0	0.0	0.0	0.0	0.0	8	0.0	100	0	0	9.18958683997628	9.18958683997628	9.18958683997628	0.0	0.0	0.0	0.2594292036594486	0.05		0.16
385	0.0	0.0	0.0	0.0	0.0	0.0	0.0	0.0	0.0	0.0003162277660168	0.0003162277660168	0.0003162277660168	0.0	0.0	0.0	0.0	0.0	0.0	0.0	0.0	0.0	0.0	0.0	0.0	0.0	0.0	0.0	0.0	0.0	0.0	8	0.0	100	0	0	9.18958683997628	9.18958683997628	9.18958683997628	0.0	0.0	0.0	1.0289885386217161	0.05		0.16
386	0.0	0.0	0.0	0.0	0.0	0.0	0.0	0.0	0.0	0.0003162277660168	0.0003162277660168	0.0003162277660168	0.0	0.0	0.0	3.162277660168e-05	3.162277660168e-05	3.162277660168e-05	0.0	0.0	0.0	0.0	0.0	0.0	0.0	0.0	0.0	0.0	0.0	0.0	8	0.0	100	0	0	9.18958683997628	9.18958683997628	9.18958683997628	0.0	0.0	0.0	1.0277008237561003	0.05		0.16
387	0.0	0.0	0.0	0.0	0.0	0.0	0.0	0.0	0.0	0.0003162277660168	0.0003162277660168	0.0003162277660168	0.0	0.0	0.0	0.0001	0.0001	0.0001	0.0	0.0	0.0	0.0	0.0	0.0	0.0	0.0	0.0	0.0	0.0	0.0	8	0.0	100	0	0	9.18958683997628	9.18958683997628	9.18958683997628	0.0	0.0	0.0	1.025339630361243	0.05		0.16
388	0.0	0.0	0.0	0.0	0.0	0.0	0.0	0.0	0.0	0.0003162277660168	0.0003162277660168	0.0003162277660168	0.0	0.0	0.0	0.0003162277660168	0.0003162277660168	0.0003162277660168	0.0	0.0	0.0	0.0	0.0	0.0	0.0	0.0	0.0	0.0	0.0	0.0	8	0.0	100	0	0	9.18958683997628	9.18958683997628	9.18958683997628	0.0	0.0	0.0	0.9981502598407743	0.05		0.16
389	0.0	0.0	0.0	0.0	0.0	0.0	0.0	0.0	0.0	0.0003162277660168	0.0003162277660168	0.0003162277660168	0.0	0.0	0.0	0.001	0.001	0.001	0.0	0.0	0.0	0.0	0.0	0.0	0.0	0.0	0.0	0.0	0.0	0.0	8	0.0	100	0	0	9.18958683997628	9.18958683997628	9.18958683997628	0.0	0.0	0.0	0.9349145806927733	0.05		0.16
390	0.0	0.0	0.0	0.0	0.0	0.0	0.0	0.0	0.0	0.0003162277660168	0.0003162277660168	0.0003162277660168	0.0	0.0	0.0	0.003162277660168	0.003162277660168	0.003162277660168	0.0	0.0	0.0	0.0	0.0	0.0	0.0	0.0	0.0	0.0	0.0	0.0	8	0.0	100	0	0	9.18958683997628	9.18958683997628	9.18958683997628	0.0	0.0	0.0	0.8824753925735987	0.05		0.16
391	0.0	0.0	0.0	0.0	0.0	0.0	0.0	0.0	0.0	0.0003162277660168	0.0003162277660168	0.0003162277660168	0.0	0.0	0.0	0.01	0.01	0.01	0.0	0.0	0.0	0.0	0.0	0.0	0.0	0.0	0.0	0.0	0.0	0.0	8	0.0	100	0	0	9.18958683997628	9.18958683997628	9.18958683997628	0.0	0.0	0.0	0.722003993328938	0.05		0.16
392	0.0	0.0	0.0	0.0	0.0	0.0	0.0	0.0	0.0	0.0003162277660168	0.0003162277660168	0.0003162277660168	0.0	0.0	0.0	0.03162277660168	0.03162277660168	0.03162277660168	0.0	0.0	0.0	0.0	0.0	0.0	0.0	0.0	0.0	0.0	0.0	0.0	8	0.0	100	0	0	9.18958683997628	9.18958683997628	9.18958683997628	0.0	0.0	0.0	0.6111485148403311	0.05		0.16
393	0.0	0.0	0.0	0.0	0.0	0.0	0.0	0.0	0.0	0.0003162277660168	0.0003162277660168	0.0003162277660168	0.0	0.0	0.0	0.1	0.1	0.1	0.0	0.0	0.0	0.0	0.0	0.0	0.0	0.0	0.0	0.0	0.0	0.0	8	0.0	100	0	0	9.18958683997628	9.18958683997628	9.18958683997628	0.0	0.0	0.0	0.5330594521355037	0.05		0.16
394	0.0	0.0	0.0	0.0	0.0	0.0	0.0	0.0	0.0	0.0003162277660168	0.0003162277660168	0.0003162277660168	0.0	0.0	0.0	0.3162277660168	0.3162277660168	0.3162277660168	0.0	0.0	0.0	0.0	0.0	0.0	0.0	0.0	0.0	0.0	0.0	0.0	8	0.0	100	0	0	9.18958683997628	9.18958683997628	9.18958683997628	0.0	0.0	0.0	0.3522569863352428	0.05		0.16
395	0.0	0.0	0.0	0.0	0.0	0.0	0.0	0.0	0.0	0.0003162277660168	0.0003162277660168	0.0003162277660168	0.0	0.0	0.0	1.0	1.0	1.0	0.0	0.0	0.0	0.0	0.0	0.0	0.0	0.0	0.0	0.0	0.0	0.0	8	0.0	100	0	0	9.18958683997628	9.18958683997628	9.18958683997628	0.0	0.0	0.0	0.23447383374257733	0.05		0.16
396	0.0	0.0	0.0	0.0	0.0	0.0	0.0	0.0	0.0	0.001	0.001	0.001	0.0	0.0	0.0	0.0	0.0	0.0	0.0	0.0	0.0	0.0	0.0	0.0	0.0	0.0	0.0	0.0	0.0	0.0	8	0.0	100	0	0	9.18958683997628	9.18958683997628	9.18958683997628	0.0	0.0	0.0	1.0048728957768471	0.05		0.16
397	0.0	0.0	0.0	0.0	0.0	0.0	0.0	0.0	0.0	0.001	0.001	0.001	0.0	0.0	0.0	3.162277660168e-05	3.162277660168e-05	3.162277660168e-05	0.0	0.0	0.0	0.0	0.0	0.0	0.0	0.0	0.0	0.0	0.0	0.0	8	0.0	100	0	0	9.18958683997628	9.18958683997628	9.18958683997628	0.0	0.0	0.0	0.9986432463319649	0.05		0.16
398	0.0	0.0	0.0	0.0	0.0	0.0	0.0	0.0	0.0	0.001	0.001	0.001	0.0	0.0	0.0	0.0001	0.0001	0.0001	0.0	0.0	0.0	0.0	0.0	0.0	0.0	0.0	0.0	0.0	0.0	0.0	8	0.0	100	0	0	9.18958683997628	9.18958683997628	9.18958683997628	0.0	0.0	0.0	0.9374453542372019	0.05		0.16
399	0.0	0.0	0.0	0.0	0.0	0.0	0.0	0.0	0.0	0.001	0.001	0.001	0.0	0.0	0.0	0.0003162277660168	0.0003162277660168	0.0003162277660168	0.0	0.0	0.0	0.0	0.0	0.0	0.0	0.0	0.0	0.0	0.0	0.0	8	0.0	100	0	0	9.18958683997628	9.18958683997628	9.18958683997628	0.0	0.0	0.0	0.9230634173993445	0.05		0.16
400	0.0	0.0	0.0	0.0	0.0	0.0	0.0	0.0	0.0	0.001	0.001	0.001	0.0	0.0	0.0	0.001	0.001	0.001	0.0	0.0	0.0	0.0	0.0	0.0	0.0	0.0	0.0	0.0	0.0	0.0	8	0.0	100	0	0	9.18958683997628	9.18958683997628	9.18958683997628	0.0	0.0	0.0	0.9352830746865499	0.05		0.16
401	0.0	0.0	0.0	0.0	0.0	0.0	0.0	0.0	0.0	0.001	0.001	0.001	0.0	0.0	0.0	0.003162277660168	0.003162277660168	0.003162277660168	0.0	0.0	0.0	0.0	0.0	0.0	0.0	0.0	0.0	0.0	0.0	0.0	8	0.0	100	0	0	9.18958683997628	9.18958683997628	9.18958683997628	0.0	0.0	0.0	0.8317114870174593	0.05		0.16
402	0.0	0.0	0.0	0.0	0.0	0.0	0.0	0.0	0.0	0.001	0.001	0.001	0.0	0.0	0.0	0.01	0.01	0.01	0.0	0.0	0.0	0.0	0.0	0.0	0.0	0.0	0.0	0.0	0.0	0.0	8	0.0	100	0	0	9.18958683997628	9.18958683997628	9.18958683997628	0.0	0.0	0.0	0.7086605628264782	0.05		0.16
403	0.0	0.0	0.0	0.0	0.0	0.0	0.0	0.0	0.0	0.001	0.001	0.001	0.0	0.0	0.0	0.03162277660168	0.03162277660168	0.03162277660168	0.0	0.0	0.0	0.0	0.0	0.0	0.0	0.0	0.0	0.0	0.0	0.0	8	0.0	100	0	0	9.18958683997628	9.18958683997628	9.18958683997628	0.0	0.0	0.0	0.5582479673384226	0.05		0.16
404	0.0	0.0	0.0	0.0	0.0	0.0	0.0	0.0	0.0	0.001	0.001	0.001	0.0	0.0	0.0	0.1	0.1	0.1	0.0	0.0	0.0	0.0	0.0	0.0	0.0	0.0	0.0	0.0	0.0	0.0	8	0.0	100	0	0	9.18958683997628	9.18958683997628	9.18958683997628	0.0	0.0	0.0	0.44438184102551037	0.05		0.16
405	0.0	0.0	0.0	0.0	0.0	0.0	0.0	0.0	0.0	0.001	0.001	0.001	0.0	0.0	0.0	0.3162277660168	0.3162277660168	0.3162277660168	0.0	0.0	0.0	0.0	0.0	0.0	0.0	0.0	0.0	0.0	0.0	0.0	8	0.0	100	0	0	9.18958683997628	9.18958683997628	9.18958683997628	0.0	0.0	0.0	0.2579982441153641	0.05		0.16
406	0.0	0.0	0.0	0.0	0.0	0.0	0.0	0.0	0.0	0.001	0.001	0.001	0.0	0.0	0.0	1.0	1.0	1.0	0.0	0.0	0.0	0.0	0.0	0.0	0.0	0.0	0.0	0.0	0.0	0.0	8	0.0	100	0	0	9.18958683997628	9.18958683997628	9.18958683997628	0.0	0.0	0.0	0.21836145451278663	0.05		0.16
407	0.0	0.0	0.0	0.0	0.0	0.0	0.0	0.0	0.0	0.003162277660168	0.003162277660168	0.003162277660168	0.0	0.0	0.0	0.0	0.0	0.0	0.0	0.0	0.0	0.0	0.0	0.0	0.0	0.0	0.0	0.0	0.0	0.0	8	0.0	100	0	0	9.18958683997628	9.18958683997628	9.18958683997628	0.0	0.0	0.0	0.9167998261702974	0.05		0.16
408	0.0	0.0	0.0	0.0	0.0	0.0	0.0	0.0	0.0	0.003162277660168	0.003162277660168	0.003162277660168	0.0	0.0	0.0	3.162277660168e-05	3.162277660168e-05	3.162277660168e-05	0.0	0.0	0.0	0.0	0.0	0.0	0.0	0.0	0.0	0.0	0.0	0.0	8	0.0	100	0	0	9.18958683997628	9.18958683997628	9.18958683997628	0.0	0.0	0.0	0.8988408831431065	0.05		0.16
409	0.0	0.0	0.0	0.0	0.0	0.0	0.0	0.0	0.0	0.003162277660168	0.003162277660168	0.003162277660168	0.0	0.0	0.0	0.0001	0.0001	0.0001	0.0	0.0	0.0	0.0	0.0	0.0	0.0	0.0	0.0	0.0	0.0	0.0	8	0.0	100	0	0	9.18958683997628	9.18958683997628	9.18958683997628	0.0	0.0	0.0	0.9568893273610282	0.05		0.16
410	0.0	0.0	0.0	0.0	0.0	0.0	0.0	0.0	0.0	0.003162277660168	0.003162277660168	0.003162277660168	0.0	0.0	0.0	0.0003162277660168	0.0003162277660168	0.0003162277660168	0.0	0.0	0.0	0.0	0.0	0.0	0.0	0.0	0.0	0.0	0.0	0.0	8	0.0	100	0	0	9.18958683997628	9.18958683997628	9.18958683997628	0.0	0.0	0.0	0.9047174376593227	0.05		0.16
411	0.0	0.0	0.0	0.0	0.0	0.0	0.0	0.0	0.0	0.003162277660168	0.003162277660168	0.003162277660168	0.0	0.0	0.0	0.001	0.001	0.001	0.0	0.0	0.0	0.0	0.0	0.0	0.0	0.0	0.0	0.0	0.0	0.0	8	0.0	100	0	0	9.18958683997628	9.18958683997628	9.18958683997628	0.0	0.0	0.0	0.848936854064311	0.05		0.16
412	0.0	0.0	0.0	0.0	0.0	0.0	0.0	0.0	0.0	0.003162277660168	0.003162277660168	0.003162277660168	0.0	0.0	0.0	0.003162277660168	0.003162277660168	0.003162277660168	0.0	0.0	0.0	0.0	0.0	0.0	0.0	0.0	0.0	0.0	0.0	0.0	8	0.0	100	0	0	9.18958683997628	9.18958683997628	9.18958683997628	0.0	0.0	0.0	0.7526779425506316	0.05		0.16
413	0.0	0.0	0.0	0.0	0.0	0.0	0.0	0.0	0.0	0.003162277660168	0.003162277660168	0.003162277660168	0.0	0.0	0.0	0.01	0.01	0.01	0.0	0.0	0.0	0.0	0.0	0.0	0.0	0.0	0.0	0.0	0.0	0.0	8	0.0	100	0	0	9.18958683997628	9.18958683997628	9.18958683997628	0.0	0.0	0.0	0.5945082855576458	0.05		0.16
414	0.0	0.0	0.0	0.0	0.0	0.0	0.0	0.0	0.0	0.003162277660168	0.003162277660168	0.003162277660168	0.0	0.0	0.0	0.03162277660168	0.03162277660168	0.03162277660168	0.0	0.0	0.0	0.0	0.0	0.0	0.0	0.0	0.0	0.0	0.0	0.0	8	0.0	100	0	0	9.18958683997628	9.18958683997628	9.18958683997628	0.0	0.0	0.0	0.438723897489248	0.05		0.16
415	0.0	0.0	0.0	0.0	0.0	0.0	0.0	0.0	0.0	0.003162277660168	0.003162277660168	0.003162277660168	0.0	0.0	0.0	0.1	0.1	0.1	0.0	0.0	0.0	0.0	0.0	0.0	0.0	0.0	0.0	0.0	0.0	0.0	8	0.0	100	0	0	9.18958683997628	9.18958683997628	9.18958683997628	0.0	0.0	0.0	0.30924082302721045	0.05		0.16
416	0.0	0.0	0.0	0.0	0.0	0.0	0.0	0.0	0.0	0.003162277660168	0.003162277660168	0.003162277660168	0.0	0.0	0.0	0.3162277660168	0.3162277660168	0.3162277660168	0.0	0.0	0.0	0.0	0.0	0.0	0.0	0.0	0.0	0.0	0.0	0.0	8	0.0	100	0	0	9.18958683997628	9.18958683997628	9.18958683997628	0.0	0.0	0.0	0.22514772868495683	0.05		0.16
417	0.0	0.0	0.0	0.0	0.0	0.0	0.0	0.0	0.0	0.003162277660168	0.003162277660168	0.003162277660168	0.0	0.0	0.0	1.0	1.0	1.0	0.0	0.0	0.0	0.0	0.0	0.0	0.0	0.0	0.0	0.0	0.0	0.0	8	0.0	100	0	0	9.18958683997628	9.18958683997628	9.18958683997628	0.0	0.0	0.0	0.2141672753563322	0.05		0.16
418	0.0	0.0	0.0	0.0	0.0	0.0	0.0	0.0	0.0	0.01	0.01	0.01	0.0	0.0	0.0	0.0	0.0	0.0	0.0	0.0	0.0	0.0	0.0	0.0	0.0	0.0	0.0	0.0	0.0	0.0	8	0.0	100	0	0	9.18958683997628	9.18958683997628	9.18958683997628	0.0	0.0	0.0	0.7954713306623797	0.05		0.16
419	0.0	0.0	0.0	0.0	0.0	0.0	0.0	0.0	0.0	0.01	0.01	0.01	0.0	0.0	0.0	3.162277660168e-05	3.162277660168e-05	3.162277660168e-05	0.0	0.0	0.0	0.0	0.0	0.0	0.0	0.0	0.0	0.0	0.0	0.0	8	0.0	100	0	0	9.18958683997628	9.18958683997628	9.18958683997628	0.0	0.0	0.0	0.7781131084899003	0.05		0.16
420	0.0	0.0	0.0	0.0	0.0	0.0	0.0	0.0	0.0	0.01	0.01	0.01	0.0	0.0	0.0	0.0001	0.0001	0.0001	0.0	0.0	0.0	0.0	0.0	0.0	0.0	0.0	0.0	0.0	0.0	0.0	8	0.0	100	0	0	9.18958683997628	9.18958683997628	9.18958683997628	0.0	0.0	0.0	0.7995122538943704	0.05		0.16
421	0.0	0.0	0.0	0.0	0.0	0.0	0.0	0.0	0.0	0.01	0.01	0.01	0.0	0.0	0.0	0.0003162277660168	0.0003162277660168	0.0003162277660168	0.0	0.0	0.0	0.0	0.0	0.0	0.0	0.0	0.0	0.0	0.0	0.0	8	0.0	100	0	0	9.18958683997628	9.18958683997628	9.18958683997628	0.0	0.0	0.0	0.7530663368109698	0.05		0.16
422	0.0	0.0	0.0	0.0	0.0	0.0	0.0	0.0	0.0	0.01	0.01	0.01	0.0	0.0	0.0	0.001	0.001	0.001	0.0	0.0	0.0	0.0	0.0	0.0	0.0	0.0	0.0	0.0	0.0	0.0	8	0.0	100	0	0	9.18958683997628	9.18958683997628	9.18958683997628	0.0	0.0	0.0	0.6742800216345474	0.05		0.16
423	0.0	0.0	0.0	0.0	0.0	0.0	0.0	0.0	0.0	0.01	0.01	0.01	0.0	0.0	0.0	0.003162277660168	0.003162277660168	0.003162277660168	0.0	0.0	0.0	0.0	0.0	0.0	0.0	0.0	0.0	0.0	0.0	0.0	8	0.0	100	0	0	9.18958683997628	9.18958683997628	9.18958683997628	0.0	0.0	0.0	0.622224064719793	0.05		0.16
424	0.0	0.0	0.0	0.0	0.0	0.0	0.0	0.0	0.0	0.01	0.01	0.01	0.0	0.0	0.0	0.01	0.01	0.01	0.0	0.0	0.0	0.0	0.0	0.0	0.0	0.0	0.0	0.0	0.0	0.0	8	0.0	100	0	0	9.18958683997628	9.18958683997628	9.18958683997628	0.0	0.0	0.0	0.45445869064924155	0.05		0.16
425	0.0	0.0	0.0	0.0	0.0	0.0	0.0	0.0	0.0	0.01	0.01	0.01	0.0	0.0	0.0	0.03162277660168	0.03162277660168	0.03162277660168	0.0	0.0	0.0	0.0	0.0	0.0	0.0	0.0	0.0	0.0	0.0	0.0	8	0.0	100	0	0	9.18958683997628	9.18958683997628	9.18958683997628	0.0	0.0	0.0	0.3334658230278957	0.05		0.16
426	0.0	0.0	0.0	0.0	0.0	0.0	0.0	0.0	0.0	0.01	0.01	0.01	0.0	0.0	0.0	0.1	0.1	0.1	0.0	0.0	0.0	0.0	0.0	0.0	0.0	0.0	0.0	0.0	0.0	0.0	8	0.0	100	0	0	9.18958683997628	9.18958683997628	9.18958683997628	0.0	0.0	0.0	0.24455319490613958	0.05		0.16
427	0.0	0.0	0.0	0.0	0.0	0.0	0.0	0.0	0.0	0.01	0.01	0.01	0.0	0.0	0.0	0.3162277660168	0.3162277660168	0.3162277660168	0.0	0.0	0.0	0.0	0.0	0.0	0.0	0.0	0.0	0.0	0.0	0.0	8	0.0	100	0	0	9.18958683997628	9.18958683997628	9.18958683997628	0.0	0.0	0.0	0.21584620311997507	0.05		0.16
428	0.0	0.0	0.0	0.0	0.0	0.0	0.0	0.0	0.0	0.01	0.01	0.01	0.0	0.0	0.0	1.0	1.0	1.0	0.0	0.0	0.0	0.0	0.0	0.0	0.0	0.0	0.0	0.0	0.0	0.0	8	0.0	100	0	0	9.18958683997628	9.18958683997628	9.18958683997628	0.0	0.0	0.0	0.21152066856834723	0.05		0.16
429	0.0	0.0	0.0	0.0	0.0	0.0	0.0	0.0	0.0	0.03162277660168	0.03162277660168	0.03162277660168	0.0	0.0	0.0	0.0	0.0	0.0	0.0	0.0	0.0	0.0	0.0	0.0	0.0	0.0	0.0	0.0	0.0	0.0	8	0.0	100	0	0	9.18958683997628	9.18958683997628	9.18958683997628	0.0	0.0	0.0	0.6006861275861289	0.05		0.16
430	0.0	0.0	0.0	0.0	0.0	0.0	0.0	0.0	0.0	0.03162277660168	0.03162277660168	0.03162277660168	0.0	0.0	0.0	3.162277660168e-05	3.162277660168e-05	3.162277660168e-05	0.0	0.0	0.0	0.0	0.0	0.0	0.0	0.0	0.0	0.0	0.0	0.0	8	0.0	100	0	0	9.18958683997628	9.18958683997628	9.18958683997628	0.0	0.0	0.0	0.5603899745221769	0.05		0.16
431	0.0	0.0	0.0	0.0	0.0	0.0	0.0	0.0	0.0	0.03162277660168	0.03162277660168	0.03162277660168	0.0	0.0	0.0	0.0001	0.0001	0.0001	0.0	0.0	0.0	0.0	0.0	0.0	0.0	0.0	0.0	0.0	0.0	0.0	8	0.0	100	0	0	9.18958683997628	9.18958683997628	9.18958683997628	0.0	0.0	0.0	0.5822728573587915	0.05		0.16
432	0.0	0.0	0.0	0.0	0.0	0.0	0.0	0.0	0.0	0.03162277660168	0.03162277660168	0.03162277660168	0.0	0.0	0.0	0.0003162277660168	0.0003162277660168	0.0003162277660168	0.0	0.0	0.0	0.0	0.0	0.0	0.0	0.0	0.0	0.0	0.0	0.0	8	0.0	100	0	0	9.18958683997628	9.18958683997628	9.18958683997628	0.0	0.0	0.0	0.546422907343855	0.05		0.16
433	0.0	0.0	0.0	0.0	0.0	0.0	0.0	0.0	0.0	0.03162277660168	0.03162277660168	0.03162277660168	0.0	0.0	0.0	0.001	0.001	0.001	0.0	0.0	0.0	0.0	0.0	0.0	0.0	0.0	0.0	0.0	0.0	0.0	8	0.0	100	0	0	9.18958683997628	9.18958683997628	9.18958683997628	0.0	0.0	0.0	0.524328621455317	0.05		0.16
434	0.0	0.0	0.0	0.0	0.0	0.0	0.0	0.0	0.0	0.03162277660168	0.03162277660168	0.03162277660168	0.0	0.0	0.0	0.003162277660168	0.003162277660168	0.003162277660168	0.0	0.0	0.0	0.0	0.0	0.0	0.0	0.0	0.0	0.0	0.0	0.0	8	0.0	100	0	0	9.18958683997628	9.18958683997628	9.18958683997628	0.0	0.0	0.0	0.4412407038598395	0.05		0.16
435	0.0	0.0	0.0	0.0	0.0	0.0	0.0	0.0	0.0	0.03162277660168	0.03162277660168	0.03162277660168	0.0	0.0	0.0	0.01	0.01	0.01	0.0	0.0	0.0	0.0	0.0	0.0	0.0	0.0	0.0	0.0	0.0	0.0	8	0.0	100	0	0	9.18958683997628	9.18958683997628	9.18958683997628	0.0	0.0	0.0	0.3510797347962507	0.05		0.16
436	0.0	0.0	0.0	0.0	0.0	0.0	0.0	0.0	0.0	0.03162277660168	0.03162277660168	0.03162277660168	0.0	0.0	0.0	0.03162277660168	0.03162277660168	0.03162277660168	0.0	0.0	0.0	0.0	0.0	0.0	0.0	0.0	0.0	0.0	0.0	0.0	8	0.0	100	0	0	9.18958683997628	9.18958683997628	9.18958683997628	0.0	0.0	0.0	0.2628294967481371	0.05		0.16
437	0.0	0.0	0.0	0.0	0.0	0.0	0.0	0.0	0.0	0.03162277660168	0.03162277660168	0.03162277660168	0.0	0.0	0.0	0.1	0.1	0.1	0.0	0.0	0.0	0.0	0.0	0.0	0.0	0.0	0.0	0.0	0.0	0.0	8	0.0	100	0	0	9.18958683997628	9.18958683997628	9.18958683997628	0.0	0.0	0.0	0.22265636110834286	0.05		0.16
438	0.0	0.0	0.0	0.0	0.0	0.0	0.0	0.0	0.0	0.03162277660168	0.03162277660168	0.03162277660168	0.0	0.0	0.0	0.3162277660168	0.3162277660168	0.3162277660168	0.0	0.0	0.0	0.0	0.0	0.0	0.0	0.0	0.0	0.0	0.0	0.0	8	0.0	100	0	0	9.18958683997628	9.18958683997628	9.18958683997628	0.0	0.0	0.0	0.2119647182171267	0.05		0.16
439	0.0	0.0	0.0	0.0	0.0	0.0	0.0	0.0	0.0	0.03162277660168	0.03162277660168	0.03162277660168	0.0	0.0	0.0	1.0	1.0	1.0	0.0	0.0	0.0	0.0	0.0	0.0	0.0	0.0	0.0	0.0	0.0	0.0	8	0.0	100	0	0	9.18958683997628	9.18958683997628	9.18958683997628	0.0	0.0	0.0	0.21756935587008522	0.05		0.16
440	0.0	0.0	0.0	0.0	0.0	0.0	0.0	0.0	0.0	0.1	0.1	0.1	0.0	0.0	0.0	0.0	0.0	0.0	0.0	0.0	0.0	0.0	0.0	0.0	0.0	0.0	0.0	0.0	0.0	0.0	8	0.0	100	0	0	9.18958683997628	9.18958683997628	9.18958683997628	0.0	0.0	0.0	0.4356622155506648	0.05		0.16
441	0.0	0.0	0.0	0.0	0.0	0.0	0.0	0.0	0.0	0.1	0.1	0.1	0.0	0.0	0.0	3.162277660168e-05	3.162277660168e-05	3.162277660168e-05	0.0	0.0	0.0	0.0	0.0	0.0	0.0	0.0	0.0	0.0	0.0	0.0	8	0.0	100	0	0	9.18958683997628	9.18958683997628	9.18958683997628	0.0	0.0	0.0	0.4187902355130201	0.05		0.16
442	0.0	0.0	0.0	0.0	0.0	0.0	0.0	0.0	0.0	0.1	0.1	0.1	0.0	0.0	0.0	0.0001	0.0001	0.0001	0.0	0.0	0.0	0.0	0.0	0.0	0.0	0.0	0.0	0.0	0.0	0.0	8	0.0	100	0	0	9.18958683997628	9.18958683997628	9.18958683997628	0.0	0.0	0.0	0.4221580312561605	0.05		0.16
443	0.0	0.0	0.0	0.0	0.0	0.0	0.0	0.0	0.0	0.1	0.1	0.1	0.0	0.0	0.0	0.0003162277660168	0.0003162277660168	0.0003162277660168	0.0	0.0	0.0	0.0	0.0	0.0	0.0	0.0	0.0	0.0	0.0	0.0	8	0.0	100	0	0	9.18958683997628	9.18958683997628	9.18958683997628	0.0	0.0	0.0	0.3990699625444203	0.05		0.16
444	0.0	0.0	0.0	0.0	0.0	0.0	0.0	0.0	0.0	0.1	0.1	0.1	0.0	0.0	0.0	0.001	0.001	0.001	0.0	0.0	0.0	0.0	0.0	0.0	0.0	0.0	0.0	0.0	0.0	0.0	8	0.0	100	0	0	9.18958683997628	9.18958683997628	9.18958683997628	0.0	0.0	0.0	0.37314028338806393	0.05		0.16
445	0.0	0.0	0.0	0.0	0.0	0.0	0.0	0.0	0.0	0.1	0.1	0.1	0.0	0.0	0.0	0.003162277660168	0.003162277660168	0.003162277660168	0.0	0.0	0.0	0.0	0.0	0.0	0.0	0.0	0.0	0.0	0.0	0.0	8	0.0	100	0	0	9.18958683997628	9.18958683997628	9.18958683997628	0.0	0.0	0.0	0.3466744357104237	0.05		0.16
446	0.0	0.0	0.0	0.0	0.0	0.0	0.0	0.0	0.0	0.1	0.1	0.1	0.0	0.0	0.0	0.01	0.01	0.01	0.0	0.0	0.0	0.0	0.0	0.0	0.0	0.0	0.0	0.0	0.0	0.0	8	0.0	100	0	0	9.18958683997628	9.18958683997628	9.18958683997628	0.0	0.0	0.0	0.2806648575065347	0.05		0.16
447	0.0	0.0	0.0	0.0	0.0	0.0	0.0	0.0	0.0	0.1	0.1	0.1	0.0	0.0	0.0	0.03162277660168	0.03162277660168	0.03162277660168	0.0	0.0	0.0	0.0	0.0	0.0	0.0	0.0	0.0	0.0	0.0	0.0	8	0.0	100	0	0	9.18958683997628	9.18958683997628	9.18958683997628	0.0	0.0	0.0	0.23343767131297607	0.05		0.16
448	0.0	0.0	0.0	0.0	0.0	0.0	0.0	0.0	0.0	0.1	0.1	0.1	0.0	0.0	0.0	0.1	0.1	0.1	0.0	0.0	0.0	0.0	0.0	0.0	0.0	0.0	0.0	0.0	0.0	0.0	8	0.0	100	0	0	9.18958683997628	9.18958683997628	9.18958683997628	0.0	0.0	0.0	0.2154938024438378	0.05		0.16
449	0.0	0.0	0.0	0.0	0.0	0.0	0.0	0.0	0.0	0.1	0.1	0.1	0.0	0.0	0.0	0.3162277660168	0.3162277660168	0.3162277660168	0.0	0.0	0.0	0.0	0.0	0.0	0.0	0.0	0.0	0.0	0.0	0.0	8	0.0	100	0	0	9.18958683997628	9.18958683997628	9.18958683997628	0.0	0.0	0.0	0.21063562037656344	0.05		0.16
450	0.0	0.0	0.0	0.0	0.0	0.0	0.0	0.0	0.0	0.1	0.1	0.1	0.0	0.0	0.0	1.0	1.0	1.0	0.0	0.0	0.0	0.0	0.0	0.0	0.0	0.0	0.0	0.0	0.0	0.0	8	0.0	100	0	0	9.18958683997628	9.18958683997628	9.18958683997628	0.0	0.0	0.0	0.2106551319616748	0.05		0.16
451	0.0	0.0	0.0	0.0	0.0	0.0	0.0	0.0	0.0	0.3162277660168	0.3162277660168	0.3162277660168	0.0	0.0	0.0	0.0	0.0	0.0	0.0	0.0	0.0	0.0	0.0	0.0	0.0	0.0	0.0	0.0	0.0	0.0	8	0.0	100	0	0	9.18958683997628	9.18958683997628	9.18958683997628	0.0	0.0	0.0	0.33595973453423544	0.05		0.16
452	0.0	0.0	0.0	0.0	0.0	0.0	0.0	0.0	0.0	0.3162277660168	0.3162277660168	0.3162277660168	0.0	0.0	0.0	3.162277660168e-05	3.162277660168e-05	3.162277660168e-05	0.0	0.0	0.0	0.0	0.0	0.0	0.0	0.0	0.0	0.0	0.0	0.0	8	0.0	100	0	0	9.18958683997628	9.18958683997628	9.18958683997628	0.0	0.0	0.0	0.32461287645037423	0.05		0.16
453	0.0	0.0	0.0	0.0	0.0	0.0	0.0	0.0	0.0	0.3162277660168	0.3162277660168	0.3162277660168	0.0	0.0	0.0	0.0001	0.0001	0.0001	0.0	0.0	0.0	0.0	0.0	0.0	0.0	0.0	0.0	0.0	0.0	0.0	8	0.0	100	0	0	9.18958683997628	9.18958683997628	9.18958683997628	0.0	0.0	0.0	0.3394175344887019	0.05		0.16
454	0.0	0.0	0.0	0.0	0.0	0.0	0.0	0.0	0.0	0.3162277660168	0.3162277660168	0.3162277660168	0.0	0.0	0.0	0.0003162277660168	0.0003162277660168	0.0003162277660168	0.0	0.0	0.0	0.0	0.0	0.0	0.0	0.0	0.0	0.0	0.0	0.0	8	0.0	100	0	0	9.18958683997628	9.18958683997628	9.18958683997628	0.0	0.0	0.0	0.3166036310444469	0.05		0.16
455	0.0	0.0	0.0	0.0	0.0	0.0	0.0	0.0	0.0	0.3162277660168	0.3162277660168	0.3162277660168	0.0	0.0	0.0	0.001	0.001	0.001	0.0	0.0	0.0	0.0	0.0	0.0	0.0	0.0	0.0	0.0	0.0	0.0	8	0.0	100	0	0	9.18958683997628	9.18958683997628	9.18958683997628	0.0	0.0	0.0	0.2981582075076254	0.05		0.16
456	0.0	0.0	0.0	0.0	0.0	0.0	0.0	0.0	0.0	0.3162277660168	0.3162277660168	0.3162277660168	0.0	0.0	0.0	0.003162277660168	0.003162277660168	0.003162277660168	0.0	0.0	0.0	0.0	0.0	0.0	0.0	0.0	0.0	0.0	0.0	0.0	8	0.0	100	0	0	9.18958683997628	9.18958683997628	9.18958683997628	0.0	0.0	0.0	0.2724715763576426	0.05		0.16
457	0.0	0.0	0.0	0.0	0.0	0.0	0.0	0.0	0.0	0.3162277660168	0.3162277660168	0.3162277660168	0.0	0.0	0.0	0.01	0.01	0.01	0.0	0.0	0.0	0.0	0.0	0.0	0.0	0.0	0.0	0.0	0.0	0.0	8	0.0	100	0	0	9.18958683997628	9.18958683997628	9.18958683997628	0.0	0.0	0.0	0.23411655366431508	0.05		0.16
458	0.0	0.0	0.0	0.0	0.0	0.0	0.0	0.0	0.0	0.3162277660168	0.3162277660168	0.3162277660168	0.0	0.0	0.0	0.03162277660168	0.03162277660168	0.03162277660168	0.0	0.0	0.0	0.0	0.0	0.0	0.0	0.0	0.0	0.0	0.0	0.0	8	0.0	100	0	0	9.18958683997628	9.18958683997628	9.18958683997628	0.0	0.0	0.0	0.21596549658369285	0.05		0.16
459	0.0	0.0	0.0	0.0	0.0	0.0	0.0	0.0	0.0	0.3162277660168	0.3162277660168	0.3162277660168	0.0	0.0	0.0	0.1	0.1	0.1	0.0	0.0	0.0	0.0	0.0	0.0	0.0	0.0	0.0	0.0	0.0	0.0	8	0.0	100	0	0	9.18958683997628	9.18958683997628	9.18958683997628	0.0	0.0	0.0	0.2113266922205912	0.05		0.16
460	0.0	0.0	0.0	0.0	0.0	0.0	0.0	0.0	0.0	0.3162277660168	0.3162277660168	0.3162277660168	0.0	0.0	0.0	0.3162277660168	0.3162277660168	0.3162277660168	0.0	0.0	0.0	0.0	0.0	0.0	0.0	0.0	0.0	0.0	0.0	0.0	8	0.0	100	0	0	9.18958683997628	9.18958683997628	9.18958683997628	0.0	0.0	0.0	0.21121820396949742	0.05		0.16
461	0.0	0.0	0.0	0.0	0.0	0.0	0.0	0.0	0.0	0.3162277660168	0.3162277660168	0.3162277660168	0.0	0.0	0.0	1.0	1.0	1.0	0.0	0.0	0.0	0.0	0.0	0.0	0.0	0.0	0.0	0.0	0.0	0.0	8	0.0	100	0	0	9.18958683997628	9.18958683997628	9.18958683997628	0.0	0.0	0.0	0.2117007655076617	0.05		0.16
462	0.0	0.0	0.0	0.0	0.0	0.0	0.0	0.0	0.0	1.0	1.0	1.0	0.0	0.0	0.0	0.0	0.0	0.0	0.0	0.0	0.0	0.0	0.0	0.0	0.0	0.0	0.0	0.0	0.0	0.0	8	0.0	100	0	0	9.18958683997628	9.18958683997628	9.18958683997628	0.0	0.0	0.0	0.2601145011169188	0.05		0.16
463	0.0	0.0	0.0	0.0	0.0	0.0	0.0	0.0	0.0	1.0	1.0	1.0	0.0	0.0	0.0	3.162277660168e-05	3.162277660168e-05	3.162277660168e-05	0.0	0.0	0.0	0.0	0.0	0.0	0.0	0.0	0.0	0.0	0.0	0.0	8	0.0	100	0	0	9.18958683997628	9.18958683997628	9.18958683997628	0.0	0.0	0.0	0.2536244586939561	0.05		0.16
464	0.0	0.0	0.0	0.0	0.0	0.0	0.0	0.0	0.0	1.0	1.0	1.0	0.0	0.0	0.0	0.0001	0.0001	0.0001	0.0	0.0	0.0	0.0	0.0	0.0	0.0	0.0	0.0	0.0	0.0	0.0	8	0.0	100	0	0	9.18958683997628	9.18958683997628	9.18958683997628	0.0	0.0	0.0	0.25221419691512	0.05		0.16
465	0.0	0.0	0.0	0.0	0.0	0.0	0.0	0.0	0.0	1.0	1.0	1.0	0.0	0.0	0.0	0.0003162277660168	0.0003162277660168	0.0003162277660168	0.0	0.0	0.0	0.0	0.0	0.0	0.0	0.0	0.0	0.0	0.0	0.0	8	0.0	100	0	0	9.18958683997628	9.18958683997628	9.18958683997628	0.0	0.0	0.0	0.2456982394666996	0.05		0.16
466	0.0	0.0	0.0	0.0	0.0	0.0	0.0	0.0	0.0	1.0	1.0	1.0	0.0	0.0	0.0	0.001	0.001	0.001	0.0	0.0	0.0	0.0	0.0	0.0	0.0	0.0	0.0	0.0	0.0	0.0	8	0.0	100	0	0	9.18958683997628	9.18958683997628	9.18958683997628	0.0	0.0	0.0	0.24227353558036396	0.05		0.16
467	0.0	0.0	0.0	0.0	0.0	0.0	0.0	0.0	0.0	1.0	1.0	1.0	0.0	0.0	0.0	0.003162277660168	0.003162277660168	0.003162277660168	0.0	0.0	0.0	0.0	0.0	0.0	0.0	0.0	0.0	0.0	0.0	0.0	8	0.0	100	0	0	9.18958683997628	9.18958683997628	9.18958683997628	0.0	0.0	0.0	0.24554192204526568	0.05		0.16
468	0.0	0.0	0.0	0.0	0.0	0.0	0.0	0.0	0.0	1.0	1.0	1.0	0.0	0.0	0.0	0.01	0.01	0.01	0.0	0.0	0.0	0.0	0.0	0.0	0.0	0.0	0.0	0.0	0.0	0.0	8	0.0	100	0	0	9.18958683997628	9.18958683997628	9.18958683997628	0.0	0.0	0.0	0.21676426256296885	0.05		0.16
469	0.0	0.0	0.0	0.0	0.0	0.0	0.0	0.0	0.0	1.0	1.0	1.0	0.0	0.0	0.0	0.03162277660168	0.03162277660168	0.03162277660168	0.0	0.0	0.0	0.0	0.0	0.0	0.0	0.0	0.0	0.0	0.0	0.0	8	0.0	100	0	0	9.18958683997628	9.18958683997628	9.18958683997628	0.0	0.0	0.0	0.22319935568665045	0.05		0.16
470	0.0	0.0	0.0	0.0	0.0	0.0	0.0	0.0	0.0	1.0	1.0	1.0	0.0	0.0	0.0	0.1	0.1	0.1	0.0	0.0	0.0	0.0	0.0	0.0	0.0	0.0	0.0	0.0	0.0	0.0	8	0.0	100	0	0	9.18958683997628	9.18958683997628	9.18958683997628	0.0	0.0	0.0	0.2117004413800211	0.05		0.16
471	0.0	0.0	0.0	0.0	0.0	0.0	0.0	0.0	0.0	1.0	1.0	1.0	0.0	0.0	0.0	0.3162277660168	0.3162277660168	0.3162277660168	0.0	0.0	0.0	0.0	0.0	0.0	0.0	0.0	0.0	0.0	0.0	0.0	8	0.0	100	0	0	9.18958683997628	9.18958683997628	9.18958683997628	0.0	0.0	0.0	0.21034917721113747	0.05		0.16
472	0.0	0.0	0.0	0.0	0.0	0.0	0.0	0.0	0.0	1.0	1.0	1.0	0.0	0.0	0.0	1.0	1.0	1.0	0.0	0.0	0.0	0.0	0.0	0.0	0.0	0.0	0.0	0.0	0.0	0.0	8	0.0	100	0	0	9.18958683997628	9.18958683997628	9.18958683997628	0.0	0.0	0.0	0.21736272929133396	0.05		0.16
473	0.0	0.0	0.0	0.0	0.0	0.0	0.0	0.0	0.0	3.162277660168	3.162277660168	3.162277660168	0.0	0.0	0.0	0.0	0.0	0.0	0.0	0.0	0.0	0.0	0.0	0.0	0.0	0.0	0.0	0.0	0.0	0.0	8	0.0	100	0	0	9.18958683997628	9.18958683997628	9.18958683997628	0.0	0.0	0.0	0.2271764097670673	0.05		0.16
474	0.0	0.0	0.0	0.0	0.0	0.0	0.0	0.0	0.0	3.162277660168	3.162277660168	3.162277660168	0.0	0.0	0.0	3.162277660168e-05	3.162277660168e-05	3.162277660168e-05	0.0	0.0	0.0	0.0	0.0	0.0	0.0	0.0	0.0	0.0	0.0	0.0	8	0.0	100	0	0	9.18958683997628	9.18958683997628	9.18958683997628	0.0	0.0	0.0	0.2242682567716688	0.05		0.16
475	0.0	0.0	0.0	0.0	0.0	0.0	0.0	0.0	0.0	3.162277660168	3.162277660168	3.162277660168	0.0	0.0	0.0	0.0001	0.0001	0.0001	0.0	0.0	0.0	0.0	0.0	0.0	0.0	0.0	0.0	0.0	0.0	0.0	8	0.0	100	0	0	9.18958683997628	9.18958683997628	9.18958683997628	0.0	0.0	0.0	0.2238996218029974	0.05		0.16
476	0.0	0.0	0.0	0.0	0.0	0.0	0.0	0.0	0.0	3.162277660168	3.162277660168	3.162277660168	0.0	0.0	0.0	0.0003162277660168	0.0003162277660168	0.0003162277660168	0.0	0.0	0.0	0.0	0.0	0.0	0.0	0.0	0.0	0.0	0.0	0.0	8	0.0	100	0	0	9.18958683997628	9.18958683997628	9.18958683997628	0.0	0.0	0.0	0.22795709701664912	0.05		0.16
477	0.0	0.0	0.0	0.0	0.0	0.0	0.0	0.0	0.0	3.162277660168	3.162277660168	3.162277660168	0.0	0.0	0.0	0.001	0.001	0.001	0.0	0.0	0.0	0.0	0.0	0.0	0.0	0.0	0.0	0.0	0.0	0.0	8	0.0	100	0	0	9.18958683997628	9.18958683997628	9.18958683997628	0.0	0.0	0.0	0.21913588045379845	0.05		0.16
478	0.0	0.0	0.0	0.0	0.0	0.0	0.0	0.0	0.0	3.162277660168	3.162277660168	3.162277660168	0.0	0.0	0.0	0.003162277660168	0.003162277660168	0.003162277660168	0.0	0.0	0.0	0.0	0.0	0.0	0.0	0.0	0.0	0.0	0.0	0.0	8	0.0	100	0	0	9.18958683997628	9.18958683997628	9.18958683997628	0.0	0.0	0.0	0.2151927299356663	0.05		0.16
479	0.0	0.0	0.0	0.0	0.0	0.0	0.0	0.0	0.0	3.162277660168	3.162277660168	3.162277660168	0.0	0.0	0.0	0.01	0.01	0.01	0.0	0.0	0.0	0.0	0.0	0.0	0.0	0.0	0.0	0.0	0.0	0.0	8	0.0	100	0	0	9.18958683997628	9.18958683997628	9.18958683997628	0.0	0.0	0.0	0.21422624682813707	0.05		0.16
480	0.0	0.0	0.0	0.0	0.0	0.0	0.0	0.0	0.0	3.162277660168	3.162277660168	3.162277660168	0.0	0.0	0.0	0.03162277660168	0.03162277660168	0.03162277660168	0.0	0.0	0.0	0.0	0.0	0.0	0.0	0.0	0.0	0.0	0.0	0.0	8	0.0	100	0	0	9.18958683997628	9.18958683997628	9.18958683997628	0.0	0.0	0.0	0.21382587766958838	0.05		0.16
481	0.0	0.0	0.0	0.0	0.0	0.0	0.0	0.0	0.0	3.162277660168	3.162277660168	3.162277660168	0.0	0.0	0.0	0.1	0.1	0.1	0.0	0.0	0.0	0.0	0.0	0.0	0.0	0.0	0.0	0.0	0.0	0.0	8	0.0	100	0	0	9.18958683997628	9.18958683997628	9.18958683997628	0.0	0.0	0.0	0.21801361172996103	0.05		0.16
482	0.0	0.0	0.0	0.0	0.0	0.0	0.0	0.0	0.0	3.162277660168	3.162277660168	3.162277660168	0.0	0.0	0.0	0.3162277660168	0.3162277660168	0.3162277660168	0.0	0.0	0.0	0.0	0.0	0.0	0.0	0.0	0.0	0.0	0.0	0.0	8	0.0	100	0	0	9.18958683997628	9.18958683997628	9.18958683997628	0.0	0.0	0.0	0.21294448037163274	0.05		0.16
483	0.0	0.0	0.0	0.0	0.0	0.0	0.0	0.0	0.0	3.162277660168	3.162277660168	3.162277660168	0.0	0.0	0.0	1.0	1.0	1.0	0.0	0.0	0.0	0.0	0.0	0.0	0.0	0.0	0.0	0.0	0.0	0.0	8	0.0	100	0	0	9.18958683997628	9.18958683997628	9.18958683997628	0.0	0.0	0.0	0.21474482428805783	0.05		0.16
[truncated: 31 more columns]
