# Supplementary material for: Mechanistic model of MAPK signaling reveals how allostery and rewiring contribute to drug resistance
Source: Mol Syst Biol. 2023 Jan 26;19(2):e10988. doi: 10.15252/msb.202210988 (PMC9912026; doi:10.15252/msb.202210988)
Supplement: Supplementary file 3 — Code EV1 [file MSB-19-e10988-s004.zip › marm2-supplement-main/MARM/data/processed_EGF_EGFR_MEKi_PRAFi_RAFi_singleprediction.csv]

	Vemurafenib_0	Vemurafenib_0_preeq	Vemurafenib_0_presim	Dabrafenib_0	Dabrafenib_0_preeq	Dabrafenib_0_presim	PLX8394_0	PLX8394_0_preeq	PLX8394_0_presim	LY3009120_0	LY3009120_0_preeq	LY3009120_0_presim	AZ_628_0	AZ_628_0_preeq	AZ_628_0_presim	Cobimetinib_0	Cobimetinib_0_preeq	Cobimetinib_0_presim	Trametinib_0	Trametinib_0_preeq	Trametinib_0_presim	Selumetinib_0	Selumetinib_0_preeq	Selumetinib_0_presim	Binimetinib_0	Binimetinib_0_preeq	Binimetinib_0_presim	PD0325901_0	PD0325901_0_preeq	PD0325901_0_presim	time	t_presim	EGF_0	EGF_0_preeq	EGF_0_presim	EGFR_crispr	EGFR_crispr_preeq	EGFR_crispr_presim	NRAS_Q61mut	NRAS_Q61mut_preeq	NRAS_Q61mut_presim	pERK_IF_obs	pERK_IF_obs_std	pMEK_IF_obs	pMEK_IF_obs_std	tCRAF_obs	tCRAF_obs_std	tBRAF_obs	tBRAF_obs_std
70	0.0	0.0	0.0	0.0	0.0	0.0	0.0	0.0	0.0	6.66667e-05	6.66667e-05	6.66667e-05	0.0	0.0	0.0	0.0	0.0	0.0	0.0	0.0	0.0	0.0	0.0	0.0	0.0	0.0	0.0	0.0	0.0	0.0	0.0833	0.0	100	0.0	0.0	1.0	1.0	1.0	0	0	0	1.005255838	0.05	0.921196598	0.16
71	0.0	0.0	0.0	0.0	0.0	0.0	0.0	0.0	0.0	0.000210819	0.000210819	0.000210819	0.0	0.0	0.0	0.0	0.0	0.0	0.0	0.0	0.0	0.0	0.0	0.0	0.0	0.0	0.0	0.0	0.0	0.0	0.0833	0.0	100	0.0	0.0	1.0	1.0	1.0	0	0	0	1.010109614	0.05	0.931540862	0.16
72	0.0	0.0	0.0	0.0	0.0	0.0	0.0	0.0	0.0	0.000666667	0.000666667	0.000666667	0.0	0.0	0.0	0.0	0.0	0.0	0.0	0.0	0.0	0.0	0.0	0.0	0.0	0.0	0.0	0.0	0.0	0.0	0.0833	0.0	100	0.0	0.0	1.0	1.0	1.0	0	0	0	1.015226197	0.05	0.940304642	0.16
73	0.0	0.0	0.0	0.0	0.0	0.0	0.0	0.0	0.0	0.002108185	0.002108185	0.002108185	0.0	0.0	0.0	0.0	0.0	0.0	0.0	0.0	0.0	0.0	0.0	0.0	0.0	0.0	0.0	0.0	0.0	0.0	0.0833	0.0	100	0.0	0.0	1.0	1.0	1.0	0	0	0	1.114382716	0.05	0.999540805	0.16
74	0.0	0.0	0.0	0.0	0.0	0.0	0.0	0.0	0.0	0.006666667	0.006666667	0.006666667	0.0	0.0	0.0	0.0	0.0	0.0	0.0	0.0	0.0	0.0	0.0	0.0	0.0	0.0	0.0	0.0	0.0	0.0	0.0833	0.0	100	0.0	0.0	1.0	1.0	1.0	0	0	0	1.390450991	0.05	1.039869337	0.16
75	0.0	0.0	0.0	0.0	0.0	0.0	0.0	0.0	0.0	0.021081851	0.021081851	0.021081851	0.0	0.0	0.0	0.0	0.0	0.0	0.0	0.0	0.0	0.0	0.0	0.0	0.0	0.0	0.0	0.0	0.0	0.0	0.0833	0.0	100	0.0	0.0	1.0	1.0	1.0	0	0	0	1.724523653	0.05	1.302539974	0.16
76	0.0	0.0	0.0	0.0	0.0	0.0	0.0	0.0	0.0	0.066666667	0.066666667	0.066666667	0.0	0.0	0.0	0.0	0.0	0.0	0.0	0.0	0.0	0.0	0.0	0.0	0.0	0.0	0.0	0.0	0.0	0.0	0.0833	0.0	100	0.0	0.0	1.0	1.0	1.0	0	0	0	1.673735832	0.05	1.148669383	0.16
77	0.0	0.0	0.0	0.0	0.0	0.0	0.0	0.0	0.0	0.210818511	0.210818511	0.210818511	0.0	0.0	0.0	0.0	0.0	0.0	0.0	0.0	0.0	0.0	0.0	0.0	0.0	0.0	0.0	0.0	0.0	0.0	0.0833	0.0	100	0.0	0.0	1.0	1.0	1.0	0	0	0	1.69668771	0.05	0.866096794	0.16
78	0.0	0.0	0.0	0.0	0.0	0.0	0.0	0.0	0.0	0.666666667	0.666666667	0.666666667	0.0	0.0	0.0	0.0	0.0	0.0	0.0	0.0	0.0	0.0	0.0	0.0	0.0	0.0	0.0	0.0	0.0	0.0	0.0833	0.0	100	0.0	0.0	1.0	1.0	1.0	0	0	0	1.818703571	0.05	0.646819325	0.16
79	0.0	0.0	0.0	0.0	0.0	0.0	0.0	0.0	0.0	2.106666667	2.106666667	2.106666667	0.0	0.0	0.0	0.0	0.0	0.0	0.0	0.0	0.0	0.0	0.0	0.0	0.0	0.0	0.0	0.0	0.0	0.0	0.0833	0.0	100	0.0	0.0	1.0	1.0	1.0	0	0	0	1.826054499	0.05	0.559814606	0.16
90	0.0	0.0	0.0	0.0	0.0	0.0	0.0	0.0	0.0	0.0	0.0	0.0	0.000210819	0.000210819	0.000210819	0.0	0.0	0.0	0.0	0.0	0.0	0.0	0.0	0.0	0.0	0.0	0.0	0.0	0.0	0.0	0.0833	0.0	100	0.0	0.0	1.0	1.0	1.0	0	0	0	1.136065307	0.05	0.994610075	0.16
91	0.0	0.0	0.0	0.0	0.0	0.0	0.0	0.0	0.0	0.0	0.0	0.0	0.000666667	0.000666667	0.000666667	0.0	0.0	0.0	0.0	0.0	0.0	0.0	0.0	0.0	0.0	0.0	0.0	0.0	0.0	0.0	0.0833	0.0	100	0.0	0.0	1.0	1.0	1.0	0	0	0	1.128272073	0.05	0.986527306	0.16
92	0.0	0.0	0.0	0.0	0.0	0.0	0.0	0.0	0.0	0.0	0.0	0.0	0.002108185	0.002108185	0.002108185	0.0	0.0	0.0	0.0	0.0	0.0	0.0	0.0	0.0	0.0	0.0	0.0	0.0	0.0	0.0	0.0833	0.0	100	0.0	0.0	1.0	1.0	1.0	0	0	0	1.139610353	0.05	1.04913572	0.16
93	0.0	0.0	0.0	0.0	0.0	0.0	0.0	0.0	0.0	0.0	0.0	0.0	0.006666667	0.006666667	0.006666667	0.0	0.0	0.0	0.0	0.0	0.0	0.0	0.0	0.0	0.0	0.0	0.0	0.0	0.0	0.0	0.0833	0.0	100	0.0	0.0	1.0	1.0	1.0	0	0	0	1.248193782	0.05	1.018655147	0.16
94	0.0	0.0	0.0	0.0	0.0	0.0	0.0	0.0	0.0	0.0	0.0	0.0	0.021081851	0.021081851	0.021081851	0.0	0.0	0.0	0.0	0.0	0.0	0.0	0.0	0.0	0.0	0.0	0.0	0.0	0.0	0.0	0.0833	0.0	100	0.0	0.0	1.0	1.0	1.0	0	0	0	1.527574533	0.05	1.116155671	0.16
95	0.0	0.0	0.0	0.0	0.0	0.0	0.0	0.0	0.0	0.0	0.0	0.0	0.066666667	0.066666667	0.066666667	0.0	0.0	0.0	0.0	0.0	0.0	0.0	0.0	0.0	0.0	0.0	0.0	0.0	0.0	0.0	0.0833	0.0	100	0.0	0.0	1.0	1.0	1.0	0	0	0	1.790557303	0.05	1.268348775	0.16
96	0.0	0.0	0.0	0.0	0.0	0.0	0.0	0.0	0.0	0.0	0.0	0.0	0.210818511	0.210818511	0.210818511	0.0	0.0	0.0	0.0	0.0	0.0	0.0	0.0	0.0	0.0	0.0	0.0	0.0	0.0	0.0	0.0833	0.0	100	0.0	0.0	1.0	1.0	1.0	0	0	0	1.761548701	0.05	0.934724621	0.16
97	0.0	0.0	0.0	0.0	0.0	0.0	0.0	0.0	0.0	0.0	0.0	0.0	0.666666667	0.666666667	0.666666667	0.0	0.0	0.0	0.0	0.0	0.0	0.0	0.0	0.0	0.0	0.0	0.0	0.0	0.0	0.0	0.0833	0.0	100	0.0	0.0	1.0	1.0	1.0	0	0	0	1.788492992	0.05	0.650366524	0.16
98	0.0	0.0	0.0	0.0	0.0	0.0	0.0	0.0	0.0	0.0	0.0	0.0	2.108185107	2.108185107	2.108185107	0.0	0.0	0.0	0.0	0.0	0.0	0.0	0.0	0.0	0.0	0.0	0.0	0.0	0.0	0.0	0.0833	0.0	100	0.0	0.0	1.0	1.0	1.0	0	0	0	1.784822192	0.05	0.556368516	0.16
99	0.0	0.0	0.0	0.0	0.0	0.0	0.0	0.0	0.0	0.0	0.0	0.0	6.666666667	6.666666667	6.666666667	0.0	0.0	0.0	0.0	0.0	0.0	0.0	0.0	0.0	0.0	0.0	0.0	0.0	0.0	0.0	0.0833	0.0	100	0.0	0.0	1.0	1.0	1.0	0	0	0	1.801158769	0.05	0.653794875	0.16
200	1.0	1.0	1.0	0.0	0.0	0.0	0.0	0.0	0.0	0.0	0.0	0.0	0.0	0.0	0.0	2.10819e-05	2.10819e-05	2.10819e-05	0.0	0.0	0.0	0.0	0.0	0.0	0.0	0.0	0.0	0.0	0.0	0.0	0.0833	0.0	0	0.0	0.0	1.0	1.0	1.0	0	0	0	0.131874866	0.05	0.145282316	0.16
201	1.0	1.0	1.0	0.0	0.0	0.0	0.0	0.0	0.0	0.0	0.0	0.0	0.0	0.0	0.0	6.66667e-05	6.66667e-05	6.66667e-05	0.0	0.0	0.0	0.0	0.0	0.0	0.0	0.0	0.0	0.0	0.0	0.0	0.0833	0.0	0	0.0	0.0	1.0	1.0	1.0	0	0	0	0.13589005	0.05	0.143915633	0.16
202	1.0	1.0	1.0	0.0	0.0	0.0	0.0	0.0	0.0	0.0	0.0	0.0	0.0	0.0	0.0	0.000210819	0.000210819	0.000210819	0.0	0.0	0.0	0.0	0.0	0.0	0.0	0.0	0.0	0.0	0.0	0.0	0.0833	0.0	0	0.0	0.0	1.0	1.0	1.0	0	0	0	0.126734286	0.05	0.169213338	0.16
203	1.0	1.0	1.0	0.0	0.0	0.0	0.0	0.0	0.0	0.0	0.0	0.0	0.0	0.0	0.0	0.000666667	0.000666667	0.000666667	0.0	0.0	0.0	0.0	0.0	0.0	0.0	0.0	0.0	0.0	0.0	0.0	0.0833	0.0	0	0.0	0.0	1.0	1.0	1.0	0	0	0	0.124018987	0.05	0.154814532	0.16
204	1.0	1.0	1.0	0.0	0.0	0.0	0.0	0.0	0.0	0.0	0.0	0.0	0.0	0.0	0.0	0.002108185	0.002108185	0.002108185	0.0	0.0	0.0	0.0	0.0	0.0	0.0	0.0	0.0	0.0	0.0	0.0	0.0833	0.0	0	0.0	0.0	1.0	1.0	1.0	0	0	0	0.119654322	0.05	0.139468062	0.16
205	1.0	1.0	1.0	0.0	0.0	0.0	0.0	0.0	0.0	0.0	0.0	0.0	0.0	0.0	0.0	0.006666667	0.006666667	0.006666667	0.0	0.0	0.0	0.0	0.0	0.0	0.0	0.0	0.0	0.0	0.0	0.0	0.0833	0.0	0	0.0	0.0	1.0	1.0	1.0	0	0	0	0.111726287	0.05	0.113913147	0.16
206	1.0	1.0	1.0	0.0	0.0	0.0	0.0	0.0	0.0	0.0	0.0	0.0	0.0	0.0	0.0	0.021081851	0.021081851	0.021081851	0.0	0.0	0.0	0.0	0.0	0.0	0.0	0.0	0.0	0.0	0.0	0.0	0.0833	0.0	0	0.0	0.0	1.0	1.0	1.0	0	0	0	0.103706093	0.05	0.127061538	0.16
207	1.0	1.0	1.0	0.0	0.0	0.0	0.0	0.0	0.0	0.0	0.0	0.0	0.0	0.0	0.0	0.066666667	0.066666667	0.066666667	0.0	0.0	0.0	0.0	0.0	0.0	0.0	0.0	0.0	0.0	0.0	0.0	0.0833	0.0	0	0.0	0.0	1.0	1.0	1.0	0	0	0	0.100825481	0.05	0.11631525	0.16
208	1.0	1.0	1.0	0.0	0.0	0.0	0.0	0.0	0.0	0.0	0.0	0.0	0.0	0.0	0.0	0.210818511	0.210818511	0.210818511	0.0	0.0	0.0	0.0	0.0	0.0	0.0	0.0	0.0	0.0	0.0	0.0	0.0833	0.0	0	0.0	0.0	1.0	1.0	1.0	0	0	0	0.101336881	0.05	0.108003488	0.16
209	1.0	1.0	1.0	0.0	0.0	0.0	0.0	0.0	0.0	0.0	0.0	0.0	0.0	0.0	0.0	0.666666667	0.666666667	0.666666667	0.0	0.0	0.0	0.0	0.0	0.0	0.0	0.0	0.0	0.0	0.0	0.0	0.0833	0.0	0	0.0	0.0	1.0	1.0	1.0	0	0	0	0.101507453	0.05	0.141559237	0.16
210	1.0	1.0	1.0	0.0	0.0	0.0	0.0	0.0	0.0	0.0	0.0	0.0	0.0	0.0	0.0	2.10819e-05	2.10819e-05	2.10819e-05	0.0	0.0	0.0	0.0	0.0	0.0	0.0	0.0	0.0	0.0	0.0	0.0	0.0833	0.0	100	0.0	0.0	1.0	1.0	1.0	0	0	0	1.590524268	0.05	1.1405555	0.16
211	1.0	1.0	1.0	0.0	0.0	0.0	0.0	0.0	0.0	0.0	0.0	0.0	0.0	0.0	0.0	6.66667e-05	6.66667e-05	6.66667e-05	0.0	0.0	0.0	0.0	0.0	0.0	0.0	0.0	0.0	0.0	0.0	0.0	0.0833	0.0	100	0.0	0.0	1.0	1.0	1.0	0	0	0	1.598964986	0.05	1.181379312	0.16
212	1.0	1.0	1.0	0.0	0.0	0.0	0.0	0.0	0.0	0.0	0.0	0.0	0.0	0.0	0.0	0.000210819	0.000210819	0.000210819	0.0	0.0	0.0	0.0	0.0	0.0	0.0	0.0	0.0	0.0	0.0	0.0	0.0833	0.0	100	0.0	0.0	1.0	1.0	1.0	0	0	0	1.592514519	0.05	1.178616196	0.16
213	1.0	1.0	1.0	0.0	0.0	0.0	0.0	0.0	0.0	0.0	0.0	0.0	0.0	0.0	0.0	0.000666667	0.000666667	0.000666667	0.0	0.0	0.0	0.0	0.0	0.0	0.0	0.0	0.0	0.0	0.0	0.0	0.0833	0.0	100	0.0	0.0	1.0	1.0	1.0	0	0	0	1.569599782	0.05	1.210097224	0.16
214	1.0	1.0	1.0	0.0	0.0	0.0	0.0	0.0	0.0	0.0	0.0	0.0	0.0	0.0	0.0	0.002108185	0.002108185	0.002108185	0.0	0.0	0.0	0.0	0.0	0.0	0.0	0.0	0.0	0.0	0.0	0.0	0.0833	0.0	100	0.0	0.0	1.0	1.0	1.0	0	0	0	1.636481341	0.05	1.150109023	0.16
215	1.0	1.0	1.0	0.0	0.0	0.0	0.0	0.0	0.0	0.0	0.0	0.0	0.0	0.0	0.0	0.006666667	0.006666667	0.006666667	0.0	0.0	0.0	0.0	0.0	0.0	0.0	0.0	0.0	0.0	0.0	0.0	0.0833	0.0	100	0.0	0.0	1.0	1.0	1.0	0	0	0	1.783194343	0.05	1.180548702	0.16
216	1.0	1.0	1.0	0.0	0.0	0.0	0.0	0.0	0.0	0.0	0.0	0.0	0.0	0.0	0.0	0.021081851	0.021081851	0.021081851	0.0	0.0	0.0	0.0	0.0	0.0	0.0	0.0	0.0	0.0	0.0	0.0	0.0833	0.0	100	0.0	0.0	1.0	1.0	1.0	0	0	0	1.703003733	0.05	1.144653739	0.16
217	1.0	1.0	1.0	0.0	0.0	0.0	0.0	0.0	0.0	0.0	0.0	0.0	0.0	0.0	0.0	0.066666667	0.066666667	0.066666667	0.0	0.0	0.0	0.0	0.0	0.0	0.0	0.0	0.0	0.0	0.0	0.0	0.0833	0.0	100	0.0	0.0	1.0	1.0	1.0	0	0	0	1.275808739	0.05	1.139453094	0.16
218	1.0	1.0	1.0	0.0	0.0	0.0	0.0	0.0	0.0	0.0	0.0	0.0	0.0	0.0	0.0	0.210818511	0.210818511	0.210818511	0.0	0.0	0.0	0.0	0.0	0.0	0.0	0.0	0.0	0.0	0.0	0.0	0.0833	0.0	100	0.0	0.0	1.0	1.0	1.0	0	0	0	0.361976913	0.05	1.115932083	0.16
219	1.0	1.0	1.0	0.0	0.0	0.0	0.0	0.0	0.0	0.0	0.0	0.0	0.0	0.0	0.0	0.666666667	0.666666667	0.666666667	0.0	0.0	0.0	0.0	0.0	0.0	0.0	0.0	0.0	0.0	0.0	0.0	0.0833	0.0	100	0.0	0.0	1.0	1.0	1.0	0	0	0	0.117480441	0.05	1.257994519	0.16
220	0.0	0.0	0.0	0.0	0.0	0.0	0.0	0.0	0.0	1.0	1.0	1.0	0.0	0.0	0.0	2.10819e-05	2.10819e-05	2.10819e-05	0.0	0.0	0.0	0.0	0.0	0.0	0.0	0.0	0.0	0.0	0.0	0.0	0.0833	0.0	0	0.0	0.0	1.0	1.0	1.0	0	0	0	0.110619885	0.05	0.130719611	0.16
221	0.0	0.0	0.0	0.0	0.0	0.0	0.0	0.0	0.0	1.0	1.0	1.0	0.0	0.0	0.0	6.66667e-05	6.66667e-05	6.66667e-05	0.0	0.0	0.0	0.0	0.0	0.0	0.0	0.0	0.0	0.0	0.0	0.0	0.0833	0.0	0	0.0	0.0	1.0	1.0	1.0	0	0	0	0.110627118	0.05	0.122919867	0.16
222	0.0	0.0	0.0	0.0	0.0	0.0	0.0	0.0	0.0	1.0	1.0	1.0	0.0	0.0	0.0	0.000210819	0.000210819	0.000210819	0.0	0.0	0.0	0.0	0.0	0.0	0.0	0.0	0.0	0.0	0.0	0.0	0.0833	0.0	0	0.0	0.0	1.0	1.0	1.0	0	0	0	0.110965637	0.05	0.16043215	0.16
223	0.0	0.0	0.0	0.0	0.0	0.0	0.0	0.0	0.0	1.0	1.0	1.0	0.0	0.0	0.0	0.000666667	0.000666667	0.000666667	0.0	0.0	0.0	0.0	0.0	0.0	0.0	0.0	0.0	0.0	0.0	0.0	0.0833	0.0	0	0.0	0.0	1.0	1.0	1.0	0	0	0	0.109201997	0.05	0.137517627	0.16
224	0.0	0.0	0.0	0.0	0.0	0.0	0.0	0.0	0.0	1.0	1.0	1.0	0.0	0.0	0.0	0.002108185	0.002108185	0.002108185	0.0	0.0	0.0	0.0	0.0	0.0	0.0	0.0	0.0	0.0	0.0	0.0	0.0833	0.0	0	0.0	0.0	1.0	1.0	1.0	0	0	0	0.106242721	0.05	0.149269417	0.16
225	0.0	0.0	0.0	0.0	0.0	0.0	0.0	0.0	0.0	1.0	1.0	1.0	0.0	0.0	0.0	0.006666667	0.006666667	0.006666667	0.0	0.0	0.0	0.0	0.0	0.0	0.0	0.0	0.0	0.0	0.0	0.0	0.0833	0.0	0	0.0	0.0	1.0	1.0	1.0	0	0	0	0.103699057	0.05	0.132225251	0.16
226	0.0	0.0	0.0	0.0	0.0	0.0	0.0	0.0	0.0	1.0	1.0	1.0	0.0	0.0	0.0	0.021081851	0.021081851	0.021081851	0.0	0.0	0.0	0.0	0.0	0.0	0.0	0.0	0.0	0.0	0.0	0.0	0.0833	0.0	0	0.0	0.0	1.0	1.0	1.0	0	0	0	0.102748738	0.05	0.137641694	0.16
227	0.0	0.0	0.0	0.0	0.0	0.0	0.0	0.0	0.0	1.0	1.0	1.0	0.0	0.0	0.0	0.066666667	0.066666667	0.066666667	0.0	0.0	0.0	0.0	0.0	0.0	0.0	0.0	0.0	0.0	0.0	0.0	0.0833	0.0	0	0.0	0.0	1.0	1.0	1.0	0	0	0	0.10244863	0.05	0.124366739	0.16
228	0.0	0.0	0.0	0.0	0.0	0.0	0.0	0.0	0.0	1.0	1.0	1.0	0.0	0.0	0.0	0.210818511	0.210818511	0.210818511	0.0	0.0	0.0	0.0	0.0	0.0	0.0	0.0	0.0	0.0	0.0	0.0	0.0833	0.0	0	0.0	0.0	1.0	1.0	1.0	0	0	0	0.105489274	0.05	0.104931208	0.16
229	0.0	0.0	0.0	0.0	0.0	0.0	0.0	0.0	0.0	1.0	1.0	1.0	0.0	0.0	0.0	0.666666667	0.666666667	0.666666667	0.0	0.0	0.0	0.0	0.0	0.0	0.0	0.0	0.0	0.0	0.0	0.0	0.0833	0.0	0	0.0	0.0	1.0	1.0	1.0	0	0	0	0.105835128	0.05	0.13172944	0.16
230	0.0	0.0	0.0	0.0	0.0	0.0	0.0	0.0	0.0	1.0	1.0	1.0	0.0	0.0	0.0	2.10819e-05	2.10819e-05	2.10819e-05	0.0	0.0	0.0	0.0	0.0	0.0	0.0	0.0	0.0	0.0	0.0	0.0	0.0833	0.0	100	0.0	0.0	1.0	1.0	1.0	0	0	0	1.727537344	0.05	0.722800675	0.16
231	0.0	0.0	0.0	0.0	0.0	0.0	0.0	0.0	0.0	1.0	1.0	1.0	0.0	0.0	0.0	6.66667e-05	6.66667e-05	6.66667e-05	0.0	0.0	0.0	0.0	0.0	0.0	0.0	0.0	0.0	0.0	0.0	0.0	0.0833	0.0	100	0.0	0.0	1.0	1.0	1.0	0	0	0	1.703212099	0.05	0.725535181	0.16
232	0.0	0.0	0.0	0.0	0.0	0.0	0.0	0.0	0.0	1.0	1.0	1.0	0.0	0.0	0.0	0.000210819	0.000210819	0.000210819	0.0	0.0	0.0	0.0	0.0	0.0	0.0	0.0	0.0	0.0	0.0	0.0	0.0833	0.0	100	0.0	0.0	1.0	1.0	1.0	0	0	0	1.680033937	0.05	0.773001116	0.16
233	0.0	0.0	0.0	0.0	0.0	0.0	0.0	0.0	0.0	1.0	1.0	1.0	0.0	0.0	0.0	0.000666667	0.000666667	0.000666667	0.0	0.0	0.0	0.0	0.0	0.0	0.0	0.0	0.0	0.0	0.0	0.0	0.0833	0.0	100	0.0	0.0	1.0	1.0	1.0	0	0	0	1.700787378	0.05	0.890036943	0.16
234	0.0	0.0	0.0	0.0	0.0	0.0	0.0	0.0	0.0	1.0	1.0	1.0	0.0	0.0	0.0	0.002108185	0.002108185	0.002108185	0.0	0.0	0.0	0.0	0.0	0.0	0.0	0.0	0.0	0.0	0.0	0.0	0.0833	0.0	100	0.0	0.0	1.0	1.0	1.0	0	0	0	1.610558856	0.05	0.966130575	0.16
235	0.0	0.0	0.0	0.0	0.0	0.0	0.0	0.0	0.0	1.0	1.0	1.0	0.0	0.0	0.0	0.006666667	0.006666667	0.006666667	0.0	0.0	0.0	0.0	0.0	0.0	0.0	0.0	0.0	0.0	0.0	0.0	0.0833	0.0	100	0.0	0.0	1.0	1.0	1.0	0	0	0	1.617237248	0.05	1.177236824	0.16
236	0.0	0.0	0.0	0.0	0.0	0.0	0.0	0.0	0.0	1.0	1.0	1.0	0.0	0.0	0.0	0.021081851	0.021081851	0.021081851	0.0	0.0	0.0	0.0	0.0	0.0	0.0	0.0	0.0	0.0	0.0	0.0	0.0833	0.0	100	0.0	0.0	1.0	1.0	1.0	0	0	0	1.232034225	0.05	1.228936543	0.16
237	0.0	0.0	0.0	0.0	0.0	0.0	0.0	0.0	0.0	1.0	1.0	1.0	0.0	0.0	0.0	0.066666667	0.066666667	0.066666667	0.0	0.0	0.0	0.0	0.0	0.0	0.0	0.0	0.0	0.0	0.0	0.0	0.0833	0.0	100	0.0	0.0	1.0	1.0	1.0	0	0	0	0.460028722	0.05	1.241099441	0.16
238	0.0	0.0	0.0	0.0	0.0	0.0	0.0	0.0	0.0	1.0	1.0	1.0	0.0	0.0	0.0	0.210818511	0.210818511	0.210818511	0.0	0.0	0.0	0.0	0.0	0.0	0.0	0.0	0.0	0.0	0.0	0.0	0.0833	0.0	100	0.0	0.0	1.0	1.0	1.0	0	0	0	0.140646913	0.05	1.162546709	0.16
239	0.0	0.0	0.0	0.0	0.0	0.0	0.0	0.0	0.0	1.0	1.0	1.0	0.0	0.0	0.0	0.666666667	0.666666667	0.666666667	0.0	0.0	0.0	0.0	0.0	0.0	0.0	0.0	0.0	0.0	0.0	0.0	0.0833	0.0	100	0.0	0.0	1.0	1.0	1.0	0	0	0	0.117603402	0.05	1.353176889	0.16
240	0.0	0.0	0.0	0.0	0.0	0.0	0.0	0.0	0.0	0.0	0.0	0.0	1.0	1.0	1.0	2.10819e-05	2.10819e-05	2.10819e-05	0.0	0.0	0.0	0.0	0.0	0.0	0.0	0.0	0.0	0.0	0.0	0.0	0.0833	0.0	0	0.0	0.0	1.0	1.0	1.0	0	0	0	0.113823762	0.05	0.148070197	0.16
241	0.0	0.0	0.0	0.0	0.0	0.0	0.0	0.0	0.0	0.0	0.0	0.0	1.0	1.0	1.0	6.66667e-05	6.66667e-05	6.66667e-05	0.0	0.0	0.0	0.0	0.0	0.0	0.0	0.0	0.0	0.0	0.0	0.0	0.0833	0.0	0	0.0	0.0	1.0	1.0	1.0	0	0	0	0.112871395	0.05	0.117062075	0.16
242	0.0	0.0	0.0	0.0	0.0	0.0	0.0	0.0	0.0	0.0	0.0	0.0	1.0	1.0	1.0	0.000210819	0.000210819	0.000210819	0.0	0.0	0.0	0.0	0.0	0.0	0.0	0.0	0.0	0.0	0.0	0.0	0.0833	0.0	0	0.0	0.0	1.0	1.0	1.0	0	0	0	0.112642799	0.05	0.112371269	0.16
243	0.0	0.0	0.0	0.0	0.0	0.0	0.0	0.0	0.0	0.0	0.0	0.0	1.0	1.0	1.0	0.000666667	0.000666667	0.000666667	0.0	0.0	0.0	0.0	0.0	0.0	0.0	0.0	0.0	0.0	0.0	0.0	0.0833	0.0	0	0.0	0.0	1.0	1.0	1.0	0	0	0	0.109428463	0.05	0.136724019	0.16
244	0.0	0.0	0.0	0.0	0.0	0.0	0.0	0.0	0.0	0.0	0.0	0.0	1.0	1.0	1.0	0.002108185	0.002108185	0.002108185	0.0	0.0	0.0	0.0	0.0	0.0	0.0	0.0	0.0	0.0	0.0	0.0	0.0833	0.0	0	0.0	0.0	1.0	1.0	1.0	0	0	0	0.111249056	0.05	0.141767638	0.16
245	0.0	0.0	0.0	0.0	0.0	0.0	0.0	0.0	0.0	0.0	0.0	0.0	1.0	1.0	1.0	0.006666667	0.006666667	0.006666667	0.0	0.0	0.0	0.0	0.0	0.0	0.0	0.0	0.0	0.0	0.0	0.0	0.0833	0.0	0	0.0	0.0	1.0	1.0	1.0	0	0	0	0.103301482	0.05	0.141438004	0.16
246	0.0	0.0	0.0	0.0	0.0	0.0	0.0	0.0	0.0	0.0	0.0	0.0	1.0	1.0	1.0	0.021081851	0.021081851	0.021081851	0.0	0.0	0.0	0.0	0.0	0.0	0.0	0.0	0.0	0.0	0.0	0.0	0.0833	0.0	0	0.0	0.0	1.0	1.0	1.0	0	0	0	0.100979935	0.05	0.121732075	0.16
247	0.0	0.0	0.0	0.0	0.0	0.0	0.0	0.0	0.0	0.0	0.0	0.0	1.0	1.0	1.0	0.066666667	0.066666667	0.066666667	0.0	0.0	0.0	0.0	0.0	0.0	0.0	0.0	0.0	0.0	0.0	0.0	0.0833	0.0	0	0.0	0.0	1.0	1.0	1.0	0	0	0	0.100745659	0.05	0.118158029	0.16
248	0.0	0.0	0.0	0.0	0.0	0.0	0.0	0.0	0.0	0.0	0.0	0.0	1.0	1.0	1.0	0.210818511	0.210818511	0.210818511	0.0	0.0	0.0	0.0	0.0	0.0	0.0	0.0	0.0	0.0	0.0	0.0	0.0833	0.0	0	0.0	0.0	1.0	1.0	1.0	0	0	0	0.105418313	0.05	0.111040694	0.16
249	0.0	0.0	0.0	0.0	0.0	0.0	0.0	0.0	0.0	0.0	0.0	0.0	1.0	1.0	1.0	0.666666667	0.666666667	0.666666667	0.0	0.0	0.0	0.0	0.0	0.0	0.0	0.0	0.0	0.0	0.0	0.0	0.0833	0.0	0	0.0	0.0	1.0	1.0	1.0	0	0	0	0.101062964	0.05	0.141406332	0.16
250	0.0	0.0	0.0	0.0	0.0	0.0	0.0	0.0	0.0	0.0	0.0	0.0	1.0	1.0	1.0	2.10819e-05	2.10819e-05	2.10819e-05	0.0	0.0	0.0	0.0	0.0	0.0	0.0	0.0	0.0	0.0	0.0	0.0	0.0833	0.0	100	0.0	0.0	1.0	1.0	1.0	0	0	0	1.550707883	0.05	0.592165156	0.16
251	0.0	0.0	0.0	0.0	0.0	0.0	0.0	0.0	0.0	0.0	0.0	0.0	1.0	1.0	1.0	6.66667e-05	6.66667e-05	6.66667e-05	0.0	0.0	0.0	0.0	0.0	0.0	0.0	0.0	0.0	0.0	0.0	0.0	0.0833	0.0	100	0.0	0.0	1.0	1.0	1.0	0	0	0	1.583394158	0.05	0.591534288	0.16
252	0.0	0.0	0.0	0.0	0.0	0.0	0.0	0.0	0.0	0.0	0.0	0.0	1.0	1.0	1.0	0.000210819	0.000210819	0.000210819	0.0	0.0	0.0	0.0	0.0	0.0	0.0	0.0	0.0	0.0	0.0	0.0	0.0833	0.0	100	0.0	0.0	1.0	1.0	1.0	0	0	0	1.656357419	0.05	0.597461448	0.16
253	0.0	0.0	0.0	0.0	0.0	0.0	0.0	0.0	0.0	0.0	0.0	0.0	1.0	1.0	1.0	0.000666667	0.000666667	0.000666667	0.0	0.0	0.0	0.0	0.0	0.0	0.0	0.0	0.0	0.0	0.0	0.0	0.0833	0.0	100	0.0	0.0	1.0	1.0	1.0	0	0	0	1.58069388	0.05	0.697549434	0.16
254	0.0	0.0	0.0	0.0	0.0	0.0	0.0	0.0	0.0	0.0	0.0	0.0	1.0	1.0	1.0	0.002108185	0.002108185	0.002108185	0.0	0.0	0.0	0.0	0.0	0.0	0.0	0.0	0.0	0.0	0.0	0.0	0.0833	0.0	100	0.0	0.0	1.0	1.0	1.0	0	0	0	1.52361892	0.05	0.807403743	0.16
255	0.0	0.0	0.0	0.0	0.0	0.0	0.0	0.0	0.0	0.0	0.0	0.0	1.0	1.0	1.0	0.006666667	0.006666667	0.006666667	0.0	0.0	0.0	0.0	0.0	0.0	0.0	0.0	0.0	0.0	0.0	0.0	0.0833	0.0	100	0.0	0.0	1.0	1.0	1.0	0	0	0	1.401076565	0.05	0.888614257	0.16
256	0.0	0.0	0.0	0.0	0.0	0.0	0.0	0.0	0.0	0.0	0.0	0.0	1.0	1.0	1.0	0.021081851	0.021081851	0.021081851	0.0	0.0	0.0	0.0	0.0	0.0	0.0	0.0	0.0	0.0	0.0	0.0	0.0833	0.0	100	0.0	0.0	1.0	1.0	1.0	0	0	0	1.066206233	0.05	0.968854987	0.16
257	0.0	0.0	0.0	0.0	0.0	0.0	0.0	0.0	0.0	0.0	0.0	0.0	1.0	1.0	1.0	0.066666667	0.066666667	0.066666667	0.0	0.0	0.0	0.0	0.0	0.0	0.0	0.0	0.0	0.0	0.0	0.0	0.0833	0.0	100	0.0	0.0	1.0	1.0	1.0	0	0	0	0.493433207	0.05	0.952324984	0.16
258	0.0	0.0	0.0	0.0	0.0	0.0	0.0	0.0	0.0	0.0	0.0	0.0	1.0	1.0	1.0	0.210818511	0.210818511	0.210818511	0.0	0.0	0.0	0.0	0.0	0.0	0.0	0.0	0.0	0.0	0.0	0.0	0.0833	0.0	100	0.0	0.0	1.0	1.0	1.0	0	0	0	0.128077817	0.05	0.996292917	0.16
259	0.0	0.0	0.0	0.0	0.0	0.0	0.0	0.0	0.0	0.0	0.0	0.0	1.0	1.0	1.0	0.666666667	0.666666667	0.666666667	0.0	0.0	0.0	0.0	0.0	0.0	0.0	0.0	0.0	0.0	0.0	0.0	0.0833	0.0	100	0.0	0.0	1.0	1.0	1.0	0	0	0	0.116446428	0.05	1.049789369	0.16
260	0.0	0.0	0.0	0.1	0.1	0.1	0.0	0.0	0.0	0.0	0.0	0.0	0.0	0.0	0.0	0.0	0.0	0.0	2.10819e-05	2.10819e-05	2.10819e-05	0.0	0.0	0.0	0.0	0.0	0.0	0.0	0.0	0.0	0.0833	0.0	0	0.0	0.0	1.0	1.0	1.0	0	0	0	0.122596819	0.05	0.125306573	0.16
261	0.0	0.0	0.0	0.1	0.1	0.1	0.0	0.0	0.0	0.0	0.0	0.0	0.0	0.0	0.0	0.0	0.0	0.0	6.66667e-05	6.66667e-05	6.66667e-05	0.0	0.0	0.0	0.0	0.0	0.0	0.0	0.0	0.0	0.0833	0.0	0	0.0	0.0	1.0	1.0	1.0	0	0	0	0.121705236	0.05	0.110995891	0.16
262	0.0	0.0	0.0	0.1	0.1	0.1	0.0	0.0	0.0	0.0	0.0	0.0	0.0	0.0	0.0	0.0	0.0	0.0	0.000210819	0.000210819	0.000210819	0.0	0.0	0.0	0.0	0.0	0.0	0.0	0.0	0.0	0.0833	0.0	0	0.0	0.0	1.0	1.0	1.0	0	0	0	0.120514371	0.05	0.096664097	0.16
263	0.0	0.0	0.0	0.1	0.1	0.1	0.0	0.0	0.0	0.0	0.0	0.0	0.0	0.0	0.0	0.0	0.0	0.0	0.000666667	0.000666667	0.000666667	0.0	0.0	0.0	0.0	0.0	0.0	0.0	0.0	0.0	0.0833	0.0	0	0.0	0.0	1.0	1.0	1.0	0	0	0	0.11416342	0.05	0.125453567	0.16
264	0.0	0.0	0.0	0.1	0.1	0.1	0.0	0.0	0.0	0.0	0.0	0.0	0.0	0.0	0.0	0.0	0.0	0.0	0.002108185	0.002108185	0.002108185	0.0	0.0	0.0	0.0	0.0	0.0	0.0	0.0	0.0	0.0833	0.0	0	0.0	0.0	1.0	1.0	1.0	0	0	0	0.111805165	0.05	0.084836842	0.16
265	0.0	0.0	0.0	0.1	0.1	0.1	0.0	0.0	0.0	0.0	0.0	0.0	0.0	0.0	0.0	0.0	0.0	0.0	0.006666667	0.006666667	0.006666667	0.0	0.0	0.0	0.0	0.0	0.0	0.0	0.0	0.0	0.0833	0.0	0	0.0	0.0	1.0	1.0	1.0	0	0	0	0.106338109	0.05	0.11044014	0.16
266	0.0	0.0	0.0	0.1	0.1	0.1	0.0	0.0	0.0	0.0	0.0	0.0	0.0	0.0	0.0	0.0	0.0	0.0	0.021081851	0.021081851	0.021081851	0.0	0.0	0.0	0.0	0.0	0.0	0.0	0.0	0.0	0.0833	0.0	0	0.0	0.0	1.0	1.0	1.0	0	0	0	0.102213962	0.05	0.104745148	0.16
267	0.0	0.0	0.0	0.1	0.1	0.1	0.0	0.0	0.0	0.0	0.0	0.0	0.0	0.0	0.0	0.0	0.0	0.0	0.066666667	0.066666667	0.066666667	0.0	0.0	0.0	0.0	0.0	0.0	0.0	0.0	0.0	0.0833	0.0	0	0.0	0.0	1.0	1.0	1.0	0	0	0	0.100676123	0.05	0.102349919	0.16
268	0.0	0.0	0.0	0.1	0.1	0.1	0.0	0.0	0.0	0.0	0.0	0.0	0.0	0.0	0.0	0.0	0.0	0.0	0.210818511	0.210818511	0.210818511	0.0	0.0	0.0	0.0	0.0	0.0	0.0	0.0	0.0	0.0833	0.0	0	0.0	0.0	1.0	1.0	1.0	0	0	0	0.101006507	0.05	0.109349487	0.16
269	0.0	0.0	0.0	0.1	0.1	0.1	0.0	0.0	0.0	0.0	0.0	0.0	0.0	0.0	0.0	0.0	0.0	0.0	0.666666667	0.666666667	0.666666667	0.0	0.0	0.0	0.0	0.0	0.0	0.0	0.0	0.0	0.0833	0.0	0	0.0	0.0	1.0	1.0	1.0	0	0	0	0.101794415	0.05	0.122248703	0.16
270	0.0	0.0	0.0	0.1	0.1	0.1	0.0	0.0	0.0	0.0	0.0	0.0	0.0	0.0	0.0	0.0	0.0	0.0	2.10819e-05	2.10819e-05	2.10819e-05	0.0	0.0	0.0	0.0	0.0	0.0	0.0	0.0	0.0	0.0833	0.0	100	0.0	0.0	1.0	1.0	1.0	0	0	0	1.572813322	0.05	1.157576026	0.16
271	0.0	0.0	0.0	0.1	0.1	0.1	0.0	0.0	0.0	0.0	0.0	0.0	0.0	0.0	0.0	0.0	0.0	0.0	6.66667e-05	6.66667e-05	6.66667e-05	0.0	0.0	0.0	0.0	0.0	0.0	0.0	0.0	0.0	0.0833	0.0	100	0.0	0.0	1.0	1.0	1.0	0	0	0	1.624201057	0.05	1.051821778	0.16
272	0.0	0.0	0.0	0.1	0.1	0.1	0.0	0.0	0.0	0.0	0.0	0.0	0.0	0.0	0.0	0.0	0.0	0.0	0.000210819	0.000210819	0.000210819	0.0	0.0	0.0	0.0	0.0	0.0	0.0	0.0	0.0	0.0833	0.0	100	0.0	0.0	1.0	1.0	1.0	0	0	0	1.665698206	0.05	0.918340517	0.16
273	0.0	0.0	0.0	0.1	0.1	0.1	0.0	0.0	0.0	0.0	0.0	0.0	0.0	0.0	0.0	0.0	0.0	0.0	0.000666667	0.000666667	0.000666667	0.0	0.0	0.0	0.0	0.0	0.0	0.0	0.0	0.0	0.0833	0.0	100	0.0	0.0	1.0	1.0	1.0	0	0	0	1.566446662	0.05	0.842658061	0.16
274	0.0	0.0	0.0	0.1	0.1	0.1	0.0	0.0	0.0	0.0	0.0	0.0	0.0	0.0	0.0	0.0	0.0	0.0	0.002108185	0.002108185	0.002108185	0.0	0.0	0.0	0.0	0.0	0.0	0.0	0.0	0.0	0.0833	0.0	100	0.0	0.0	1.0	1.0	1.0	0	0	0	1.556603354	0.05	0.818109888	0.16
275	0.0	0.0	0.0	0.1	0.1	0.1	0.0	0.0	0.0	0.0	0.0	0.0	0.0	0.0	0.0	0.0	0.0	0.0	0.006666667	0.006666667	0.006666667	0.0	0.0	0.0	0.0	0.0	0.0	0.0	0.0	0.0	0.0833	0.0	100	0.0	0.0	1.0	1.0	1.0	0	0	0	1.281259986	0.05	0.807659567	0.16
276	0.0	0.0	0.0	0.1	0.1	0.1	0.0	0.0	0.0	0.0	0.0	0.0	0.0	0.0	0.0	0.0	0.0	0.0	0.021081851	0.021081851	0.021081851	0.0	0.0	0.0	0.0	0.0	0.0	0.0	0.0	0.0	0.0833	0.0	100	0.0	0.0	1.0	1.0	1.0	0	0	0	0.805272899	0.05	0.906460179	0.16
277	0.0	0.0	0.0	0.1	0.1	0.1	0.0	0.0	0.0	0.0	0.0	0.0	0.0	0.0	0.0	0.0	0.0	0.0	0.066666667	0.066666667	0.066666667	0.0	0.0	0.0	0.0	0.0	0.0	0.0	0.0	0.0	0.0833	0.0	100	0.0	0.0	1.0	1.0	1.0	0	0	0	0.336483524	0.05	0.890203721	0.16
278	0.0	0.0	0.0	0.1	0.1	0.1	0.0	0.0	0.0	0.0	0.0	0.0	0.0	0.0	0.0	0.0	0.0	0.0	0.210818511	0.210818511	0.210818511	0.0	0.0	0.0	0.0	0.0	0.0	0.0	0.0	0.0	0.0833	0.0	100	0.0	0.0	1.0	1.0	1.0	0	0	0	0.140798345	0.05	0.908196965	0.16
279	0.0	0.0	0.0	0.1	0.1	0.1	0.0	0.0	0.0	0.0	0.0	0.0	0.0	0.0	0.0	0.0	0.0	0.0	0.666666667	0.666666667	0.666666667	0.0	0.0	0.0	0.0	0.0	0.0	0.0	0.0	0.0	0.0833	0.0	100	0.0	0.0	1.0	1.0	1.0	0	0	0	0.118975663	0.05	0.952208772	0.16
289	1.0	1.0	1.0	0.0	0.0	0.0	0.0	0.0	0.0	0.0	0.0	0.0	0.0	0.0	0.0	0.0	0.0	0.0	0.0	0.0	0.0	0.0	0.0	0.0	0.0	0.0	0.0	0.0	0.0	0.0	0.0	0.0	100	0.0	0.0	9.18958683997628	9.18958683997628	9.18958683997628	0	0	0	0.265690538	0.05		0.16
290	1.0	1.0	1.0	0.0	0.0	0.0	0.0	0.0	0.0	0.0	0.0	0.0	0.0	0.0	0.0	0.0	0.0	0.0	0.0	0.0	0.0	0.0	0.0	0.0	0.0	0.0	0.0	0.0	0.0	0.0	0.08	0.0	100	0.0	0.0	9.18958683997628	9.18958683997628	9.18958683997628	0	0	0	1.37180476	0.05		0.16
291	1.0	1.0	1.0	0.0	0.0	0.0	0.0	0.0	0.0	0.0	0.0	0.0	0.0	0.0	0.0	0.0	0.0	0.0	0.0	0.0	0.0	0.0	0.0	0.0	0.0	0.0	0.0	0.0	0.0	0.0	0.25	0.0	100	0.0	0.0	9.18958683997628	9.18958683997628	9.18958683997628	0	0	0	1.53020517	0.05		0.16
292	1.0	1.0	1.0	0.0	0.0	0.0	0.0	0.0	0.0	0.0	0.0	0.0	0.0	0.0	0.0	0.0	0.0	0.0	0.0	0.0	0.0	0.0	0.0	0.0	0.0	0.0	0.0	0.0	0.0	0.0	0.5	0.0	100	0.0	0.0	9.18958683997628	9.18958683997628	9.18958683997628	0	0	0	1.380561656	0.05		0.16
293	1.0	1.0	1.0	0.0	0.0	0.0	0.0	0.0	0.0	0.0	0.0	0.0	0.0	0.0	0.0	0.0	0.0	0.0	0.0	0.0	0.0	0.0	0.0	0.0	0.0	0.0	0.0	0.0	0.0	0.0	1.0	0.0	100	0.0	0.0	9.18958683997628	9.18958683997628	9.18958683997628	0	0	0	1.210338124	0.05		0.16
294	1.0	1.0	1.0	0.0	0.0	0.0	0.0	0.0	0.0	0.0	0.0	0.0	0.0	0.0	0.0	0.0	0.0	0.0	0.0	0.0	0.0	0.0	0.0	0.0	0.0	0.0	0.0	0.0	0.0	0.0	2.0	0.0	100	0.0	0.0	9.18958683997628	9.18958683997628	9.18958683997628	0	0	0	0.696599467	0.05		0.16
295	1.0	1.0	1.0	0.0	0.0	0.0	0.0	0.0	0.0	0.0	0.0	0.0	0.0	0.0	0.0	0.0	0.0	0.0	0.0	0.0	0.0	0.0	0.0	0.0	0.0	0.0	0.0	0.0	0.0	0.0	4.0	0.0	100	0.0	0.0	9.18958683997628	9.18958683997628	9.18958683997628	0	0	0	0.748937149	0.05		0.16
296	1.0	1.0	1.0	0.0	0.0	0.0	0.0	0.0	0.0	0.0	0.0	0.0	0.0	0.0	0.0	0.0	0.0	0.0	0.0	0.0	0.0	0.0	0.0	0.0	0.0	0.0	0.0	0.0	0.0	0.0	6.0	0.0	100	0.0	0.0	9.18958683997628	9.18958683997628	9.18958683997628	0	0	0	0.744455062	0.05		0.16
297	1.0	1.0	1.0	0.0	0.0	0.0	0.0	0.0	0.0	0.0	0.0	0.0	0.0	0.0	0.0	0.0	0.0	0.0	0.0	0.0	0.0	0.0	0.0	0.0	0.0	0.0	0.0	0.0	0.0	0.0	8.0	0.0	100	0.0	0.0	9.18958683997628	9.18958683997628	9.18958683997628	0	0	0	0.831560054	0.05		0.16
298	1.0	1.0	1.0	0.0	0.0	0.0	0.0	0.0	0.0	0.0	0.0	0.0	0.0	0.0	0.0	0.0	0.0	0.0	0.0	0.0	0.0	0.0	0.0	0.0	0.0	0.0	0.0	0.0	0.0	0.0	0.0	0.0	100	0.0	0.0	4.0	4.0	4.0	0	0	0	0.187084049	0.05		0.16
299	1.0	1.0	1.0	0.0	0.0	0.0	0.0	0.0	0.0	0.0	0.0	0.0	0.0	0.0	0.0	0.0	0.0	0.0	0.0	0.0	0.0	0.0	0.0	0.0	0.0	0.0	0.0	0.0	0.0	0.0	0.08	0.0	100	0.0	0.0	4.0	4.0	4.0	0	0	0	1.637912726	0.05		0.16
300	1.0	1.0	1.0	0.0	0.0	0.0	0.0	0.0	0.0	0.0	0.0	0.0	0.0	0.0	0.0	0.0	0.0	0.0	0.0	0.0	0.0	0.0	0.0	0.0	0.0	0.0	0.0	0.0	0.0	0.0	0.25	0.0	100	0.0	0.0	4.0	4.0	4.0	0	0	0	1.680625924	0.05		0.16
301	1.0	1.0	1.0	0.0	0.0	0.0	0.0	0.0	0.0	0.0	0.0	0.0	0.0	0.0	0.0	0.0	0.0	0.0	0.0	0.0	0.0	0.0	0.0	0.0	0.0	0.0	0.0	0.0	0.0	0.0	0.5	0.0	100	0.0	0.0	4.0	4.0	4.0	0	0	0	1.64817137	0.05		0.16
302	1.0	1.0	1.0	0.0	0.0	0.0	0.0	0.0	0.0	0.0	0.0	0.0	0.0	0.0	0.0	0.0	0.0	0.0	0.0	0.0	0.0	0.0	0.0	0.0	0.0	0.0	0.0	0.0	0.0	0.0	1.0	0.0	100	0.0	0.0	4.0	4.0	4.0	0	0	0	1.156122192	0.05		0.16
303	1.0	1.0	1.0	0.0	0.0	0.0	0.0	0.0	0.0	0.0	0.0	0.0	0.0	0.0	0.0	0.0	0.0	0.0	0.0	0.0	0.0	0.0	0.0	0.0	0.0	0.0	0.0	0.0	0.0	0.0	2.0	0.0	100	0.0	0.0	4.0	4.0	4.0	0	0	0	0.665744479	0.05		0.16
304	1.0	1.0	1.0	0.0	0.0	0.0	0.0	0.0	0.0	0.0	0.0	0.0	0.0	0.0	0.0	0.0	0.0	0.0	0.0	0.0	0.0	0.0	0.0	0.0	0.0	0.0	0.0	0.0	0.0	0.0	4.0	0.0	100	0.0	0.0	4.0	4.0	4.0	0	0	0	0.787015904	0.05		0.16
305	1.0	1.0	1.0	0.0	0.0	0.0	0.0	0.0	0.0	0.0	0.0	0.0	0.0	0.0	0.0	0.0	0.0	0.0	0.0	0.0	0.0	0.0	0.0	0.0	0.0	0.0	0.0	0.0	0.0	0.0	6.0	0.0	100	0.0	0.0	4.0	4.0	4.0	0	0	0	0.846196657	0.05		0.16
306	1.0	1.0	1.0	0.0	0.0	0.0	0.0	0.0	0.0	0.0	0.0	0.0	0.0	0.0	0.0	0.0	0.0	0.0	0.0	0.0	0.0	0.0	0.0	0.0	0.0	0.0	0.0	0.0	0.0	0.0	8.0	0.0	100	0.0	0.0	4.0	4.0	4.0	0	0	0	0.893351445	0.05		0.16
307	1.0	1.0	1.0	0.0	0.0	0.0	0.0	0.0	0.0	0.0	0.0	0.0	0.0	0.0	0.0	0.0	0.0	0.0	0.0	0.0	0.0	0.0	0.0	0.0	0.0	0.0	0.0	0.0	0.0	0.0	0.0	0.0	100	0.0	0.0	0.025382887386132362	0.025382887386132362	0.025382887386132362	0	0	0	0.094154363	0.05		0.16
308	1.0	1.0	1.0	0.0	0.0	0.0	0.0	0.0	0.0	0.0	0.0	0.0	0.0	0.0	0.0	0.0	0.0	0.0	0.0	0.0	0.0	0.0	0.0	0.0	0.0	0.0	0.0	0.0	0.0	0.0	0.08	0.0	100	0.0	0.0	0.025382887386132362	0.025382887386132362	0.025382887386132362	0	0	0	0.091029607	0.05		0.16
309	1.0	1.0	1.0	0.0	0.0	0.0	0.0	0.0	0.0	0.0	0.0	0.0	0.0	0.0	0.0	0.0	0.0	0.0	0.0	0.0	0.0	0.0	0.0	0.0	0.0	0.0	0.0	0.0	0.0	0.0	0.25	0.0	100	0.0	0.0	0.025382887386132362	0.025382887386132362	0.025382887386132362	0	0	0	0.097112508	0.05		0.16
310	1.0	1.0	1.0	0.0	0.0	0.0	0.0	0.0	0.0	0.0	0.0	0.0	0.0	0.0	0.0	0.0	0.0	0.0	0.0	0.0	0.0	0.0	0.0	0.0	0.0	0.0	0.0	0.0	0.0	0.0	0.5	0.0	100	0.0	0.0	0.025382887386132362	0.025382887386132362	0.025382887386132362	0	0	0	0.081060531	0.05		0.16
311	1.0	1.0	1.0	0.0	0.0	0.0	0.0	0.0	0.0	0.0	0.0	0.0	0.0	0.0	0.0	0.0	0.0	0.0	0.0	0.0	0.0	0.0	0.0	0.0	0.0	0.0	0.0	0.0	0.0	0.0	1.0	0.0	100	0.0	0.0	0.025382887386132362	0.025382887386132362	0.025382887386132362	0	0	0	0.087722599	0.05		0.16
312	1.0	1.0	1.0	0.0	0.0	0.0	0.0	0.0	0.0	0.0	0.0	0.0	0.0	0.0	0.0	0.0	0.0	0.0	0.0	0.0	0.0	0.0	0.0	0.0	0.0	0.0	0.0	0.0	0.0	0.0	2.0	0.0	100	0.0	0.0	0.025382887386132362	0.025382887386132362	0.025382887386132362	0	0	0	0.07705769	0.05		0.16
313	1.0	1.0	1.0	0.0	0.0	0.0	0.0	0.0	0.0	0.0	0.0	0.0	0.0	0.0	0.0	0.0	0.0	0.0	0.0	0.0	0.0	0.0	0.0	0.0	0.0	0.0	0.0	0.0	0.0	0.0	4.0	0.0	100	0.0	0.0	0.025382887386132362	0.025382887386132362	0.025382887386132362	0	0	0		0.05		0.16
314	1.0	1.0	1.0	0.0	0.0	0.0	0.0	0.0	0.0	0.0	0.0	0.0	0.0	0.0	0.0	0.0	0.0	0.0	0.0	0.0	0.0	0.0	0.0	0.0	0.0	0.0	0.0	0.0	0.0	0.0	6.0	0.0	100	0.0	0.0	0.025382887386132362	0.025382887386132362	0.025382887386132362	0	0	0	0.095588617	0.05		0.16
315	1.0	1.0	1.0	0.0	0.0	0.0	0.0	0.0	0.0	0.0	0.0	0.0	0.0	0.0	0.0	0.0	0.0	0.0	0.0	0.0	0.0	0.0	0.0	0.0	0.0	0.0	0.0	0.0	0.0	0.0	8.0	0.0	100	0.0	0.0	0.025382887386132362	0.025382887386132362	0.025382887386132362	0	0	0		0.05		0.16
316	0.000316228	0.000316228	0.000316228	0.0	0.0	0.0	0.0	0.0	0.0	0.0	0.0	0.0	0.0	0.0	0.0	0.0	0.0	0.0	0.0	0.0	0.0	0.0	0.0	0.0	0.0	0.0	0.0	0.0	0.0	0.0	8.0	0.0	0	0.0	0.0	9.18958683997628	9.18958683997628	9.18958683997628	0	0	0	0.904677473	0.05	0.922857874	0.16
317	0.001	0.001	0.001	0.0	0.0	0.0	0.0	0.0	0.0	0.0	0.0	0.0	0.0	0.0	0.0	0.0	0.0	0.0	0.0	0.0	0.0	0.0	0.0	0.0	0.0	0.0	0.0	0.0	0.0	0.0	8.0	0.0	0	0.0	0.0	9.18958683997628	9.18958683997628	9.18958683997628	0	0	0	0.867229453	0.05	0.82874008	0.16
318	0.003162278	0.003162278	0.003162278	0.0	0.0	0.0	0.0	0.0	0.0	0.0	0.0	0.0	0.0	0.0	0.0	0.0	0.0	0.0	0.0	0.0	0.0	0.0	0.0	0.0	0.0	0.0	0.0	0.0	0.0	0.0	8.0	0.0	0	0.0	0.0	9.18958683997628	9.18958683997628	9.18958683997628	0	0	0	0.853399469	0.05	0.802289875	0.16
319	0.01	0.01	0.01	0.0	0.0	0.0	0.0	0.0	0.0	0.0	0.0	0.0	0.0	0.0	0.0	0.0	0.0	0.0	0.0	0.0	0.0	0.0	0.0	0.0	0.0	0.0	0.0	0.0	0.0	0.0	8.0	0.0	0	0.0	0.0	9.18958683997628	9.18958683997628	9.18958683997628	0	0	0	0.772009596	0.05	0.737408356	0.16
320	0.031622777	0.031622777	0.031622777	0.0	0.0	0.0	0.0	0.0	0.0	0.0	0.0	0.0	0.0	0.0	0.0	0.0	0.0	0.0	0.0	0.0	0.0	0.0	0.0	0.0	0.0	0.0	0.0	0.0	0.0	0.0	8.0	0.0	0	0.0	0.0	9.18958683997628	9.18958683997628	9.18958683997628	0	0	0	0.549076198	0.05	0.559475653	0.16
321	0.1	0.1	0.1	0.0	0.0	0.0	0.0	0.0	0.0	0.0	0.0	0.0	0.0	0.0	0.0	0.0	0.0	0.0	0.0	0.0	0.0	0.0	0.0	0.0	0.0	0.0	0.0	0.0	0.0	0.0	8.0	0.0	0	0.0	0.0	9.18958683997628	9.18958683997628	9.18958683997628	0	0	0	0.302543723	0.05	0.315767335	0.16
322	0.316227766	0.316227766	0.316227766	0.0	0.0	0.0	0.0	0.0	0.0	0.0	0.0	0.0	0.0	0.0	0.0	0.0	0.0	0.0	0.0	0.0	0.0	0.0	0.0	0.0	0.0	0.0	0.0	0.0	0.0	0.0	8.0	0.0	0	0.0	0.0	9.18958683997628	9.18958683997628	9.18958683997628	0	0	0	0.200882417	0.05	0.121600589	0.16
323	1.0	1.0	1.0	0.0	0.0	0.0	0.0	0.0	0.0	0.0	0.0	0.0	0.0	0.0	0.0	0.0	0.0	0.0	0.0	0.0	0.0	0.0	0.0	0.0	0.0	0.0	0.0	0.0	0.0	0.0	8.0	0.0	0	0.0	0.0	9.18958683997628	9.18958683997628	9.18958683997628	0	0	0	0.149110549	0.05	0.066039288	0.16
324	3.16227766	3.16227766	3.16227766	0.0	0.0	0.0	0.0	0.0	0.0	0.0	0.0	0.0	0.0	0.0	0.0	0.0	0.0	0.0	0.0	0.0	0.0	0.0	0.0	0.0	0.0	0.0	0.0	0.0	0.0	0.0	8.0	0.0	0	0.0	0.0	9.18958683997628	9.18958683997628	9.18958683997628	0	0	0	0.125008575	0.05	0.061615377	0.16
325	10.0	10.0	10.0	0.0	0.0	0.0	0.0	0.0	0.0	0.0	0.0	0.0	0.0	0.0	0.0	0.0	0.0	0.0	0.0	0.0	0.0	0.0	0.0	0.0	0.0	0.0	0.0	0.0	0.0	0.0	8.0	0.0	0	0.0	0.0	9.18958683997628	9.18958683997628	9.18958683997628	0	0	0	0.103539023	0.05	0.120333431	0.16
326	0.000316228	0.000316228	0.000316228	0.0	0.0	0.0	0.0	0.0	0.0	0.0	0.0	0.0	0.0	0.0	0.0	0.0	0.0	0.0	0.0	0.0	0.0	0.0	0.0	0.0	0.0	0.0	0.0	0.0	0.0	0.0	8.0	0.0	100	0.0	0.0	9.18958683997628	9.18958683997628	9.18958683997628	0	0	0	0.925694683	0.05	0.801039662	0.16
327	0.001	0.001	0.001	0.0	0.0	0.0	0.0	0.0	0.0	0.0	0.0	0.0	0.0	0.0	0.0	0.0	0.0	0.0	0.0	0.0	0.0	0.0	0.0	0.0	0.0	0.0	0.0	0.0	0.0	0.0	8.0	0.0	100	0.0	0.0	9.18958683997628	9.18958683997628	9.18958683997628	0	0	0	0.931540076	0.05	0.797829097	0.16
328	0.003162278	0.003162278	0.003162278	0.0	0.0	0.0	0.0	0.0	0.0	0.0	0.0	0.0	0.0	0.0	0.0	0.0	0.0	0.0	0.0	0.0	0.0	0.0	0.0	0.0	0.0	0.0	0.0	0.0	0.0	0.0	8.0	0.0	100	0.0	0.0	9.18958683997628	9.18958683997628	9.18958683997628	0	0	0	0.937268008	0.05	0.782574615	0.16
329	0.01	0.01	0.01	0.0	0.0	0.0	0.0	0.0	0.0	0.0	0.0	0.0	0.0	0.0	0.0	0.0	0.0	0.0	0.0	0.0	0.0	0.0	0.0	0.0	0.0	0.0	0.0	0.0	0.0	0.0	8.0	0.0	100	0.0	0.0	9.18958683997628	9.18958683997628	9.18958683997628	0	0	0	0.896716	0.05	0.783023321	0.16
330	0.031622777	0.031622777	0.031622777	0.0	0.0	0.0	0.0	0.0	0.0	0.0	0.0	0.0	0.0	0.0	0.0	0.0	0.0	0.0	0.0	0.0	0.0	0.0	0.0	0.0	0.0	0.0	0.0	0.0	0.0	0.0	8.0	0.0	100	0.0	0.0	9.18958683997628	9.18958683997628	9.18958683997628	0	0	0	0.794835402	0.05	0.657961717	0.16
331	0.1	0.1	0.1	0.0	0.0	0.0	0.0	0.0	0.0	0.0	0.0	0.0	0.0	0.0	0.0	0.0	0.0	0.0	0.0	0.0	0.0	0.0	0.0	0.0	0.0	0.0	0.0	0.0	0.0	0.0	8.0	0.0	100	0.0	0.0	9.18958683997628	9.18958683997628	9.18958683997628	0	0	0	0.666652142	0.05	0.478719345	0.16
332	0.316227766	0.316227766	0.316227766	0.0	0.0	0.0	0.0	0.0	0.0	0.0	0.0	0.0	0.0	0.0	0.0	0.0	0.0	0.0	0.0	0.0	0.0	0.0	0.0	0.0	0.0	0.0	0.0	0.0	0.0	0.0	8.0	0.0	100	0.0	0.0	9.18958683997628	9.18958683997628	9.18958683997628	0	0	0	0.563206749	0.05	0.314024783	0.16
333	1.0	1.0	1.0	0.0	0.0	0.0	0.0	0.0	0.0	0.0	0.0	0.0	0.0	0.0	0.0	0.0	0.0	0.0	0.0	0.0	0.0	0.0	0.0	0.0	0.0	0.0	0.0	0.0	0.0	0.0	8.0	0.0	100	0.0	0.0	9.18958683997628	9.18958683997628	9.18958683997628	0	0	0	0.567385093	0.05	0.265596606	0.16
334	3.16227766	3.16227766	3.16227766	0.0	0.0	0.0	0.0	0.0	0.0	0.0	0.0	0.0	0.0	0.0	0.0	0.0	0.0	0.0	0.0	0.0	0.0	0.0	0.0	0.0	0.0	0.0	0.0	0.0	0.0	0.0	8.0	0.0	100	0.0	0.0	9.18958683997628	9.18958683997628	9.18958683997628	0	0	0	0.523249144	0.05	0.208467375	0.16
335	10.0	10.0	10.0	0.0	0.0	0.0	0.0	0.0	0.0	0.0	0.0	0.0	0.0	0.0	0.0	0.0	0.0	0.0	0.0	0.0	0.0	0.0	0.0	0.0	0.0	0.0	0.0	0.0	0.0	0.0	8.0	0.0	100	0.0	0.0	9.18958683997628	9.18958683997628	9.18958683997628	0	0	0	0.54010585	0.05	0.216921103	0.16
336	0.0	0.0	0.0	3.16228e-05	3.16228e-05	3.16228e-05	0.0	0.0	0.0	0.0	0.0	0.0	0.0	0.0	0.0	0.0	0.0	0.0	0.0	0.0	0.0	0.0	0.0	0.0	0.0	0.0	0.0	0.0	0.0	0.0	8.0	0.0	0	0.0	0.0	9.18958683997628	9.18958683997628	9.18958683997628	0	0	0	0.900775995	0.05	1.004646126	0.16
337	0.0	0.0	0.0	0.0001	0.0001	0.0001	0.0	0.0	0.0	0.0	0.0	0.0	0.0	0.0	0.0	0.0	0.0	0.0	0.0	0.0	0.0	0.0	0.0	0.0	0.0	0.0	0.0	0.0	0.0	0.0	8.0	0.0	0	0.0	0.0	9.18958683997628	9.18958683997628	9.18958683997628	0	0	0	0.874193915	0.05	0.978915536	0.16
338	0.0	0.0	0.0	0.000316228	0.000316228	0.000316228	0.0	0.0	0.0	0.0	0.0	0.0	0.0	0.0	0.0	0.0	0.0	0.0	0.0	0.0	0.0	0.0	0.0	0.0	0.0	0.0	0.0	0.0	0.0	0.0	8.0	0.0	0	0.0	0.0	9.18958683997628	9.18958683997628	9.18958683997628	0	0	0	0.839940135	0.05	0.986410929	0.16
339	0.0	0.0	0.0	0.001	0.001	0.001	0.0	0.0	0.0	0.0	0.0	0.0	0.0	0.0	0.0	0.0	0.0	0.0	0.0	0.0	0.0	0.0	0.0	0.0	0.0	0.0	0.0	0.0	0.0	0.0	8.0	0.0	0	0.0	0.0	9.18958683997628	9.18958683997628	9.18958683997628	0	0	0	0.646023189	0.05	0.873246363	0.16
340	0.0	0.0	0.0	0.003162278	0.003162278	0.003162278	0.0	0.0	0.0	0.0	0.0	0.0	0.0	0.0	0.0	0.0	0.0	0.0	0.0	0.0	0.0	0.0	0.0	0.0	0.0	0.0	0.0	0.0	0.0	0.0	8.0	0.0	0	0.0	0.0	9.18958683997628	9.18958683997628	9.18958683997628	0	0	0	0.391613079	0.05	0.548053404	0.16
341	0.0	0.0	0.0	0.01	0.01	0.01	0.0	0.0	0.0	0.0	0.0	0.0	0.0	0.0	0.0	0.0	0.0	0.0	0.0	0.0	0.0	0.0	0.0	0.0	0.0	0.0	0.0	0.0	0.0	0.0	8.0	0.0	0	0.0	0.0	9.18958683997628	9.18958683997628	9.18958683997628	0	0	0	0.231693404	0.05	0.265445982	0.16
342	0.0	0.0	0.0	0.031622777	0.031622777	0.031622777	0.0	0.0	0.0	0.0	0.0	0.0	0.0	0.0	0.0	0.0	0.0	0.0	0.0	0.0	0.0	0.0	0.0	0.0	0.0	0.0	0.0	0.0	0.0	0.0	8.0	0.0	0	0.0	0.0	9.18958683997628	9.18958683997628	9.18958683997628	0	0	0	0.153017696	0.05	0.108618233	0.16
343	0.0	0.0	0.0	0.1	0.1	0.1	0.0	0.0	0.0	0.0	0.0	0.0	0.0	0.0	0.0	0.0	0.0	0.0	0.0	0.0	0.0	0.0	0.0	0.0	0.0	0.0	0.0	0.0	0.0	0.0	8.0	0.0	0	0.0	0.0	9.18958683997628	9.18958683997628	9.18958683997628	0	0	0	0.132470529	0.05	0.082470605	0.16
344	0.0	0.0	0.0	0.316227766	0.316227766	0.316227766	0.0	0.0	0.0	0.0	0.0	0.0	0.0	0.0	0.0	0.0	0.0	0.0	0.0	0.0	0.0	0.0	0.0	0.0	0.0	0.0	0.0	0.0	0.0	0.0	8.0	0.0	0	0.0	0.0	9.18958683997628	9.18958683997628	9.18958683997628	0	0	0	0.117846493	0.05	0.078630223	0.16
345	0.0	0.0	0.0	1.0	1.0	1.0	0.0	0.0	0.0	0.0	0.0	0.0	0.0	0.0	0.0	0.0	0.0	0.0	0.0	0.0	0.0	0.0	0.0	0.0	0.0	0.0	0.0	0.0	0.0	0.0	8.0	0.0	0	0.0	0.0	9.18958683997628	9.18958683997628	9.18958683997628	0	0	0	0.107265927	0.05	0.101795481	0.16
346	0.0	0.0	0.0	3.16228e-05	3.16228e-05	3.16228e-05	0.0	0.0	0.0	0.0	0.0	0.0	0.0	0.0	0.0	0.0	0.0	0.0	0.0	0.0	0.0	0.0	0.0	0.0	0.0	0.0	0.0	0.0	0.0	0.0	8.0	0.0	100	0.0	0.0	9.18958683997628	9.18958683997628	9.18958683997628	0	0	0	0.95111352	0.05	0.965068693	0.16
347	0.0	0.0	0.0	0.0001	0.0001	0.0001	0.0	0.0	0.0	0.0	0.0	0.0	0.0	0.0	0.0	0.0	0.0	0.0	0.0	0.0	0.0	0.0	0.0	0.0	0.0	0.0	0.0	0.0	0.0	0.0	8.0	0.0	100	0.0	0.0	9.18958683997628	9.18958683997628	9.18958683997628	0	0	0	0.9168745	0.05	1.004681391	0.16
348	0.0	0.0	0.0	0.000316228	0.000316228	0.000316228	0.0	0.0	0.0	0.0	0.0	0.0	0.0	0.0	0.0	0.0	0.0	0.0	0.0	0.0	0.0	0.0	0.0	0.0	0.0	0.0	0.0	0.0	0.0	0.0	8.0	0.0	100	0.0	0.0	9.18958683997628	9.18958683997628	9.18958683997628	0	0	0	0.922857963	0.05	1.021604771	0.16
349	0.0	0.0	0.0	0.001	0.001	0.001	0.0	0.0	0.0	0.0	0.0	0.0	0.0	0.0	0.0	0.0	0.0	0.0	0.0	0.0	0.0	0.0	0.0	0.0	0.0	0.0	0.0	0.0	0.0	0.0	8.0	0.0	100	0.0	0.0	9.18958683997628	9.18958683997628	9.18958683997628	0	0	0	0.852446122	0.05	0.929266002	0.16
350	0.0	0.0	0.0	0.003162278	0.003162278	0.003162278	0.0	0.0	0.0	0.0	0.0	0.0	0.0	0.0	0.0	0.0	0.0	0.0	0.0	0.0	0.0	0.0	0.0	0.0	0.0	0.0	0.0	0.0	0.0	0.0	8.0	0.0	100	0.0	0.0	9.18958683997628	9.18958683997628	9.18958683997628	0	0	0	0.712689465	0.05	0.72418228	0.16
351	0.0	0.0	0.0	0.01	0.01	0.01	0.0	0.0	0.0	0.0	0.0	0.0	0.0	0.0	0.0	0.0	0.0	0.0	0.0	0.0	0.0	0.0	0.0	0.0	0.0	0.0	0.0	0.0	0.0	0.0	8.0	0.0	100	0.0	0.0	9.18958683997628	9.18958683997628	9.18958683997628	0	0	0	0.621331338	0.05	0.45974573	0.16
352	0.0	0.0	0.0	0.031622777	0.031622777	0.031622777	0.0	0.0	0.0	0.0	0.0	0.0	0.0	0.0	0.0	0.0	0.0	0.0	0.0	0.0	0.0	0.0	0.0	0.0	0.0	0.0	0.0	0.0	0.0	0.0	8.0	0.0	100	0.0	0.0	9.18958683997628	9.18958683997628	9.18958683997628	0	0	0	0.587927742	0.05	0.334387119	0.16
353	0.0	0.0	0.0	0.1	0.1	0.1	0.0	0.0	0.0	0.0	0.0	0.0	0.0	0.0	0.0	0.0	0.0	0.0	0.0	0.0	0.0	0.0	0.0	0.0	0.0	0.0	0.0	0.0	0.0	0.0	8.0	0.0	100	0.0	0.0	9.18958683997628	9.18958683997628	9.18958683997628	0	0	0	0.583843522	0.05	0.319659254	0.16
354	0.0	0.0	0.0	0.316227766	0.316227766	0.316227766	0.0	0.0	0.0	0.0	0.0	0.0	0.0	0.0	0.0	0.0	0.0	0.0	0.0	0.0	0.0	0.0	0.0	0.0	0.0	0.0	0.0	0.0	0.0	0.0	8.0	0.0	100	0.0	0.0	9.18958683997628	9.18958683997628	9.18958683997628	0	0	0	0.575894475	0.05	0.264380091	0.16
355	0.0	0.0	0.0	1.0	1.0	1.0	0.0	0.0	0.0	0.0	0.0	0.0	0.0	0.0	0.0	0.0	0.0	0.0	0.0	0.0	0.0	0.0	0.0	0.0	0.0	0.0	0.0	0.0	0.0	0.0	8.0	0.0	100	0.0	0.0	9.18958683997628	9.18958683997628	9.18958683997628	0	0	0	0.580759521	0.05	0.243503063	0.16
356	0.0	0.0	0.0	0.0	0.0	0.0	0.0	0.0	0.0	0.0001	0.0001	0.0001	0.0	0.0	0.0	0.0	0.0	0.0	0.0	0.0	0.0	0.0	0.0	0.0	0.0	0.0	0.0	0.0	0.0	0.0	8.0	0.0	0	0.0	0.0	9.18958683997628	9.18958683997628	9.18958683997628	0	0	0	0.958841277	0.05	1.081055176	0.16
357	0.0	0.0	0.0	0.0	0.0	0.0	0.0	0.0	0.0	0.000316228	0.000316228	0.000316228	0.0	0.0	0.0	0.0	0.0	0.0	0.0	0.0	0.0	0.0	0.0	0.0	0.0	0.0	0.0	0.0	0.0	0.0	8.0	0.0	0	0.0	0.0	9.18958683997628	9.18958683997628	9.18958683997628	0	0	0	0.909182999	0.05	1.058647664	0.16
358	0.0	0.0	0.0	0.0	0.0	0.0	0.0	0.0	0.0	0.001	0.001	0.001	0.0	0.0	0.0	0.0	0.0	0.0	0.0	0.0	0.0	0.0	0.0	0.0	0.0	0.0	0.0	0.0	0.0	0.0	8.0	0.0	0	0.0	0.0	9.18958683997628	9.18958683997628	9.18958683997628	0	0	0	0.862358286	0.05	0.9628728	0.16
359	0.0	0.0	0.0	0.0	0.0	0.0	0.0	0.0	0.0	0.003162278	0.003162278	0.003162278	0.0	0.0	0.0	0.0	0.0	0.0	0.0	0.0	0.0	0.0	0.0	0.0	0.0	0.0	0.0	0.0	0.0	0.0	8.0	0.0	0	0.0	0.0	9.18958683997628	9.18958683997628	9.18958683997628	0	0	0	0.660204694	0.05	0.759563924	0.16
360	0.0	0.0	0.0	0.0	0.0	0.0	0.0	0.0	0.0	0.01	0.01	0.01	0.0	0.0	0.0	0.0	0.0	0.0	0.0	0.0	0.0	0.0	0.0	0.0	0.0	0.0	0.0	0.0	0.0	0.0	8.0	0.0	0	0.0	0.0	9.18958683997628	9.18958683997628	9.18958683997628	0	0	0	0.310810988	0.05	0.432731071	0.16
361	0.0	0.0	0.0	0.0	0.0	0.0	0.0	0.0	0.0	0.031622777	0.031622777	0.031622777	0.0	0.0	0.0	0.0	0.0	0.0	0.0	0.0	0.0	0.0	0.0	0.0	0.0	0.0	0.0	0.0	0.0	0.0	8.0	0.0	0	0.0	0.0	9.18958683997628	9.18958683997628	9.18958683997628	0	0	0	0.118506989	0.05	0.17422457	0.16
362	0.0	0.0	0.0	0.0	0.0	0.0	0.0	0.0	0.0	0.1	0.1	0.1	0.0	0.0	0.0	0.0	0.0	0.0	0.0	0.0	0.0	0.0	0.0	0.0	0.0	0.0	0.0	0.0	0.0	0.0	8.0	0.0	0	0.0	0.0	9.18958683997628	9.18958683997628	9.18958683997628	0	0	0	0.07856708	0.05	0.079166302	0.16
363	0.0	0.0	0.0	0.0	0.0	0.0	0.0	0.0	0.0	0.316227766	0.316227766	0.316227766	0.0	0.0	0.0	0.0	0.0	0.0	0.0	0.0	0.0	0.0	0.0	0.0	0.0	0.0	0.0	0.0	0.0	0.0	8.0	0.0	0	0.0	0.0	9.18958683997628	9.18958683997628	9.18958683997628	0	0	0	0.071446862	0.05	0.051288014	0.16
364	0.0	0.0	0.0	0.0	0.0	0.0	0.0	0.0	0.0	1.0	1.0	1.0	0.0	0.0	0.0	0.0	0.0	0.0	0.0	0.0	0.0	0.0	0.0	0.0	0.0	0.0	0.0	0.0	0.0	0.0	8.0	0.0	0	0.0	0.0	9.18958683997628	9.18958683997628	9.18958683997628	0	0	0	0.070010695	0.05	0.043194651	0.16
365	0.0	0.0	0.0	0.0	0.0	0.0	0.0	0.0	0.0	3.16	3.16	3.16	0.0	0.0	0.0	0.0	0.0	0.0	0.0	0.0	0.0	0.0	0.0	0.0	0.0	0.0	0.0	0.0	0.0	0.0	8.0	0.0	0	0.0	0.0	9.18958683997628	9.18958683997628	9.18958683997628	0	0	0	0.07342249	0.05	0.076273989	0.16
366	0.0	0.0	0.0	0.0	0.0	0.0	0.0	0.0	0.0	0.0001	0.0001	0.0001	0.0	0.0	0.0	0.0	0.0	0.0	0.0	0.0	0.0	0.0	0.0	0.0	0.0	0.0	0.0	0.0	0.0	0.0	8.0	0.0	100	0.0	0.0	9.18958683997628	9.18958683997628	9.18958683997628	0	0	0	1.028463182	0.05	1.064679346	0.16
367	0.0	0.0	0.0	0.0	0.0	0.0	0.0	0.0	0.0	0.000316228	0.000316228	0.000316228	0.0	0.0	0.0	0.0	0.0	0.0	0.0	0.0	0.0	0.0	0.0	0.0	0.0	0.0	0.0	0.0	0.0	0.0	8.0	0.0	100	0.0	0.0	9.18958683997628	9.18958683997628	9.18958683997628	0	0	0	1.047893392	0.05	0.99983064	0.16
368	0.0	0.0	0.0	0.0	0.0	0.0	0.0	0.0	0.0	0.001	0.001	0.001	0.0	0.0	0.0	0.0	0.0	0.0	0.0	0.0	0.0	0.0	0.0	0.0	0.0	0.0	0.0	0.0	0.0	0.0	8.0	0.0	100	0.0	0.0	9.18958683997628	9.18958683997628	9.18958683997628	0	0	0	0.967604181	0.05	0.909736718	0.16
369	0.0	0.0	0.0	0.0	0.0	0.0	0.0	0.0	0.0	0.003162278	0.003162278	0.003162278	0.0	0.0	0.0	0.0	0.0	0.0	0.0	0.0	0.0	0.0	0.0	0.0	0.0	0.0	0.0	0.0	0.0	0.0	8.0	0.0	100	0.0	0.0	9.18958683997628	9.18958683997628	9.18958683997628	0	0	0	0.815054458	0.05	0.754112581	0.16
370	0.0	0.0	0.0	0.0	0.0	0.0	0.0	0.0	0.0	0.01	0.01	0.01	0.0	0.0	0.0	0.0	0.0	0.0	0.0	0.0	0.0	0.0	0.0	0.0	0.0	0.0	0.0	0.0	0.0	0.0	8.0	0.0	100	0.0	0.0	9.18958683997628	9.18958683997628	9.18958683997628	0	0	0	0.62001611	0.05	0.465729013	0.16
371	0.0	0.0	0.0	0.0	0.0	0.0	0.0	0.0	0.0	0.031622777	0.031622777	0.031622777	0.0	0.0	0.0	0.0	0.0	0.0	0.0	0.0	0.0	0.0	0.0	0.0	0.0	0.0	0.0	0.0	0.0	0.0	8.0	0.0	100	0.0	0.0	9.18958683997628	9.18958683997628	9.18958683997628	0	0	0	0.426100011	0.05	0.237907498	0.16
372	0.0	0.0	0.0	0.0	0.0	0.0	0.0	0.0	0.0	0.1	0.1	0.1	0.0	0.0	0.0	0.0	0.0	0.0	0.0	0.0	0.0	0.0	0.0	0.0	0.0	0.0	0.0	0.0	0.0	0.0	8.0	0.0	100	0.0	0.0	9.18958683997628	9.18958683997628	9.18958683997628	0	0	0	0.279306033	0.05	0.130095881	0.16
373	0.0	0.0	0.0	0.0	0.0	0.0	0.0	0.0	0.0	0.316227766	0.316227766	0.316227766	0.0	0.0	0.0	0.0	0.0	0.0	0.0	0.0	0.0	0.0	0.0	0.0	0.0	0.0	0.0	0.0	0.0	0.0	8.0	0.0	100	0.0	0.0	9.18958683997628	9.18958683997628	9.18958683997628	0	0	0	0.169025882	0.05	0.06224918	0.16
374	0.0	0.0	0.0	0.0	0.0	0.0	0.0	0.0	0.0	1.0	1.0	1.0	0.0	0.0	0.0	0.0	0.0	0.0	0.0	0.0	0.0	0.0	0.0	0.0	0.0	0.0	0.0	0.0	0.0	0.0	8.0	0.0	100	0.0	0.0	9.18958683997628	9.18958683997628	9.18958683997628	0	0	0	0.092453878	0.05	0.037394362	0.16
375	0.0	0.0	0.0	0.0	0.0	0.0	0.0	0.0	0.0	3.16	3.16	3.16	0.0	0.0	0.0	0.0	0.0	0.0	0.0	0.0	0.0	0.0	0.0	0.0	0.0	0.0	0.0	0.0	0.0	0.0	8.0	0.0	100	0.0	0.0	9.18958683997628	9.18958683997628	9.18958683997628	0	0	0	0.075877409	0.05	0.037982651	0.16
376	0.0	0.0	0.0	0.0	0.0	0.0	0.0001	0.0001	0.0001	0.0	0.0	0.0	0.0	0.0	0.0	0.0	0.0	0.0	0.0	0.0	0.0	0.0	0.0	0.0	0.0	0.0	0.0	0.0	0.0	0.0	8.0	0.0	0	0.0	0.0	9.18958683997628	9.18958683997628	9.18958683997628	0	0	0	0.990350686	0.05	0.925279238	0.16
377	0.0	0.0	0.0	0.0	0.0	0.0	0.000316228	0.000316228	0.000316228	0.0	0.0	0.0	0.0	0.0	0.0	0.0	0.0	0.0	0.0	0.0	0.0	0.0	0.0	0.0	0.0	0.0	0.0	0.0	0.0	0.0	8.0	0.0	0	0.0	0.0	9.18958683997628	9.18958683997628	9.18958683997628	0	0	0	0.98636203	0.05	1.015263767	0.16
378	0.0	0.0	0.0	0.0	0.0	0.0	0.001	0.001	0.001	0.0	0.0	0.0	0.0	0.0	0.0	0.0	0.0	0.0	0.0	0.0	0.0	0.0	0.0	0.0	0.0	0.0	0.0	0.0	0.0	0.0	8.0	0.0	0	0.0	0.0	9.18958683997628	9.18958683997628	9.18958683997628	0	0	0	0.870718125	0.05	0.919666598	0.16
379	0.0	0.0	0.0	0.0	0.0	0.0	0.003162278	0.003162278	0.003162278	0.0	0.0	0.0	0.0	0.0	0.0	0.0	0.0	0.0	0.0	0.0	0.0	0.0	0.0	0.0	0.0	0.0	0.0	0.0	0.0	0.0	8.0	0.0	0	0.0	0.0	9.18958683997628	9.18958683997628	9.18958683997628	0	0	0	0.691239721	0.05	0.719745619	0.16
380	0.0	0.0	0.0	0.0	0.0	0.0	0.01	0.01	0.01	0.0	0.0	0.0	0.0	0.0	0.0	0.0	0.0	0.0	0.0	0.0	0.0	0.0	0.0	0.0	0.0	0.0	0.0	0.0	0.0	0.0	8.0	0.0	0	0.0	0.0	9.18958683997628	9.18958683997628	9.18958683997628	0	0	0	0.356681772	0.05	0.453020314	0.16
381	0.0	0.0	0.0	0.0	0.0	0.0	0.031622777	0.031622777	0.031622777	0.0	0.0	0.0	0.0	0.0	0.0	0.0	0.0	0.0	0.0	0.0	0.0	0.0	0.0	0.0	0.0	0.0	0.0	0.0	0.0	0.0	8.0	0.0	0	0.0	0.0	9.18958683997628	9.18958683997628	9.18958683997628	0	0	0	0.174218521	0.05	0.236776176	0.16
382	0.0	0.0	0.0	0.0	0.0	0.0	0.1	0.1	0.1	0.0	0.0	0.0	0.0	0.0	0.0	0.0	0.0	0.0	0.0	0.0	0.0	0.0	0.0	0.0	0.0	0.0	0.0	0.0	0.0	0.0	8.0	0.0	0	0.0	0.0	9.18958683997628	9.18958683997628	9.18958683997628	0	0	0	0.110725775	0.05	0.09629384	0.16
383	0.0	0.0	0.0	0.0	0.0	0.0	0.316227766	0.316227766	0.316227766	0.0	0.0	0.0	0.0	0.0	0.0	0.0	0.0	0.0	0.0	0.0	0.0	0.0	0.0	0.0	0.0	0.0	0.0	0.0	0.0	0.0	8.0	0.0	0	0.0	0.0	9.18958683997628	9.18958683997628	9.18958683997628	0	0	0	0.093689101	0.05	0.056312242	0.16
384	0.0	0.0	0.0	0.0	0.0	0.0	1.0	1.0	1.0	0.0	0.0	0.0	0.0	0.0	0.0	0.0	0.0	0.0	0.0	0.0	0.0	0.0	0.0	0.0	0.0	0.0	0.0	0.0	0.0	0.0	8.0	0.0	0	0.0	0.0	9.18958683997628	9.18958683997628	9.18958683997628	0	0	0	0.094229308	0.05	0.082321733	0.16
385	0.0	0.0	0.0	0.0	0.0	0.0	3.16	3.16	3.16	0.0	0.0	0.0	0.0	0.0	0.0	0.0	0.0	0.0	0.0	0.0	0.0	0.0	0.0	0.0	0.0	0.0	0.0	0.0	0.0	0.0	8.0	0.0	0	0.0	0.0	9.18958683997628	9.18958683997628	9.18958683997628	0	0	0	0.094546466	0.05	0.133032522	0.16
386	0.0	0.0	0.0	0.0	0.0	0.0	0.0001	0.0001	0.0001	0.0	0.0	0.0	0.0	0.0	0.0	0.0	0.0	0.0	0.0	0.0	0.0	0.0	0.0	0.0	0.0	0.0	0.0	0.0	0.0	0.0	8.0	0.0	100	0.0	0.0	9.18958683997628	9.18958683997628	9.18958683997628	0	0	0	1.000624462	0.05	0.867030178	0.16
387	0.0	0.0	0.0	0.0	0.0	0.0	0.000316228	0.000316228	0.000316228	0.0	0.0	0.0	0.0	0.0	0.0	0.0	0.0	0.0	0.0	0.0	0.0	0.0	0.0	0.0	0.0	0.0	0.0	0.0	0.0	0.0	8.0	0.0	100	0.0	0.0	9.18958683997628	9.18958683997628	9.18958683997628	0	0	0	1.017636655	0.05	0.859775384	0.16
388	0.0	0.0	0.0	0.0	0.0	0.0	0.001	0.001	0.001	0.0	0.0	0.0	0.0	0.0	0.0	0.0	0.0	0.0	0.0	0.0	0.0	0.0	0.0	0.0	0.0	0.0	0.0	0.0	0.0	0.0	8.0	0.0	100	0.0	0.0	9.18958683997628	9.18958683997628	9.18958683997628	0	0	0	0.994513451	0.05	0.932232192	0.16
389	0.0	0.0	0.0	0.0	0.0	0.0	0.003162278	0.003162278	0.003162278	0.0	0.0	0.0	0.0	0.0	0.0	0.0	0.0	0.0	0.0	0.0	0.0	0.0	0.0	0.0	0.0	0.0	0.0	0.0	0.0	0.0	8.0	0.0	100	0.0	0.0	9.18958683997628	9.18958683997628	9.18958683997628	0	0	0	0.908974333	0.05	0.79985146	0.16
390	0.0	0.0	0.0	0.0	0.0	0.0	0.01	0.01	0.01	0.0	0.0	0.0	0.0	0.0	0.0	0.0	0.0	0.0	0.0	0.0	0.0	0.0	0.0	0.0	0.0	0.0	0.0	0.0	0.0	0.0	8.0	0.0	100	0.0	0.0	9.18958683997628	9.18958683997628	9.18958683997628	0	0	0	0.745210787	0.05	0.597641129	0.16
391	0.0	0.0	0.0	0.0	0.0	0.0	0.031622777	0.031622777	0.031622777	0.0	0.0	0.0	0.0	0.0	0.0	0.0	0.0	0.0	0.0	0.0	0.0	0.0	0.0	0.0	0.0	0.0	0.0	0.0	0.0	0.0	8.0	0.0	100	0.0	0.0	9.18958683997628	9.18958683997628	9.18958683997628	0	0	0	0.642105203	0.05	0.382844509	0.16
392	0.0	0.0	0.0	0.0	0.0	0.0	0.1	0.1	0.1	0.0	0.0	0.0	0.0	0.0	0.0	0.0	0.0	0.0	0.0	0.0	0.0	0.0	0.0	0.0	0.0	0.0	0.0	0.0	0.0	0.0	8.0	0.0	100	0.0	0.0	9.18958683997628	9.18958683997628	9.18958683997628	0	0	0	0.59010365	0.05	0.271940066	0.16
393	0.0	0.0	0.0	0.0	0.0	0.0	0.316227766	0.316227766	0.316227766	0.0	0.0	0.0	0.0	0.0	0.0	0.0	0.0	0.0	0.0	0.0	0.0	0.0	0.0	0.0	0.0	0.0	0.0	0.0	0.0	0.0	8.0	0.0	100	0.0	0.0	9.18958683997628	9.18958683997628	9.18958683997628	0	0	0	0.560988728	0.05	0.238790848	0.16
394	0.0	0.0	0.0	0.0	0.0	0.0	1.0	1.0	1.0	0.0	0.0	0.0	0.0	0.0	0.0	0.0	0.0	0.0	0.0	0.0	0.0	0.0	0.0	0.0	0.0	0.0	0.0	0.0	0.0	0.0	8.0	0.0	100	0.0	0.0	9.18958683997628	9.18958683997628	9.18958683997628	0	0	0	0.563263373	0.05	0.233931069	0.16
395	0.0	0.0	0.0	0.0	0.0	0.0	3.16	3.16	3.16	0.0	0.0	0.0	0.0	0.0	0.0	0.0	0.0	0.0	0.0	0.0	0.0	0.0	0.0	0.0	0.0	0.0	0.0	0.0	0.0	0.0	8.0	0.0	100	0.0	0.0	9.18958683997628	9.18958683997628	9.18958683997628	0	0	0	0.568410658	0.05	0.269424395	0.16
396	0.0	0.0	0.0	0.0	0.0	0.0	0.0	0.0	0.0	0.0	0.0	0.0	0.0	0.0	0.0	0.0	0.0	0.0	3.16228e-05	3.16228e-05	3.16228e-05	0.0	0.0	0.0	0.0	0.0	0.0	0.0	0.0	0.0	8.0	0.0	0	0.0	0.0	9.18958683997628	9.18958683997628	9.18958683997628	0	0	0	1.002637725	0.05	0.922234256	0.16
397	0.0	0.0	0.0	0.0	0.0	0.0	0.0	0.0	0.0	0.0	0.0	0.0	0.0	0.0	0.0	0.0	0.0	0.0	0.0001	0.0001	0.0001	0.0	0.0	0.0	0.0	0.0	0.0	0.0	0.0	0.0	8.0	0.0	0	0.0	0.0	9.18958683997628	9.18958683997628	9.18958683997628	0	0	0	0.932878392	0.05	0.881281908	0.16
398	0.0	0.0	0.0	0.0	0.0	0.0	0.0	0.0	0.0	0.0	0.0	0.0	0.0	0.0	0.0	0.0	0.0	0.0	0.000316228	0.000316228	0.000316228	0.0	0.0	0.0	0.0	0.0	0.0	0.0	0.0	0.0	8.0	0.0	0	0.0	0.0	9.18958683997628	9.18958683997628	9.18958683997628	0	0	0	0.740356324	0.05	0.675079024	0.16
399	0.0	0.0	0.0	0.0	0.0	0.0	0.0	0.0	0.0	0.0	0.0	0.0	0.0	0.0	0.0	0.0	0.0	0.0	0.001	0.001	0.001	0.0	0.0	0.0	0.0	0.0	0.0	0.0	0.0	0.0	8.0	0.0	0	0.0	0.0	9.18958683997628	9.18958683997628	9.18958683997628	0	0	0	0.333368528	0.05	0.351306827	0.16
400	0.0	0.0	0.0	0.0	0.0	0.0	0.0	0.0	0.0	0.0	0.0	0.0	0.0	0.0	0.0	0.0	0.0	0.0	0.003162278	0.003162278	0.003162278	0.0	0.0	0.0	0.0	0.0	0.0	0.0	0.0	0.0	8.0	0.0	0	0.0	0.0	9.18958683997628	9.18958683997628	9.18958683997628	0	0	0	0.115022963	0.05	0.120235934	0.16
401	0.0	0.0	0.0	0.0	0.0	0.0	0.0	0.0	0.0	0.0	0.0	0.0	0.0	0.0	0.0	0.0	0.0	0.0	0.01	0.01	0.01	0.0	0.0	0.0	0.0	0.0	0.0	0.0	0.0	0.0	8.0	0.0	0	0.0	0.0	9.18958683997628	9.18958683997628	9.18958683997628	0	0	0	0.079450553	0.05	0.095186667	0.16
402	0.0	0.0	0.0	0.0	0.0	0.0	0.0	0.0	0.0	0.0	0.0	0.0	0.0	0.0	0.0	0.0	0.0	0.0	0.031622777	0.031622777	0.031622777	0.0	0.0	0.0	0.0	0.0	0.0	0.0	0.0	0.0	8.0	0.0	0	0.0	0.0	9.18958683997628	9.18958683997628	9.18958683997628	0	0	0	0.071073573	0.05	0.085592014	0.16
403	0.0	0.0	0.0	0.0	0.0	0.0	0.0	0.0	0.0	0.0	0.0	0.0	0.0	0.0	0.0	0.0	0.0	0.0	0.1	0.1	0.1	0.0	0.0	0.0	0.0	0.0	0.0	0.0	0.0	0.0	8.0	0.0	0	0.0	0.0	9.18958683997628	9.18958683997628	9.18958683997628	0	0	0	0.067720324	0.05	0.097058139	0.16
404	0.0	0.0	0.0	0.0	0.0	0.0	0.0	0.0	0.0	0.0	0.0	0.0	0.0	0.0	0.0	0.0	0.0	0.0	0.316227766	0.316227766	0.316227766	0.0	0.0	0.0	0.0	0.0	0.0	0.0	0.0	0.0	8.0	0.0	0	0.0	0.0	9.18958683997628	9.18958683997628	9.18958683997628	0	0	0	0.068066541	0.05	0.132885168	0.16
405	0.0	0.0	0.0	0.0	0.0	0.0	0.0	0.0	0.0	0.0	0.0	0.0	0.0	0.0	0.0	0.0	0.0	0.0	1.0	1.0	1.0	0.0	0.0	0.0	0.0	0.0	0.0	0.0	0.0	0.0	8.0	0.0	0	0.0	0.0	9.18958683997628	9.18958683997628	9.18958683997628	0	0	0	0.071922971	0.05	0.150250718	0.16
406	0.0	0.0	0.0	0.0	0.0	0.0	0.0	0.0	0.0	0.0	0.0	0.0	0.0	0.0	0.0	0.0	0.0	0.0	3.16228e-05	3.16228e-05	3.16228e-05	0.0	0.0	0.0	0.0	0.0	0.0	0.0	0.0	0.0	8.0	0.0	100	0.0	0.0	9.18958683997628	9.18958683997628	9.18958683997628	0	0	0	1.01346899	0.05	0.807410381	0.16
407	0.0	0.0	0.0	0.0	0.0	0.0	0.0	0.0	0.0	0.0	0.0	0.0	0.0	0.0	0.0	0.0	0.0	0.0	0.0001	0.0001	0.0001	0.0	0.0	0.0	0.0	0.0	0.0	0.0	0.0	0.0	8.0	0.0	100	0.0	0.0	9.18958683997628	9.18958683997628	9.18958683997628	0	0	0	0.987572586	0.05	0.827749003	0.16
408	0.0	0.0	0.0	0.0	0.0	0.0	0.0	0.0	0.0	0.0	0.0	0.0	0.0	0.0	0.0	0.0	0.0	0.0	0.000316228	0.000316228	0.000316228	0.0	0.0	0.0	0.0	0.0	0.0	0.0	0.0	0.0	8.0	0.0	100	0.0	0.0	9.18958683997628	9.18958683997628	9.18958683997628	0	0	0	0.895391238	0.05	0.698304966	0.16
409	0.0	0.0	0.0	0.0	0.0	0.0	0.0	0.0	0.0	0.0	0.0	0.0	0.0	0.0	0.0	0.0	0.0	0.0	0.001	0.001	0.001	0.0	0.0	0.0	0.0	0.0	0.0	0.0	0.0	0.0	8.0	0.0	100	0.0	0.0	9.18958683997628	9.18958683997628	9.18958683997628	0	0	0	0.755326687	0.05	0.525831278	0.16
410	0.0	0.0	0.0	0.0	0.0	0.0	0.0	0.0	0.0	0.0	0.0	0.0	0.0	0.0	0.0	0.0	0.0	0.0	0.003162278	0.003162278	0.003162278	0.0	0.0	0.0	0.0	0.0	0.0	0.0	0.0	0.0	8.0	0.0	100	0.0	0.0	9.18958683997628	9.18958683997628	9.18958683997628	0	0	0	0.61160759	0.05	0.361400939	0.16
411	0.0	0.0	0.0	0.0	0.0	0.0	0.0	0.0	0.0	0.0	0.0	0.0	0.0	0.0	0.0	0.0	0.0	0.0	0.01	0.01	0.01	0.0	0.0	0.0	0.0	0.0	0.0	0.0	0.0	0.0	8.0	0.0	100	0.0	0.0	9.18958683997628	9.18958683997628	9.18958683997628	0	0	0	0.543990167	0.05	0.379508742	0.16
412	0.0	0.0	0.0	0.0	0.0	0.0	0.0	0.0	0.0	0.0	0.0	0.0	0.0	0.0	0.0	0.0	0.0	0.0	0.031622777	0.031622777	0.031622777	0.0	0.0	0.0	0.0	0.0	0.0	0.0	0.0	0.0	8.0	0.0	100	0.0	0.0	9.18958683997628	9.18958683997628	9.18958683997628	0	0	0	0.400975955	0.05	0.395068185	0.16
413	0.0	0.0	0.0	0.0	0.0	0.0	0.0	0.0	0.0	0.0	0.0	0.0	0.0	0.0	0.0	0.0	0.0	0.0	0.1	0.1	0.1	0.0	0.0	0.0	0.0	0.0	0.0	0.0	0.0	0.0	8.0	0.0	100	0.0	0.0	9.18958683997628	9.18958683997628	9.18958683997628	0	0	0	0.225795406	0.05	0.401635977	0.16
414	0.0	0.0	0.0	0.0	0.0	0.0	0.0	0.0	0.0	0.0	0.0	0.0	0.0	0.0	0.0	0.0	0.0	0.0	0.316227766	0.316227766	0.316227766	0.0	0.0	0.0	0.0	0.0	0.0	0.0	0.0	0.0	8.0	0.0	100	0.0	0.0	9.18958683997628	9.18958683997628	9.18958683997628	0	0	0	0.114118703	0.05	0.40002061	0.16
415	0.0	0.0	0.0	0.0	0.0	0.0	0.0	0.0	0.0	0.0	0.0	0.0	0.0	0.0	0.0	0.0	0.0	0.0	1.0	1.0	1.0	0.0	0.0	0.0	0.0	0.0	0.0	0.0	0.0	0.0	8.0	0.0	100	0.0	0.0	9.18958683997628	9.18958683997628	9.18958683997628	0	0	0	0.082843893	0.05	0.493934787	0.16
416	0.0	0.0	0.0	0.0	0.0	0.0	0.0	0.0	0.0	0.0	0.0	0.0	0.0	0.0	0.0	3.16228e-05	3.16228e-05	3.16228e-05	0.0	0.0	0.0	0.0	0.0	0.0	0.0	0.0	0.0	0.0	0.0	0.0	8.0	0.0	0	0.0	0.0	9.18958683997628	9.18958683997628	9.18958683997628	0	0	0	1.031037613	0.05	1.026396245	0.16
417	0.0	0.0	0.0	0.0	0.0	0.0	0.0	0.0	0.0	0.0	0.0	0.0	0.0	0.0	0.0	0.0001	0.0001	0.0001	0.0	0.0	0.0	0.0	0.0	0.0	0.0	0.0	0.0	0.0	0.0	0.0	8.0	0.0	0	0.0	0.0	9.18958683997628	9.18958683997628	9.18958683997628	0	0	0	0.972785058	0.05	0.928824331	0.16
418	0.0	0.0	0.0	0.0	0.0	0.0	0.0	0.0	0.0	0.0	0.0	0.0	0.0	0.0	0.0	0.000316228	0.000316228	0.000316228	0.0	0.0	0.0	0.0	0.0	0.0	0.0	0.0	0.0	0.0	0.0	0.0	8.0	0.0	0	0.0	0.0	9.18958683997628	9.18958683997628	9.18958683997628	0	0	0	0.890545482	0.05	0.936297844	0.16
419	0.0	0.0	0.0	0.0	0.0	0.0	0.0	0.0	0.0	0.0	0.0	0.0	0.0	0.0	0.0	0.001	0.001	0.001	0.0	0.0	0.0	0.0	0.0	0.0	0.0	0.0	0.0	0.0	0.0	0.0	8.0	0.0	0	0.0	0.0	9.18958683997628	9.18958683997628	9.18958683997628	0	0	0	0.712110603	0.05	0.764075386	0.16
420	0.0	0.0	0.0	0.0	0.0	0.0	0.0	0.0	0.0	0.0	0.0	0.0	0.0	0.0	0.0	0.003162278	0.003162278	0.003162278	0.0	0.0	0.0	0.0	0.0	0.0	0.0	0.0	0.0	0.0	0.0	0.0	8.0	0.0	0	0.0	0.0	9.18958683997628	9.18958683997628	9.18958683997628	0	0	0	0.349795728	0.05	0.47482487	0.16
421	0.0	0.0	0.0	0.0	0.0	0.0	0.0	0.0	0.0	0.0	0.0	0.0	0.0	0.0	0.0	0.01	0.01	0.01	0.0	0.0	0.0	0.0	0.0	0.0	0.0	0.0	0.0	0.0	0.0	0.0	8.0	0.0	0	0.0	0.0	9.18958683997628	9.18958683997628	9.18958683997628	0	0	0	0.126498948	0.05	0.266526165	0.16
422	0.0	0.0	0.0	0.0	0.0	0.0	0.0	0.0	0.0	0.0	0.0	0.0	0.0	0.0	0.0	0.031622777	0.031622777	0.031622777	0.0	0.0	0.0	0.0	0.0	0.0	0.0	0.0	0.0	0.0	0.0	0.0	8.0	0.0	0	0.0	0.0	9.18958683997628	9.18958683997628	9.18958683997628	0	0	0	0.08001153	0.05	0.154327815	0.16
423	0.0	0.0	0.0	0.0	0.0	0.0	0.0	0.0	0.0	0.0	0.0	0.0	0.0	0.0	0.0	0.1	0.1	0.1	0.0	0.0	0.0	0.0	0.0	0.0	0.0	0.0	0.0	0.0	0.0	0.0	8.0	0.0	0	0.0	0.0	9.18958683997628	9.18958683997628	9.18958683997628	0	0	0	0.071525663	0.05	0.152760705	0.16
424	0.0	0.0	0.0	0.0	0.0	0.0	0.0	0.0	0.0	0.0	0.0	0.0	0.0	0.0	0.0	0.316227766	0.316227766	0.316227766	0.0	0.0	0.0	0.0	0.0	0.0	0.0	0.0	0.0	0.0	0.0	0.0	8.0	0.0	0	0.0	0.0	9.18958683997628	9.18958683997628	9.18958683997628	0	0	0	0.069801181	0.05	0.183970689	0.16
425	0.0	0.0	0.0	0.0	0.0	0.0	0.0	0.0	0.0	0.0	0.0	0.0	0.0	0.0	0.0	1.0	1.0	1.0	0.0	0.0	0.0	0.0	0.0	0.0	0.0	0.0	0.0	0.0	0.0	0.0	8.0	0.0	0	0.0	0.0	9.18958683997628	9.18958683997628	9.18958683997628	0	0	0	0.07141155	0.05	0.246979828	0.16
426	0.0	0.0	0.0	0.0	0.0	0.0	0.0	0.0	0.0	0.0	0.0	0.0	0.0	0.0	0.0	3.16228e-05	3.16228e-05	3.16228e-05	0.0	0.0	0.0	0.0	0.0	0.0	0.0	0.0	0.0	0.0	0.0	0.0	8.0	0.0	100	0.0	0.0	9.18958683997628	9.18958683997628	9.18958683997628	0	0	0	0.994997005	0.05	0.883676065	0.16
427	0.0	0.0	0.0	0.0	0.0	0.0	0.0	0.0	0.0	0.0	0.0	0.0	0.0	0.0	0.0	0.0001	0.0001	0.0001	0.0	0.0	0.0	0.0	0.0	0.0	0.0	0.0	0.0	0.0	0.0	0.0	8.0	0.0	100	0.0	0.0	9.18958683997628	9.18958683997628	9.18958683997628	0	0	0	1.027282366	0.05	0.906529263	0.16
428	0.0	0.0	0.0	0.0	0.0	0.0	0.0	0.0	0.0	0.0	0.0	0.0	0.0	0.0	0.0	0.000316228	0.000316228	0.000316228	0.0	0.0	0.0	0.0	0.0	0.0	0.0	0.0	0.0	0.0	0.0	0.0	8.0	0.0	100	0.0	0.0	9.18958683997628	9.18958683997628	9.18958683997628	0	0	0	0.95980653	0.05	0.919270089	0.16
429	0.0	0.0	0.0	0.0	0.0	0.0	0.0	0.0	0.0	0.0	0.0	0.0	0.0	0.0	0.0	0.001	0.001	0.001	0.0	0.0	0.0	0.0	0.0	0.0	0.0	0.0	0.0	0.0	0.0	0.0	8.0	0.0	100	0.0	0.0	9.18958683997628	9.18958683997628	9.18958683997628	0	0	0	0.900634177	0.05	0.820000898	0.16
430	0.0	0.0	0.0	0.0	0.0	0.0	0.0	0.0	0.0	0.0	0.0	0.0	0.0	0.0	0.0	0.003162278	0.003162278	0.003162278	0.0	0.0	0.0	0.0	0.0	0.0	0.0	0.0	0.0	0.0	0.0	0.0	8.0	0.0	100	0.0	0.0	9.18958683997628	9.18958683997628	9.18958683997628	0	0	0	0.7239176	0.05	0.630184516	0.16
431	0.0	0.0	0.0	0.0	0.0	0.0	0.0	0.0	0.0	0.0	0.0	0.0	0.0	0.0	0.0	0.01	0.01	0.01	0.0	0.0	0.0	0.0	0.0	0.0	0.0	0.0	0.0	0.0	0.0	0.0	8.0	0.0	100	0.0	0.0	9.18958683997628	9.18958683997628	9.18958683997628	0	0	0	0.632063491	0.05	0.485323102	0.16
432	0.0	0.0	0.0	0.0	0.0	0.0	0.0	0.0	0.0	0.0	0.0	0.0	0.0	0.0	0.0	0.031622777	0.031622777	0.031622777	0.0	0.0	0.0	0.0	0.0	0.0	0.0	0.0	0.0	0.0	0.0	0.0	8.0	0.0	100	0.0	0.0	9.18958683997628	9.18958683997628	9.18958683997628	0	0	0	0.550624189	0.05	0.491984912	0.16
433	0.0	0.0	0.0	0.0	0.0	0.0	0.0	0.0	0.0	0.0	0.0	0.0	0.0	0.0	0.0	0.1	0.1	0.1	0.0	0.0	0.0	0.0	0.0	0.0	0.0	0.0	0.0	0.0	0.0	0.0	8.0	0.0	100	0.0	0.0	9.18958683997628	9.18958683997628	9.18958683997628	0	0	0	0.416533703	0.05	0.556017327	0.16
434	0.0	0.0	0.0	0.0	0.0	0.0	0.0	0.0	0.0	0.0	0.0	0.0	0.0	0.0	0.0	0.316227766	0.316227766	0.316227766	0.0	0.0	0.0	0.0	0.0	0.0	0.0	0.0	0.0	0.0	0.0	0.0	8.0	0.0	100	0.0	0.0	9.18958683997628	9.18958683997628	9.18958683997628	0	0	0	0.210717565	0.05	0.557780241	0.16
435	0.0	0.0	0.0	0.0	0.0	0.0	0.0	0.0	0.0	0.0	0.0	0.0	0.0	0.0	0.0	1.0	1.0	1.0	0.0	0.0	0.0	0.0	0.0	0.0	0.0	0.0	0.0	0.0	0.0	0.0	8.0	0.0	100	0.0	0.0	9.18958683997628	9.18958683997628	9.18958683997628	0	0	0	0.089080729	0.05	0.607428107	0.16
436	1.0	1.0	1.0	0.0	0.0	0.0	0.0	0.0	0.0	0.0	0.0	0.0	0.0	0.0	0.0	3.16228e-05	3.16228e-05	3.16228e-05	0.0	0.0	0.0	0.0	0.0	0.0	0.0	0.0	0.0	0.0	0.0	0.0	8.0	0.0	0	0.0	0.0	9.18958683997628	9.18958683997628	9.18958683997628	0	0	0	0.136624822	0.05	0.126290781	0.16
437	1.0	1.0	1.0	0.0	0.0	0.0	0.0	0.0	0.0	0.0	0.0	0.0	0.0	0.0	0.0	0.0001	0.0001	0.0001	0.0	0.0	0.0	0.0	0.0	0.0	0.0	0.0	0.0	0.0	0.0	0.0	8.0	0.0	0	0.0	0.0	9.18958683997628	9.18958683997628	9.18958683997628	0	0	0	0.142406948	0.05	0.108630213	0.16
438	1.0	1.0	1.0	0.0	0.0	0.0	0.0	0.0	0.0	0.0	0.0	0.0	0.0	0.0	0.0	0.000316228	0.000316228	0.000316228	0.0	0.0	0.0	0.0	0.0	0.0	0.0	0.0	0.0	0.0	0.0	0.0	8.0	0.0	0	0.0	0.0	9.18958683997628	9.18958683997628	9.18958683997628	0	0	0	0.129645037	0.05	0.097462046	0.16
439	1.0	1.0	1.0	0.0	0.0	0.0	0.0	0.0	0.0	0.0	0.0	0.0	0.0	0.0	0.0	0.001	0.001	0.001	0.0	0.0	0.0	0.0	0.0	0.0	0.0	0.0	0.0	0.0	0.0	0.0	8.0	0.0	0	0.0	0.0	9.18958683997628	9.18958683997628	9.18958683997628	0	0	0	0.111353024	0.05	0.100777645	0.16
440	1.0	1.0	1.0	0.0	0.0	0.0	0.0	0.0	0.0	0.0	0.0	0.0	0.0	0.0	0.0	0.003162278	0.003162278	0.003162278	0.0	0.0	0.0	0.0	0.0	0.0	0.0	0.0	0.0	0.0	0.0	0.0	8.0	0.0	0	0.0	0.0	9.18958683997628	9.18958683997628	9.18958683997628	0	0	0	0.099486183	0.05	0.090403256	0.16
441	1.0	1.0	1.0	0.0	0.0	0.0	0.0	0.0	0.0	0.0	0.0	0.0	0.0	0.0	0.0	0.01	0.01	0.01	0.0	0.0	0.0	0.0	0.0	0.0	0.0	0.0	0.0	0.0	0.0	0.0	8.0	0.0	0	0.0	0.0	9.18958683997628	9.18958683997628	9.18958683997628	0	0	0	0.081939877	0.05	0.102572186	0.16
442	1.0	1.0	1.0	0.0	0.0	0.0	0.0	0.0	0.0	0.0	0.0	0.0	0.0	0.0	0.0	0.031622777	0.031622777	0.031622777	0.0	0.0	0.0	0.0	0.0	0.0	0.0	0.0	0.0	0.0	0.0	0.0	8.0	0.0	0	0.0	0.0	9.18958683997628	9.18958683997628	9.18958683997628	0	0	0	0.070964738	0.05	0.08405385	0.16
443	1.0	1.0	1.0	0.0	0.0	0.0	0.0	0.0	0.0	0.0	0.0	0.0	0.0	0.0	0.0	0.1	0.1	0.1	0.0	0.0	0.0	0.0	0.0	0.0	0.0	0.0	0.0	0.0	0.0	0.0	8.0	0.0	0	0.0	0.0	9.18958683997628	9.18958683997628	9.18958683997628	0	0	0	0.067391347	0.05	0.12654824	0.16
444	1.0	1.0	1.0	0.0	0.0	0.0	0.0	0.0	0.0	0.0	0.0	0.0	0.0	0.0	0.0	0.316227766	0.316227766	0.316227766	0.0	0.0	0.0	0.0	0.0	0.0	0.0	0.0	0.0	0.0	0.0	0.0	8.0	0.0	0	0.0	0.0	9.18958683997628	9.18958683997628	9.18958683997628	0	0	0	0.066154506	0.05	0.148319677	0.16
445	1.0	1.0	1.0	0.0	0.0	0.0	0.0	0.0	0.0	0.0	0.0	0.0	0.0	0.0	0.0	1.0	1.0	1.0	0.0	0.0	0.0	0.0	0.0	0.0	0.0	0.0	0.0	0.0	0.0	0.0	8.0	0.0	0	0.0	0.0	9.18958683997628	9.18958683997628	9.18958683997628	0	0	0	0.070949754	0.05	0.166180649	0.16
446	1.0	1.0	1.0	0.0	0.0	0.0	0.0	0.0	0.0	0.0	0.0	0.0	0.0	0.0	0.0	3.16228e-05	3.16228e-05	3.16228e-05	0.0	0.0	0.0	0.0	0.0	0.0	0.0	0.0	0.0	0.0	0.0	0.0	8.0	0.0	100	0.0	0.0	9.18958683997628	9.18958683997628	9.18958683997628	0	0	0	0.613560373	0.05	0.332816351	0.16
447	1.0	1.0	1.0	0.0	0.0	0.0	0.0	0.0	0.0	0.0	0.0	0.0	0.0	0.0	0.0	0.0001	0.0001	0.0001	0.0	0.0	0.0	0.0	0.0	0.0	0.0	0.0	0.0	0.0	0.0	0.0	8.0	0.0	100	0.0	0.0	9.18958683997628	9.18958683997628	9.18958683997628	0	0	0	0.616054037	0.05	0.326694217	0.16
448	1.0	1.0	1.0	0.0	0.0	0.0	0.0	0.0	0.0	0.0	0.0	0.0	0.0	0.0	0.0	0.000316228	0.000316228	0.000316228	0.0	0.0	0.0	0.0	0.0	0.0	0.0	0.0	0.0	0.0	0.0	0.0	8.0	0.0	100	0.0	0.0	9.18958683997628	9.18958683997628	9.18958683997628	0	0	0	0.620624792	0.05	0.355686884	0.16
449	1.0	1.0	1.0	0.0	0.0	0.0	0.0	0.0	0.0	0.0	0.0	0.0	0.0	0.0	0.0	0.001	0.001	0.001	0.0	0.0	0.0	0.0	0.0	0.0	0.0	0.0	0.0	0.0	0.0	0.0	8.0	0.0	100	0.0	0.0	9.18958683997628	9.18958683997628	9.18958683997628	0	0	0	0.60623901	0.05	0.35298321	0.16
450	1.0	1.0	1.0	0.0	0.0	0.0	0.0	0.0	0.0	0.0	0.0	0.0	0.0	0.0	0.0	0.003162278	0.003162278	0.003162278	0.0	0.0	0.0	0.0	0.0	0.0	0.0	0.0	0.0	0.0	0.0	0.0	8.0	0.0	100	0.0	0.0	9.18958683997628	9.18958683997628	9.18958683997628	0	0	0	0.607447903	0.05	0.402297822	0.16
451	1.0	1.0	1.0	0.0	0.0	0.0	0.0	0.0	0.0	0.0	0.0	0.0	0.0	0.0	0.0	0.01	0.01	0.01	0.0	0.0	0.0	0.0	0.0	0.0	0.0	0.0	0.0	0.0	0.0	0.0	8.0	0.0	100	0.0	0.0	9.18958683997628	9.18958683997628	9.18958683997628	0	0	0	0.542669445	0.05	0.452301812	0.16
452	1.0	1.0	1.0	0.0	0.0	0.0	0.0	0.0	0.0	0.0	0.0	0.0	0.0	0.0	0.0	0.031622777	0.031622777	0.031622777	0.0	0.0	0.0	0.0	0.0	0.0	0.0	0.0	0.0	0.0	0.0	0.0	8.0	0.0	100	0.0	0.0	9.18958683997628	9.18958683997628	9.18958683997628	0	0	0	0.449358629	0.05	0.500975985	0.16
453	1.0	1.0	1.0	0.0	0.0	0.0	0.0	0.0	0.0	0.0	0.0	0.0	0.0	0.0	0.0	0.1	0.1	0.1	0.0	0.0	0.0	0.0	0.0	0.0	0.0	0.0	0.0	0.0	0.0	0.0	8.0	0.0	100	0.0	0.0	9.18958683997628	9.18958683997628	9.18958683997628	0	0	0	0.323071805	0.05	0.548558239	0.16
454	1.0	1.0	1.0	0.0	0.0	0.0	0.0	0.0	0.0	0.0	0.0	0.0	0.0	0.0	0.0	0.316227766	0.316227766	0.316227766	0.0	0.0	0.0	0.0	0.0	0.0	0.0	0.0	0.0	0.0	0.0	0.0	8.0	0.0	100	0.0	0.0	9.18958683997628	9.18958683997628	9.18958683997628	0	0	0	0.147579464	0.05	0.556147092	0.16
455	1.0	1.0	1.0	0.0	0.0	0.0	0.0	0.0	0.0	0.0	0.0	0.0	0.0	0.0	0.0	1.0	1.0	1.0	0.0	0.0	0.0	0.0	0.0	0.0	0.0	0.0	0.0	0.0	0.0	0.0	8.0	0.0	100	0.0	0.0	9.18958683997628	9.18958683997628	9.18958683997628	0	0	0	0.080757927	0.05	0.600109041	0.16
656	1.0	1.0	1.0	0.0	0.0	0.0	0.0	0.0	0.0	0.0	0.0	0.0	0.0	0.0	0.0	3.16228e-05	3.16228e-05	3.16228e-05	0.0	0.0	0.0	0.0	0.0	0.0	0.0	0.0	0.0	0.0	0.0	0.0	0.0833	0.0	0	0.0	0.0	1.0	1.0	1.0	0	0	0	0.149649715	0.05		0.16
657	1.0	1.0	1.0	0.0	0.0	0.0	0.0	0.0	0.0	0.0	0.0	0.0	0.0	0.0	0.0	0.0001	0.0001	0.0001	0.0	0.0	0.0	0.0	0.0	0.0	0.0	0.0	0.0	0.0	0.0	0.0	0.0833	0.0	0	0.0	0.0	1.0	1.0	1.0	0	0	0	0.149281156	0.05		0.16
658	1.0	1.0	1.0	0.0	0.0	0.0	0.0	0.0	0.0	0.0	0.0	0.0	0.0	0.0	0.0	0.000316228	0.000316228	0.000316228	0.0	0.0	0.0	0.0	0.0	0.0	0.0	0.0	0.0	0.0	0.0	0.0	0.0833	0.0	0	0.0	0.0	1.0	1.0	1.0	0	0	0	0.150941577	0.05		0.16
659	1.0	1.0	1.0	0.0	0.0	0.0	0.0	0.0	0.0	0.0	0.0	0.0	0.0	0.0	0.0	0.001	0.001	0.001	0.0	0.0	0.0	0.0	0.0	0.0	0.0	0.0	0.0	0.0	0.0	0.0	0.0833	0.0	0	0.0	0.0	1.0	1.0	1.0	0	0	0	0.145562907	0.05		0.16
660	1.0	1.0	1.0	0.0	0.0	0.0	0.0	0.0	0.0	0.0	0.0	0.0	0.0	0.0	0.0	0.003162278	0.003162278	0.003162278	0.0	0.0	0.0	0.0	0.0	0.0	0.0	0.0	0.0	0.0	0.0	0.0	0.0833	0.0	0	0.0	0.0	1.0	1.0	1.0	0	0	0	0.140449181	0.05		0.16
661	1.0	1.0	1.0	0.0	0.0	0.0	0.0	0.0	0.0	0.0	0.0	0.0	0.0	0.0	0.0	0.01	0.01	0.01	0.0	0.0	0.0	0.0	0.0	0.0	0.0	0.0	0.0	0.0	0.0	0.0	0.0833	0.0	0	0.0	0.0	1.0	1.0	1.0	0	0	0	0.133334763	0.05		0.16
662	1.0	1.0	1.0	0.0	0.0	0.0	0.0	0.0	0.0	0.0	0.0	0.0	0.0	0.0	0.0	0.031622777	0.031622777	0.031622777	0.0	0.0	0.0	0.0	0.0	0.0	0.0	0.0	0.0	0.0	0.0	0.0	0.0833	0.0	0	0.0	0.0	1.0	1.0	1.0	0	0	0	0.127849465	0.05		0.16
663	1.0	1.0	1.0	0.0	0.0	0.0	0.0	0.0	0.0	0.0	0.0	0.0	0.0	0.0	0.0	0.1	0.1	0.1	0.0	0.0	0.0	0.0	0.0	0.0	0.0	0.0	0.0	0.0	0.0	0.0	0.0833	0.0	0	0.0	0.0	1.0	1.0	1.0	0	0	0	0.126051258	0.05		0.16
664	1.0	1.0	1.0	0.0	0.0	0.0	0.0	0.0	0.0	0.0	0.0	0.0	0.0	0.0	0.0	0.316227766	0.316227766	0.316227766	0.0	0.0	0.0	0.0	0.0	0.0	0.0	0.0	0.0	0.0	0.0	0.0	0.0833	0.0	0	0.0	0.0	1.0	1.0	1.0	0	0	0	0.126377038	0.05		0.16
665	1.0	1.0	1.0	0.0	0.0	0.0	0.0	0.0	0.0	0.0	0.0	0.0	0.0	0.0	0.0	1.0	1.0	1.0	0.0	0.0	0.0	0.0	0.0	0.0	0.0	0.0	0.0	0.0	0.0	0.0	0.0833	0.0	0	0.0	0.0	1.0	1.0	1.0	0	0	0	0.128040351	0.05		0.16
666	1.0	1.0	1.0	0.0	0.0	0.0	0.0	0.0	0.0	0.0	0.0	0.0	0.0	0.0	0.0	3.16228e-05	3.16228e-05	3.16228e-05	0.0	0.0	0.0	0.0	0.0	0.0	0.0	0.0	0.0	0.0	0.0	0.0	0.5	0.0	0	0.0	0.0	1.0	1.0	1.0	0	0	0	0.147397143	0.05		0.16
667	1.0	1.0	1.0	0.0	0.0	0.0	0.0	0.0	0.0	0.0	0.0	0.0	0.0	0.0	0.0	0.0001	0.0001	0.0001	0.0	0.0	0.0	0.0	0.0	0.0	0.0	0.0	0.0	0.0	0.0	0.0	0.5	0.0	0	0.0	0.0	1.0	1.0	1.0	0	0	0	0.146075439	0.05		0.16
668	1.0	1.0	1.0	0.0	0.0	0.0	0.0	0.0	0.0	0.0	0.0	0.0	0.0	0.0	0.0	0.000316228	0.000316228	0.000316228	0.0	0.0	0.0	0.0	0.0	0.0	0.0	0.0	0.0	0.0	0.0	0.0	0.5	0.0	0	0.0	0.0	1.0	1.0	1.0	0	0	0	0.146454134	0.05		0.16
669	1.0	1.0	1.0	0.0	0.0	0.0	0.0	0.0	0.0	0.0	0.0	0.0	0.0	0.0	0.0	0.001	0.001	0.001	0.0	0.0	0.0	0.0	0.0	0.0	0.0	0.0	0.0	0.0	0.0	0.0	0.5	0.0	0	0.0	0.0	1.0	1.0	1.0	0	0	0	0.14428608	0.05		0.16
670	1.0	1.0	1.0	0.0	0.0	0.0	0.0	0.0	0.0	0.0	0.0	0.0	0.0	0.0	0.0	0.003162278	0.003162278	0.003162278	0.0	0.0	0.0	0.0	0.0	0.0	0.0	0.0	0.0	0.0	0.0	0.0	0.5	0.0	0	0.0	0.0	1.0	1.0	1.0	0	0	0	0.138180691	0.05		0.16
671	1.0	1.0	1.0	0.0	0.0	0.0	0.0	0.0	0.0	0.0	0.0	0.0	0.0	0.0	0.0	0.01	0.01	0.01	0.0	0.0	0.0	0.0	0.0	0.0	0.0	0.0	0.0	0.0	0.0	0.0	0.5	0.0	0	0.0	0.0	1.0	1.0	1.0	0	0	0	0.135287542	0.05		0.16
672	1.0	1.0	1.0	0.0	0.0	0.0	0.0	0.0	0.0	0.0	0.0	0.0	0.0	0.0	0.0	0.031622777	0.031622777	0.031622777	0.0	0.0	0.0	0.0	0.0	0.0	0.0	0.0	0.0	0.0	0.0	0.0	0.5	0.0	0	0.0	0.0	1.0	1.0	1.0	0	0	0	0.129707576	0.05		0.16
673	1.0	1.0	1.0	0.0	0.0	0.0	0.0	0.0	0.0	0.0	0.0	0.0	0.0	0.0	0.0	0.1	0.1	0.1	0.0	0.0	0.0	0.0	0.0	0.0	0.0	0.0	0.0	0.0	0.0	0.0	0.5	0.0	0	0.0	0.0	1.0	1.0	1.0	0	0	0	0.127353362	0.05		0.16
674	1.0	1.0	1.0	0.0	0.0	0.0	0.0	0.0	0.0	0.0	0.0	0.0	0.0	0.0	0.0	0.316227766	0.316227766	0.316227766	0.0	0.0	0.0	0.0	0.0	0.0	0.0	0.0	0.0	0.0	0.0	0.0	0.5	0.0	0	0.0	0.0	1.0	1.0	1.0	0	0	0	0.125748287	0.05		0.16
675	1.0	1.0	1.0	0.0	0.0	0.0	0.0	0.0	0.0	0.0	0.0	0.0	0.0	0.0	0.0	1.0	1.0	1.0	0.0	0.0	0.0	0.0	0.0	0.0	0.0	0.0	0.0	0.0	0.0	0.0	0.5	0.0	0	0.0	0.0	1.0	1.0	1.0	0	0	0	0.126826136	0.05		0.16
676	1.0	1.0	1.0	0.0	0.0	0.0	0.0	0.0	0.0	0.0	0.0	0.0	0.0	0.0	0.0	3.16228e-05	3.16228e-05	3.16228e-05	0.0	0.0	0.0	0.0	0.0	0.0	0.0	0.0	0.0	0.0	0.0	0.0	2.0	0.0	0	0.0	0.0	1.0	1.0	1.0	0	0	0	0.139215499	0.05		0.16
677	1.0	1.0	1.0	0.0	0.0	0.0	0.0	0.0	0.0	0.0	0.0	0.0	0.0	0.0	0.0	0.0001	0.0001	0.0001	0.0	0.0	0.0	0.0	0.0	0.0	0.0	0.0	0.0	0.0	0.0	0.0	2.0	0.0	0	0.0	0.0	1.0	1.0	1.0	0	0	0	0.13743025	0.05		0.16
678	1.0	1.0	1.0	0.0	0.0	0.0	0.0	0.0	0.0	0.0	0.0	0.0	0.0	0.0	0.0	0.000316228	0.000316228	0.000316228	0.0	0.0	0.0	0.0	0.0	0.0	0.0	0.0	0.0	0.0	0.0	0.0	2.0	0.0	0	0.0	0.0	1.0	1.0	1.0	0	0	0	0.13982161	0.05		0.16
679	1.0	1.0	1.0	0.0	0.0	0.0	0.0	0.0	0.0	0.0	0.0	0.0	0.0	0.0	0.0	0.001	0.001	0.001	0.0	0.0	0.0	0.0	0.0	0.0	0.0	0.0	0.0	0.0	0.0	0.0	2.0	0.0	0	0.0	0.0	1.0	1.0	1.0	0	0	0	0.135985528	0.05		0.16
680	1.0	1.0	1.0	0.0	0.0	0.0	0.0	0.0	0.0	0.0	0.0	0.0	0.0	0.0	0.0	0.003162278	0.003162278	0.003162278	0.0	0.0	0.0	0.0	0.0	0.0	0.0	0.0	0.0	0.0	0.0	0.0	2.0	0.0	0	0.0	0.0	1.0	1.0	1.0	0	0	0	0.131449637	0.05		0.16
681	1.0	1.0	1.0	0.0	0.0	0.0	0.0	0.0	0.0	0.0	0.0	0.0	0.0	0.0	0.0	0.01	0.01	0.01	0.0	0.0	0.0	0.0	0.0	0.0	0.0	0.0	0.0	0.0	0.0	0.0	2.0	0.0	0	0.0	0.0	1.0	1.0	1.0	0	0	0	0.130830628	0.05		0.16
682	1.0	1.0	1.0	0.0	0.0	0.0	0.0	0.0	0.0	0.0	0.0	0.0	0.0	0.0	0.0	0.031622777	0.031622777	0.031622777	0.0	0.0	0.0	0.0	0.0	0.0	0.0	0.0	0.0	0.0	0.0	0.0	2.0	0.0	0	0.0	0.0	1.0	1.0	1.0	0	0	0	0.125618658	0.05		0.16
683	1.0	1.0	1.0	0.0	0.0	0.0	0.0	0.0	0.0	0.0	0.0	0.0	0.0	0.0	0.0	0.1	0.1	0.1	0.0	0.0	0.0	0.0	0.0	0.0	0.0	0.0	0.0	0.0	0.0	0.0	2.0	0.0	0	0.0	0.0	1.0	1.0	1.0	0	0	0	0.123109408	0.05		0.16
684	1.0	1.0	1.0	0.0	0.0	0.0	0.0	0.0	0.0	0.0	0.0	0.0	0.0	0.0	0.0	0.316227766	0.316227766	0.316227766	0.0	0.0	0.0	0.0	0.0	0.0	0.0	0.0	0.0	0.0	0.0	0.0	2.0	0.0	0	0.0	0.0	1.0	1.0	1.0	0	0	0	0.1227442	0.05		0.16
685	1.0	1.0	1.0	0.0	0.0	0.0	0.0	0.0	0.0	0.0	0.0	0.0	0.0	0.0	0.0	1.0	1.0	1.0	0.0	0.0	0.0	0.0	0.0	0.0	0.0	0.0	0.0	0.0	0.0	0.0	2.0	0.0	0	0.0	0.0	1.0	1.0	1.0	0	0	0	0.123692117	0.05		0.16
686	1.0	1.0	1.0	0.0	0.0	0.0	0.0	0.0	0.0	0.0	0.0	0.0	0.0	0.0	0.0	3.16228e-05	3.16228e-05	3.16228e-05	0.0	0.0	0.0	0.0	0.0	0.0	0.0	0.0	0.0	0.0	0.0	0.0	8.0	0.0	0	0.0	0.0	1.0	1.0	1.0	0	0	0	0.120143191	0.05		0.16
687	1.0	1.0	1.0	0.0	0.0	0.0	0.0	0.0	0.0	0.0	0.0	0.0	0.0	0.0	0.0	0.0001	0.0001	0.0001	0.0	0.0	0.0	0.0	0.0	0.0	0.0	0.0	0.0	0.0	0.0	0.0	8.0	0.0	0	0.0	0.0	1.0	1.0	1.0	0	0	0	0.12063153	0.05		0.16
688	1.0	1.0	1.0	0.0	0.0	0.0	0.0	0.0	0.0	0.0	0.0	0.0	0.0	0.0	0.0	0.000316228	0.000316228	0.000316228	0.0	0.0	0.0	0.0	0.0	0.0	0.0	0.0	0.0	0.0	0.0	0.0	8.0	0.0	0	0.0	0.0	1.0	1.0	1.0	0	0	0	0.119100212	0.05		0.16
689	1.0	1.0	1.0	0.0	0.0	0.0	0.0	0.0	0.0	0.0	0.0	0.0	0.0	0.0	0.0	0.001	0.001	0.001	0.0	0.0	0.0	0.0	0.0	0.0	0.0	0.0	0.0	0.0	0.0	0.0	8.0	0.0	0	0.0	0.0	1.0	1.0	1.0	0	0	0	0.122016932	0.05		0.16
690	1.0	1.0	1.0	0.0	0.0	0.0	0.0	0.0	0.0	0.0	0.0	0.0	0.0	0.0	0.0	0.003162278	0.003162278	0.003162278	0.0	0.0	0.0	0.0	0.0	0.0	0.0	0.0	0.0	0.0	0.0	0.0	8.0	0.0	0	0.0	0.0	1.0	1.0	1.0	0	0	0	0.113659804	0.05		0.16
691	1.0	1.0	1.0	0.0	0.0	0.0	0.0	0.0	0.0	0.0	0.0	0.0	0.0	0.0	0.0	0.01	0.01	0.01	0.0	0.0	0.0	0.0	0.0	0.0	0.0	0.0	0.0	0.0	0.0	0.0	8.0	0.0	0	0.0	0.0	1.0	1.0	1.0	0	0	0	0.112526962	0.05		0.16
692	1.0	1.0	1.0	0.0	0.0	0.0	0.0	0.0	0.0	0.0	0.0	0.0	0.0	0.0	0.0	0.031622777	0.031622777	0.031622777	0.0	0.0	0.0	0.0	0.0	0.0	0.0	0.0	0.0	0.0	0.0	0.0	8.0	0.0	0	0.0	0.0	1.0	1.0	1.0	0	0	0	0.107050965	0.05		0.16
693	1.0	1.0	1.0	0.0	0.0	0.0	0.0	0.0	0.0	0.0	0.0	0.0	0.0	0.0	0.0	0.1	0.1	0.1	0.0	0.0	0.0	0.0	0.0	0.0	0.0	0.0	0.0	0.0	0.0	0.0	8.0	0.0	0	0.0	0.0	1.0	1.0	1.0	0	0	0	0.104572346	0.05		0.16
694	1.0	1.0	1.0	0.0	0.0	0.0	0.0	0.0	0.0	0.0	0.0	0.0	0.0	0.0	0.0	0.316227766	0.316227766	0.316227766	0.0	0.0	0.0	0.0	0.0	0.0	0.0	0.0	0.0	0.0	0.0	0.0	8.0	0.0	0	0.0	0.0	1.0	1.0	1.0	0	0	0	0.104188913	0.05		0.16
695	1.0	1.0	1.0	0.0	0.0	0.0	0.0	0.0	0.0	0.0	0.0	0.0	0.0	0.0	0.0	1.0	1.0	1.0	0.0	0.0	0.0	0.0	0.0	0.0	0.0	0.0	0.0	0.0	0.0	0.0	8.0	0.0	0	0.0	0.0	1.0	1.0	1.0	0	0	0	0.104601321	0.05		0.16
696	1.0	1.0	1.0	0.0	0.0	0.0	0.0	0.0	0.0	0.0	0.0	0.0	0.0	0.0	0.0	3.16228e-05	3.16228e-05	3.16228e-05	0.0	0.0	0.0	0.0	0.0	0.0	0.0	0.0	0.0	0.0	0.0	0.0	24.0	0.0	0	0.0	0.0	1.0	1.0	1.0	0	0	0	0.106710598	0.05		0.16
697	1.0	1.0	1.0	0.0	0.0	0.0	0.0	0.0	0.0	0.0	0.0	0.0	0.0	0.0	0.0	0.0001	0.0001	0.0001	0.0	0.0	0.0	0.0	0.0	0.0	0.0	0.0	0.0	0.0	0.0	0.0	24.0	0.0	0	0.0	0.0	1.0	1.0	1.0	0	0	0	0.108216496	0.05		0.16
698	1.0	1.0	1.0	0.0	0.0	0.0	0.0	0.0	0.0	0.0	0.0	0.0	0.0	0.0	0.0	0.000316228	0.000316228	0.000316228	0.0	0.0	0.0	0.0	0.0	0.0	0.0	0.0	0.0	0.0	0.0	0.0	24.0	0.0	0	0.0	0.0	1.0	1.0	1.0	0	0	0	0.106126856	0.05		0.16
699	1.0	1.0	1.0	0.0	0.0	0.0	0.0	0.0	0.0	0.0	0.0	0.0	0.0	0.0	0.0	0.001	0.001	0.001	0.0	0.0	0.0	0.0	0.0	0.0	0.0	0.0	0.0	0.0	0.0	0.0	24.0	0.0	0	0.0	0.0	1.0	1.0	1.0	0	0	0	0.106625282	0.05		0.16
700	1.0	1.0	1.0	0.0	0.0	0.0	0.0	0.0	0.0	0.0	0.0	0.0	0.0	0.0	0.0	0.003162278	0.003162278	0.003162278	0.0	0.0	0.0	0.0	0.0	0.0	0.0	0.0	0.0	0.0	0.0	0.0	24.0	0.0	0	0.0	0.0	1.0	1.0	1.0	0	0	0	0.105755574	0.05		0.16
701	1.0	1.0	1.0	0.0	0.0	0.0	0.0	0.0	0.0	0.0	0.0	0.0	0.0	0.0	0.0	0.01	0.01	0.01	0.0	0.0	0.0	0.0	0.0	0.0	0.0	0.0	0.0	0.0	0.0	0.0	24.0	0.0	0	0.0	0.0	1.0	1.0	1.0	0	0	0	0.107641769	0.05		0.16
702	1.0	1.0	1.0	0.0	0.0	0.0	0.0	0.0	0.0	0.0	0.0	0.0	0.0	0.0	0.0	0.031622777	0.031622777	0.031622777	0.0	0.0	0.0	0.0	0.0	0.0	0.0	0.0	0.0	0.0	0.0	0.0	24.0	0.0	0	0.0	0.0	1.0	1.0	1.0	0	0	0	0.106618227	0.05		0.16
703	1.0	1.0	1.0	0.0	0.0	0.0	0.0	0.0	0.0	0.0	0.0	0.0	0.0	0.0	0.0	0.1	0.1	0.1	0.0	0.0	0.0	0.0	0.0	0.0	0.0	0.0	0.0	0.0	0.0	0.0	24.0	0.0	0	0.0	0.0	1.0	1.0	1.0	0	0	0	0.105118566	0.05		0.16
704	1.0	1.0	1.0	0.0	0.0	0.0	0.0	0.0	0.0	0.0	0.0	0.0	0.0	0.0	0.0	0.316227766	0.316227766	0.316227766	0.0	0.0	0.0	0.0	0.0	0.0	0.0	0.0	0.0	0.0	0.0	0.0	24.0	0.0	0	0.0	0.0	1.0	1.0	1.0	0	0	0	0.098309783	0.05		0.16
705	1.0	1.0	1.0	0.0	0.0	0.0	0.0	0.0	0.0	0.0	0.0	0.0	0.0	0.0	0.0	1.0	1.0	1.0	0.0	0.0	0.0	0.0	0.0	0.0	0.0	0.0	0.0	0.0	0.0	0.0	24.0	0.0	0	0.0	0.0	1.0	1.0	1.0	0	0	0	0.098300544	0.05		0.16
706	1.0	1.0	1.0	0.0	0.0	0.0	0.0	0.0	0.0	0.0	0.0	0.0	0.0	0.0	0.0	3.16228e-05	3.16228e-05	3.16228e-05	0.0	0.0	0.0	0.0	0.0	0.0	0.0	0.0	0.0	0.0	0.0	0.0	0.0833	0.0	100	0.0	0.0	1.0	1.0	1.0	0	0	0	1.641675204	0.05		0.16
707	1.0	1.0	1.0	0.0	0.0	0.0	0.0	0.0	0.0	0.0	0.0	0.0	0.0	0.0	0.0	0.0001	0.0001	0.0001	0.0	0.0	0.0	0.0	0.0	0.0	0.0	0.0	0.0	0.0	0.0	0.0	0.0833	0.0	100	0.0	0.0	1.0	1.0	1.0	0	0	0	1.65015101	0.05		0.16
708	1.0	1.0	1.0	0.0	0.0	0.0	0.0	0.0	0.0	0.0	0.0	0.0	0.0	0.0	0.0	0.000316228	0.000316228	0.000316228	0.0	0.0	0.0	0.0	0.0	0.0	0.0	0.0	0.0	0.0	0.0	0.0	0.0833	0.0	100	0.0	0.0	1.0	1.0	1.0	0	0	0	1.596117654	0.05		0.16
709	1.0	1.0	1.0	0.0	0.0	0.0	0.0	0.0	0.0	0.0	0.0	0.0	0.0	0.0	0.0	0.001	0.001	0.001	0.0	0.0	0.0	0.0	0.0	0.0	0.0	0.0	0.0	0.0	0.0	0.0	0.0833	0.0	100	0.0	0.0	1.0	1.0	1.0	0	0	0	1.583688424	0.05		0.16
710	1.0	1.0	1.0	0.0	0.0	0.0	0.0	0.0	0.0	0.0	0.0	0.0	0.0	0.0	0.0	0.003162278	0.003162278	0.003162278	0.0	0.0	0.0	0.0	0.0	0.0	0.0	0.0	0.0	0.0	0.0	0.0	0.0833	0.0	100	0.0	0.0	1.0	1.0	1.0	0	0	0	1.64077271	0.05		0.16
711	1.0	1.0	1.0	0.0	0.0	0.0	0.0	0.0	0.0	0.0	0.0	0.0	0.0	0.0	0.0	0.01	0.01	0.01	0.0	0.0	0.0	0.0	0.0	0.0	0.0	0.0	0.0	0.0	0.0	0.0	0.0833	0.0	100	0.0	0.0	1.0	1.0	1.0	0	0	0	1.590371957	0.05		0.16
712	1.0	1.0	1.0	0.0	0.0	0.0	0.0	0.0	0.0	0.0	0.0	0.0	0.0	0.0	0.0	0.031622777	0.031622777	0.031622777	0.0	0.0	0.0	0.0	0.0	0.0	0.0	0.0	0.0	0.0	0.0	0.0	0.0833	0.0	100	0.0	0.0	1.0	1.0	1.0	0	0	0	1.379466581	0.05		0.16
713	1.0	1.0	1.0	0.0	0.0	0.0	0.0	0.0	0.0	0.0	0.0	0.0	0.0	0.0	0.0	0.1	0.1	0.1	0.0	0.0	0.0	0.0	0.0	0.0	0.0	0.0	0.0	0.0	0.0	0.0	0.0833	0.0	100	0.0	0.0	1.0	1.0	1.0	0	0	0	0.844299379	0.05		0.16
714	1.0	1.0	1.0	0.0	0.0	0.0	0.0	0.0	0.0	0.0	0.0	0.0	0.0	0.0	0.0	0.316227766	0.316227766	0.316227766	0.0	0.0	0.0	0.0	0.0	0.0	0.0	0.0	0.0	0.0	0.0	0.0	0.0833	0.0	100	0.0	0.0	1.0	1.0	1.0	0	0	0	0.1882586	0.05		0.16
715	1.0	1.0	1.0	0.0	0.0	0.0	0.0	0.0	0.0	0.0	0.0	0.0	0.0	0.0	0.0	1.0	1.0	1.0	0.0	0.0	0.0	0.0	0.0	0.0	0.0	0.0	0.0	0.0	0.0	0.0	0.0833	0.0	100	0.0	0.0	1.0	1.0	1.0	0	0	0	0.133523204	0.05		0.16
716	1.0	1.0	1.0	0.0	0.0	0.0	0.0	0.0	0.0	0.0	0.0	0.0	0.0	0.0	0.0	3.16228e-05	3.16228e-05	3.16228e-05	0.0	0.0	0.0	0.0	0.0	0.0	0.0	0.0	0.0	0.0	0.0	0.0	0.5	0.0	100	0.0	0.0	1.0	1.0	1.0	0	0	0	0.665138381	0.05		0.16
717	1.0	1.0	1.0	0.0	0.0	0.0	0.0	0.0	0.0	0.0	0.0	0.0	0.0	0.0	0.0	0.0001	0.0001	0.0001	0.0	0.0	0.0	0.0	0.0	0.0	0.0	0.0	0.0	0.0	0.0	0.0	0.5	0.0	100	0.0	0.0	1.0	1.0	1.0	0	0	0	0.654324764	0.05		0.16
718	1.0	1.0	1.0	0.0	0.0	0.0	0.0	0.0	0.0	0.0	0.0	0.0	0.0	0.0	0.0	0.000316228	0.000316228	0.000316228	0.0	0.0	0.0	0.0	0.0	0.0	0.0	0.0	0.0	0.0	0.0	0.0	0.5	0.0	100	0.0	0.0	1.0	1.0	1.0	0	0	0	0.612474722	0.05		0.16
719	1.0	1.0	1.0	0.0	0.0	0.0	0.0	0.0	0.0	0.0	0.0	0.0	0.0	0.0	0.0	0.001	0.001	0.001	0.0	0.0	0.0	0.0	0.0	0.0	0.0	0.0	0.0	0.0	0.0	0.0	0.5	0.0	100	0.0	0.0	1.0	1.0	1.0	0	0	0	0.555254575	0.05		0.16
720	1.0	1.0	1.0	0.0	0.0	0.0	0.0	0.0	0.0	0.0	0.0	0.0	0.0	0.0	0.0	0.003162278	0.003162278	0.003162278	0.0	0.0	0.0	0.0	0.0	0.0	0.0	0.0	0.0	0.0	0.0	0.0	0.5	0.0	100	0.0	0.0	1.0	1.0	1.0	0	0	0	0.508308782	0.05		0.16
721	1.0	1.0	1.0	0.0	0.0	0.0	0.0	0.0	0.0	0.0	0.0	0.0	0.0	0.0	0.0	0.01	0.01	0.01	0.0	0.0	0.0	0.0	0.0	0.0	0.0	0.0	0.0	0.0	0.0	0.0	0.5	0.0	100	0.0	0.0	1.0	1.0	1.0	0	0	0	0.425663329	0.05		0.16
722	1.0	1.0	1.0	0.0	0.0	0.0	0.0	0.0	0.0	0.0	0.0	0.0	0.0	0.0	0.0	0.031622777	0.031622777	0.031622777	0.0	0.0	0.0	0.0	0.0	0.0	0.0	0.0	0.0	0.0	0.0	0.0	0.5	0.0	100	0.0	0.0	1.0	1.0	1.0	0	0	0	0.330388916	0.05		0.16
723	1.0	1.0	1.0	0.0	0.0	0.0	0.0	0.0	0.0	0.0	0.0	0.0	0.0	0.0	0.0	0.1	0.1	0.1	0.0	0.0	0.0	0.0	0.0	0.0	0.0	0.0	0.0	0.0	0.0	0.0	0.5	0.0	100	0.0	0.0	1.0	1.0	1.0	0	0	0	0.274830426	0.05		0.16
724	1.0	1.0	1.0	0.0	0.0	0.0	0.0	0.0	0.0	0.0	0.0	0.0	0.0	0.0	0.0	0.316227766	0.316227766	0.316227766	0.0	0.0	0.0	0.0	0.0	0.0	0.0	0.0	0.0	0.0	0.0	0.0	0.5	0.0	100	0.0	0.0	1.0	1.0	1.0	0	0	0	0.288604066	0.05		0.16
725	1.0	1.0	1.0	0.0	0.0	0.0	0.0	0.0	0.0	0.0	0.0	0.0	0.0	0.0	0.0	1.0	1.0	1.0	0.0	0.0	0.0	0.0	0.0	0.0	0.0	0.0	0.0	0.0	0.0	0.0	0.5	0.0	100	0.0	0.0	1.0	1.0	1.0	0	0	0	0.133224198	0.05		0.16
726	1.0	1.0	1.0	0.0	0.0	0.0	0.0	0.0	0.0	0.0	0.0	0.0	0.0	0.0	0.0	3.16228e-05	3.16228e-05	3.16228e-05	0.0	0.0	0.0	0.0	0.0	0.0	0.0	0.0	0.0	0.0	0.0	0.0	2.0	0.0	100	0.0	0.0	1.0	1.0	1.0	0	0	0	0.193745818	0.05		0.16
727	1.0	1.0	1.0	0.0	0.0	0.0	0.0	0.0	0.0	0.0	0.0	0.0	0.0	0.0	0.0	0.0001	0.0001	0.0001	0.0	0.0	0.0	0.0	0.0	0.0	0.0	0.0	0.0	0.0	0.0	0.0	2.0	0.0	100	0.0	0.0	1.0	1.0	1.0	0	0	0	0.195374901	0.05		0.16
728	1.0	1.0	1.0	0.0	0.0	0.0	0.0	0.0	0.0	0.0	0.0	0.0	0.0	0.0	0.0	0.000316228	0.000316228	0.000316228	0.0	0.0	0.0	0.0	0.0	0.0	0.0	0.0	0.0	0.0	0.0	0.0	2.0	0.0	100	0.0	0.0	1.0	1.0	1.0	0	0	0	0.190209087	0.05		0.16
729	1.0	1.0	1.0	0.0	0.0	0.0	0.0	0.0	0.0	0.0	0.0	0.0	0.0	0.0	0.0	0.001	0.001	0.001	0.0	0.0	0.0	0.0	0.0	0.0	0.0	0.0	0.0	0.0	0.0	0.0	2.0	0.0	100	0.0	0.0	1.0	1.0	1.0	0	0	0	0.173375091	0.05		0.16
730	1.0	1.0	1.0	0.0	0.0	0.0	0.0	0.0	0.0	0.0	0.0	0.0	0.0	0.0	0.0	0.003162278	0.003162278	0.003162278	0.0	0.0	0.0	0.0	0.0	0.0	0.0	0.0	0.0	0.0	0.0	0.0	2.0	0.0	100	0.0	0.0	1.0	1.0	1.0	0	0	0	0.150570816	0.05		0.16
731	1.0	1.0	1.0	0.0	0.0	0.0	0.0	0.0	0.0	0.0	0.0	0.0	0.0	0.0	0.0	0.01	0.01	0.01	0.0	0.0	0.0	0.0	0.0	0.0	0.0	0.0	0.0	0.0	0.0	0.0	2.0	0.0	100	0.0	0.0	1.0	1.0	1.0	0	0	0	0.136661296	0.05		0.16
732	1.0	1.0	1.0	0.0	0.0	0.0	0.0	0.0	0.0	0.0	0.0	0.0	0.0	0.0	0.0	0.031622777	0.031622777	0.031622777	0.0	0.0	0.0	0.0	0.0	0.0	0.0	0.0	0.0	0.0	0.0	0.0	2.0	0.0	100	0.0	0.0	1.0	1.0	1.0	0	0	0	0.127515531	0.05		0.16
733	1.0	1.0	1.0	0.0	0.0	0.0	0.0	0.0	0.0	0.0	0.0	0.0	0.0	0.0	0.0	0.1	0.1	0.1	0.0	0.0	0.0	0.0	0.0	0.0	0.0	0.0	0.0	0.0	0.0	0.0	2.0	0.0	100	0.0	0.0	1.0	1.0	1.0	0	0	0	0.12512781	0.05		0.16
734	1.0	1.0	1.0	0.0	0.0	0.0	0.0	0.0	0.0	0.0	0.0	0.0	0.0	0.0	0.0	0.316227766	0.316227766	0.316227766	0.0	0.0	0.0	0.0	0.0	0.0	0.0	0.0	0.0	0.0	0.0	0.0	2.0	0.0	100	0.0	0.0	1.0	1.0	1.0	0	0	0	0.123039066	0.05		0.16
735	1.0	1.0	1.0	0.0	0.0	0.0	0.0	0.0	0.0	0.0	0.0	0.0	0.0	0.0	0.0	1.0	1.0	1.0	0.0	0.0	0.0	0.0	0.0	0.0	0.0	0.0	0.0	0.0	0.0	0.0	2.0	0.0	100	0.0	0.0	1.0	1.0	1.0	0	0	0	0.123379411	0.05		0.16
736	1.0	1.0	1.0	0.0	0.0	0.0	0.0	0.0	0.0	0.0	0.0	0.0	0.0	0.0	0.0	3.16228e-05	3.16228e-05	3.16228e-05	0.0	0.0	0.0	0.0	0.0	0.0	0.0	0.0	0.0	0.0	0.0	0.0	8.0	0.0	100	0.0	0.0	1.0	1.0	1.0	0	0	0	0.163966562	0.05		0.16
737	1.0	1.0	1.0	0.0	0.0	0.0	0.0	0.0	0.0	0.0	0.0	0.0	0.0	0.0	0.0	0.0001	0.0001	0.0001	0.0	0.0	0.0	0.0	0.0	0.0	0.0	0.0	0.0	0.0	0.0	0.0	8.0	0.0	100	0.0	0.0	1.0	1.0	1.0	0	0	0	0.165406749	0.05		0.16
738	1.0	1.0	1.0	0.0	0.0	0.0	0.0	0.0	0.0	0.0	0.0	0.0	0.0	0.0	0.0	0.000316228	0.000316228	0.000316228	0.0	0.0	0.0	0.0	0.0	0.0	0.0	0.0	0.0	0.0	0.0	0.0	8.0	0.0	100	0.0	0.0	1.0	1.0	1.0	0	0	0	0.158556046	0.05		0.16
739	1.0	1.0	1.0	0.0	0.0	0.0	0.0	0.0	0.0	0.0	0.0	0.0	0.0	0.0	0.0	0.001	0.001	0.001	0.0	0.0	0.0	0.0	0.0	0.0	0.0	0.0	0.0	0.0	0.0	0.0	8.0	0.0	100	0.0	0.0	1.0	1.0	1.0	0	0	0	0.152802895	0.05		0.16
740	1.0	1.0	1.0	0.0	0.0	0.0	0.0	0.0	0.0	0.0	0.0	0.0	0.0	0.0	0.0	0.003162278	0.003162278	0.003162278	0.0	0.0	0.0	0.0	0.0	0.0	0.0	0.0	0.0	0.0	0.0	0.0	8.0	0.0	100	0.0	0.0	1.0	1.0	1.0	0	0	0	0.141986567	0.05		0.16
741	1.0	1.0	1.0	0.0	0.0	0.0	0.0	0.0	0.0	0.0	0.0	0.0	0.0	0.0	0.0	0.01	0.01	0.01	0.0	0.0	0.0	0.0	0.0	0.0	0.0	0.0	0.0	0.0	0.0	0.0	8.0	0.0	100	0.0	0.0	1.0	1.0	1.0	0	0	0	0.128116973	0.05		0.16
742	1.0	1.0	1.0	0.0	0.0	0.0	0.0	0.0	0.0	0.0	0.0	0.0	0.0	0.0	0.0	0.031622777	0.031622777	0.031622777	0.0	0.0	0.0	0.0	0.0	0.0	0.0	0.0	0.0	0.0	0.0	0.0	8.0	0.0	100	0.0	0.0	1.0	1.0	1.0	0	0	0	0.114868682	0.05		0.16
743	1.0	1.0	1.0	0.0	0.0	0.0	0.0	0.0	0.0	0.0	0.0	0.0	0.0	0.0	0.0	0.1	0.1	0.1	0.0	0.0	0.0	0.0	0.0	0.0	0.0	0.0	0.0	0.0	0.0	0.0	8.0	0.0	100	0.0	0.0	1.0	1.0	1.0	0	0	0	0.107501027	0.05		0.16
744	1.0	1.0	1.0	0.0	0.0	0.0	0.0	0.0	0.0	0.0	0.0	0.0	0.0	0.0	0.0	0.316227766	0.316227766	0.316227766	0.0	0.0	0.0	0.0	0.0	0.0	0.0	0.0	0.0	0.0	0.0	0.0	8.0	0.0	100	0.0	0.0	1.0	1.0	1.0	0	0	0	0.104335783	0.05		0.16
745	1.0	1.0	1.0	0.0	0.0	0.0	0.0	0.0	0.0	0.0	0.0	0.0	0.0	0.0	0.0	1.0	1.0	1.0	0.0	0.0	0.0	0.0	0.0	0.0	0.0	0.0	0.0	0.0	0.0	0.0	8.0	0.0	100	0.0	0.0	1.0	1.0	1.0	0	0	0	0.104380745	0.05		0.16
746	1.0	1.0	1.0	0.0	0.0	0.0	0.0	0.0	0.0	0.0	0.0	0.0	0.0	0.0	0.0	3.16228e-05	3.16228e-05	3.16228e-05	0.0	0.0	0.0	0.0	0.0	0.0	0.0	0.0	0.0	0.0	0.0	0.0	24.0	0.0	100	0.0	0.0	1.0	1.0	1.0	0	0	0	0.120596519	0.05		0.16
747	1.0	1.0	1.0	0.0	0.0	0.0	0.0	0.0	0.0	0.0	0.0	0.0	0.0	0.0	0.0	0.0001	0.0001	0.0001	0.0	0.0	0.0	0.0	0.0	0.0	0.0	0.0	0.0	0.0	0.0	0.0	24.0	0.0	100	0.0	0.0	1.0	1.0	1.0	0	0	0	0.120837242	0.05		0.16
748	1.0	1.0	1.0	0.0	0.0	0.0	0.0	0.0	0.0	0.0	0.0	0.0	0.0	0.0	0.0	0.000316228	0.000316228	0.000316228	0.0	0.0	0.0	0.0	0.0	0.0	0.0	0.0	0.0	0.0	0.0	0.0	24.0	0.0	100	0.0	0.0	1.0	1.0	1.0	0	0	0	0.119168796	0.05		0.16
749	1.0	1.0	1.0	0.0	0.0	0.0	0.0	0.0	0.0	0.0	0.0	0.0	0.0	0.0	0.0	0.001	0.001	0.001	0.0	0.0	0.0	0.0	0.0	0.0	0.0	0.0	0.0	0.0	0.0	0.0	24.0	0.0	100	0.0	0.0	1.0	1.0	1.0	0	0	0	0.116443232	0.05		0.16
750	1.0	1.0	1.0	0.0	0.0	0.0	0.0	0.0	0.0	0.0	0.0	0.0	0.0	0.0	0.0	0.003162278	0.003162278	0.003162278	0.0	0.0	0.0	0.0	0.0	0.0	0.0	0.0	0.0	0.0	0.0	0.0	24.0	0.0	100	0.0	0.0	1.0	1.0	1.0	0	0	0	0.112548367	0.05		0.16
751	1.0	1.0	1.0	0.0	0.0	0.0	0.0	0.0	0.0	0.0	0.0	0.0	0.0	0.0	0.0	0.01	0.01	0.01	0.0	0.0	0.0	0.0	0.0	0.0	0.0	0.0	0.0	0.0	0.0	0.0	24.0	0.0	100	0.0	0.0	1.0	1.0	1.0	0	0	0	0.107420237	0.05		0.16
752	1.0	1.0	1.0	0.0	0.0	0.0	0.0	0.0	0.0	0.0	0.0	0.0	0.0	0.0	0.0	0.031622777	0.031622777	0.031622777	0.0	0.0	0.0	0.0	0.0	0.0	0.0	0.0	0.0	0.0	0.0	0.0	24.0	0.0	100	0.0	0.0	1.0	1.0	1.0	0	0	0	0.110064756	0.05		0.16
753	1.0	1.0	1.0	0.0	0.0	0.0	0.0	0.0	0.0	0.0	0.0	0.0	0.0	0.0	0.0	0.1	0.1	0.1	0.0	0.0	0.0	0.0	0.0	0.0	0.0	0.0	0.0	0.0	0.0	0.0	24.0	0.0	100	0.0	0.0	1.0	1.0	1.0	0	0	0	0.106039321	0.05		0.16
754	1.0	1.0	1.0	0.0	0.0	0.0	0.0	0.0	0.0	0.0	0.0	0.0	0.0	0.0	0.0	0.316227766	0.316227766	0.316227766	0.0	0.0	0.0	0.0	0.0	0.0	0.0	0.0	0.0	0.0	0.0	0.0	24.0	0.0	100	0.0	0.0	1.0	1.0	1.0	0	0	0	0.103122257	0.05		0.16
755	1.0	1.0	1.0	0.0	0.0	0.0	0.0	0.0	0.0	0.0	0.0	0.0	0.0	0.0	0.0	1.0	1.0	1.0	0.0	0.0	0.0	0.0	0.0	0.0	0.0	0.0	0.0	0.0	0.0	0.0	24.0	0.0	100	0.0	0.0	1.0	1.0	1.0	0	0	0	0.09689762	0.05		0.16
[truncated: 31 more columns]
