# Supplementary material for: Mechanistic model of MAPK signaling reveals how allostery and rewiring contribute to drug resistance
Source: Mol Syst Biol. 2023 Jan 26;19(2):e10988. doi: 10.15252/msb.202210988 (PMC9912026; doi:10.15252/msb.202210988)
Supplement: Supplementary file 3 — Code EV1 [file MSB-19-e10988-s004.zip › marm2-supplement-main/MARM/data/processed_MEKi_PRAFi_RAFi_engineered_mutrascomboprediction.csv]

	Vemurafenib_0	Vemurafenib_0_preeq	Vemurafenib_0_presim	Dabrafenib_0	Dabrafenib_0_preeq	Dabrafenib_0_presim	PLX8394_0	PLX8394_0_preeq	PLX8394_0_presim	LY3009120_0	LY3009120_0_preeq	LY3009120_0_presim	AZ_628_0	AZ_628_0_preeq	AZ_628_0_presim	Cobimetinib_0	Cobimetinib_0_preeq	Cobimetinib_0_presim	Trametinib_0	Trametinib_0_preeq	Trametinib_0_presim	Selumetinib_0	Selumetinib_0_preeq	Selumetinib_0_presim	Binimetinib_0	Binimetinib_0_preeq	Binimetinib_0_presim	PD0325901_0	PD0325901_0_preeq	PD0325901_0_presim	time	t_presim	EGF_0	EGF_0_preeq	EGF_0_presim	EGFR_crispr	EGFR_crispr_preeq	EGFR_crispr_presim	NRAS_Q61mut	NRAS_Q61mut_preeq	NRAS_Q61mut_presim	pERK_IF_obs	pERK_IF_obs_std	pMEK_IF_obs	pMEK_IF_obs_std	tCRAF_obs	tCRAF_obs_std	tBRAF_obs	tBRAF_obs_std
0	0.0	0.0	0.0	0.0	0.0	0.0	0.0	0.0	0.0	0.0	0.0	0.0	0.0	0.0	0.0	0.0	0.0	0.0	0.0	0.0	0.0	0.0	0.0	0.0	0.0	0.0	0.0	0.0	0.0	0.0	0.0	0.0	0.0	0	0	1.0	1.0	1.0	0.0	0.0	0.0	1.0	0.2
1	0.0	0.0	0.0	0.0	0.0	0.0	0.0	0.0	0.0	0.0	0.0	0.0	0.0	0.0	0.0	0.0001	0.0001	0.0001	0.0	0.0	0.0	0.0	0.0	0.0	0.0	0.0	0.0	0.0	0.0	0.0	0.0	0.0	0.0	0	0	1.0	1.0	1.0	0.0	0.0	0.0	0.771101956	0.2
2	0.0	0.0	0.0	0.0	0.0	0.0	0.0	0.0	0.0	0.0	0.0	0.0	0.0	0.0	0.0	0.000316228	0.000316228	0.000316228	0.0	0.0	0.0	0.0	0.0	0.0	0.0	0.0	0.0	0.0	0.0	0.0	0.0	0.0	0.0	0	0	1.0	1.0	1.0	0.0	0.0	0.0	0.877502222	0.2
3	0.0	0.0	0.0	0.0	0.0	0.0	0.0	0.0	0.0	0.0	0.0	0.0	0.0	0.0	0.0	0.001	0.001	0.001	0.0	0.0	0.0	0.0	0.0	0.0	0.0	0.0	0.0	0.0	0.0	0.0	0.0	0.0	0.0	0	0	1.0	1.0	1.0	0.0	0.0	0.0	0.691822398	0.2
4	0.0	0.0	0.0	0.0	0.0	0.0	0.0	0.0	0.0	0.0	0.0	0.0	0.0	0.0	0.0	0.003162278	0.003162278	0.003162278	0.0	0.0	0.0	0.0	0.0	0.0	0.0	0.0	0.0	0.0	0.0	0.0	0.0	0.0	0.0	0	0	1.0	1.0	1.0	0.0	0.0	0.0	0.268510855	0.2
5	0.0	0.0	0.0	0.0	0.0	0.0	0.0	0.0	0.0	0.0	0.0	0.0	0.0	0.0	0.0	0.01	0.01	0.01	0.0	0.0	0.0	0.0	0.0	0.0	0.0	0.0	0.0	0.0	0.0	0.0	0.0	0.0	0.0	0	0	1.0	1.0	1.0	0.0	0.0	0.0	0.082597377	0.2
6	0.0	0.0	0.0	0.0	0.0	0.0	0.0	0.0	0.0	0.0	0.0	0.0	0.0	0.0	0.0	0.031622777	0.031622777	0.031622777	0.0	0.0	0.0	0.0	0.0	0.0	0.0	0.0	0.0	0.0	0.0	0.0	0.0	0.0	0.0	0	0	1.0	1.0	1.0	0.0	0.0	0.0	0.041454565	0.2
7	0.0	0.0	0.0	0.0	0.0	0.0	0.0	0.0	0.0	0.0	0.0	0.0	0.0	0.0	0.0	0.1	0.1	0.1	0.0	0.0	0.0	0.0	0.0	0.0	0.0	0.0	0.0	0.0	0.0	0.0	0.0	0.0	0.0	0	0	1.0	1.0	1.0	0.0	0.0	0.0	0.029457662	0.2
8	0.0	0.0	0.0	0.0	0.0	0.0	0.0	0.0	0.0	0.0	0.0	0.0	0.0	0.0	0.0	0.316227766	0.316227766	0.316227766	0.0	0.0	0.0	0.0	0.0	0.0	0.0	0.0	0.0	0.0	0.0	0.0	0.0	0.0	0.0	0	0	1.0	1.0	1.0	0.0	0.0	0.0	0.021303548	0.2
9	0.0	0.0	0.0	0.0	0.0	0.0	0.0	0.0	0.0	0.0	0.0	0.0	0.0	0.0	0.0	1.0	1.0	1.0	0.0	0.0	0.0	0.0	0.0	0.0	0.0	0.0	0.0	0.0	0.0	0.0	0.0	0.0	0.0	0	0	1.0	1.0	1.0	0.0	0.0	0.0	0.021353401	0.2
10	0.000316	0.000316	0.000316	0.0	0.0	0.0	0.0	0.0	0.0	0.0	0.0	0.0	0.0	0.0	0.0	0.0	0.0	0.0	0.0	0.0	0.0	0.0	0.0	0.0	0.0	0.0	0.0	0.0	0.0	0.0	0.0	0.0	0.0	0	0	1.0	1.0	1.0	0.0	0.0	0.0	0.893899546	0.2
11	0.000316	0.000316	0.000316	0.0	0.0	0.0	0.0	0.0	0.0	0.0	0.0	0.0	0.0	0.0	0.0	0.0001	0.0001	0.0001	0.0	0.0	0.0	0.0	0.0	0.0	0.0	0.0	0.0	0.0	0.0	0.0	0.0	0.0	0.0	0	0	1.0	1.0	1.0	0.0	0.0	0.0	0.846781523	0.2
12	0.000316	0.000316	0.000316	0.0	0.0	0.0	0.0	0.0	0.0	0.0	0.0	0.0	0.0	0.0	0.0	0.000316228	0.000316228	0.000316228	0.0	0.0	0.0	0.0	0.0	0.0	0.0	0.0	0.0	0.0	0.0	0.0	0.0	0.0	0.0	0	0	1.0	1.0	1.0	0.0	0.0	0.0	0.890265209	0.2
13	0.000316	0.000316	0.000316	0.0	0.0	0.0	0.0	0.0	0.0	0.0	0.0	0.0	0.0	0.0	0.0	0.001	0.001	0.001	0.0	0.0	0.0	0.0	0.0	0.0	0.0	0.0	0.0	0.0	0.0	0.0	0.0	0.0	0.0	0	0	1.0	1.0	1.0	0.0	0.0	0.0	0.66340044	0.2
14	0.000316	0.000316	0.000316	0.0	0.0	0.0	0.0	0.0	0.0	0.0	0.0	0.0	0.0	0.0	0.0	0.003162278	0.003162278	0.003162278	0.0	0.0	0.0	0.0	0.0	0.0	0.0	0.0	0.0	0.0	0.0	0.0	0.0	0.0	0.0	0	0	1.0	1.0	1.0	0.0	0.0	0.0	0.252510391	0.2
15	0.000316	0.000316	0.000316	0.0	0.0	0.0	0.0	0.0	0.0	0.0	0.0	0.0	0.0	0.0	0.0	0.01	0.01	0.01	0.0	0.0	0.0	0.0	0.0	0.0	0.0	0.0	0.0	0.0	0.0	0.0	0.0	0.0	0.0	0	0	1.0	1.0	1.0	0.0	0.0	0.0	0.078017613	0.2
16	0.000316	0.000316	0.000316	0.0	0.0	0.0	0.0	0.0	0.0	0.0	0.0	0.0	0.0	0.0	0.0	0.031622777	0.031622777	0.031622777	0.0	0.0	0.0	0.0	0.0	0.0	0.0	0.0	0.0	0.0	0.0	0.0	0.0	0.0	0.0	0	0	1.0	1.0	1.0	0.0	0.0	0.0	0.041667929	0.2
17	0.000316	0.000316	0.000316	0.0	0.0	0.0	0.0	0.0	0.0	0.0	0.0	0.0	0.0	0.0	0.0	0.1	0.1	0.1	0.0	0.0	0.0	0.0	0.0	0.0	0.0	0.0	0.0	0.0	0.0	0.0	0.0	0.0	0.0	0	0	1.0	1.0	1.0	0.0	0.0	0.0	0.028283059	0.2
18	0.000316	0.000316	0.000316	0.0	0.0	0.0	0.0	0.0	0.0	0.0	0.0	0.0	0.0	0.0	0.0	0.316227766	0.316227766	0.316227766	0.0	0.0	0.0	0.0	0.0	0.0	0.0	0.0	0.0	0.0	0.0	0.0	0.0	0.0	0.0	0	0	1.0	1.0	1.0	0.0	0.0	0.0	0.022956478	0.2
19	0.000316	0.000316	0.000316	0.0	0.0	0.0	0.0	0.0	0.0	0.0	0.0	0.0	0.0	0.0	0.0	1.0	1.0	1.0	0.0	0.0	0.0	0.0	0.0	0.0	0.0	0.0	0.0	0.0	0.0	0.0	0.0	0.0	0.0	0	0	1.0	1.0	1.0	0.0	0.0	0.0	0.021572582	0.2
20	0.001	0.001	0.001	0.0	0.0	0.0	0.0	0.0	0.0	0.0	0.0	0.0	0.0	0.0	0.0	0.0	0.0	0.0	0.0	0.0	0.0	0.0	0.0	0.0	0.0	0.0	0.0	0.0	0.0	0.0	0.0	0.0	0.0	0	0	1.0	1.0	1.0	0.0	0.0	0.0	0.854270165	0.2
21	0.001	0.001	0.001	0.0	0.0	0.0	0.0	0.0	0.0	0.0	0.0	0.0	0.0	0.0	0.0	0.0001	0.0001	0.0001	0.0	0.0	0.0	0.0	0.0	0.0	0.0	0.0	0.0	0.0	0.0	0.0	0.0	0.0	0.0	0	0	1.0	1.0	1.0	0.0	0.0	0.0	0.807302029	0.2
22	0.001	0.001	0.001	0.0	0.0	0.0	0.0	0.0	0.0	0.0	0.0	0.0	0.0	0.0	0.0	0.000316228	0.000316228	0.000316228	0.0	0.0	0.0	0.0	0.0	0.0	0.0	0.0	0.0	0.0	0.0	0.0	0.0	0.0	0.0	0	0	1.0	1.0	1.0	0.0	0.0	0.0	0.8267225	0.2
23	0.001	0.001	0.001	0.0	0.0	0.0	0.0	0.0	0.0	0.0	0.0	0.0	0.0	0.0	0.0	0.001	0.001	0.001	0.0	0.0	0.0	0.0	0.0	0.0	0.0	0.0	0.0	0.0	0.0	0.0	0.0	0.0	0.0	0	0	1.0	1.0	1.0	0.0	0.0	0.0	0.652269121	0.2
24	0.001	0.001	0.001	0.0	0.0	0.0	0.0	0.0	0.0	0.0	0.0	0.0	0.0	0.0	0.0	0.003162278	0.003162278	0.003162278	0.0	0.0	0.0	0.0	0.0	0.0	0.0	0.0	0.0	0.0	0.0	0.0	0.0	0.0	0.0	0	0	1.0	1.0	1.0	0.0	0.0	0.0	0.277319959	0.2
25	0.001	0.001	0.001	0.0	0.0	0.0	0.0	0.0	0.0	0.0	0.0	0.0	0.0	0.0	0.0	0.01	0.01	0.01	0.0	0.0	0.0	0.0	0.0	0.0	0.0	0.0	0.0	0.0	0.0	0.0	0.0	0.0	0.0	0	0	1.0	1.0	1.0	0.0	0.0	0.0	0.070718434	0.2
26	0.001	0.001	0.001	0.0	0.0	0.0	0.0	0.0	0.0	0.0	0.0	0.0	0.0	0.0	0.0	0.031622777	0.031622777	0.031622777	0.0	0.0	0.0	0.0	0.0	0.0	0.0	0.0	0.0	0.0	0.0	0.0	0.0	0.0	0.0	0	0	1.0	1.0	1.0	0.0	0.0	0.0	0.037273245	0.2
27	0.001	0.001	0.001	0.0	0.0	0.0	0.0	0.0	0.0	0.0	0.0	0.0	0.0	0.0	0.0	0.1	0.1	0.1	0.0	0.0	0.0	0.0	0.0	0.0	0.0	0.0	0.0	0.0	0.0	0.0	0.0	0.0	0.0	0	0	1.0	1.0	1.0	0.0	0.0	0.0	0.026212373	0.2
28	0.001	0.001	0.001	0.0	0.0	0.0	0.0	0.0	0.0	0.0	0.0	0.0	0.0	0.0	0.0	0.316227766	0.316227766	0.316227766	0.0	0.0	0.0	0.0	0.0	0.0	0.0	0.0	0.0	0.0	0.0	0.0	0.0	0.0	0.0	0	0	1.0	1.0	1.0	0.0	0.0	0.0	0.020085284	0.2
29	0.001	0.001	0.001	0.0	0.0	0.0	0.0	0.0	0.0	0.0	0.0	0.0	0.0	0.0	0.0	1.0	1.0	1.0	0.0	0.0	0.0	0.0	0.0	0.0	0.0	0.0	0.0	0.0	0.0	0.0	0.0	0.0	0.0	0	0	1.0	1.0	1.0	0.0	0.0	0.0	0.020061798	0.2
30	0.00316	0.00316	0.00316	0.0	0.0	0.0	0.0	0.0	0.0	0.0	0.0	0.0	0.0	0.0	0.0	0.0	0.0	0.0	0.0	0.0	0.0	0.0	0.0	0.0	0.0	0.0	0.0	0.0	0.0	0.0	0.0	0.0	0.0	0	0	1.0	1.0	1.0	0.0	0.0	0.0	0.761467726	0.2
31	0.00316	0.00316	0.00316	0.0	0.0	0.0	0.0	0.0	0.0	0.0	0.0	0.0	0.0	0.0	0.0	0.0001	0.0001	0.0001	0.0	0.0	0.0	0.0	0.0	0.0	0.0	0.0	0.0	0.0	0.0	0.0	0.0	0.0	0.0	0	0	1.0	1.0	1.0	0.0	0.0	0.0	0.816304515	0.2
32	0.00316	0.00316	0.00316	0.0	0.0	0.0	0.0	0.0	0.0	0.0	0.0	0.0	0.0	0.0	0.0	0.000316228	0.000316228	0.000316228	0.0	0.0	0.0	0.0	0.0	0.0	0.0	0.0	0.0	0.0	0.0	0.0	0.0	0.0	0.0	0	0	1.0	1.0	1.0	0.0	0.0	0.0	0.886608268	0.2
33	0.00316	0.00316	0.00316	0.0	0.0	0.0	0.0	0.0	0.0	0.0	0.0	0.0	0.0	0.0	0.0	0.001	0.001	0.001	0.0	0.0	0.0	0.0	0.0	0.0	0.0	0.0	0.0	0.0	0.0	0.0	0.0	0.0	0.0	0	0	1.0	1.0	1.0	0.0	0.0	0.0	0.555430153	0.2
34	0.00316	0.00316	0.00316	0.0	0.0	0.0	0.0	0.0	0.0	0.0	0.0	0.0	0.0	0.0	0.0	0.003162278	0.003162278	0.003162278	0.0	0.0	0.0	0.0	0.0	0.0	0.0	0.0	0.0	0.0	0.0	0.0	0.0	0.0	0.0	0	0	1.0	1.0	1.0	0.0	0.0	0.0	0.228668136	0.2
35	0.00316	0.00316	0.00316	0.0	0.0	0.0	0.0	0.0	0.0	0.0	0.0	0.0	0.0	0.0	0.0	0.01	0.01	0.01	0.0	0.0	0.0	0.0	0.0	0.0	0.0	0.0	0.0	0.0	0.0	0.0	0.0	0.0	0.0	0	0	1.0	1.0	1.0	0.0	0.0	0.0	0.066426964	0.2
36	0.00316	0.00316	0.00316	0.0	0.0	0.0	0.0	0.0	0.0	0.0	0.0	0.0	0.0	0.0	0.0	0.031622777	0.031622777	0.031622777	0.0	0.0	0.0	0.0	0.0	0.0	0.0	0.0	0.0	0.0	0.0	0.0	0.0	0.0	0.0	0	0	1.0	1.0	1.0	0.0	0.0	0.0	0.038167809	0.2
37	0.00316	0.00316	0.00316	0.0	0.0	0.0	0.0	0.0	0.0	0.0	0.0	0.0	0.0	0.0	0.0	0.1	0.1	0.1	0.0	0.0	0.0	0.0	0.0	0.0	0.0	0.0	0.0	0.0	0.0	0.0	0.0	0.0	0.0	0	0	1.0	1.0	1.0	0.0	0.0	0.0	0.025463111	0.2
38	0.00316	0.00316	0.00316	0.0	0.0	0.0	0.0	0.0	0.0	0.0	0.0	0.0	0.0	0.0	0.0	0.316227766	0.316227766	0.316227766	0.0	0.0	0.0	0.0	0.0	0.0	0.0	0.0	0.0	0.0	0.0	0.0	0.0	0.0	0.0	0	0	1.0	1.0	1.0	0.0	0.0	0.0	0.02058211	0.2
39	0.00316	0.00316	0.00316	0.0	0.0	0.0	0.0	0.0	0.0	0.0	0.0	0.0	0.0	0.0	0.0	1.0	1.0	1.0	0.0	0.0	0.0	0.0	0.0	0.0	0.0	0.0	0.0	0.0	0.0	0.0	0.0	0.0	0.0	0	0	1.0	1.0	1.0	0.0	0.0	0.0	0.019623697	0.2
40	0.01	0.01	0.01	0.0	0.0	0.0	0.0	0.0	0.0	0.0	0.0	0.0	0.0	0.0	0.0	0.0	0.0	0.0	0.0	0.0	0.0	0.0	0.0	0.0	0.0	0.0	0.0	0.0	0.0	0.0	0.0	0.0	0.0	0	0	1.0	1.0	1.0	0.0	0.0	0.0	0.697407555	0.2
41	0.01	0.01	0.01	0.0	0.0	0.0	0.0	0.0	0.0	0.0	0.0	0.0	0.0	0.0	0.0	0.0001	0.0001	0.0001	0.0	0.0	0.0	0.0	0.0	0.0	0.0	0.0	0.0	0.0	0.0	0.0	0.0	0.0	0.0	0	0	1.0	1.0	1.0	0.0	0.0	0.0	0.718932984	0.2
42	0.01	0.01	0.01	0.0	0.0	0.0	0.0	0.0	0.0	0.0	0.0	0.0	0.0	0.0	0.0	0.000316228	0.000316228	0.000316228	0.0	0.0	0.0	0.0	0.0	0.0	0.0	0.0	0.0	0.0	0.0	0.0	0.0	0.0	0.0	0	0	1.0	1.0	1.0	0.0	0.0	0.0	0.751537741	0.2
43	0.01	0.01	0.01	0.0	0.0	0.0	0.0	0.0	0.0	0.0	0.0	0.0	0.0	0.0	0.0	0.001	0.001	0.001	0.0	0.0	0.0	0.0	0.0	0.0	0.0	0.0	0.0	0.0	0.0	0.0	0.0	0.0	0.0	0	0	1.0	1.0	1.0	0.0	0.0	0.0	0.525003557	0.2
44	0.01	0.01	0.01	0.0	0.0	0.0	0.0	0.0	0.0	0.0	0.0	0.0	0.0	0.0	0.0	0.003162278	0.003162278	0.003162278	0.0	0.0	0.0	0.0	0.0	0.0	0.0	0.0	0.0	0.0	0.0	0.0	0.0	0.0	0.0	0	0	1.0	1.0	1.0	0.0	0.0	0.0	0.206892707	0.2
45	0.01	0.01	0.01	0.0	0.0	0.0	0.0	0.0	0.0	0.0	0.0	0.0	0.0	0.0	0.0	0.01	0.01	0.01	0.0	0.0	0.0	0.0	0.0	0.0	0.0	0.0	0.0	0.0	0.0	0.0	0.0	0.0	0.0	0	0	1.0	1.0	1.0	0.0	0.0	0.0	0.063643965	0.2
46	0.01	0.01	0.01	0.0	0.0	0.0	0.0	0.0	0.0	0.0	0.0	0.0	0.0	0.0	0.0	0.031622777	0.031622777	0.031622777	0.0	0.0	0.0	0.0	0.0	0.0	0.0	0.0	0.0	0.0	0.0	0.0	0.0	0.0	0.0	0	0	1.0	1.0	1.0	0.0	0.0	0.0	0.036638002	0.2
47	0.01	0.01	0.01	0.0	0.0	0.0	0.0	0.0	0.0	0.0	0.0	0.0	0.0	0.0	0.0	0.1	0.1	0.1	0.0	0.0	0.0	0.0	0.0	0.0	0.0	0.0	0.0	0.0	0.0	0.0	0.0	0.0	0.0	0	0	1.0	1.0	1.0	0.0	0.0	0.0	0.025788666	0.2
48	0.01	0.01	0.01	0.0	0.0	0.0	0.0	0.0	0.0	0.0	0.0	0.0	0.0	0.0	0.0	0.316227766	0.316227766	0.316227766	0.0	0.0	0.0	0.0	0.0	0.0	0.0	0.0	0.0	0.0	0.0	0.0	0.0	0.0	0.0	0	0	1.0	1.0	1.0	0.0	0.0	0.0	0.020135953	0.2
49	0.01	0.01	0.01	0.0	0.0	0.0	0.0	0.0	0.0	0.0	0.0	0.0	0.0	0.0	0.0	1.0	1.0	1.0	0.0	0.0	0.0	0.0	0.0	0.0	0.0	0.0	0.0	0.0	0.0	0.0	0.0	0.0	0.0	0	0	1.0	1.0	1.0	0.0	0.0	0.0	0.020321592	0.2
50	0.0316	0.0316	0.0316	0.0	0.0	0.0	0.0	0.0	0.0	0.0	0.0	0.0	0.0	0.0	0.0	0.0	0.0	0.0	0.0	0.0	0.0	0.0	0.0	0.0	0.0	0.0	0.0	0.0	0.0	0.0	0.0	0.0	0.0	0	0	1.0	1.0	1.0	0.0	0.0	0.0	0.48468972	0.2
51	0.0316	0.0316	0.0316	0.0	0.0	0.0	0.0	0.0	0.0	0.0	0.0	0.0	0.0	0.0	0.0	0.0001	0.0001	0.0001	0.0	0.0	0.0	0.0	0.0	0.0	0.0	0.0	0.0	0.0	0.0	0.0	0.0	0.0	0.0	0	0	1.0	1.0	1.0	0.0	0.0	0.0	0.569618203	0.2
52	0.0316	0.0316	0.0316	0.0	0.0	0.0	0.0	0.0	0.0	0.0	0.0	0.0	0.0	0.0	0.0	0.000316228	0.000316228	0.000316228	0.0	0.0	0.0	0.0	0.0	0.0	0.0	0.0	0.0	0.0	0.0	0.0	0.0	0.0	0.0	0	0	1.0	1.0	1.0	0.0	0.0	0.0	0.577922433	0.2
53	0.0316	0.0316	0.0316	0.0	0.0	0.0	0.0	0.0	0.0	0.0	0.0	0.0	0.0	0.0	0.0	0.001	0.001	0.001	0.0	0.0	0.0	0.0	0.0	0.0	0.0	0.0	0.0	0.0	0.0	0.0	0.0	0.0	0.0	0	0	1.0	1.0	1.0	0.0	0.0	0.0	0.356562029	0.2
54	0.0316	0.0316	0.0316	0.0	0.0	0.0	0.0	0.0	0.0	0.0	0.0	0.0	0.0	0.0	0.0	0.003162278	0.003162278	0.003162278	0.0	0.0	0.0	0.0	0.0	0.0	0.0	0.0	0.0	0.0	0.0	0.0	0.0	0.0	0.0	0	0	1.0	1.0	1.0	0.0	0.0	0.0	0.142356397	0.2
55	0.0316	0.0316	0.0316	0.0	0.0	0.0	0.0	0.0	0.0	0.0	0.0	0.0	0.0	0.0	0.0	0.01	0.01	0.01	0.0	0.0	0.0	0.0	0.0	0.0	0.0	0.0	0.0	0.0	0.0	0.0	0.0	0.0	0.0	0	0	1.0	1.0	1.0	0.0	0.0	0.0	0.053166108	0.2
56	0.0316	0.0316	0.0316	0.0	0.0	0.0	0.0	0.0	0.0	0.0	0.0	0.0	0.0	0.0	0.0	0.031622777	0.031622777	0.031622777	0.0	0.0	0.0	0.0	0.0	0.0	0.0	0.0	0.0	0.0	0.0	0.0	0.0	0.0	0.0	0	0	1.0	1.0	1.0	0.0	0.0	0.0	0.033807958	0.2
57	0.0316	0.0316	0.0316	0.0	0.0	0.0	0.0	0.0	0.0	0.0	0.0	0.0	0.0	0.0	0.0	0.1	0.1	0.1	0.0	0.0	0.0	0.0	0.0	0.0	0.0	0.0	0.0	0.0	0.0	0.0	0.0	0.0	0.0	0	0	1.0	1.0	1.0	0.0	0.0	0.0	0.024783031	0.2
58	0.0316	0.0316	0.0316	0.0	0.0	0.0	0.0	0.0	0.0	0.0	0.0	0.0	0.0	0.0	0.0	0.316227766	0.316227766	0.316227766	0.0	0.0	0.0	0.0	0.0	0.0	0.0	0.0	0.0	0.0	0.0	0.0	0.0	0.0	0.0	0	0	1.0	1.0	1.0	0.0	0.0	0.0	0.020521713	0.2
59	0.0316	0.0316	0.0316	0.0	0.0	0.0	0.0	0.0	0.0	0.0	0.0	0.0	0.0	0.0	0.0	1.0	1.0	1.0	0.0	0.0	0.0	0.0	0.0	0.0	0.0	0.0	0.0	0.0	0.0	0.0	0.0	0.0	0.0	0	0	1.0	1.0	1.0	0.0	0.0	0.0	0.019695337	0.2
60	0.1	0.1	0.1	0.0	0.0	0.0	0.0	0.0	0.0	0.0	0.0	0.0	0.0	0.0	0.0	0.0	0.0	0.0	0.0	0.0	0.0	0.0	0.0	0.0	0.0	0.0	0.0	0.0	0.0	0.0	0.0	0.0	0.0	0	0	1.0	1.0	1.0	0.0	0.0	0.0	0.315729122	0.2
61	0.1	0.1	0.1	0.0	0.0	0.0	0.0	0.0	0.0	0.0	0.0	0.0	0.0	0.0	0.0	0.0001	0.0001	0.0001	0.0	0.0	0.0	0.0	0.0	0.0	0.0	0.0	0.0	0.0	0.0	0.0	0.0	0.0	0.0	0	0	1.0	1.0	1.0	0.0	0.0	0.0	0.28592198	0.2
62	0.1	0.1	0.1	0.0	0.0	0.0	0.0	0.0	0.0	0.0	0.0	0.0	0.0	0.0	0.0	0.000316228	0.000316228	0.000316228	0.0	0.0	0.0	0.0	0.0	0.0	0.0	0.0	0.0	0.0	0.0	0.0	0.0	0.0	0.0	0	0	1.0	1.0	1.0	0.0	0.0	0.0	0.274331283	0.2
63	0.1	0.1	0.1	0.0	0.0	0.0	0.0	0.0	0.0	0.0	0.0	0.0	0.0	0.0	0.0	0.001	0.001	0.001	0.0	0.0	0.0	0.0	0.0	0.0	0.0	0.0	0.0	0.0	0.0	0.0	0.0	0.0	0.0	0	0	1.0	1.0	1.0	0.0	0.0	0.0	0.161360873	0.2
64	0.1	0.1	0.1	0.0	0.0	0.0	0.0	0.0	0.0	0.0	0.0	0.0	0.0	0.0	0.0	0.003162278	0.003162278	0.003162278	0.0	0.0	0.0	0.0	0.0	0.0	0.0	0.0	0.0	0.0	0.0	0.0	0.0	0.0	0.0	0	0	1.0	1.0	1.0	0.0	0.0	0.0	0.075809214	0.2
65	0.1	0.1	0.1	0.0	0.0	0.0	0.0	0.0	0.0	0.0	0.0	0.0	0.0	0.0	0.0	0.01	0.01	0.01	0.0	0.0	0.0	0.0	0.0	0.0	0.0	0.0	0.0	0.0	0.0	0.0	0.0	0.0	0.0	0	0	1.0	1.0	1.0	0.0	0.0	0.0	0.042770978	0.2
66	0.1	0.1	0.1	0.0	0.0	0.0	0.0	0.0	0.0	0.0	0.0	0.0	0.0	0.0	0.0	0.031622777	0.031622777	0.031622777	0.0	0.0	0.0	0.0	0.0	0.0	0.0	0.0	0.0	0.0	0.0	0.0	0.0	0.0	0.0	0	0	1.0	1.0	1.0	0.0	0.0	0.0	0.030561805	0.2
67	0.1	0.1	0.1	0.0	0.0	0.0	0.0	0.0	0.0	0.0	0.0	0.0	0.0	0.0	0.0	0.1	0.1	0.1	0.0	0.0	0.0	0.0	0.0	0.0	0.0	0.0	0.0	0.0	0.0	0.0	0.0	0.0	0.0	0	0	1.0	1.0	1.0	0.0	0.0	0.0	0.022628148	0.2
68	0.1	0.1	0.1	0.0	0.0	0.0	0.0	0.0	0.0	0.0	0.0	0.0	0.0	0.0	0.0	0.316227766	0.316227766	0.316227766	0.0	0.0	0.0	0.0	0.0	0.0	0.0	0.0	0.0	0.0	0.0	0.0	0.0	0.0	0.0	0	0	1.0	1.0	1.0	0.0	0.0	0.0	0.020700047	0.2
69	0.1	0.1	0.1	0.0	0.0	0.0	0.0	0.0	0.0	0.0	0.0	0.0	0.0	0.0	0.0	1.0	1.0	1.0	0.0	0.0	0.0	0.0	0.0	0.0	0.0	0.0	0.0	0.0	0.0	0.0	0.0	0.0	0.0	0	0	1.0	1.0	1.0	0.0	0.0	0.0	0.019782972	0.2
70	0.316227766	0.316227766	0.316227766	0.0	0.0	0.0	0.0	0.0	0.0	0.0	0.0	0.0	0.0	0.0	0.0	0.0	0.0	0.0	0.0	0.0	0.0	0.0	0.0	0.0	0.0	0.0	0.0	0.0	0.0	0.0	0.0	0.0	0.0	0	0	1.0	1.0	1.0	0.0	0.0	0.0	0.106982672	0.2
71	0.316227766	0.316227766	0.316227766	0.0	0.0	0.0	0.0	0.0	0.0	0.0	0.0	0.0	0.0	0.0	0.0	0.0001	0.0001	0.0001	0.0	0.0	0.0	0.0	0.0	0.0	0.0	0.0	0.0	0.0	0.0	0.0	0.0	0.0	0.0	0	0	1.0	1.0	1.0	0.0	0.0	0.0	0.09160867	0.2
72	0.316227766	0.316227766	0.316227766	0.0	0.0	0.0	0.0	0.0	0.0	0.0	0.0	0.0	0.0	0.0	0.0	0.000316228	0.000316228	0.000316228	0.0	0.0	0.0	0.0	0.0	0.0	0.0	0.0	0.0	0.0	0.0	0.0	0.0	0.0	0.0	0	0	1.0	1.0	1.0	0.0	0.0	0.0	0.100420715	0.2
73	0.316227766	0.316227766	0.316227766	0.0	0.0	0.0	0.0	0.0	0.0	0.0	0.0	0.0	0.0	0.0	0.0	0.001	0.001	0.001	0.0	0.0	0.0	0.0	0.0	0.0	0.0	0.0	0.0	0.0	0.0	0.0	0.0	0.0	0.0	0	0	1.0	1.0	1.0	0.0	0.0	0.0	0.071489121	0.2
74	0.316227766	0.316227766	0.316227766	0.0	0.0	0.0	0.0	0.0	0.0	0.0	0.0	0.0	0.0	0.0	0.0	0.003162278	0.003162278	0.003162278	0.0	0.0	0.0	0.0	0.0	0.0	0.0	0.0	0.0	0.0	0.0	0.0	0.0	0.0	0.0	0	0	1.0	1.0	1.0	0.0	0.0	0.0	0.045813035	0.2
75	0.316227766	0.316227766	0.316227766	0.0	0.0	0.0	0.0	0.0	0.0	0.0	0.0	0.0	0.0	0.0	0.0	0.01	0.01	0.01	0.0	0.0	0.0	0.0	0.0	0.0	0.0	0.0	0.0	0.0	0.0	0.0	0.0	0.0	0.0	0	0	1.0	1.0	1.0	0.0	0.0	0.0	0.03517428	0.2
76	0.316227766	0.316227766	0.316227766	0.0	0.0	0.0	0.0	0.0	0.0	0.0	0.0	0.0	0.0	0.0	0.0	0.031622777	0.031622777	0.031622777	0.0	0.0	0.0	0.0	0.0	0.0	0.0	0.0	0.0	0.0	0.0	0.0	0.0	0.0	0.0	0	0	1.0	1.0	1.0	0.0	0.0	0.0	0.027141675	0.2
77	0.316227766	0.316227766	0.316227766	0.0	0.0	0.0	0.0	0.0	0.0	0.0	0.0	0.0	0.0	0.0	0.0	0.1	0.1	0.1	0.0	0.0	0.0	0.0	0.0	0.0	0.0	0.0	0.0	0.0	0.0	0.0	0.0	0.0	0.0	0	0	1.0	1.0	1.0	0.0	0.0	0.0	0.021648018	0.2
78	0.316227766	0.316227766	0.316227766	0.0	0.0	0.0	0.0	0.0	0.0	0.0	0.0	0.0	0.0	0.0	0.0	0.316227766	0.316227766	0.316227766	0.0	0.0	0.0	0.0	0.0	0.0	0.0	0.0	0.0	0.0	0.0	0.0	0.0	0.0	0.0	0	0	1.0	1.0	1.0	0.0	0.0	0.0	0.019707513	0.2
79	0.316227766	0.316227766	0.316227766	0.0	0.0	0.0	0.0	0.0	0.0	0.0	0.0	0.0	0.0	0.0	0.0	1.0	1.0	1.0	0.0	0.0	0.0	0.0	0.0	0.0	0.0	0.0	0.0	0.0	0.0	0.0	0.0	0.0	0.0	0	0	1.0	1.0	1.0	0.0	0.0	0.0	0.018959168	0.2
80	1.0	1.0	1.0	0.0	0.0	0.0	0.0	0.0	0.0	0.0	0.0	0.0	0.0	0.0	0.0	0.0	0.0	0.0	0.0	0.0	0.0	0.0	0.0	0.0	0.0	0.0	0.0	0.0	0.0	0.0	0.0	0.0	0.0	0	0	1.0	1.0	1.0	0.0	0.0	0.0	0.05422337	0.2
81	1.0	1.0	1.0	0.0	0.0	0.0	0.0	0.0	0.0	0.0	0.0	0.0	0.0	0.0	0.0	0.0001	0.0001	0.0001	0.0	0.0	0.0	0.0	0.0	0.0	0.0	0.0	0.0	0.0	0.0	0.0	0.0	0.0	0.0	0	0	1.0	1.0	1.0	0.0	0.0	0.0	0.055383592	0.2
82	1.0	1.0	1.0	0.0	0.0	0.0	0.0	0.0	0.0	0.0	0.0	0.0	0.0	0.0	0.0	0.000316228	0.000316228	0.000316228	0.0	0.0	0.0	0.0	0.0	0.0	0.0	0.0	0.0	0.0	0.0	0.0	0.0	0.0	0.0	0	0	1.0	1.0	1.0	0.0	0.0	0.0	0.056584014	0.2
83	1.0	1.0	1.0	0.0	0.0	0.0	0.0	0.0	0.0	0.0	0.0	0.0	0.0	0.0	0.0	0.001	0.001	0.001	0.0	0.0	0.0	0.0	0.0	0.0	0.0	0.0	0.0	0.0	0.0	0.0	0.0	0.0	0.0	0	0	1.0	1.0	1.0	0.0	0.0	0.0	0.05072252	0.2
84	1.0	1.0	1.0	0.0	0.0	0.0	0.0	0.0	0.0	0.0	0.0	0.0	0.0	0.0	0.0	0.003162278	0.003162278	0.003162278	0.0	0.0	0.0	0.0	0.0	0.0	0.0	0.0	0.0	0.0	0.0	0.0	0.0	0.0	0.0	0	0	1.0	1.0	1.0	0.0	0.0	0.0	0.038869492	0.2
85	1.0	1.0	1.0	0.0	0.0	0.0	0.0	0.0	0.0	0.0	0.0	0.0	0.0	0.0	0.0	0.01	0.01	0.01	0.0	0.0	0.0	0.0	0.0	0.0	0.0	0.0	0.0	0.0	0.0	0.0	0.0	0.0	0.0	0	0	1.0	1.0	1.0	0.0	0.0	0.0	0.032291596	0.2
86	1.0	1.0	1.0	0.0	0.0	0.0	0.0	0.0	0.0	0.0	0.0	0.0	0.0	0.0	0.0	0.031622777	0.031622777	0.031622777	0.0	0.0	0.0	0.0	0.0	0.0	0.0	0.0	0.0	0.0	0.0	0.0	0.0	0.0	0.0	0	0	1.0	1.0	1.0	0.0	0.0	0.0	0.025171596	0.2
87	1.0	1.0	1.0	0.0	0.0	0.0	0.0	0.0	0.0	0.0	0.0	0.0	0.0	0.0	0.0	0.1	0.1	0.1	0.0	0.0	0.0	0.0	0.0	0.0	0.0	0.0	0.0	0.0	0.0	0.0	0.0	0.0	0.0	0	0	1.0	1.0	1.0	0.0	0.0	0.0	0.02015599	0.2
88	1.0	1.0	1.0	0.0	0.0	0.0	0.0	0.0	0.0	0.0	0.0	0.0	0.0	0.0	0.0	0.316227766	0.316227766	0.316227766	0.0	0.0	0.0	0.0	0.0	0.0	0.0	0.0	0.0	0.0	0.0	0.0	0.0	0.0	0.0	0	0	1.0	1.0	1.0	0.0	0.0	0.0	0.019030763	0.2
89	1.0	1.0	1.0	0.0	0.0	0.0	0.0	0.0	0.0	0.0	0.0	0.0	0.0	0.0	0.0	1.0	1.0	1.0	0.0	0.0	0.0	0.0	0.0	0.0	0.0	0.0	0.0	0.0	0.0	0.0	0.0	0.0	0.0	0	0	1.0	1.0	1.0	0.0	0.0	0.0	0.018618058	0.2
90	3.16	3.16	3.16	0.0	0.0	0.0	0.0	0.0	0.0	0.0	0.0	0.0	0.0	0.0	0.0	0.0	0.0	0.0	0.0	0.0	0.0	0.0	0.0	0.0	0.0	0.0	0.0	0.0	0.0	0.0	0.0	0.0	0.0	0	0	1.0	1.0	1.0	0.0	0.0	0.0	0.046880316	0.2
91	3.16	3.16	3.16	0.0	0.0	0.0	0.0	0.0	0.0	0.0	0.0	0.0	0.0	0.0	0.0	0.0001	0.0001	0.0001	0.0	0.0	0.0	0.0	0.0	0.0	0.0	0.0	0.0	0.0	0.0	0.0	0.0	0.0	0.0	0	0	1.0	1.0	1.0	0.0	0.0	0.0	0.045748945	0.2
92	3.16	3.16	3.16	0.0	0.0	0.0	0.0	0.0	0.0	0.0	0.0	0.0	0.0	0.0	0.0	0.000316228	0.000316228	0.000316228	0.0	0.0	0.0	0.0	0.0	0.0	0.0	0.0	0.0	0.0	0.0	0.0	0.0	0.0	0.0	0	0	1.0	1.0	1.0	0.0	0.0	0.0	0.048516264	0.2
93	3.16	3.16	3.16	0.0	0.0	0.0	0.0	0.0	0.0	0.0	0.0	0.0	0.0	0.0	0.0	0.001	0.001	0.001	0.0	0.0	0.0	0.0	0.0	0.0	0.0	0.0	0.0	0.0	0.0	0.0	0.0	0.0	0.0	0	0	1.0	1.0	1.0	0.0	0.0	0.0	0.044021122	0.2
94	3.16	3.16	3.16	0.0	0.0	0.0	0.0	0.0	0.0	0.0	0.0	0.0	0.0	0.0	0.0	0.003162278	0.003162278	0.003162278	0.0	0.0	0.0	0.0	0.0	0.0	0.0	0.0	0.0	0.0	0.0	0.0	0.0	0.0	0.0	0	0	1.0	1.0	1.0	0.0	0.0	0.0	0.038003754	0.2
95	3.16	3.16	3.16	0.0	0.0	0.0	0.0	0.0	0.0	0.0	0.0	0.0	0.0	0.0	0.0	0.01	0.01	0.01	0.0	0.0	0.0	0.0	0.0	0.0	0.0	0.0	0.0	0.0	0.0	0.0	0.0	0.0	0.0	0	0	1.0	1.0	1.0	0.0	0.0	0.0	0.02928349	0.2
96	3.16	3.16	3.16	0.0	0.0	0.0	0.0	0.0	0.0	0.0	0.0	0.0	0.0	0.0	0.0	0.031622777	0.031622777	0.031622777	0.0	0.0	0.0	0.0	0.0	0.0	0.0	0.0	0.0	0.0	0.0	0.0	0.0	0.0	0.0	0	0	1.0	1.0	1.0	0.0	0.0	0.0	0.023285515	0.2
97	3.16	3.16	3.16	0.0	0.0	0.0	0.0	0.0	0.0	0.0	0.0	0.0	0.0	0.0	0.0	0.1	0.1	0.1	0.0	0.0	0.0	0.0	0.0	0.0	0.0	0.0	0.0	0.0	0.0	0.0	0.0	0.0	0.0	0	0	1.0	1.0	1.0	0.0	0.0	0.0	0.019985853	0.2
98	3.16	3.16	3.16	0.0	0.0	0.0	0.0	0.0	0.0	0.0	0.0	0.0	0.0	0.0	0.0	0.316227766	0.316227766	0.316227766	0.0	0.0	0.0	0.0	0.0	0.0	0.0	0.0	0.0	0.0	0.0	0.0	0.0	0.0	0.0	0	0	1.0	1.0	1.0	0.0	0.0	0.0	0.019050786	0.2
99	3.16	3.16	3.16	0.0	0.0	0.0	0.0	0.0	0.0	0.0	0.0	0.0	0.0	0.0	0.0	1.0	1.0	1.0	0.0	0.0	0.0	0.0	0.0	0.0	0.0	0.0	0.0	0.0	0.0	0.0	0.0	0.0	0.0	0	0	1.0	1.0	1.0	0.0	0.0	0.0	0.018822091	0.2
100	10.0	10.0	10.0	0.0	0.0	0.0	0.0	0.0	0.0	0.0	0.0	0.0	0.0	0.0	0.0	0.0	0.0	0.0	0.0	0.0	0.0	0.0	0.0	0.0	0.0	0.0	0.0	0.0	0.0	0.0	0.0	0.0	0.0	0	0	1.0	1.0	1.0	0.0	0.0	0.0	0.037663682	0.2
101	10.0	10.0	10.0	0.0	0.0	0.0	0.0	0.0	0.0	0.0	0.0	0.0	0.0	0.0	0.0	0.0001	0.0001	0.0001	0.0	0.0	0.0	0.0	0.0	0.0	0.0	0.0	0.0	0.0	0.0	0.0	0.0	0.0	0.0	0	0	1.0	1.0	1.0	0.0	0.0	0.0	0.038774306	0.2
102	10.0	10.0	10.0	0.0	0.0	0.0	0.0	0.0	0.0	0.0	0.0	0.0	0.0	0.0	0.0	0.000316228	0.000316228	0.000316228	0.0	0.0	0.0	0.0	0.0	0.0	0.0	0.0	0.0	0.0	0.0	0.0	0.0	0.0	0.0	0	0	1.0	1.0	1.0	0.0	0.0	0.0	0.035688852	0.2
103	10.0	10.0	10.0	0.0	0.0	0.0	0.0	0.0	0.0	0.0	0.0	0.0	0.0	0.0	0.0	0.001	0.001	0.001	0.0	0.0	0.0	0.0	0.0	0.0	0.0	0.0	0.0	0.0	0.0	0.0	0.0	0.0	0.0	0	0	1.0	1.0	1.0	0.0	0.0	0.0	0.035074193	0.2
104	10.0	10.0	10.0	0.0	0.0	0.0	0.0	0.0	0.0	0.0	0.0	0.0	0.0	0.0	0.0	0.003162278	0.003162278	0.003162278	0.0	0.0	0.0	0.0	0.0	0.0	0.0	0.0	0.0	0.0	0.0	0.0	0.0	0.0	0.0	0	0	1.0	1.0	1.0	0.0	0.0	0.0	0.030693444	0.2
105	10.0	10.0	10.0	0.0	0.0	0.0	0.0	0.0	0.0	0.0	0.0	0.0	0.0	0.0	0.0	0.01	0.01	0.01	0.0	0.0	0.0	0.0	0.0	0.0	0.0	0.0	0.0	0.0	0.0	0.0	0.0	0.0	0.0	0	0	1.0	1.0	1.0	0.0	0.0	0.0	0.023747772	0.2
106	10.0	10.0	10.0	0.0	0.0	0.0	0.0	0.0	0.0	0.0	0.0	0.0	0.0	0.0	0.0	0.031622777	0.031622777	0.031622777	0.0	0.0	0.0	0.0	0.0	0.0	0.0	0.0	0.0	0.0	0.0	0.0	0.0	0.0	0.0	0	0	1.0	1.0	1.0	0.0	0.0	0.0	0.021887255	0.2
107	10.0	10.0	10.0	0.0	0.0	0.0	0.0	0.0	0.0	0.0	0.0	0.0	0.0	0.0	0.0	0.1	0.1	0.1	0.0	0.0	0.0	0.0	0.0	0.0	0.0	0.0	0.0	0.0	0.0	0.0	0.0	0.0	0.0	0	0	1.0	1.0	1.0	0.0	0.0	0.0	0.019938316	0.2
108	10.0	10.0	10.0	0.0	0.0	0.0	0.0	0.0	0.0	0.0	0.0	0.0	0.0	0.0	0.0	0.316227766	0.316227766	0.316227766	0.0	0.0	0.0	0.0	0.0	0.0	0.0	0.0	0.0	0.0	0.0	0.0	0.0	0.0	0.0	0	0	1.0	1.0	1.0	0.0	0.0	0.0	0.019001716	0.2
109	10.0	10.0	10.0	0.0	0.0	0.0	0.0	0.0	0.0	0.0	0.0	0.0	0.0	0.0	0.0	1.0	1.0	1.0	0.0	0.0	0.0	0.0	0.0	0.0	0.0	0.0	0.0	0.0	0.0	0.0	0.0	0.0	0.0	0	0	1.0	1.0	1.0	0.0	0.0	0.0	0.019307388	0.2
110	0.0	0.0	0.0	0.0	0.0	0.0	0.0	0.0	0.0	0.0	0.0	0.0	0.0	0.0	0.0	0.0	0.0	0.0	0.0	0.0	0.0	0.0	0.0	0.0	0.0	0.0	0.0	0.0	0.0	0.0	0.0	0.0	0.0	0	0	1.0	1.0	1.0	1.0	1.0	1.0	1.319494586	0.2
111	0.0	0.0	0.0	0.0	0.0	0.0	0.0	0.0	0.0	0.0	0.0	0.0	0.0	0.0	0.0	0.0001	0.0001	0.0001	0.0	0.0	0.0	0.0	0.0	0.0	0.0	0.0	0.0	0.0	0.0	0.0	0.0	0.0	0.0	0	0	1.0	1.0	1.0	1.0	1.0	1.0	1.255155735	0.2
112	0.0	0.0	0.0	0.0	0.0	0.0	0.0	0.0	0.0	0.0	0.0	0.0	0.0	0.0	0.0	0.000316228	0.000316228	0.000316228	0.0	0.0	0.0	0.0	0.0	0.0	0.0	0.0	0.0	0.0	0.0	0.0	0.0	0.0	0.0	0	0	1.0	1.0	1.0	1.0	1.0	1.0	1.360833168	0.2
113	0.0	0.0	0.0	0.0	0.0	0.0	0.0	0.0	0.0	0.0	0.0	0.0	0.0	0.0	0.0	0.001	0.001	0.001	0.0	0.0	0.0	0.0	0.0	0.0	0.0	0.0	0.0	0.0	0.0	0.0	0.0	0.0	0.0	0	0	1.0	1.0	1.0	1.0	1.0	1.0	1.233320826	0.2
114	0.0	0.0	0.0	0.0	0.0	0.0	0.0	0.0	0.0	0.0	0.0	0.0	0.0	0.0	0.0	0.003162278	0.003162278	0.003162278	0.0	0.0	0.0	0.0	0.0	0.0	0.0	0.0	0.0	0.0	0.0	0.0	0.0	0.0	0.0	0	0	1.0	1.0	1.0	1.0	1.0	1.0	1.108967284	0.2
115	0.0	0.0	0.0	0.0	0.0	0.0	0.0	0.0	0.0	0.0	0.0	0.0	0.0	0.0	0.0	0.01	0.01	0.01	0.0	0.0	0.0	0.0	0.0	0.0	0.0	0.0	0.0	0.0	0.0	0.0	0.0	0.0	0.0	0	0	1.0	1.0	1.0	1.0	1.0	1.0	1.027163854	0.2
116	0.0	0.0	0.0	0.0	0.0	0.0	0.0	0.0	0.0	0.0	0.0	0.0	0.0	0.0	0.0	0.031622777	0.031622777	0.031622777	0.0	0.0	0.0	0.0	0.0	0.0	0.0	0.0	0.0	0.0	0.0	0.0	0.0	0.0	0.0	0	0	1.0	1.0	1.0	1.0	1.0	1.0	0.769106715	0.2
117	0.0	0.0	0.0	0.0	0.0	0.0	0.0	0.0	0.0	0.0	0.0	0.0	0.0	0.0	0.0	0.1	0.1	0.1	0.0	0.0	0.0	0.0	0.0	0.0	0.0	0.0	0.0	0.0	0.0	0.0	0.0	0.0	0.0	0	0	1.0	1.0	1.0	1.0	1.0	1.0	0.290412615	0.2
118	0.0	0.0	0.0	0.0	0.0	0.0	0.0	0.0	0.0	0.0	0.0	0.0	0.0	0.0	0.0	0.316227766	0.316227766	0.316227766	0.0	0.0	0.0	0.0	0.0	0.0	0.0	0.0	0.0	0.0	0.0	0.0	0.0	0.0	0.0	0	0	1.0	1.0	1.0	1.0	1.0	1.0	0.067507991	0.2
119	0.0	0.0	0.0	0.0	0.0	0.0	0.0	0.0	0.0	0.0	0.0	0.0	0.0	0.0	0.0	1.0	1.0	1.0	0.0	0.0	0.0	0.0	0.0	0.0	0.0	0.0	0.0	0.0	0.0	0.0	0.0	0.0	0.0	0	0	1.0	1.0	1.0	1.0	1.0	1.0	0.02636963	0.2
120	0.000316	0.000316	0.000316	0.0	0.0	0.0	0.0	0.0	0.0	0.0	0.0	0.0	0.0	0.0	0.0	0.0	0.0	0.0	0.0	0.0	0.0	0.0	0.0	0.0	0.0	0.0	0.0	0.0	0.0	0.0	0.0	0.0	0.0	0	0	1.0	1.0	1.0	1.0	1.0	1.0	1.230302796	0.2
121	0.000316	0.000316	0.000316	0.0	0.0	0.0	0.0	0.0	0.0	0.0	0.0	0.0	0.0	0.0	0.0	0.0001	0.0001	0.0001	0.0	0.0	0.0	0.0	0.0	0.0	0.0	0.0	0.0	0.0	0.0	0.0	0.0	0.0	0.0	0	0	1.0	1.0	1.0	1.0	1.0	1.0	1.241112123	0.2
122	0.000316	0.000316	0.000316	0.0	0.0	0.0	0.0	0.0	0.0	0.0	0.0	0.0	0.0	0.0	0.0	0.000316228	0.000316228	0.000316228	0.0	0.0	0.0	0.0	0.0	0.0	0.0	0.0	0.0	0.0	0.0	0.0	0.0	0.0	0.0	0	0	1.0	1.0	1.0	1.0	1.0	1.0	1.301996357	0.2
123	0.000316	0.000316	0.000316	0.0	0.0	0.0	0.0	0.0	0.0	0.0	0.0	0.0	0.0	0.0	0.0	0.001	0.001	0.001	0.0	0.0	0.0	0.0	0.0	0.0	0.0	0.0	0.0	0.0	0.0	0.0	0.0	0.0	0.0	0	0	1.0	1.0	1.0	1.0	1.0	1.0	1.219970032	0.2
124	0.000316	0.000316	0.000316	0.0	0.0	0.0	0.0	0.0	0.0	0.0	0.0	0.0	0.0	0.0	0.0	0.003162278	0.003162278	0.003162278	0.0	0.0	0.0	0.0	0.0	0.0	0.0	0.0	0.0	0.0	0.0	0.0	0.0	0.0	0.0	0	0	1.0	1.0	1.0	1.0	1.0	1.0	1.105137282	0.2
125	0.000316	0.000316	0.000316	0.0	0.0	0.0	0.0	0.0	0.0	0.0	0.0	0.0	0.0	0.0	0.0	0.01	0.01	0.01	0.0	0.0	0.0	0.0	0.0	0.0	0.0	0.0	0.0	0.0	0.0	0.0	0.0	0.0	0.0	0	0	1.0	1.0	1.0	1.0	1.0	1.0	1.058678995	0.2
126	0.000316	0.000316	0.000316	0.0	0.0	0.0	0.0	0.0	0.0	0.0	0.0	0.0	0.0	0.0	0.0	0.031622777	0.031622777	0.031622777	0.0	0.0	0.0	0.0	0.0	0.0	0.0	0.0	0.0	0.0	0.0	0.0	0.0	0.0	0.0	0	0	1.0	1.0	1.0	1.0	1.0	1.0	0.763319962	0.2
127	0.000316	0.000316	0.000316	0.0	0.0	0.0	0.0	0.0	0.0	0.0	0.0	0.0	0.0	0.0	0.0	0.1	0.1	0.1	0.0	0.0	0.0	0.0	0.0	0.0	0.0	0.0	0.0	0.0	0.0	0.0	0.0	0.0	0.0	0	0	1.0	1.0	1.0	1.0	1.0	1.0	0.321977705	0.2
128	0.000316	0.000316	0.000316	0.0	0.0	0.0	0.0	0.0	0.0	0.0	0.0	0.0	0.0	0.0	0.0	0.316227766	0.316227766	0.316227766	0.0	0.0	0.0	0.0	0.0	0.0	0.0	0.0	0.0	0.0	0.0	0.0	0.0	0.0	0.0	0	0	1.0	1.0	1.0	1.0	1.0	1.0	0.073003623	0.2
129	0.000316	0.000316	0.000316	0.0	0.0	0.0	0.0	0.0	0.0	0.0	0.0	0.0	0.0	0.0	0.0	1.0	1.0	1.0	0.0	0.0	0.0	0.0	0.0	0.0	0.0	0.0	0.0	0.0	0.0	0.0	0.0	0.0	0.0	0	0	1.0	1.0	1.0	1.0	1.0	1.0	0.027107699	0.2
130	0.001	0.001	0.001	0.0	0.0	0.0	0.0	0.0	0.0	0.0	0.0	0.0	0.0	0.0	0.0	0.0	0.0	0.0	0.0	0.0	0.0	0.0	0.0	0.0	0.0	0.0	0.0	0.0	0.0	0.0	0.0	0.0	0.0	0	0	1.0	1.0	1.0	1.0	1.0	1.0	1.151596482	0.2
131	0.001	0.001	0.001	0.0	0.0	0.0	0.0	0.0	0.0	0.0	0.0	0.0	0.0	0.0	0.0	0.0001	0.0001	0.0001	0.0	0.0	0.0	0.0	0.0	0.0	0.0	0.0	0.0	0.0	0.0	0.0	0.0	0.0	0.0	0	0	1.0	1.0	1.0	1.0	1.0	1.0	1.208659565	0.2
132	0.001	0.001	0.001	0.0	0.0	0.0	0.0	0.0	0.0	0.0	0.0	0.0	0.0	0.0	0.0	0.000316228	0.000316228	0.000316228	0.0	0.0	0.0	0.0	0.0	0.0	0.0	0.0	0.0	0.0	0.0	0.0	0.0	0.0	0.0	0	0	1.0	1.0	1.0	1.0	1.0	1.0	1.264232828	0.2
133	0.001	0.001	0.001	0.0	0.0	0.0	0.0	0.0	0.0	0.0	0.0	0.0	0.0	0.0	0.0	0.001	0.001	0.001	0.0	0.0	0.0	0.0	0.0	0.0	0.0	0.0	0.0	0.0	0.0	0.0	0.0	0.0	0.0	0	0	1.0	1.0	1.0	1.0	1.0	1.0	1.286238613	0.2
134	0.001	0.001	0.001	0.0	0.0	0.0	0.0	0.0	0.0	0.0	0.0	0.0	0.0	0.0	0.0	0.003162278	0.003162278	0.003162278	0.0	0.0	0.0	0.0	0.0	0.0	0.0	0.0	0.0	0.0	0.0	0.0	0.0	0.0	0.0	0	0	1.0	1.0	1.0	1.0	1.0	1.0	1.152533958	0.2
135	0.001	0.001	0.001	0.0	0.0	0.0	0.0	0.0	0.0	0.0	0.0	0.0	0.0	0.0	0.0	0.01	0.01	0.01	0.0	0.0	0.0	0.0	0.0	0.0	0.0	0.0	0.0	0.0	0.0	0.0	0.0	0.0	0.0	0	0	1.0	1.0	1.0	1.0	1.0	1.0	1.080825612	0.2
136	0.001	0.001	0.001	0.0	0.0	0.0	0.0	0.0	0.0	0.0	0.0	0.0	0.0	0.0	0.0	0.031622777	0.031622777	0.031622777	0.0	0.0	0.0	0.0	0.0	0.0	0.0	0.0	0.0	0.0	0.0	0.0	0.0	0.0	0.0	0	0	1.0	1.0	1.0	1.0	1.0	1.0	0.7606796	0.2
137	0.001	0.001	0.001	0.0	0.0	0.0	0.0	0.0	0.0	0.0	0.0	0.0	0.0	0.0	0.0	0.1	0.1	0.1	0.0	0.0	0.0	0.0	0.0	0.0	0.0	0.0	0.0	0.0	0.0	0.0	0.0	0.0	0.0	0	0	1.0	1.0	1.0	1.0	1.0	1.0	0.326123266	0.2
138	0.001	0.001	0.001	0.0	0.0	0.0	0.0	0.0	0.0	0.0	0.0	0.0	0.0	0.0	0.0	0.316227766	0.316227766	0.316227766	0.0	0.0	0.0	0.0	0.0	0.0	0.0	0.0	0.0	0.0	0.0	0.0	0.0	0.0	0.0	0	0	1.0	1.0	1.0	1.0	1.0	1.0	0.077796094	0.2
139	0.001	0.001	0.001	0.0	0.0	0.0	0.0	0.0	0.0	0.0	0.0	0.0	0.0	0.0	0.0	1.0	1.0	1.0	0.0	0.0	0.0	0.0	0.0	0.0	0.0	0.0	0.0	0.0	0.0	0.0	0.0	0.0	0.0	0	0	1.0	1.0	1.0	1.0	1.0	1.0	0.026930884	0.2
140	0.00316	0.00316	0.00316	0.0	0.0	0.0	0.0	0.0	0.0	0.0	0.0	0.0	0.0	0.0	0.0	0.0	0.0	0.0	0.0	0.0	0.0	0.0	0.0	0.0	0.0	0.0	0.0	0.0	0.0	0.0	0.0	0.0	0.0	0	0	1.0	1.0	1.0	1.0	1.0	1.0	1.119784454	0.2
141	0.00316	0.00316	0.00316	0.0	0.0	0.0	0.0	0.0	0.0	0.0	0.0	0.0	0.0	0.0	0.0	0.0001	0.0001	0.0001	0.0	0.0	0.0	0.0	0.0	0.0	0.0	0.0	0.0	0.0	0.0	0.0	0.0	0.0	0.0	0	0	1.0	1.0	1.0	1.0	1.0	1.0	1.16763656	0.2
142	0.00316	0.00316	0.00316	0.0	0.0	0.0	0.0	0.0	0.0	0.0	0.0	0.0	0.0	0.0	0.0	0.000316228	0.000316228	0.000316228	0.0	0.0	0.0	0.0	0.0	0.0	0.0	0.0	0.0	0.0	0.0	0.0	0.0	0.0	0.0	0	0	1.0	1.0	1.0	1.0	1.0	1.0	1.306843582	0.2
143	0.00316	0.00316	0.00316	0.0	0.0	0.0	0.0	0.0	0.0	0.0	0.0	0.0	0.0	0.0	0.0	0.001	0.001	0.001	0.0	0.0	0.0	0.0	0.0	0.0	0.0	0.0	0.0	0.0	0.0	0.0	0.0	0.0	0.0	0	0	1.0	1.0	1.0	1.0	1.0	1.0	1.246140405	0.2
144	0.00316	0.00316	0.00316	0.0	0.0	0.0	0.0	0.0	0.0	0.0	0.0	0.0	0.0	0.0	0.0	0.003162278	0.003162278	0.003162278	0.0	0.0	0.0	0.0	0.0	0.0	0.0	0.0	0.0	0.0	0.0	0.0	0.0	0.0	0.0	0	0	1.0	1.0	1.0	1.0	1.0	1.0	1.134039892	0.2
145	0.00316	0.00316	0.00316	0.0	0.0	0.0	0.0	0.0	0.0	0.0	0.0	0.0	0.0	0.0	0.0	0.01	0.01	0.01	0.0	0.0	0.0	0.0	0.0	0.0	0.0	0.0	0.0	0.0	0.0	0.0	0.0	0.0	0.0	0	0	1.0	1.0	1.0	1.0	1.0	1.0	1.009633099	0.2
146	0.00316	0.00316	0.00316	0.0	0.0	0.0	0.0	0.0	0.0	0.0	0.0	0.0	0.0	0.0	0.0	0.031622777	0.031622777	0.031622777	0.0	0.0	0.0	0.0	0.0	0.0	0.0	0.0	0.0	0.0	0.0	0.0	0.0	0.0	0.0	0	0	1.0	1.0	1.0	1.0	1.0	1.0	0.763115177	0.2
147	0.00316	0.00316	0.00316	0.0	0.0	0.0	0.0	0.0	0.0	0.0	0.0	0.0	0.0	0.0	0.0	0.1	0.1	0.1	0.0	0.0	0.0	0.0	0.0	0.0	0.0	0.0	0.0	0.0	0.0	0.0	0.0	0.0	0.0	0	0	1.0	1.0	1.0	1.0	1.0	1.0	0.311314068	0.2
148	0.00316	0.00316	0.00316	0.0	0.0	0.0	0.0	0.0	0.0	0.0	0.0	0.0	0.0	0.0	0.0	0.316227766	0.316227766	0.316227766	0.0	0.0	0.0	0.0	0.0	0.0	0.0	0.0	0.0	0.0	0.0	0.0	0.0	0.0	0.0	0	0	1.0	1.0	1.0	1.0	1.0	1.0	0.071539481	0.2
149	0.00316	0.00316	0.00316	0.0	0.0	0.0	0.0	0.0	0.0	0.0	0.0	0.0	0.0	0.0	0.0	1.0	1.0	1.0	0.0	0.0	0.0	0.0	0.0	0.0	0.0	0.0	0.0	0.0	0.0	0.0	0.0	0.0	0.0	0	0	1.0	1.0	1.0	1.0	1.0	1.0	0.026383462	0.2
150	0.01	0.01	0.01	0.0	0.0	0.0	0.0	0.0	0.0	0.0	0.0	0.0	0.0	0.0	0.0	0.0	0.0	0.0	0.0	0.0	0.0	0.0	0.0	0.0	0.0	0.0	0.0	0.0	0.0	0.0	0.0	0.0	0.0	0	0	1.0	1.0	1.0	1.0	1.0	1.0	1.159654408	0.2
151	0.01	0.01	0.01	0.0	0.0	0.0	0.0	0.0	0.0	0.0	0.0	0.0	0.0	0.0	0.0	0.0001	0.0001	0.0001	0.0	0.0	0.0	0.0	0.0	0.0	0.0	0.0	0.0	0.0	0.0	0.0	0.0	0.0	0.0	0	0	1.0	1.0	1.0	1.0	1.0	1.0	1.209033916	0.2
152	0.01	0.01	0.01	0.0	0.0	0.0	0.0	0.0	0.0	0.0	0.0	0.0	0.0	0.0	0.0	0.000316228	0.000316228	0.000316228	0.0	0.0	0.0	0.0	0.0	0.0	0.0	0.0	0.0	0.0	0.0	0.0	0.0	0.0	0.0	0	0	1.0	1.0	1.0	1.0	1.0	1.0	1.28400305	0.2
153	0.01	0.01	0.01	0.0	0.0	0.0	0.0	0.0	0.0	0.0	0.0	0.0	0.0	0.0	0.0	0.001	0.001	0.001	0.0	0.0	0.0	0.0	0.0	0.0	0.0	0.0	0.0	0.0	0.0	0.0	0.0	0.0	0.0	0	0	1.0	1.0	1.0	1.0	1.0	1.0	1.308766243	0.2
154	0.01	0.01	0.01	0.0	0.0	0.0	0.0	0.0	0.0	0.0	0.0	0.0	0.0	0.0	0.0	0.003162278	0.003162278	0.003162278	0.0	0.0	0.0	0.0	0.0	0.0	0.0	0.0	0.0	0.0	0.0	0.0	0.0	0.0	0.0	0	0	1.0	1.0	1.0	1.0	1.0	1.0	1.214014264	0.2
155	0.01	0.01	0.01	0.0	0.0	0.0	0.0	0.0	0.0	0.0	0.0	0.0	0.0	0.0	0.0	0.01	0.01	0.01	0.0	0.0	0.0	0.0	0.0	0.0	0.0	0.0	0.0	0.0	0.0	0.0	0.0	0.0	0.0	0	0	1.0	1.0	1.0	1.0	1.0	1.0	1.020462229	0.2
156	0.01	0.01	0.01	0.0	0.0	0.0	0.0	0.0	0.0	0.0	0.0	0.0	0.0	0.0	0.0	0.031622777	0.031622777	0.031622777	0.0	0.0	0.0	0.0	0.0	0.0	0.0	0.0	0.0	0.0	0.0	0.0	0.0	0.0	0.0	0	0	1.0	1.0	1.0	1.0	1.0	1.0	0.740987668	0.2
157	0.01	0.01	0.01	0.0	0.0	0.0	0.0	0.0	0.0	0.0	0.0	0.0	0.0	0.0	0.0	0.1	0.1	0.1	0.0	0.0	0.0	0.0	0.0	0.0	0.0	0.0	0.0	0.0	0.0	0.0	0.0	0.0	0.0	0	0	1.0	1.0	1.0	1.0	1.0	1.0	0.319829379	0.2
158	0.01	0.01	0.01	0.0	0.0	0.0	0.0	0.0	0.0	0.0	0.0	0.0	0.0	0.0	0.0	0.316227766	0.316227766	0.316227766	0.0	0.0	0.0	0.0	0.0	0.0	0.0	0.0	0.0	0.0	0.0	0.0	0.0	0.0	0.0	0	0	1.0	1.0	1.0	1.0	1.0	1.0	0.075068121	0.2
159	0.01	0.01	0.01	0.0	0.0	0.0	0.0	0.0	0.0	0.0	0.0	0.0	0.0	0.0	0.0	1.0	1.0	1.0	0.0	0.0	0.0	0.0	0.0	0.0	0.0	0.0	0.0	0.0	0.0	0.0	0.0	0.0	0.0	0	0	1.0	1.0	1.0	1.0	1.0	1.0	0.028392742	0.2
160	0.0316	0.0316	0.0316	0.0	0.0	0.0	0.0	0.0	0.0	0.0	0.0	0.0	0.0	0.0	0.0	0.0	0.0	0.0	0.0	0.0	0.0	0.0	0.0	0.0	0.0	0.0	0.0	0.0	0.0	0.0	0.0	0.0	0.0	0	0	1.0	1.0	1.0	1.0	1.0	1.0	1.080266826	0.2
161	0.0316	0.0316	0.0316	0.0	0.0	0.0	0.0	0.0	0.0	0.0	0.0	0.0	0.0	0.0	0.0	0.0001	0.0001	0.0001	0.0	0.0	0.0	0.0	0.0	0.0	0.0	0.0	0.0	0.0	0.0	0.0	0.0	0.0	0.0	0	0	1.0	1.0	1.0	1.0	1.0	1.0	1.105644329	0.2
162	0.0316	0.0316	0.0316	0.0	0.0	0.0	0.0	0.0	0.0	0.0	0.0	0.0	0.0	0.0	0.0	0.000316228	0.000316228	0.000316228	0.0	0.0	0.0	0.0	0.0	0.0	0.0	0.0	0.0	0.0	0.0	0.0	0.0	0.0	0.0	0	0	1.0	1.0	1.0	1.0	1.0	1.0	1.219281236	0.2
163	0.0316	0.0316	0.0316	0.0	0.0	0.0	0.0	0.0	0.0	0.0	0.0	0.0	0.0	0.0	0.0	0.001	0.001	0.001	0.0	0.0	0.0	0.0	0.0	0.0	0.0	0.0	0.0	0.0	0.0	0.0	0.0	0.0	0.0	0	0	1.0	1.0	1.0	1.0	1.0	1.0	1.269606333	0.2
164	0.0316	0.0316	0.0316	0.0	0.0	0.0	0.0	0.0	0.0	0.0	0.0	0.0	0.0	0.0	0.0	0.003162278	0.003162278	0.003162278	0.0	0.0	0.0	0.0	0.0	0.0	0.0	0.0	0.0	0.0	0.0	0.0	0.0	0.0	0.0	0	0	1.0	1.0	1.0	1.0	1.0	1.0	1.04767148	0.2
165	0.0316	0.0316	0.0316	0.0	0.0	0.0	0.0	0.0	0.0	0.0	0.0	0.0	0.0	0.0	0.0	0.01	0.01	0.01	0.0	0.0	0.0	0.0	0.0	0.0	0.0	0.0	0.0	0.0	0.0	0.0	0.0	0.0	0.0	0	0	1.0	1.0	1.0	1.0	1.0	1.0	0.963543309	0.2
166	0.0316	0.0316	0.0316	0.0	0.0	0.0	0.0	0.0	0.0	0.0	0.0	0.0	0.0	0.0	0.0	0.031622777	0.031622777	0.031622777	0.0	0.0	0.0	0.0	0.0	0.0	0.0	0.0	0.0	0.0	0.0	0.0	0.0	0.0	0.0	0	0	1.0	1.0	1.0	1.0	1.0	1.0	0.683439036	0.2
167	0.0316	0.0316	0.0316	0.0	0.0	0.0	0.0	0.0	0.0	0.0	0.0	0.0	0.0	0.0	0.0	0.1	0.1	0.1	0.0	0.0	0.0	0.0	0.0	0.0	0.0	0.0	0.0	0.0	0.0	0.0	0.0	0.0	0.0	0	0	1.0	1.0	1.0	1.0	1.0	1.0	0.253939115	0.2
168	0.0316	0.0316	0.0316	0.0	0.0	0.0	0.0	0.0	0.0	0.0	0.0	0.0	0.0	0.0	0.0	0.316227766	0.316227766	0.316227766	0.0	0.0	0.0	0.0	0.0	0.0	0.0	0.0	0.0	0.0	0.0	0.0	0.0	0.0	0.0	0	0	1.0	1.0	1.0	1.0	1.0	1.0	0.0677487	0.2
169	0.0316	0.0316	0.0316	0.0	0.0	0.0	0.0	0.0	0.0	0.0	0.0	0.0	0.0	0.0	0.0	1.0	1.0	1.0	0.0	0.0	0.0	0.0	0.0	0.0	0.0	0.0	0.0	0.0	0.0	0.0	0.0	0.0	0.0	0	0	1.0	1.0	1.0	1.0	1.0	1.0	0.025778436	0.2
170	0.1	0.1	0.1	0.0	0.0	0.0	0.0	0.0	0.0	0.0	0.0	0.0	0.0	0.0	0.0	0.0	0.0	0.0	0.0	0.0	0.0	0.0	0.0	0.0	0.0	0.0	0.0	0.0	0.0	0.0	0.0	0.0	0.0	0	0	1.0	1.0	1.0	1.0	1.0	1.0	1.19727562	0.2
171	0.1	0.1	0.1	0.0	0.0	0.0	0.0	0.0	0.0	0.0	0.0	0.0	0.0	0.0	0.0	0.0001	0.0001	0.0001	0.0	0.0	0.0	0.0	0.0	0.0	0.0	0.0	0.0	0.0	0.0	0.0	0.0	0.0	0.0	0	0	1.0	1.0	1.0	1.0	1.0	1.0	1.17610601	0.2
172	0.1	0.1	0.1	0.0	0.0	0.0	0.0	0.0	0.0	0.0	0.0	0.0	0.0	0.0	0.0	0.000316228	0.000316228	0.000316228	0.0	0.0	0.0	0.0	0.0	0.0	0.0	0.0	0.0	0.0	0.0	0.0	0.0	0.0	0.0	0	0	1.0	1.0	1.0	1.0	1.0	1.0	1.312550369	0.2
173	0.1	0.1	0.1	0.0	0.0	0.0	0.0	0.0	0.0	0.0	0.0	0.0	0.0	0.0	0.0	0.001	0.001	0.001	0.0	0.0	0.0	0.0	0.0	0.0	0.0	0.0	0.0	0.0	0.0	0.0	0.0	0.0	0.0	0	0	1.0	1.0	1.0	1.0	1.0	1.0	1.210728099	0.2
174	0.1	0.1	0.1	0.0	0.0	0.0	0.0	0.0	0.0	0.0	0.0	0.0	0.0	0.0	0.0	0.003162278	0.003162278	0.003162278	0.0	0.0	0.0	0.0	0.0	0.0	0.0	0.0	0.0	0.0	0.0	0.0	0.0	0.0	0.0	0	0	1.0	1.0	1.0	1.0	1.0	1.0	1.117106527	0.2
175	0.1	0.1	0.1	0.0	0.0	0.0	0.0	0.0	0.0	0.0	0.0	0.0	0.0	0.0	0.0	0.01	0.01	0.01	0.0	0.0	0.0	0.0	0.0	0.0	0.0	0.0	0.0	0.0	0.0	0.0	0.0	0.0	0.0	0	0	1.0	1.0	1.0	1.0	1.0	1.0	1.051476693	0.2
176	0.1	0.1	0.1	0.0	0.0	0.0	0.0	0.0	0.0	0.0	0.0	0.0	0.0	0.0	0.0	0.031622777	0.031622777	0.031622777	0.0	0.0	0.0	0.0	0.0	0.0	0.0	0.0	0.0	0.0	0.0	0.0	0.0	0.0	0.0	0	0	1.0	1.0	1.0	1.0	1.0	1.0	0.766471576	0.2
177	0.1	0.1	0.1	0.0	0.0	0.0	0.0	0.0	0.0	0.0	0.0	0.0	0.0	0.0	0.0	0.1	0.1	0.1	0.0	0.0	0.0	0.0	0.0	0.0	0.0	0.0	0.0	0.0	0.0	0.0	0.0	0.0	0.0	0	0	1.0	1.0	1.0	1.0	1.0	1.0	0.294376725	0.2
178	0.1	0.1	0.1	0.0	0.0	0.0	0.0	0.0	0.0	0.0	0.0	0.0	0.0	0.0	0.0	0.316227766	0.316227766	0.316227766	0.0	0.0	0.0	0.0	0.0	0.0	0.0	0.0	0.0	0.0	0.0	0.0	0.0	0.0	0.0	0	0	1.0	1.0	1.0	1.0	1.0	1.0	0.073117435	0.2
179	0.1	0.1	0.1	0.0	0.0	0.0	0.0	0.0	0.0	0.0	0.0	0.0	0.0	0.0	0.0	1.0	1.0	1.0	0.0	0.0	0.0	0.0	0.0	0.0	0.0	0.0	0.0	0.0	0.0	0.0	0.0	0.0	0.0	0	0	1.0	1.0	1.0	1.0	1.0	1.0	0.026585281	0.2
180	0.316227766	0.316227766	0.316227766	0.0	0.0	0.0	0.0	0.0	0.0	0.0	0.0	0.0	0.0	0.0	0.0	0.0	0.0	0.0	0.0	0.0	0.0	0.0	0.0	0.0	0.0	0.0	0.0	0.0	0.0	0.0	0.0	0.0	0.0	0	0	1.0	1.0	1.0	1.0	1.0	1.0	1.172994836	0.2
181	0.316227766	0.316227766	0.316227766	0.0	0.0	0.0	0.0	0.0	0.0	0.0	0.0	0.0	0.0	0.0	0.0	0.0001	0.0001	0.0001	0.0	0.0	0.0	0.0	0.0	0.0	0.0	0.0	0.0	0.0	0.0	0.0	0.0	0.0	0.0	0	0	1.0	1.0	1.0	1.0	1.0	1.0	1.213671087	0.2
182	0.316227766	0.316227766	0.316227766	0.0	0.0	0.0	0.0	0.0	0.0	0.0	0.0	0.0	0.0	0.0	0.0	0.000316228	0.000316228	0.000316228	0.0	0.0	0.0	0.0	0.0	0.0	0.0	0.0	0.0	0.0	0.0	0.0	0.0	0.0	0.0	0	0	1.0	1.0	1.0	1.0	1.0	1.0	1.261074203	0.2
183	0.316227766	0.316227766	0.316227766	0.0	0.0	0.0	0.0	0.0	0.0	0.0	0.0	0.0	0.0	0.0	0.0	0.001	0.001	0.001	0.0	0.0	0.0	0.0	0.0	0.0	0.0	0.0	0.0	0.0	0.0	0.0	0.0	0.0	0.0	0	0	1.0	1.0	1.0	1.0	1.0	1.0	1.246183496	0.2
184	0.316227766	0.316227766	0.316227766	0.0	0.0	0.0	0.0	0.0	0.0	0.0	0.0	0.0	0.0	0.0	0.0	0.003162278	0.003162278	0.003162278	0.0	0.0	0.0	0.0	0.0	0.0	0.0	0.0	0.0	0.0	0.0	0.0	0.0	0.0	0.0	0	0	1.0	1.0	1.0	1.0	1.0	1.0	1.151898875	0.2
185	0.316227766	0.316227766	0.316227766	0.0	0.0	0.0	0.0	0.0	0.0	0.0	0.0	0.0	0.0	0.0	0.0	0.01	0.01	0.01	0.0	0.0	0.0	0.0	0.0	0.0	0.0	0.0	0.0	0.0	0.0	0.0	0.0	0.0	0.0	0	0	1.0	1.0	1.0	1.0	1.0	1.0	1.085044595	0.2
186	0.316227766	0.316227766	0.316227766	0.0	0.0	0.0	0.0	0.0	0.0	0.0	0.0	0.0	0.0	0.0	0.0	0.031622777	0.031622777	0.031622777	0.0	0.0	0.0	0.0	0.0	0.0	0.0	0.0	0.0	0.0	0.0	0.0	0.0	0.0	0.0	0	0	1.0	1.0	1.0	1.0	1.0	1.0	0.7362005	0.2
187	0.316227766	0.316227766	0.316227766	0.0	0.0	0.0	0.0	0.0	0.0	0.0	0.0	0.0	0.0	0.0	0.0	0.1	0.1	0.1	0.0	0.0	0.0	0.0	0.0	0.0	0.0	0.0	0.0	0.0	0.0	0.0	0.0	0.0	0.0	0	0	1.0	1.0	1.0	1.0	1.0	1.0	0.278719909	0.2
188	0.316227766	0.316227766	0.316227766	0.0	0.0	0.0	0.0	0.0	0.0	0.0	0.0	0.0	0.0	0.0	0.0	0.316227766	0.316227766	0.316227766	0.0	0.0	0.0	0.0	0.0	0.0	0.0	0.0	0.0	0.0	0.0	0.0	0.0	0.0	0.0	0	0	1.0	1.0	1.0	1.0	1.0	1.0	0.068962161	0.2
189	0.316227766	0.316227766	0.316227766	0.0	0.0	0.0	0.0	0.0	0.0	0.0	0.0	0.0	0.0	0.0	0.0	1.0	1.0	1.0	0.0	0.0	0.0	0.0	0.0	0.0	0.0	0.0	0.0	0.0	0.0	0.0	0.0	0.0	0.0	0	0	1.0	1.0	1.0	1.0	1.0	1.0	0.025148189	0.2
190	1.0	1.0	1.0	0.0	0.0	0.0	0.0	0.0	0.0	0.0	0.0	0.0	0.0	0.0	0.0	0.0	0.0	0.0	0.0	0.0	0.0	0.0	0.0	0.0	0.0	0.0	0.0	0.0	0.0	0.0	0.0	0.0	0.0	0	0	1.0	1.0	1.0	1.0	1.0	1.0	1.116535567	0.2
191	1.0	1.0	1.0	0.0	0.0	0.0	0.0	0.0	0.0	0.0	0.0	0.0	0.0	0.0	0.0	0.0001	0.0001	0.0001	0.0	0.0	0.0	0.0	0.0	0.0	0.0	0.0	0.0	0.0	0.0	0.0	0.0	0.0	0.0	0	0	1.0	1.0	1.0	1.0	1.0	1.0	1.212310333	0.2
192	1.0	1.0	1.0	0.0	0.0	0.0	0.0	0.0	0.0	0.0	0.0	0.0	0.0	0.0	0.0	0.000316228	0.000316228	0.000316228	0.0	0.0	0.0	0.0	0.0	0.0	0.0	0.0	0.0	0.0	0.0	0.0	0.0	0.0	0.0	0	0	1.0	1.0	1.0	1.0	1.0	1.0	1.318392071	0.2
193	1.0	1.0	1.0	0.0	0.0	0.0	0.0	0.0	0.0	0.0	0.0	0.0	0.0	0.0	0.0	0.001	0.001	0.001	0.0	0.0	0.0	0.0	0.0	0.0	0.0	0.0	0.0	0.0	0.0	0.0	0.0	0.0	0.0	0	0	1.0	1.0	1.0	1.0	1.0	1.0	1.262190542	0.2
194	1.0	1.0	1.0	0.0	0.0	0.0	0.0	0.0	0.0	0.0	0.0	0.0	0.0	0.0	0.0	0.003162278	0.003162278	0.003162278	0.0	0.0	0.0	0.0	0.0	0.0	0.0	0.0	0.0	0.0	0.0	0.0	0.0	0.0	0.0	0	0	1.0	1.0	1.0	1.0	1.0	1.0	1.153035291	0.2
195	1.0	1.0	1.0	0.0	0.0	0.0	0.0	0.0	0.0	0.0	0.0	0.0	0.0	0.0	0.0	0.01	0.01	0.01	0.0	0.0	0.0	0.0	0.0	0.0	0.0	0.0	0.0	0.0	0.0	0.0	0.0	0.0	0.0	0	0	1.0	1.0	1.0	1.0	1.0	1.0	1.06313716	0.2
196	1.0	1.0	1.0	0.0	0.0	0.0	0.0	0.0	0.0	0.0	0.0	0.0	0.0	0.0	0.0	0.031622777	0.031622777	0.031622777	0.0	0.0	0.0	0.0	0.0	0.0	0.0	0.0	0.0	0.0	0.0	0.0	0.0	0.0	0.0	0	0	1.0	1.0	1.0	1.0	1.0	1.0	0.67529926	0.2
197	1.0	1.0	1.0	0.0	0.0	0.0	0.0	0.0	0.0	0.0	0.0	0.0	0.0	0.0	0.0	0.1	0.1	0.1	0.0	0.0	0.0	0.0	0.0	0.0	0.0	0.0	0.0	0.0	0.0	0.0	0.0	0.0	0.0	0	0	1.0	1.0	1.0	1.0	1.0	1.0	0.212481173	0.2
198	1.0	1.0	1.0	0.0	0.0	0.0	0.0	0.0	0.0	0.0	0.0	0.0	0.0	0.0	0.0	0.316227766	0.316227766	0.316227766	0.0	0.0	0.0	0.0	0.0	0.0	0.0	0.0	0.0	0.0	0.0	0.0	0.0	0.0	0.0	0	0	1.0	1.0	1.0	1.0	1.0	1.0	0.060799752	0.2
199	1.0	1.0	1.0	0.0	0.0	0.0	0.0	0.0	0.0	0.0	0.0	0.0	0.0	0.0	0.0	1.0	1.0	1.0	0.0	0.0	0.0	0.0	0.0	0.0	0.0	0.0	0.0	0.0	0.0	0.0	0.0	0.0	0.0	0	0	1.0	1.0	1.0	1.0	1.0	1.0	0.024783736	0.2
200	3.16	3.16	3.16	0.0	0.0	0.0	0.0	0.0	0.0	0.0	0.0	0.0	0.0	0.0	0.0	0.0	0.0	0.0	0.0	0.0	0.0	0.0	0.0	0.0	0.0	0.0	0.0	0.0	0.0	0.0	0.0	0.0	0.0	0	0	1.0	1.0	1.0	1.0	1.0	1.0	1.068542666	0.2
201	3.16	3.16	3.16	0.0	0.0	0.0	0.0	0.0	0.0	0.0	0.0	0.0	0.0	0.0	0.0	0.0001	0.0001	0.0001	0.0	0.0	0.0	0.0	0.0	0.0	0.0	0.0	0.0	0.0	0.0	0.0	0.0	0.0	0.0	0	0	1.0	1.0	1.0	1.0	1.0	1.0	1.138486997	0.2
202	3.16	3.16	3.16	0.0	0.0	0.0	0.0	0.0	0.0	0.0	0.0	0.0	0.0	0.0	0.0	0.000316228	0.000316228	0.000316228	0.0	0.0	0.0	0.0	0.0	0.0	0.0	0.0	0.0	0.0	0.0	0.0	0.0	0.0	0.0	0	0	1.0	1.0	1.0	1.0	1.0	1.0	1.215500885	0.2
203	3.16	3.16	3.16	0.0	0.0	0.0	0.0	0.0	0.0	0.0	0.0	0.0	0.0	0.0	0.0	0.001	0.001	0.001	0.0	0.0	0.0	0.0	0.0	0.0	0.0	0.0	0.0	0.0	0.0	0.0	0.0	0.0	0.0	0	0	1.0	1.0	1.0	1.0	1.0	1.0	1.273689445	0.2
204	3.16	3.16	3.16	0.0	0.0	0.0	0.0	0.0	0.0	0.0	0.0	0.0	0.0	0.0	0.0	0.003162278	0.003162278	0.003162278	0.0	0.0	0.0	0.0	0.0	0.0	0.0	0.0	0.0	0.0	0.0	0.0	0.0	0.0	0.0	0	0	1.0	1.0	1.0	1.0	1.0	1.0	1.121237634	0.2
205	3.16	3.16	3.16	0.0	0.0	0.0	0.0	0.0	0.0	0.0	0.0	0.0	0.0	0.0	0.0	0.01	0.01	0.01	0.0	0.0	0.0	0.0	0.0	0.0	0.0	0.0	0.0	0.0	0.0	0.0	0.0	0.0	0.0	0	0	1.0	1.0	1.0	1.0	1.0	1.0	0.94069173	0.2
206	3.16	3.16	3.16	0.0	0.0	0.0	0.0	0.0	0.0	0.0	0.0	0.0	0.0	0.0	0.0	0.031622777	0.031622777	0.031622777	0.0	0.0	0.0	0.0	0.0	0.0	0.0	0.0	0.0	0.0	0.0	0.0	0.0	0.0	0.0	0	0	1.0	1.0	1.0	1.0	1.0	1.0	0.477754421	0.2
207	3.16	3.16	3.16	0.0	0.0	0.0	0.0	0.0	0.0	0.0	0.0	0.0	0.0	0.0	0.0	0.1	0.1	0.1	0.0	0.0	0.0	0.0	0.0	0.0	0.0	0.0	0.0	0.0	0.0	0.0	0.0	0.0	0.0	0	0	1.0	1.0	1.0	1.0	1.0	1.0	0.128954057	0.2
208	3.16	3.16	3.16	0.0	0.0	0.0	0.0	0.0	0.0	0.0	0.0	0.0	0.0	0.0	0.0	0.316227766	0.316227766	0.316227766	0.0	0.0	0.0	0.0	0.0	0.0	0.0	0.0	0.0	0.0	0.0	0.0	0.0	0.0	0.0	0	0	1.0	1.0	1.0	1.0	1.0	1.0	0.046778816	0.2
209	3.16	3.16	3.16	0.0	0.0	0.0	0.0	0.0	0.0	0.0	0.0	0.0	0.0	0.0	0.0	1.0	1.0	1.0	0.0	0.0	0.0	0.0	0.0	0.0	0.0	0.0	0.0	0.0	0.0	0.0	0.0	0.0	0.0	0	0	1.0	1.0	1.0	1.0	1.0	1.0	0.021883114	0.2
210	10.0	10.0	10.0	0.0	0.0	0.0	0.0	0.0	0.0	0.0	0.0	0.0	0.0	0.0	0.0	0.0	0.0	0.0	0.0	0.0	0.0	0.0	0.0	0.0	0.0	0.0	0.0	0.0	0.0	0.0	0.0	0.0	0.0	0	0	1.0	1.0	1.0	1.0	1.0	1.0	0.904508791	0.2
211	10.0	10.0	10.0	0.0	0.0	0.0	0.0	0.0	0.0	0.0	0.0	0.0	0.0	0.0	0.0	0.0001	0.0001	0.0001	0.0	0.0	0.0	0.0	0.0	0.0	0.0	0.0	0.0	0.0	0.0	0.0	0.0	0.0	0.0	0	0	1.0	1.0	1.0	1.0	1.0	1.0	1.010951347	0.2
212	10.0	10.0	10.0	0.0	0.0	0.0	0.0	0.0	0.0	0.0	0.0	0.0	0.0	0.0	0.0	0.000316228	0.000316228	0.000316228	0.0	0.0	0.0	0.0	0.0	0.0	0.0	0.0	0.0	0.0	0.0	0.0	0.0	0.0	0.0	0	0	1.0	1.0	1.0	1.0	1.0	1.0	1.045017982	0.2
213	10.0	10.0	10.0	0.0	0.0	0.0	0.0	0.0	0.0	0.0	0.0	0.0	0.0	0.0	0.0	0.001	0.001	0.001	0.0	0.0	0.0	0.0	0.0	0.0	0.0	0.0	0.0	0.0	0.0	0.0	0.0	0.0	0.0	0	0	1.0	1.0	1.0	1.0	1.0	1.0	1.023534648	0.2
214	10.0	10.0	10.0	0.0	0.0	0.0	0.0	0.0	0.0	0.0	0.0	0.0	0.0	0.0	0.0	0.003162278	0.003162278	0.003162278	0.0	0.0	0.0	0.0	0.0	0.0	0.0	0.0	0.0	0.0	0.0	0.0	0.0	0.0	0.0	0	0	1.0	1.0	1.0	1.0	1.0	1.0	0.867950482	0.2
215	10.0	10.0	10.0	0.0	0.0	0.0	0.0	0.0	0.0	0.0	0.0	0.0	0.0	0.0	0.0	0.01	0.01	0.01	0.0	0.0	0.0	0.0	0.0	0.0	0.0	0.0	0.0	0.0	0.0	0.0	0.0	0.0	0.0	0	0	1.0	1.0	1.0	1.0	1.0	1.0	0.553160212	0.2
216	10.0	10.0	10.0	0.0	0.0	0.0	0.0	0.0	0.0	0.0	0.0	0.0	0.0	0.0	0.0	0.031622777	0.031622777	0.031622777	0.0	0.0	0.0	0.0	0.0	0.0	0.0	0.0	0.0	0.0	0.0	0.0	0.0	0.0	0.0	0	0	1.0	1.0	1.0	1.0	1.0	1.0	0.145010975	0.2
217	10.0	10.0	10.0	0.0	0.0	0.0	0.0	0.0	0.0	0.0	0.0	0.0	0.0	0.0	0.0	0.1	0.1	0.1	0.0	0.0	0.0	0.0	0.0	0.0	0.0	0.0	0.0	0.0	0.0	0.0	0.0	0.0	0.0	0	0	1.0	1.0	1.0	1.0	1.0	1.0	0.046506993	0.2
218	10.0	10.0	10.0	0.0	0.0	0.0	0.0	0.0	0.0	0.0	0.0	0.0	0.0	0.0	0.0	0.316227766	0.316227766	0.316227766	0.0	0.0	0.0	0.0	0.0	0.0	0.0	0.0	0.0	0.0	0.0	0.0	0.0	0.0	0.0	0	0	1.0	1.0	1.0	1.0	1.0	1.0	0.023667368	0.2
219	10.0	10.0	10.0	0.0	0.0	0.0	0.0	0.0	0.0	0.0	0.0	0.0	0.0	0.0	0.0	1.0	1.0	1.0	0.0	0.0	0.0	0.0	0.0	0.0	0.0	0.0	0.0	0.0	0.0	0.0	0.0	0.0	0.0	0	0	1.0	1.0	1.0	1.0	1.0	1.0	0.019392567	0.2
220	1.0	1.0	1.0	0.0	0.0	0.0	0.0	0.0	0.0	0.0	0.0	0.0	0.0	0.0	0.0	0.0	0.0	0.0	0.0	0.0	0.0	0.0	0.0	0.0	0.0	0.0	0.0	0.0	0.0	0.0	0.0	0.0	0.0	0	0	1.0	1.0	1.0	1.0	1.0	1.0	0.9999999999999989	0.2
221	1.0	1.0	1.0	0.0	0.0	0.0	0.0	0.0	0.0	0.0	0.0	0.0	0.0	0.0	0.0	0.0001	0.0001	0.0001	0.0	0.0	0.0	0.0	0.0	0.0	0.0	0.0	0.0	0.0	0.0	0.0	0.0	0.0	0.0	0	0	1.0	1.0	1.0	1.0	1.0	1.0	1.0760092328622857	0.2
222	1.0	1.0	1.0	0.0	0.0	0.0	0.0	0.0	0.0	0.0	0.0	0.0	0.0	0.0	0.0	0.0003162277660168	0.0003162277660168	0.0003162277660168	0.0	0.0	0.0	0.0	0.0	0.0	0.0	0.0	0.0	0.0	0.0	0.0	0.0	0.0	0.0	0	0	1.0	1.0	1.0	1.0	1.0	1.0	1.075496486479073	0.2
223	1.0	1.0	1.0	0.0	0.0	0.0	0.0	0.0	0.0	0.0	0.0	0.0	0.0	0.0	0.0	0.001	0.001	0.001	0.0	0.0	0.0	0.0	0.0	0.0	0.0	0.0	0.0	0.0	0.0	0.0	0.0	0.0	0.0	0	0	1.0	1.0	1.0	1.0	1.0	1.0	1.0649560319953917	0.2
224	1.0	1.0	1.0	0.0	0.0	0.0	0.0	0.0	0.0	0.0	0.0	0.0	0.0	0.0	0.0	0.003162277660168	0.003162277660168	0.003162277660168	0.0	0.0	0.0	0.0	0.0	0.0	0.0	0.0	0.0	0.0	0.0	0.0	0.0	0.0	0.0	0	0	1.0	1.0	1.0	1.0	1.0	1.0	1.064753664698944	0.2
225	1.0	1.0	1.0	0.0	0.0	0.0	0.0	0.0	0.0	0.0	0.0	0.0	0.0	0.0	0.0	0.01	0.01	0.01	0.0	0.0	0.0	0.0	0.0	0.0	0.0	0.0	0.0	0.0	0.0	0.0	0.0	0.0	0.0	0	0	1.0	1.0	1.0	1.0	1.0	1.0	0.8436778653055607	0.2
226	1.0	1.0	1.0	0.0	0.0	0.0	0.0	0.0	0.0	0.0	0.0	0.0	0.0	0.0	0.0	0.03162277660168	0.03162277660168	0.03162277660168	0.0	0.0	0.0	0.0	0.0	0.0	0.0	0.0	0.0	0.0	0.0	0.0	0.0	0.0	0.0	0	0	1.0	1.0	1.0	1.0	1.0	1.0	0.515365334105862	0.2
227	1.0	1.0	1.0	0.0	0.0	0.0	0.0	0.0	0.0	0.0	0.0	0.0	0.0	0.0	0.0	0.1	0.1	0.1	0.0	0.0	0.0	0.0	0.0	0.0	0.0	0.0	0.0	0.0	0.0	0.0	0.0	0.0	0.0	0	0	1.0	1.0	1.0	1.0	1.0	1.0	0.1674978871329382	0.2
228	1.0	1.0	1.0	0.0	0.0	0.0	0.0	0.0	0.0	0.0	0.0	0.0	0.0	0.0	0.0	0.3162277660168	0.3162277660168	0.3162277660168	0.0	0.0	0.0	0.0	0.0	0.0	0.0	0.0	0.0	0.0	0.0	0.0	0.0	0.0	0.0	0	0	1.0	1.0	1.0	1.0	1.0	1.0	0.04795019881039285	0.2
229	1.0	1.0	1.0	0.0	0.0	0.0	0.0	0.0	0.0	0.0	0.0	0.0	0.0	0.0	0.0	1.0	1.0	1.0	0.0	0.0	0.0	0.0	0.0	0.0	0.0	0.0	0.0	0.0	0.0	0.0	0.0	0.0	0.0	0	0	1.0	1.0	1.0	1.0	1.0	1.0	0.021204034179786786	0.2
230	1.0	1.0	1.0	0.0	0.0	0.0	0.0	0.0	0.0	0.0003162277660168	0.0003162277660168	0.0003162277660168	0.0	0.0	0.0	0.0	0.0	0.0	0.0	0.0	0.0	0.0	0.0	0.0	0.0	0.0	0.0	0.0	0.0	0.0	0.0	0.0	0.0	0	0	1.0	1.0	1.0	1.0	1.0	1.0	0.7238341813888013	0.2
231	1.0	1.0	1.0	0.0	0.0	0.0	0.0	0.0	0.0	0.0003162277660168	0.0003162277660168	0.0003162277660168	0.0	0.0	0.0	0.0001	0.0001	0.0001	0.0	0.0	0.0	0.0	0.0	0.0	0.0	0.0	0.0	0.0	0.0	0.0	0.0	0.0	0.0	0	0	1.0	1.0	1.0	1.0	1.0	1.0	0.7062781544628398	0.2
232	1.0	1.0	1.0	0.0	0.0	0.0	0.0	0.0	0.0	0.0003162277660168	0.0003162277660168	0.0003162277660168	0.0	0.0	0.0	0.0003162277660168	0.0003162277660168	0.0003162277660168	0.0	0.0	0.0	0.0	0.0	0.0	0.0	0.0	0.0	0.0	0.0	0.0	0.0	0.0	0.0	0	0	1.0	1.0	1.0	1.0	1.0	1.0	0.7859350259716283	0.2
233	1.0	1.0	1.0	0.0	0.0	0.0	0.0	0.0	0.0	0.0003162277660168	0.0003162277660168	0.0003162277660168	0.0	0.0	0.0	0.001	0.001	0.001	0.0	0.0	0.0	0.0	0.0	0.0	0.0	0.0	0.0	0.0	0.0	0.0	0.0	0.0	0.0	0	0	1.0	1.0	1.0	1.0	1.0	1.0	0.7465690182656277	0.2
234	1.0	1.0	1.0	0.0	0.0	0.0	0.0	0.0	0.0	0.0003162277660168	0.0003162277660168	0.0003162277660168	0.0	0.0	0.0	0.003162277660168	0.003162277660168	0.003162277660168	0.0	0.0	0.0	0.0	0.0	0.0	0.0	0.0	0.0	0.0	0.0	0.0	0.0	0.0	0.0	0	0	1.0	1.0	1.0	1.0	1.0	1.0	0.7090153430158148	0.2
235	1.0	1.0	1.0	0.0	0.0	0.0	0.0	0.0	0.0	0.0003162277660168	0.0003162277660168	0.0003162277660168	0.0	0.0	0.0	0.01	0.01	0.01	0.0	0.0	0.0	0.0	0.0	0.0	0.0	0.0	0.0	0.0	0.0	0.0	0.0	0.0	0.0	0	0	1.0	1.0	1.0	1.0	1.0	1.0	0.5791653304248866	0.2
236	1.0	1.0	1.0	0.0	0.0	0.0	0.0	0.0	0.0	0.0003162277660168	0.0003162277660168	0.0003162277660168	0.0	0.0	0.0	0.03162277660168	0.03162277660168	0.03162277660168	0.0	0.0	0.0	0.0	0.0	0.0	0.0	0.0	0.0	0.0	0.0	0.0	0.0	0.0	0.0	0	0	1.0	1.0	1.0	1.0	1.0	1.0	0.3225323371896839	0.2
237	1.0	1.0	1.0	0.0	0.0	0.0	0.0	0.0	0.0	0.0003162277660168	0.0003162277660168	0.0003162277660168	0.0	0.0	0.0	0.1	0.1	0.1	0.0	0.0	0.0	0.0	0.0	0.0	0.0	0.0	0.0	0.0	0.0	0.0	0.0	0.0	0.0	0	0	1.0	1.0	1.0	1.0	1.0	1.0	0.07541881319493095	0.2
238	1.0	1.0	1.0	0.0	0.0	0.0	0.0	0.0	0.0	0.0003162277660168	0.0003162277660168	0.0003162277660168	0.0	0.0	0.0	0.3162277660168	0.3162277660168	0.3162277660168	0.0	0.0	0.0	0.0	0.0	0.0	0.0	0.0	0.0	0.0	0.0	0.0	0.0	0.0	0.0	0	0	1.0	1.0	1.0	1.0	1.0	1.0	0.025974049059597114	0.2
239	1.0	1.0	1.0	0.0	0.0	0.0	0.0	0.0	0.0	0.0003162277660168	0.0003162277660168	0.0003162277660168	0.0	0.0	0.0	1.0	1.0	1.0	0.0	0.0	0.0	0.0	0.0	0.0	0.0	0.0	0.0	0.0	0.0	0.0	0.0	0.0	0.0	0	0	1.0	1.0	1.0	1.0	1.0	1.0	0.01645789005331865	0.2
240	1.0	1.0	1.0	0.0	0.0	0.0	0.0	0.0	0.0	0.001	0.001	0.001	0.0	0.0	0.0	0.0	0.0	0.0	0.0	0.0	0.0	0.0	0.0	0.0	0.0	0.0	0.0	0.0	0.0	0.0	0.0	0.0	0.0	0	0	1.0	1.0	1.0	1.0	1.0	1.0	0.6955642632335941	0.2
241	1.0	1.0	1.0	0.0	0.0	0.0	0.0	0.0	0.0	0.001	0.001	0.001	0.0	0.0	0.0	0.0001	0.0001	0.0001	0.0	0.0	0.0	0.0	0.0	0.0	0.0	0.0	0.0	0.0	0.0	0.0	0.0	0.0	0.0	0	0	1.0	1.0	1.0	1.0	1.0	1.0	0.7450232949147467	0.2
242	1.0	1.0	1.0	0.0	0.0	0.0	0.0	0.0	0.0	0.001	0.001	0.001	0.0	0.0	0.0	0.0003162277660168	0.0003162277660168	0.0003162277660168	0.0	0.0	0.0	0.0	0.0	0.0	0.0	0.0	0.0	0.0	0.0	0.0	0.0	0.0	0.0	0	0	1.0	1.0	1.0	1.0	1.0	1.0	0.757965209441424	0.2
243	1.0	1.0	1.0	0.0	0.0	0.0	0.0	0.0	0.0	0.001	0.001	0.001	0.0	0.0	0.0	0.001	0.001	0.001	0.0	0.0	0.0	0.0	0.0	0.0	0.0	0.0	0.0	0.0	0.0	0.0	0.0	0.0	0.0	0	0	1.0	1.0	1.0	1.0	1.0	1.0	0.7710373695099629	0.2
244	1.0	1.0	1.0	0.0	0.0	0.0	0.0	0.0	0.0	0.001	0.001	0.001	0.0	0.0	0.0	0.003162277660168	0.003162277660168	0.003162277660168	0.0	0.0	0.0	0.0	0.0	0.0	0.0	0.0	0.0	0.0	0.0	0.0	0.0	0.0	0.0	0	0	1.0	1.0	1.0	1.0	1.0	1.0	0.6871369051122397	0.2
245	1.0	1.0	1.0	0.0	0.0	0.0	0.0	0.0	0.0	0.001	0.001	0.001	0.0	0.0	0.0	0.01	0.01	0.01	0.0	0.0	0.0	0.0	0.0	0.0	0.0	0.0	0.0	0.0	0.0	0.0	0.0	0.0	0.0	0	0	1.0	1.0	1.0	1.0	1.0	1.0	0.4504697319978597	0.2
246	1.0	1.0	1.0	0.0	0.0	0.0	0.0	0.0	0.0	0.001	0.001	0.001	0.0	0.0	0.0	0.03162277660168	0.03162277660168	0.03162277660168	0.0	0.0	0.0	0.0	0.0	0.0	0.0	0.0	0.0	0.0	0.0	0.0	0.0	0.0	0.0	0	0	1.0	1.0	1.0	1.0	1.0	1.0	0.1603973716384748	0.2
247	1.0	1.0	1.0	0.0	0.0	0.0	0.0	0.0	0.0	0.001	0.001	0.001	0.0	0.0	0.0	0.1	0.1	0.1	0.0	0.0	0.0	0.0	0.0	0.0	0.0	0.0	0.0	0.0	0.0	0.0	0.0	0.0	0.0	0	0	1.0	1.0	1.0	1.0	1.0	1.0	0.045268204841715905	0.2
248	1.0	1.0	1.0	0.0	0.0	0.0	0.0	0.0	0.0	0.001	0.001	0.001	0.0	0.0	0.0	0.3162277660168	0.3162277660168	0.3162277660168	0.0	0.0	0.0	0.0	0.0	0.0	0.0	0.0	0.0	0.0	0.0	0.0	0.0	0.0	0.0	0	0	1.0	1.0	1.0	1.0	1.0	1.0	0.0200778219880873	0.2
249	1.0	1.0	1.0	0.0	0.0	0.0	0.0	0.0	0.0	0.001	0.001	0.001	0.0	0.0	0.0	1.0	1.0	1.0	0.0	0.0	0.0	0.0	0.0	0.0	0.0	0.0	0.0	0.0	0.0	0.0	0.0	0.0	0.0	0	0	1.0	1.0	1.0	1.0	1.0	1.0	0.01599843458522187	0.2
250	1.0	1.0	1.0	0.0	0.0	0.0	0.0	0.0	0.0	0.003162277660168	0.003162277660168	0.003162277660168	0.0	0.0	0.0	0.0	0.0	0.0	0.0	0.0	0.0	0.0	0.0	0.0	0.0	0.0	0.0	0.0	0.0	0.0	0.0	0.0	0.0	0	0	1.0	1.0	1.0	1.0	1.0	1.0	0.6642151237820386	0.2
251	1.0	1.0	1.0	0.0	0.0	0.0	0.0	0.0	0.0	0.003162277660168	0.003162277660168	0.003162277660168	0.0	0.0	0.0	0.0001	0.0001	0.0001	0.0	0.0	0.0	0.0	0.0	0.0	0.0	0.0	0.0	0.0	0.0	0.0	0.0	0.0	0.0	0	0	1.0	1.0	1.0	1.0	1.0	1.0	0.6966473669300378	0.2
252	1.0	1.0	1.0	0.0	0.0	0.0	0.0	0.0	0.0	0.003162277660168	0.003162277660168	0.003162277660168	0.0	0.0	0.0	0.0003162277660168	0.0003162277660168	0.0003162277660168	0.0	0.0	0.0	0.0	0.0	0.0	0.0	0.0	0.0	0.0	0.0	0.0	0.0	0.0	0.0	0	0	1.0	1.0	1.0	1.0	1.0	1.0	0.7673264371254938	0.2
253	1.0	1.0	1.0	0.0	0.0	0.0	0.0	0.0	0.0	0.003162277660168	0.003162277660168	0.003162277660168	0.0	0.0	0.0	0.001	0.001	0.001	0.0	0.0	0.0	0.0	0.0	0.0	0.0	0.0	0.0	0.0	0.0	0.0	0.0	0.0	0.0	0	0	1.0	1.0	1.0	1.0	1.0	1.0	0.6511505528765853	0.2
254	1.0	1.0	1.0	0.0	0.0	0.0	0.0	0.0	0.0	0.003162277660168	0.003162277660168	0.003162277660168	0.0	0.0	0.0	0.003162277660168	0.003162277660168	0.003162277660168	0.0	0.0	0.0	0.0	0.0	0.0	0.0	0.0	0.0	0.0	0.0	0.0	0.0	0.0	0.0	0	0	1.0	1.0	1.0	1.0	1.0	1.0	0.591961698765441	0.2
255	1.0	1.0	1.0	0.0	0.0	0.0	0.0	0.0	0.0	0.003162277660168	0.003162277660168	0.003162277660168	0.0	0.0	0.0	0.01	0.01	0.01	0.0	0.0	0.0	0.0	0.0	0.0	0.0	0.0	0.0	0.0	0.0	0.0	0.0	0.0	0.0	0	0	1.0	1.0	1.0	1.0	1.0	1.0	0.2676330830446877	0.2
256	1.0	1.0	1.0	0.0	0.0	0.0	0.0	0.0	0.0	0.003162277660168	0.003162277660168	0.003162277660168	0.0	0.0	0.0	0.03162277660168	0.03162277660168	0.03162277660168	0.0	0.0	0.0	0.0	0.0	0.0	0.0	0.0	0.0	0.0	0.0	0.0	0.0	0.0	0.0	0	0	1.0	1.0	1.0	1.0	1.0	1.0	0.08652637856411671	0.2
257	1.0	1.0	1.0	0.0	0.0	0.0	0.0	0.0	0.0	0.003162277660168	0.003162277660168	0.003162277660168	0.0	0.0	0.0	0.1	0.1	0.1	0.0	0.0	0.0	0.0	0.0	0.0	0.0	0.0	0.0	0.0	0.0	0.0	0.0	0.0	0.0	0	0	1.0	1.0	1.0	1.0	1.0	1.0	0.026224105148898152	0.2
258	1.0	1.0	1.0	0.0	0.0	0.0	0.0	0.0	0.0	0.003162277660168	0.003162277660168	0.003162277660168	0.0	0.0	0.0	0.3162277660168	0.3162277660168	0.3162277660168	0.0	0.0	0.0	0.0	0.0	0.0	0.0	0.0	0.0	0.0	0.0	0.0	0.0	0.0	0.0	0	0	1.0	1.0	1.0	1.0	1.0	1.0	0.016591458678285837	0.2
259	1.0	1.0	1.0	0.0	0.0	0.0	0.0	0.0	0.0	0.003162277660168	0.003162277660168	0.003162277660168	0.0	0.0	0.0	1.0	1.0	1.0	0.0	0.0	0.0	0.0	0.0	0.0	0.0	0.0	0.0	0.0	0.0	0.0	0.0	0.0	0.0	0	0	1.0	1.0	1.0	1.0	1.0	1.0	0.01576660875842279	0.2
260	1.0	1.0	1.0	0.0	0.0	0.0	0.0	0.0	0.0	0.01	0.01	0.01	0.0	0.0	0.0	0.0	0.0	0.0	0.0	0.0	0.0	0.0	0.0	0.0	0.0	0.0	0.0	0.0	0.0	0.0	0.0	0.0	0.0	0	0	1.0	1.0	1.0	1.0	1.0	1.0	0.583417926730195	0.2
261	1.0	1.0	1.0	0.0	0.0	0.0	0.0	0.0	0.0	0.01	0.01	0.01	0.0	0.0	0.0	0.0001	0.0001	0.0001	0.0	0.0	0.0	0.0	0.0	0.0	0.0	0.0	0.0	0.0	0.0	0.0	0.0	0.0	0.0	0	0	1.0	1.0	1.0	1.0	1.0	1.0	0.6083742125084107	0.2
262	1.0	1.0	1.0	0.0	0.0	0.0	0.0	0.0	0.0	0.01	0.01	0.01	0.0	0.0	0.0	0.0003162277660168	0.0003162277660168	0.0003162277660168	0.0	0.0	0.0	0.0	0.0	0.0	0.0	0.0	0.0	0.0	0.0	0.0	0.0	0.0	0.0	0	0	1.0	1.0	1.0	1.0	1.0	1.0	0.5930734559199078	0.2
263	1.0	1.0	1.0	0.0	0.0	0.0	0.0	0.0	0.0	0.01	0.01	0.01	0.0	0.0	0.0	0.001	0.001	0.001	0.0	0.0	0.0	0.0	0.0	0.0	0.0	0.0	0.0	0.0	0.0	0.0	0.0	0.0	0.0	0	0	1.0	1.0	1.0	1.0	1.0	1.0	0.536722485706769	0.2
264	1.0	1.0	1.0	0.0	0.0	0.0	0.0	0.0	0.0	0.01	0.01	0.01	0.0	0.0	0.0	0.003162277660168	0.003162277660168	0.003162277660168	0.0	0.0	0.0	0.0	0.0	0.0	0.0	0.0	0.0	0.0	0.0	0.0	0.0	0.0	0.0	0	0	1.0	1.0	1.0	1.0	1.0	1.0	0.3585720102250236	0.2
265	1.0	1.0	1.0	0.0	0.0	0.0	0.0	0.0	0.0	0.01	0.01	0.01	0.0	0.0	0.0	0.01	0.01	0.01	0.0	0.0	0.0	0.0	0.0	0.0	0.0	0.0	0.0	0.0	0.0	0.0	0.0	0.0	0.0	0	0	1.0	1.0	1.0	1.0	1.0	1.0	0.10899512121529083	0.2
266	1.0	1.0	1.0	0.0	0.0	0.0	0.0	0.0	0.0	0.01	0.01	0.01	0.0	0.0	0.0	0.03162277660168	0.03162277660168	0.03162277660168	0.0	0.0	0.0	0.0	0.0	0.0	0.0	0.0	0.0	0.0	0.0	0.0	0.0	0.0	0.0	0	0	1.0	1.0	1.0	1.0	1.0	1.0	0.03881449633491057	0.2
267	1.0	1.0	1.0	0.0	0.0	0.0	0.0	0.0	0.0	0.01	0.01	0.01	0.0	0.0	0.0	0.1	0.1	0.1	0.0	0.0	0.0	0.0	0.0	0.0	0.0	0.0	0.0	0.0	0.0	0.0	0.0	0.0	0.0	0	0	1.0	1.0	1.0	1.0	1.0	1.0	0.019642600018888515	0.2
268	1.0	1.0	1.0	0.0	0.0	0.0	0.0	0.0	0.0	0.01	0.01	0.01	0.0	0.0	0.0	0.3162277660168	0.3162277660168	0.3162277660168	0.0	0.0	0.0	0.0	0.0	0.0	0.0	0.0	0.0	0.0	0.0	0.0	0.0	0.0	0.0	0	0	1.0	1.0	1.0	1.0	1.0	1.0	0.01611077868689917	0.2
269	1.0	1.0	1.0	0.0	0.0	0.0	0.0	0.0	0.0	0.01	0.01	0.01	0.0	0.0	0.0	1.0	1.0	1.0	0.0	0.0	0.0	0.0	0.0	0.0	0.0	0.0	0.0	0.0	0.0	0.0	0.0	0.0	0.0	0	0	1.0	1.0	1.0	1.0	1.0	1.0	0.016609455159715528	0.2
270	1.0	1.0	1.0	0.0	0.0	0.0	0.0	0.0	0.0	0.03162277660168	0.03162277660168	0.03162277660168	0.0	0.0	0.0	0.0	0.0	0.0	0.0	0.0	0.0	0.0	0.0	0.0	0.0	0.0	0.0	0.0	0.0	0.0	0.0	0.0	0.0	0	0	1.0	1.0	1.0	1.0	1.0	1.0	0.45503441667379696	0.2
271	1.0	1.0	1.0	0.0	0.0	0.0	0.0	0.0	0.0	0.03162277660168	0.03162277660168	0.03162277660168	0.0	0.0	0.0	0.0001	0.0001	0.0001	0.0	0.0	0.0	0.0	0.0	0.0	0.0	0.0	0.0	0.0	0.0	0.0	0.0	0.0	0.0	0	0	1.0	1.0	1.0	1.0	1.0	1.0	0.5280200334049774	0.2
272	1.0	1.0	1.0	0.0	0.0	0.0	0.0	0.0	0.0	0.03162277660168	0.03162277660168	0.03162277660168	0.0	0.0	0.0	0.0003162277660168	0.0003162277660168	0.0003162277660168	0.0	0.0	0.0	0.0	0.0	0.0	0.0	0.0	0.0	0.0	0.0	0.0	0.0	0.0	0.0	0	0	1.0	1.0	1.0	1.0	1.0	1.0	0.4702352659914794	0.2
273	1.0	1.0	1.0	0.0	0.0	0.0	0.0	0.0	0.0	0.03162277660168	0.03162277660168	0.03162277660168	0.0	0.0	0.0	0.001	0.001	0.001	0.0	0.0	0.0	0.0	0.0	0.0	0.0	0.0	0.0	0.0	0.0	0.0	0.0	0.0	0.0	0	0	1.0	1.0	1.0	1.0	1.0	1.0	0.3885411388600252	0.2
274	1.0	1.0	1.0	0.0	0.0	0.0	0.0	0.0	0.0	0.03162277660168	0.03162277660168	0.03162277660168	0.0	0.0	0.0	0.003162277660168	0.003162277660168	0.003162277660168	0.0	0.0	0.0	0.0	0.0	0.0	0.0	0.0	0.0	0.0	0.0	0.0	0.0	0.0	0.0	0	0	1.0	1.0	1.0	1.0	1.0	1.0	0.18506465632946603	0.2
275	1.0	1.0	1.0	0.0	0.0	0.0	0.0	0.0	0.0	0.03162277660168	0.03162277660168	0.03162277660168	0.0	0.0	0.0	0.01	0.01	0.01	0.0	0.0	0.0	0.0	0.0	0.0	0.0	0.0	0.0	0.0	0.0	0.0	0.0	0.0	0.0	0	0	1.0	1.0	1.0	1.0	1.0	1.0	0.06346513682933995	0.2
276	1.0	1.0	1.0	0.0	0.0	0.0	0.0	0.0	0.0	0.03162277660168	0.03162277660168	0.03162277660168	0.0	0.0	0.0	0.03162277660168	0.03162277660168	0.03162277660168	0.0	0.0	0.0	0.0	0.0	0.0	0.0	0.0	0.0	0.0	0.0	0.0	0.0	0.0	0.0	0	0	1.0	1.0	1.0	1.0	1.0	1.0	0.028475879979656435	0.2
277	1.0	1.0	1.0	0.0	0.0	0.0	0.0	0.0	0.0	0.03162277660168	0.03162277660168	0.03162277660168	0.0	0.0	0.0	0.1	0.1	0.1	0.0	0.0	0.0	0.0	0.0	0.0	0.0	0.0	0.0	0.0	0.0	0.0	0.0	0.0	0.0	0	0	1.0	1.0	1.0	1.0	1.0	1.0	0.017220976156208906	0.2
278	1.0	1.0	1.0	0.0	0.0	0.0	0.0	0.0	0.0	0.03162277660168	0.03162277660168	0.03162277660168	0.0	0.0	0.0	0.3162277660168	0.3162277660168	0.3162277660168	0.0	0.0	0.0	0.0	0.0	0.0	0.0	0.0	0.0	0.0	0.0	0.0	0.0	0.0	0.0	0	0	1.0	1.0	1.0	1.0	1.0	1.0	0.01578203532333178	0.2
279	1.0	1.0	1.0	0.0	0.0	0.0	0.0	0.0	0.0	0.03162277660168	0.03162277660168	0.03162277660168	0.0	0.0	0.0	1.0	1.0	1.0	0.0	0.0	0.0	0.0	0.0	0.0	0.0	0.0	0.0	0.0	0.0	0.0	0.0	0.0	0.0	0	0	1.0	1.0	1.0	1.0	1.0	1.0	0.015468209935227972	0.2
280	1.0	1.0	1.0	0.0	0.0	0.0	0.0	0.0	0.0	0.1	0.1	0.1	0.0	0.0	0.0	0.0	0.0	0.0	0.0	0.0	0.0	0.0	0.0	0.0	0.0	0.0	0.0	0.0	0.0	0.0	0.0	0.0	0.0	0	0	1.0	1.0	1.0	1.0	1.0	1.0	0.3061606952996146	0.2
281	1.0	1.0	1.0	0.0	0.0	0.0	0.0	0.0	0.0	0.1	0.1	0.1	0.0	0.0	0.0	0.0001	0.0001	0.0001	0.0	0.0	0.0	0.0	0.0	0.0	0.0	0.0	0.0	0.0	0.0	0.0	0.0	0.0	0.0	0	0	1.0	1.0	1.0	1.0	1.0	1.0	0.3099536217417587	0.2
282	1.0	1.0	1.0	0.0	0.0	0.0	0.0	0.0	0.0	0.1	0.1	0.1	0.0	0.0	0.0	0.0003162277660168	0.0003162277660168	0.0003162277660168	0.0	0.0	0.0	0.0	0.0	0.0	0.0	0.0	0.0	0.0	0.0	0.0	0.0	0.0	0.0	0	0	1.0	1.0	1.0	1.0	1.0	1.0	0.2872262178339549	0.2
283	1.0	1.0	1.0	0.0	0.0	0.0	0.0	0.0	0.0	0.1	0.1	0.1	0.0	0.0	0.0	0.001	0.001	0.001	0.0	0.0	0.0	0.0	0.0	0.0	0.0	0.0	0.0	0.0	0.0	0.0	0.0	0.0	0.0	0	0	1.0	1.0	1.0	1.0	1.0	1.0	0.1869336927195804	0.2
284	1.0	1.0	1.0	0.0	0.0	0.0	0.0	0.0	0.0	0.1	0.1	0.1	0.0	0.0	0.0	0.003162277660168	0.003162277660168	0.003162277660168	0.0	0.0	0.0	0.0	0.0	0.0	0.0	0.0	0.0	0.0	0.0	0.0	0.0	0.0	0.0	0	0	1.0	1.0	1.0	1.0	1.0	1.0	0.0869352277712618	0.2
285	1.0	1.0	1.0	0.0	0.0	0.0	0.0	0.0	0.0	0.1	0.1	0.1	0.0	0.0	0.0	0.01	0.01	0.01	0.0	0.0	0.0	0.0	0.0	0.0	0.0	0.0	0.0	0.0	0.0	0.0	0.0	0.0	0.0	0	0	1.0	1.0	1.0	1.0	1.0	1.0	0.03870436299027268	0.2
286	1.0	1.0	1.0	0.0	0.0	0.0	0.0	0.0	0.0	0.1	0.1	0.1	0.0	0.0	0.0	0.03162277660168	0.03162277660168	0.03162277660168	0.0	0.0	0.0	0.0	0.0	0.0	0.0	0.0	0.0	0.0	0.0	0.0	0.0	0.0	0.0	0	0	1.0	1.0	1.0	1.0	1.0	1.0	0.022320233977730246	0.2
287	1.0	1.0	1.0	0.0	0.0	0.0	0.0	0.0	0.0	0.1	0.1	0.1	0.0	0.0	0.0	0.1	0.1	0.1	0.0	0.0	0.0	0.0	0.0	0.0	0.0	0.0	0.0	0.0	0.0	0.0	0.0	0.0	0.0	0	0	1.0	1.0	1.0	1.0	1.0	1.0	0.017390075526233322	0.2
288	1.0	1.0	1.0	0.0	0.0	0.0	0.0	0.0	0.0	0.1	0.1	0.1	0.0	0.0	0.0	0.3162277660168	0.3162277660168	0.3162277660168	0.0	0.0	0.0	0.0	0.0	0.0	0.0	0.0	0.0	0.0	0.0	0.0	0.0	0.0	0.0	0	0	1.0	1.0	1.0	1.0	1.0	1.0	0.016916824620718026	0.2
289	1.0	1.0	1.0	0.0	0.0	0.0	0.0	0.0	0.0	0.1	0.1	0.1	0.0	0.0	0.0	1.0	1.0	1.0	0.0	0.0	0.0	0.0	0.0	0.0	0.0	0.0	0.0	0.0	0.0	0.0	0.0	0.0	0.0	0	0	1.0	1.0	1.0	1.0	1.0	1.0	0.01681201744033574	0.2
290	1.0	1.0	1.0	0.0	0.0	0.0	0.0	0.0	0.0	0.3162277660168	0.3162277660168	0.3162277660168	0.0	0.0	0.0	0.0	0.0	0.0	0.0	0.0	0.0	0.0	0.0	0.0	0.0	0.0	0.0	0.0	0.0	0.0	0.0	0.0	0.0	0	0	1.0	1.0	1.0	1.0	1.0	1.0	0.12211221519778157	0.2
291	1.0	1.0	1.0	0.0	0.0	0.0	0.0	0.0	0.0	0.3162277660168	0.3162277660168	0.3162277660168	0.0	0.0	0.0	0.0001	0.0001	0.0001	0.0	0.0	0.0	0.0	0.0	0.0	0.0	0.0	0.0	0.0	0.0	0.0	0.0	0.0	0.0	0	0	1.0	1.0	1.0	1.0	1.0	1.0	0.11581067943914639	0.2
292	1.0	1.0	1.0	0.0	0.0	0.0	0.0	0.0	0.0	0.3162277660168	0.3162277660168	0.3162277660168	0.0	0.0	0.0	0.0003162277660168	0.0003162277660168	0.0003162277660168	0.0	0.0	0.0	0.0	0.0	0.0	0.0	0.0	0.0	0.0	0.0	0.0	0.0	0.0	0.0	0	0	1.0	1.0	1.0	1.0	1.0	1.0	0.10786380010019604	0.2
293	1.0	1.0	1.0	0.0	0.0	0.0	0.0	0.0	0.0	0.3162277660168	0.3162277660168	0.3162277660168	0.0	0.0	0.0	0.001	0.001	0.001	0.0	0.0	0.0	0.0	0.0	0.0	0.0	0.0	0.0	0.0	0.0	0.0	0.0	0.0	0.0	0	0	1.0	1.0	1.0	1.0	1.0	1.0	0.07696470045940189	0.2
294	1.0	1.0	1.0	0.0	0.0	0.0	0.0	0.0	0.0	0.3162277660168	0.3162277660168	0.3162277660168	0.0	0.0	0.0	0.003162277660168	0.003162277660168	0.003162277660168	0.0	0.0	0.0	0.0	0.0	0.0	0.0	0.0	0.0	0.0	0.0	0.0	0.0	0.0	0.0	0	0	1.0	1.0	1.0	1.0	1.0	1.0	0.03988572150167926	0.2
295	1.0	1.0	1.0	0.0	0.0	0.0	0.0	0.0	0.0	0.3162277660168	0.3162277660168	0.3162277660168	0.0	0.0	0.0	0.01	0.01	0.01	0.0	0.0	0.0	0.0	0.0	0.0	0.0	0.0	0.0	0.0	0.0	0.0	0.0	0.0	0.0	0	0	1.0	1.0	1.0	1.0	1.0	1.0	0.022354463474117264	0.2
296	1.0	1.0	1.0	0.0	0.0	0.0	0.0	0.0	0.0	0.3162277660168	0.3162277660168	0.3162277660168	0.0	0.0	0.0	0.03162277660168	0.03162277660168	0.03162277660168	0.0	0.0	0.0	0.0	0.0	0.0	0.0	0.0	0.0	0.0	0.0	0.0	0.0	0.0	0.0	0	0	1.0	1.0	1.0	1.0	1.0	1.0	0.017151120702657344	0.2
297	1.0	1.0	1.0	0.0	0.0	0.0	0.0	0.0	0.0	0.3162277660168	0.3162277660168	0.3162277660168	0.0	0.0	0.0	0.1	0.1	0.1	0.0	0.0	0.0	0.0	0.0	0.0	0.0	0.0	0.0	0.0	0.0	0.0	0.0	0.0	0.0	0	0	1.0	1.0	1.0	1.0	1.0	1.0	0.01635247906404626	0.2
298	1.0	1.0	1.0	0.0	0.0	0.0	0.0	0.0	0.0	0.3162277660168	0.3162277660168	0.3162277660168	0.0	0.0	0.0	0.3162277660168	0.3162277660168	0.3162277660168	0.0	0.0	0.0	0.0	0.0	0.0	0.0	0.0	0.0	0.0	0.0	0.0	0.0	0.0	0.0	0	0	1.0	1.0	1.0	1.0	1.0	1.0	0.01682737358219645	0.2
299	1.0	1.0	1.0	0.0	0.0	0.0	0.0	0.0	0.0	0.3162277660168	0.3162277660168	0.3162277660168	0.0	0.0	0.0	1.0	1.0	1.0	0.0	0.0	0.0	0.0	0.0	0.0	0.0	0.0	0.0	0.0	0.0	0.0	0.0	0.0	0.0	0	0	1.0	1.0	1.0	1.0	1.0	1.0	0.017019471004661717	0.2
300	1.0	1.0	1.0	0.0	0.0	0.0	0.0	0.0	0.0	1.0	1.0	1.0	0.0	0.0	0.0	0.0	0.0	0.0	0.0	0.0	0.0	0.0	0.0	0.0	0.0	0.0	0.0	0.0	0.0	0.0	0.0	0.0	0.0	0	0	1.0	1.0	1.0	1.0	1.0	1.0	0.04633203943223771	0.2
301	1.0	1.0	1.0	0.0	0.0	0.0	0.0	0.0	0.0	1.0	1.0	1.0	0.0	0.0	0.0	0.0001	0.0001	0.0001	0.0	0.0	0.0	0.0	0.0	0.0	0.0	0.0	0.0	0.0	0.0	0.0	0.0	0.0	0.0	0	0	1.0	1.0	1.0	1.0	1.0	1.0	0.04504397032788736	0.2
302	1.0	1.0	1.0	0.0	0.0	0.0	0.0	0.0	0.0	1.0	1.0	1.0	0.0	0.0	0.0	0.0003162277660168	0.0003162277660168	0.0003162277660168	0.0	0.0	0.0	0.0	0.0	0.0	0.0	0.0	0.0	0.0	0.0	0.0	0.0	0.0	0.0	0	0	1.0	1.0	1.0	1.0	1.0	1.0	0.04140008804779408	0.2
303	1.0	1.0	1.0	0.0	0.0	0.0	0.0	0.0	0.0	1.0	1.0	1.0	0.0	0.0	0.0	0.001	0.001	0.001	0.0	0.0	0.0	0.0	0.0	0.0	0.0	0.0	0.0	0.0	0.0	0.0	0.0	0.0	0.0	0	0	1.0	1.0	1.0	1.0	1.0	1.0	0.029255710111046232	0.2
304	1.0	1.0	1.0	0.0	0.0	0.0	0.0	0.0	0.0	1.0	1.0	1.0	0.0	0.0	0.0	0.003162277660168	0.003162277660168	0.003162277660168	0.0	0.0	0.0	0.0	0.0	0.0	0.0	0.0	0.0	0.0	0.0	0.0	0.0	0.0	0.0	0	0	1.0	1.0	1.0	1.0	1.0	1.0	0.020922236040372365	0.2
305	1.0	1.0	1.0	0.0	0.0	0.0	0.0	0.0	0.0	1.0	1.0	1.0	0.0	0.0	0.0	0.01	0.01	0.01	0.0	0.0	0.0	0.0	0.0	0.0	0.0	0.0	0.0	0.0	0.0	0.0	0.0	0.0	0.0	0	0	1.0	1.0	1.0	1.0	1.0	1.0	0.018051190148277253	0.2
306	1.0	1.0	1.0	0.0	0.0	0.0	0.0	0.0	0.0	1.0	1.0	1.0	0.0	0.0	0.0	0.03162277660168	0.03162277660168	0.03162277660168	0.0	0.0	0.0	0.0	0.0	0.0	0.0	0.0	0.0	0.0	0.0	0.0	0.0	0.0	0.0	0	0	1.0	1.0	1.0	1.0	1.0	1.0	0.01729115295674235	0.2
307	1.0	1.0	1.0	0.0	0.0	0.0	0.0	0.0	0.0	1.0	1.0	1.0	0.0	0.0	0.0	0.1	0.1	0.1	0.0	0.0	0.0	0.0	0.0	0.0	0.0	0.0	0.0	0.0	0.0	0.0	0.0	0.0	0.0	0	0	1.0	1.0	1.0	1.0	1.0	1.0	0.016945178598851557	0.2
308	1.0	1.0	1.0	0.0	0.0	0.0	0.0	0.0	0.0	1.0	1.0	1.0	0.0	0.0	0.0	0.3162277660168	0.3162277660168	0.3162277660168	0.0	0.0	0.0	0.0	0.0	0.0	0.0	0.0	0.0	0.0	0.0	0.0	0.0	0.0	0.0	0	0	1.0	1.0	1.0	1.0	1.0	1.0	0.017204581376258504	0.2
309	1.0	1.0	1.0	0.0	0.0	0.0	0.0	0.0	0.0	1.0	1.0	1.0	0.0	0.0	0.0	1.0	1.0	1.0	0.0	0.0	0.0	0.0	0.0	0.0	0.0	0.0	0.0	0.0	0.0	0.0	0.0	0.0	0.0	0	0	1.0	1.0	1.0	1.0	1.0	1.0	0.01715197463045367	0.2
310	1.0	1.0	1.0	0.0	0.0	0.0	0.0	0.0	0.0	3.162277660168	3.162277660168	3.162277660168	0.0	0.0	0.0	0.0	0.0	0.0	0.0	0.0	0.0	0.0	0.0	0.0	0.0	0.0	0.0	0.0	0.0	0.0	0.0	0.0	0.0	0	0	1.0	1.0	1.0	1.0	1.0	1.0	0.022461866584641447	0.2
311	1.0	1.0	1.0	0.0	0.0	0.0	0.0	0.0	0.0	3.162277660168	3.162277660168	3.162277660168	0.0	0.0	0.0	0.0001	0.0001	0.0001	0.0	0.0	0.0	0.0	0.0	0.0	0.0	0.0	0.0	0.0	0.0	0.0	0.0	0.0	0.0	0	0	1.0	1.0	1.0	1.0	1.0	1.0	0.02253124881212653	0.2
312	1.0	1.0	1.0	0.0	0.0	0.0	0.0	0.0	0.0	3.162277660168	3.162277660168	3.162277660168	0.0	0.0	0.0	0.0003162277660168	0.0003162277660168	0.0003162277660168	0.0	0.0	0.0	0.0	0.0	0.0	0.0	0.0	0.0	0.0	0.0	0.0	0.0	0.0	0.0	0	0	1.0	1.0	1.0	1.0	1.0	1.0	0.021513521532669923	0.2
313	1.0	1.0	1.0	0.0	0.0	0.0	0.0	0.0	0.0	3.162277660168	3.162277660168	3.162277660168	0.0	0.0	0.0	0.001	0.001	0.001	0.0	0.0	0.0	0.0	0.0	0.0	0.0	0.0	0.0	0.0	0.0	0.0	0.0	0.0	0.0	0	0	1.0	1.0	1.0	1.0	1.0	1.0	0.020319943079868154	0.2
314	1.0	1.0	1.0	0.0	0.0	0.0	0.0	0.0	0.0	3.162277660168	3.162277660168	3.162277660168	0.0	0.0	0.0	0.003162277660168	0.003162277660168	0.003162277660168	0.0	0.0	0.0	0.0	0.0	0.0	0.0	0.0	0.0	0.0	0.0	0.0	0.0	0.0	0.0	0	0	1.0	1.0	1.0	1.0	1.0	1.0	0.020734488070666066	0.2
315	1.0	1.0	1.0	0.0	0.0	0.0	0.0	0.0	0.0	3.162277660168	3.162277660168	3.162277660168	0.0	0.0	0.0	0.01	0.01	0.01	0.0	0.0	0.0	0.0	0.0	0.0	0.0	0.0	0.0	0.0	0.0	0.0	0.0	0.0	0.0	0	0	1.0	1.0	1.0	1.0	1.0	1.0	0.017305464424958047	0.2
316	1.0	1.0	1.0	0.0	0.0	0.0	0.0	0.0	0.0	3.162277660168	3.162277660168	3.162277660168	0.0	0.0	0.0	0.03162277660168	0.03162277660168	0.03162277660168	0.0	0.0	0.0	0.0	0.0	0.0	0.0	0.0	0.0	0.0	0.0	0.0	0.0	0.0	0.0	0	0	1.0	1.0	1.0	1.0	1.0	1.0	0.016868465041355925	0.2
317	1.0	1.0	1.0	0.0	0.0	0.0	0.0	0.0	0.0	3.162277660168	3.162277660168	3.162277660168	0.0	0.0	0.0	0.1	0.1	0.1	0.0	0.0	0.0	0.0	0.0	0.0	0.0	0.0	0.0	0.0	0.0	0.0	0.0	0.0	0.0	0	0	1.0	1.0	1.0	1.0	1.0	1.0	0.017454063288980394	0.2
318	1.0	1.0	1.0	0.0	0.0	0.0	0.0	0.0	0.0	3.162277660168	3.162277660168	3.162277660168	0.0	0.0	0.0	0.3162277660168	0.3162277660168	0.3162277660168	0.0	0.0	0.0	0.0	0.0	0.0	0.0	0.0	0.0	0.0	0.0	0.0	0.0	0.0	0.0	0	0	1.0	1.0	1.0	1.0	1.0	1.0	0.016926598679744005	0.2
319	1.0	1.0	1.0	0.0	0.0	0.0	0.0	0.0	0.0	3.162277660168	3.162277660168	3.162277660168	0.0	0.0	0.0	1.0	1.0	1.0	0.0	0.0	0.0	0.0	0.0	0.0	0.0	0.0	0.0	0.0	0.0	0.0	0.0	0.0	0.0	0	0	1.0	1.0	1.0	1.0	1.0	1.0	0.016403950359232537	0.2
320	1.0	1.0	1.0	0.0	0.0	0.0	0.0	0.0	0.0	10.0	10.0	10.0	0.0	0.0	0.0	0.0	0.0	0.0	0.0	0.0	0.0	0.0	0.0	0.0	0.0	0.0	0.0	0.0	0.0	0.0	0.0	0.0	0.0	0	0	1.0	1.0	1.0	1.0	1.0	1.0	0.019839500922511518	0.2
321	1.0	1.0	1.0	0.0	0.0	0.0	0.0	0.0	0.0	10.0	10.0	10.0	0.0	0.0	0.0	0.0001	0.0001	0.0001	0.0	0.0	0.0	0.0	0.0	0.0	0.0	0.0	0.0	0.0	0.0	0.0	0.0	0.0	0.0	0	0	1.0	1.0	1.0	1.0	1.0	1.0	0.019552438380537194	0.2
322	1.0	1.0	1.0	0.0	0.0	0.0	0.0	0.0	0.0	10.0	10.0	10.0	0.0	0.0	0.0	0.0003162277660168	0.0003162277660168	0.0003162277660168	0.0	0.0	0.0	0.0	0.0	0.0	0.0	0.0	0.0	0.0	0.0	0.0	0.0	0.0	0.0	0	0	1.0	1.0	1.0	1.0	1.0	1.0	0.02033474056557307	0.2
323	1.0	1.0	1.0	0.0	0.0	0.0	0.0	0.0	0.0	10.0	10.0	10.0	0.0	0.0	0.0	0.001	0.001	0.001	0.0	0.0	0.0	0.0	0.0	0.0	0.0	0.0	0.0	0.0	0.0	0.0	0.0	0.0	0.0	0	0	1.0	1.0	1.0	1.0	1.0	1.0	0.018603103253302552	0.2
324	1.0	1.0	1.0	0.0	0.0	0.0	0.0	0.0	0.0	10.0	10.0	10.0	0.0	0.0	0.0	0.003162277660168	0.003162277660168	0.003162277660168	0.0	0.0	0.0	0.0	0.0	0.0	0.0	0.0	0.0	0.0	0.0	0.0	0.0	0.0	0.0	0	0	1.0	1.0	1.0	1.0	1.0	1.0	0.01855745040886009	0.2
325	1.0	1.0	1.0	0.0	0.0	0.0	0.0	0.0	0.0	10.0	10.0	10.0	0.0	0.0	0.0	0.01	0.01	0.01	0.0	0.0	0.0	0.0	0.0	0.0	0.0	0.0	0.0	0.0	0.0	0.0	0.0	0.0	0.0	0	0	1.0	1.0	1.0	1.0	1.0	1.0	0.019995231080851026	0.2
326	1.0	1.0	1.0	0.0	0.0	0.0	0.0	0.0	0.0	10.0	10.0	10.0	0.0	0.0	0.0	0.03162277660168	0.03162277660168	0.03162277660168	0.0	0.0	0.0	0.0	0.0	0.0	0.0	0.0	0.0	0.0	0.0	0.0	0.0	0.0	0.0	0	0	1.0	1.0	1.0	1.0	1.0	1.0	0.018914654440300473	0.2
327	1.0	1.0	1.0	0.0	0.0	0.0	0.0	0.0	0.0	10.0	10.0	10.0	0.0	0.0	0.0	0.1	0.1	0.1	0.0	0.0	0.0	0.0	0.0	0.0	0.0	0.0	0.0	0.0	0.0	0.0	0.0	0.0	0.0	0	0	1.0	1.0	1.0	1.0	1.0	1.0	0.017874300941899336	0.2
328	1.0	1.0	1.0	0.0	0.0	0.0	0.0	0.0	0.0	10.0	10.0	10.0	0.0	0.0	0.0	0.3162277660168	0.3162277660168	0.3162277660168	0.0	0.0	0.0	0.0	0.0	0.0	0.0	0.0	0.0	0.0	0.0	0.0	0.0	0.0	0.0	0	0	1.0	1.0	1.0	1.0	1.0	1.0	0.01819219240378748	0.2
329	1.0	1.0	1.0	0.0	0.0	0.0	0.0	0.0	0.0	10.0	10.0	10.0	0.0	0.0	0.0	1.0	1.0	1.0	0.0	0.0	0.0	0.0	0.0	0.0	0.0	0.0	0.0	0.0	0.0	0.0	0.0	0.0	0.0	0	0	1.0	1.0	1.0	1.0	1.0	1.0	0.018382747862367994	0.2
[truncated: 31 more columns]
