# Supplementary material for: Mechanistic model of MAPK signaling reveals how allostery and rewiring contribute to drug resistance
Source: Mol Syst Biol. 2023 Jan 26;19(2):e10988. doi: 10.15252/msb.202210988 (PMC9912026; doi:10.15252/msb.202210988)
Supplement: Supplementary file 3 — Code EV1 [file MSB-19-e10988-s004.zip › marm2-supplement-main/MARM/parameters/RTKERK_base_EGF_EGFR_MEKi_PRAFi_RAFi.csv]

	fval	BRAF_0	CBL_0	CRAF_0	DUSP_eq	EGFR_eq	ERK_0	GRB2_0	MEK_0	RAS_0	SOS1_0	SPRY_eq	bind_AZ_628_RAF_kD	bind_AZ_628_RAF_kf	bind_AZ_628_RAF_phi	bind_Binimetinib_MEK_kD	bind_Binimetinib_MEK_kf	bind_Binimetinib_MEK_phi	bind_CBL_GRB2_kD	bind_CBL_GRB2_kf	bind_CBL_GRB2_phi	bind_Cobimetinib_MEK_kD	bind_Cobimetinib_MEK_kf	bind_Cobimetinib_MEK_phi	bind_DUSP_ERKphosphop_kD	bind_DUSP_ERKphosphop_kf	bind_Dabrafenib_RAF_kD	bind_Dabrafenib_RAF_kf	bind_Dabrafenib_RAF_phi	bind_EGFR_EGFR_kD	bind_EGFR_EGFR_kf	bind_EGFR_EGFR_phi	bind_EGF_EGFR_kD	bind_EGF_EGFR_kf	bind_EGF_EGFR_phi	bind_GRB2_SOS1_kD	bind_GRB2_SOS1_kf	bind_GRB2_SOS1_phi	bind_LY3009120_RAF_kD	bind_LY3009120_RAF_kf	bind_LY3009120_RAF_phi	bind_MEK_ERKphosphou_kD	bind_MEK_ERKphosphou_kf	bind_PD0325901_MEK_kD	bind_PD0325901_MEK_kf	bind_PD0325901_MEK_phi	bind_PLX8394_RAF_kD	bind_PLX8394_RAF_kf	bind_PLX8394_RAF_phi
0	-332.03612460338474	680.4069802167246	16769.112059862207	6962.805357397788	2075.535250472017	11891.778573800266	91291.85135737449	25457.582718949667	108845.14347381776	98701.45439797186	3444.7840610901535	25934.37132283693	0.010000162022356675	3982.897416982258	0.0	0.009636489046434006	12.041599384717033	0.0	0.07283877718896781	1057521.36513196	0.0	0.014072832984722634	481.8339540111203	0.0	0.009896514531929744	4988.29822182331	0.000597966150136419	7130.486346404605	0.0	0.0003402745821814338	5920803.92251998	0.0	0.0003085816209949075	21192.30929133233	0.0	0.00022472600384831548	5913431.270878616	0.0	0.0017394592038591135	5255.5688925252925	0.0	0.9997065558241288	6747.8562952965995	0.0015623154905481257	62.11774475405953	0.0	0.0015015584940118072	920.9199481986923	0.0
1	-318.5468283119931	652.4036517997645	16651.80732307509	6939.032003749567	1955.2483894472753	5671.116466615563	79615.70382330069	24414.29632278904	107048.77553703445	94892.55347509288	3460.7757781753785	26405.814647401658	0.010627692505890896	9999.545753193926	0.0	0.007061629446557465	11.323230871523943	0.0	0.11929324525832183	3732101.525064594	0.0	0.01249515107065564	476.6815962769935	0.0	0.009835420220597357	7653.52733854918	0.0006352514545740807	9442.701679205751	0.0	34.58717027660174	9924709.705893772	0.0	0.0003731841888240577	4560559.010796609	0.0	0.001994165805091949	14498.36564671747	0.0	0.0018329192716342777	4360.313930387771	0.0	0.9999232724018448	1319.523242131949	0.00185069273066792	48.18423748583525	0.0	0.0016162643048449736	896.725207298058	0.0
2	-312.41928890081005	676.0448366088202	16709.43382696912	7360.487525638944	2222.1987041154266	7033.854249808476	94779.45455273397	23985.76048230317	115270.64957064386	99997.64929215059	3940.0440831929022	20820.89151719704	0.0148278320611436	9999.420619011673	0.0	0.005115516890595762	15.680379225599314	0.0	0.08882265313554082	180981.95837378848	0.0	0.0010106797427000874	9853.678284405598	0.0	0.009897213984923811	30585.156958224015	0.0008927714106095006	9925.233085721356	0.0	0.001436605985466278	9107454.266417164	0.0	0.00032595815513134164	350955.83997619984	0.0	0.006390549472539886	11133.245166689097	0.0	0.0023167544739639665	7423.983211613707	0.0	0.9998406962612265	5646654.431243316	0.0008103544761738868	9605.932797220485	0.0	0.0021957572755891266	1034.5441593605362	0.0
3	-297.7744516937271	639.8477394400451	8460.12680611095	6563.815603998242	2037.4712099351425	4162.689882253352	93855.06911464331	24772.741830174826	107903.89313353186	98465.43792444922	3956.8226158674097	28776.17686327376	0.011299707774436375	9682.950827947489	0.0	0.007561480788179206	8.617860542619821	0.0	0.00012710563399216223	39544.70410657338	0.0	0.013766243618324764	223.3599627333223	0.0	0.009555245027929066	10594.906306005554	0.0007899825471652252	6172.958254159538	0.0	0.0918715373582849	736756.4502860565	0.0	0.0013619843106020878	3495786.8719927333	0.0	0.02166824737379327	14367.0406326057	0.0	0.0019457162324139268	4758.203502460951	0.0	0.9923403199428932	866709.2966114695	0.001584936678046137	42.19601624247768	0.0	0.0022665992643604044	9980.533420758058	0.0
4	-286.2739254217317	633.7169763766944	16809.13802819936	6653.020830926099	1417.5575907454052	7804.266246716351	94180.33141933076	23100.910238917757	104470.30111826333	95307.55764573596	3727.900797298623	20251.20143513341	0.01190156215954174	9961.092914333367	0.0	0.02951852038159842	11.935725458123645	0.0	0.07848594680420708	3552.0409455976037	0.0	0.007186626682827144	623.8347142233262	0.0	7.380878298185158e-06	5711.858661284705	0.0006879357775546282	2387.3141628824415	0.0	0.001098345728584853	1740259.8181896934	0.0	0.00026667445158509885	15381.556779681123	0.0	0.006561600459981052	212514.29697689757	0.0	0.001846492792532469	4423.446342219138	0.0	0.9913142297041969	184779.1496466122	0.006493918265227005	436.85357096843444	0.0	0.0017803410545927437	402.975449901868	0.0
5	-281.5526797200851	579.1390576984783	16390.841224771833	6687.133783680774	1880.2882939598182	5839.09709972402	125562.92930358183	24521.57499343851	59881.69394486485	87247.51291001395	3521.305559850056	26890.872539149215	0.02212503190884526	9904.934054440964	0.0	0.010844597790403667	9999.871637928043	0.0	0.08536440586240095	8173.379404316294	0.0	0.0014285809050509084	9605.65170240244	0.0	0.0027877135725931125	5365.053312553621	0.0011982000854388946	5534.462292133553	0.0	0.001666156135766115	7921924.850335115	0.0	0.0038849421651970502	6568878.762458096	0.0	0.002865385974328349	11349.568077504175	0.0	0.0032393675680210342	5433.219694358644	0.0	0.0002584106301286431	8074345.252131396	0.0014509290694398427	9999.64531533279	0.0	0.003031450601223569	371.22073204910424	0.0
6	-274.71095527364207	597.83480163509	16707.013680148553	6746.261141278444	2103.3902532190705	11314.761594873955	91177.5312838354	24230.534459975974	112511.81999181089	98390.53322788177	3866.211366126485	22107.20366518079	0.014402015653775089	9980.012249292253	0.0	0.005293028933465649	8.03079077809604	0.0	0.175139308411012	475559.4906450777	0.0	0.006069695142488177	404.4215904617987	0.0	0.009576323138128924	6622.957671747289	0.0008693390565492207	1788.4714034820527	0.0	0.0005149002859902469	1058292.7417797623	0.0	0.00010429924118172073	68717.69845533885	0.0	0.00794235664230426	250950.3364820572	0.0	0.0023514312011366583	4258.945668717541	0.0	0.9999329165079912	1523621.5736261362	0.0020405981035681964	35.46698478378286	0.0	0.0021795953824287327	138.52076885192372	0.0
7	-273.2920914308758	632.101717986966	8604.136935389924	7164.811615437297	2182.6603828073194	11183.354662978523	91549.77757502085	24618.697833590122	105086.42555888824	76880.37377112797	3783.801520211541	29379.4559356074	0.011174350959330904	9922.454255734401	0.0	0.007936970447224825	11.498230438576359	0.0	0.000100914692557318	800576.405101584	0.0	0.008775871249886946	757.1125395729231	0.0	0.00010474768643644594	4590.3477874884165	0.0008684607937506375	6521.06630506317	0.0	0.0003049770892196105	101.03954211447416	0.0	0.1511728076716493	14294.458715837032	0.0	0.0011421694450477022	10402.077574928018	0.0	0.0019051561405567313	5186.285190710278	0.0	0.999993742455313	467350.8480975818	0.001744107912795833	67.29004331693625	0.0	0.0021932473817133495	579.922963034282	0.0
8	-272.76773481477613	595.459011174243	8999.892697405337	7451.323054384663	2559.554242870062	14732.037264549987	103098.70019743107	23939.610108710207	102991.46199691534	98836.56415211575	3721.611130546177	28270.756852375573	0.014141863226792794	9986.94945510825	0.0	0.009113956178184019	8.813560476795447	0.0	0.0003902344231413539	7863.206299559248	0.0	0.012102125554163118	357.6410131513536	0.0	0.003715479171612493	11762.51567486334	0.0009715862890174597	1067.9765670094737	0.0	0.0001360278174877778	3353086.1958003393	0.0	0.00040540370839257266	4030654.9050657325	0.0	0.004029093103665881	11961.137565264098	0.0	0.0023492695152235255	7138.578079089847	0.0	0.9896542669693611	23933.048343906496	0.00021339381489224874	39.45195185761469	0.0	0.0021111483097200567	54.89424342727124	0.0
9	-270.12483380966506	614.0655521018409	8401.099872434352	7206.015497743372	2117.421265280397	9247.733505373542	95895.04200133047	32332.179199131457	103472.55583723566	99960.64620866107	3503.603613979178	28922.574604234793	0.013100228147612318	8195.655919001345	0.0	0.007963833811483802	11.989970681771192	0.0	0.00011017083005512103	8740523.917210294	0.0	0.013300254730776577	404.51205849240785	0.0	0.0033593100764730747	7441.174790666072	0.0007935299667314736	9943.37267571691	0.0	0.08632100626140965	6552656.261497608	0.0	0.022724213038296096	1340.0224447402961	0.0	0.008560569981380025	24644.64561268505	0.0	0.0019274143511770153	2411.298754009161	0.0	0.998649454330564	826982.377657621	0.009928691072381625	320.27945286487216	0.0	0.0017670935308150165	86.34858622317194	0.0
10	-268.81389160319344	651.2339786896197	16805.913355528337	6933.890864806538	1288.202720821119	9858.36997183629	88220.74164659322	24759.19491271945	102117.56750945775	90948.384720269	3358.933895700953	9451.822279830134	0.01201920803031677	3751.4862226006126	0.0	0.012122238206171986	15.668751893404071	0.0	0.15333521227377983	1356094.9031974894	0.0	0.010536303513297348	576.9271772038679	0.0	1.7602700185162924e-05	16661.480178797057	0.0006888648913411202	5832.935729548308	0.0	0.0028433481520520245	337195.6578707594	0.0	0.5915908719255266	968012.1360730976	0.0	0.0007270816069018908	310824.9885941338	0.0	0.001731236994385379	4468.194537785369	0.0	0.999978880531947	4108201.8979891855	0.0032156151936079173	95.86381589294672	0.0	0.0018936105808944695	1304.6289496642225	0.0
11	-267.1688839569934	648.0681980788611	16689.168686860226	6910.989892284455	3134.793635740007	8789.685180921982	52181.72924044437	23978.87698636955	98669.08079186521	89351.7138637074	3555.940364163138	22483.887613502277	0.011167227143208787	3379.6442269222644	0.0	0.014292293084068135	8.70510166581052	0.0	0.36322968922786564	5513545.070616651	0.0	0.013929904927272162	563.8253352227448	0.0	0.0038986604874514203	169796.61926631987	0.0005714985118109465	9566.060211614615	0.0	0.0003441491591822316	5153828.122105283	0.0	0.0012152367530136581	3385964.645447599	0.0	0.021940753851234524	102199.20597856672	0.0	0.0016349243774769664	5833.33785851839	0.0	0.9998657948141494	2207.6845634122956	0.0015358957013854484	38.569024239003035	0.0	0.0013854436347975185	1426.2150305962082	0.0
12	-265.4011967676759	621.6003734283199	14907.406654845407	7010.156179246718	1247.2361482263293	4942.553889516471	92064.803389924	32883.35188843081	100545.76811265462	99875.29220756528	3606.5654847594014	28887.845440292996	0.010633519759024624	9934.918913373975	0.0	0.011785037199145176	12.112105607090799	0.0	0.1253278644049654	5391082.527784068	0.0	0.014140699443521526	389.256303050638	0.0	0.007491671853370323	4671.382745294562	0.0006543836195725441	9997.553285397858	0.0	0.001532986780922689	4558294.968148548	0.0	0.0001052951979936207	80899.39609915197	0.0	0.03794850356572081	29817.1789453709	0.0	0.0017401411749063123	6375.617774374819	0.0	0.9993349904438704	691362.6057057461	0.0036075348301282404	51.41964237136313	0.0	0.001796315720260804	1023.6030401356469	0.0
13	-264.84912310184507	604.706012530206	12517.407264628991	6973.765404335295	1413.2412804358	11518.215532014146	95191.83170472043	22601.68589393916	113499.40815777823	99652.14434775736	3929.158579909745	13765.502165699074	0.014754652291218182	9932.309318408175	0.0	0.006270428823299238	8.976598873562274	0.0	0.0002678597733265338	104.89191390649512	0.0	0.0058156520764192435	459.1526191126867	0.0	0.009275484858867668	3103.290241663972	0.0008840521322589305	749.2229813451092	0.0	0.0002057972060392924	118.4708432626943	0.0	0.0003648712153265171	25132.657021882886	0.0	0.047402522981014626	6515542.051251234	0.0	0.00233621520479985	2626.864065941345	0.0	0.9857519135118963	2863933.965061103	0.002352198379901057	35.62585268052612	0.0	0.0017890786445261598	29.470331164917013	0.0
14	-263.7648158658749	841.5688086622297	16707.482287425806	6082.4725962144485	2007.1934249905116	6285.382553701225	63997.05100707387	24108.939961818854	72684.71015463103	98156.60364648649	3848.3556459372435	20742.764978345032	0.012830618065345854	1140.4840593824697	0.0	0.04939755545409571	18.175633744509845	0.0	0.21318998458641283	3933.9997180007076	0.0	0.03171966998647292	93.21882565011263	0.0	9.745022493858277e-07	21383.574938033482	0.0006985761026252329	9938.431882241419	0.0	0.16758406969565567	384419.7623882296	0.0	0.0009691623903856625	7984.566647665268	0.0	0.025322880959681306	6649.710543541818	0.0	0.0014123333558393562	2197.8682034015396	0.0	1.238158754711087e-06	317249.6871926119	0.009939330702517901	49.897425410607255	0.0	0.001843294080315824	2055.7871804784836	0.0
15	-261.6037241005776	847.0758772255006	9072.302269004644	6118.858029458241	2183.0874149204064	15477.6078190471	63991.721741678826	24364.855233078837	72922.54024060392	86044.6942998304	3515.1864454964048	20241.20396666069	0.010828274183598377	1323.4050632187893	0.0	0.018517579822499967	4216.619149169471	0.0	0.00010315069794536256	616589.8618712674	0.0	0.031157534054393074	98.52213202330124	0.0	1.09181777496512e-06	16013.975403808758	0.0005946191860292879	9999.767670602414	0.0	0.00011803173988709842	9086717.86426421	0.0	0.00012434798892184295	2423832.2592591546	0.0	0.00022599797441373104	102.80375398282798	0.0	0.0011591065822307168	2452.676127404271	0.0	1.223554298310949e-06	230713.24327506742	0.0047285115268703515	9602.85397937182	0.0	0.001622039465726701	3617.7428005164466	0.0
16	-261.30586425024626	816.6037979757372	8496.02156418736	6594.666417687668	1657.03565395871	9565.69527964634	64661.87376626892	25415.719933242446	73318.79941885523	99362.09916596394	3539.660437763017	23626.997591470536	0.011203632413555287	1340.4680848434186	0.0	0.029168583270713616	27.02823183830149	0.0	0.00011032665041717367	281607.5194558352	0.0	0.028963608811610767	127.60029000651714	0.0	0.004450196623922162	3162.365998662641	0.0006934773861060936	3171.0572789389153	0.0	0.0003548313156690688	1576339.2594094574	0.0	0.8821064853390252	100146.5932236732	0.0	0.0032025876829291176	45363.35921738809	0.0	0.001201049683996223	2541.9045289982937	0.0	1.0368553346470562e-06	43305.279731347044	0.005621153679448452	9495.984942747004	0.0	0.001830937176930473	6775.765951086487	0.0
17	-261.2309787493474	795.3622843216152	8580.866298998448	6083.175098207279	2005.196717798697	9575.195414310054	66263.65241319453	24409.121640935595	71992.28816715414	93690.28095160094	3545.162110050516	25686.764788253895	0.014162714518462788	1288.668697590664	0.0	0.09784145443619645	2.193043443039599	0.0	0.00010017830571549163	9831571.646133453	0.0	0.0402629747429198	137.15274604307035	0.0	0.00022158166771337755	4337.383603541146	0.0008114877974459131	9985.188148131412	0.0	0.01656955892137944	2009456.569638436	0.0	0.00013440128028937038	63736.036489681646	0.0	0.0014392573681151091	5618.272944145455	0.0	0.0014646846429507267	2149.0351265954655	0.0	1.0108165296410604e-06	58387.29015185278	0.005196576066938403	9972.99290827734	0.0	0.0021512206395198578	167.72303482523822	0.0
18	-255.92562431575524	728.2747697090844	16756.76207348207	6243.484100416135	2118.4121721039883	16282.416218830536	92889.54049824507	23936.01156850862	70956.16658271295	96335.91363441978	3289.9092858384	26170.9832750572	0.01044533710955795	9993.141071850398	0.0	0.021093048344330692	5.124725990111972	0.0	0.3978111469492963	3696152.9891417683	0.0	0.028838986312472618	237.6726364068934	0.0	1.6337804896920052e-07	4766287.571902984	0.0006141493190565085	9995.14661863598	0.0	0.0014387781390279315	1669535.5742931166	0.0	0.00012242039224837078	30944.96779008031	0.0	0.0029243633788936115	4119.538033778886	0.0	0.0016226228162827937	6895.641932347158	0.0	0.0021420827966702736	42978.37076630704	0.0005223912826395467	29.174398443795685	0.0	0.0015261057212815831	5187.071387787125	0.0
19	-253.24079799050625	701.5224217806851	16882.78382239475	6990.808400489674	1871.4785030375717	5840.785622304242	96625.3782687448	24579.33037147311	104044.48641575857	99683.4977691852	3364.5906512289857	8886.158536546563	0.010001434791644354	4417.14535537415	0.0	0.006835144157535526	11.603944772820599	0.0	0.2715203403110581	5600.647112095517	0.0	0.0170695216685513	322.74005553228494	0.0	0.0013575443406166285	3796.8728852392474	0.0005424665143190302	9999.97338744593	0.0	0.00039696908800349517	9485887.558988621	0.0	0.0001143902735948504	220797.6444519183	0.0	0.0015797632172452768	1398445.2502464866	0.0	0.0015517681607497165	9611.131330461918	0.0	0.9996971423039223	9516984.794979336	0.0029075187717043406	51.333472107391444	0.0	0.001464831711214036	2838.1225656652155	0.0
20	-252.7810757542266	631.1854637975022	8669.155032350063	6753.053852358081	1224.8391910304651	6438.366175175131	107749.5462783809	25082.723870478763	82003.61938381584	95838.04389128229	3520.953547172068	19728.299795618113	0.011663182373946082	9998.40369192859	0.0	0.01011165039864446	14.015676595180956	0.0	0.00010032380501211343	3654362.8140809652	0.0	0.015908602532297183	446.253877971095	0.0	0.009908531620293452	6716.689868576673	0.0006357418973495462	9957.795745986985	0.0	0.0016848742285517212	8517400.799194606	0.0	0.0001741036863659424	8674646.65467362	0.0	0.00010438900021548027	144.86379940820123	0.0	0.001839637159763854	8299.05789956779	0.0	0.24609699926625986	1383.0087075352474	0.001211048226939902	52.8225407644314	0.0	0.0014150235569771678	919.9464224034216	0.0
21	-252.6254501017688	669.1837852380432	16783.970388891958	6608.352348435823	1787.0444136204362	4627.2736067955	102670.65800176708	24130.531018894544	69062.97240652336	90054.31101527283	3583.798118497004	26135.373213324434	0.01000009838446267	9990.707042586146	0.0	0.032592943301201986	6.372812801937624	0.0	0.10965012696702299	1481008.397169777	0.0	0.011583516171455227	1096.0215190855045	0.0	3.180249890404135e-07	1113908.9161589462	0.0006198215096225411	9991.97176484938	0.0	0.005275745978458142	10094.89794850105	0.0	0.00040711390062123895	21020.16411791361	0.0	0.001113786128917218	5729.853580058782	0.0	0.0016779571868193893	9992.373918141557	0.0	0.005452085133330761	38699.839940852085	0.00011214628052262598	33.86929792581273	0.0	0.0016221687729077638	1685.3268175303754	0.0
22	-250.68729317587423	581.0712416559062	16745.547728574093	6620.30794044538	1146.8930046479059	7096.5404548171955	124231.15953044555	25759.37788393641	60947.22952362527	71239.22064692895	3547.378127686576	17266.524527572416	0.024661342977273865	9991.006235335764	0.0	0.009334337784040744	10.344761113345577	0.0	0.07135512253611907	8394369.172311895	0.0	0.002166819317801259	4276.636791672847	0.0	0.008763070362842774	2622.558419620297	0.0010538909401054469	8851.637289497217	0.0	0.00034414098650490863	8915988.87099716	0.0	0.00034327085867121563	25614.973129876795	0.0	0.0007665713917590547	7166236.942497154	0.0	0.003194607219961067	4160.715916535696	0.0	0.0002512776816795109	9867474.30189434	0.0018662245365370029	2840.050599273562	0.0	0.0024973280364675955	764.0812574761324	0.0
23	-245.4194864177773	777.9486939734704	16748.62368913801	8289.645431109193	1270.1553923182903	13954.34641375142	80461.00385670783	25126.75372002267	111679.93689026267	96793.8423854096	3437.2817072722423	9337.936205086544	0.010000000000229778	2612.6741094191375	0.0	0.011832493897174012	1641.3395554817075	0.0	0.2906707668687755	6898368.5331909405	0.0	0.0010000429503180903	9999.991415299974	0.0	1.6612372018740392e-07	28529.44278226229	0.0006072277767474842	9997.889058160936	0.0	0.0027827097630641322	771143.8973901088	0.0	0.00013622332070114163	22534.520148654217	0.0	0.009258869912373404	107497.97609252085	0.0	0.0014154704974622071	8161.458951336164	0.0	0.9689772096090448	1475897.3258640254	0.0010736022306482716	9999.976497810789	0.0	0.0015283944435571942	6620.186544676763	0.0
24	-241.50851965922917	765.4312129487932	16754.038156816194	6236.965215102509	2090.416056131168	15776.354154499712	65193.07008169985	24046.396423406404	72711.34796017814	97441.66435498452	3641.1696565937373	21784.562347777373	0.0161892835978713	1087.6274071565485	0.0	0.015755175090757773	9879.36917189698	0.0	0.4172825987111364	6709646.225593658	0.0	0.03841897063649874	130.3976370810034	0.0	1.4868869333295799e-05	3196.716056198849	0.000758770173806859	1483.54747466311	0.0	0.0007525408804669163	8917479.502203474	0.0	0.00015743737157711827	3998.08220811506	0.0	0.004125250493088766	4762.958266655587	0.0	0.0017234903143025942	1814.4668050896005	0.0	1.0460690107333913e-06	35773.222108238195	0.009714101111746028	54.125284658519945	0.0	0.002007585300649854	192.86813273923576	0.0
25	-239.93958585980317	636.0283574513946	8655.938746734646	6657.370537416385	1484.808464770705	10259.372855911468	103977.90699113155	24291.20515576283	81054.02312890318	96750.5302933462	4095.2769938685	21760.703133136383	0.014375708484756103	9986.006477530711	0.0	0.005802047030177022	10.205565421109512	0.0	0.0010096179257778498	440.90560666421123	0.0	0.015205149941009343	440.53289539384747	0.0	0.0021034228236090444	20975.06281407809	0.001012553731043363	9946.134267555008	0.0	0.4322308598890692	634383.9566331995	0.0	0.0011088145279962414	41390.56800232145	0.0	0.22073437551543393	26355.95360477494	0.0	0.0021290768535737747	6216.32307650621	0.0	0.20258661200350922	2808.4718151204634	0.0014634671367010062	56.48740483451437	0.0	0.0028276527168127345	353.41586937337513	0.0
26	-239.15838153481013	649.9449625657801	8587.622933475468	6490.919142852532	2389.7204542380127	7695.928368809577	96395.24430884921	24721.13620138004	66318.75988595808	96453.00809279311	3528.9829120106315	28452.23180621321	0.016096922730092	9955.102030450771	0.0	0.01145978550342907	7.044633592801736	0.0	0.00010600061988498614	223266.52113060356	0.0	0.015226258681189033	339.83383710194676	0.0	0.0001580343570292754	155951.05754771773	0.000866414129577191	8197.1534584191	0.0	0.23708982888732816	188040.16348314355	0.0	0.00021810700719289192	6328695.043644769	0.0	0.00045891863810722645	5075.807832580715	0.0	0.0023591487710414986	5683.9510983511245	0.0	0.0073230660655871195	16676.391960992034	0.0001912968544316916	40.14931062115718	0.0	0.002330444940596267	637.1815418428979	0.0
27	-237.0724593851933	801.580168086863	16717.696662548147	6265.268415162506	1537.4474796952445	7921.855650128906	73293.2528359009	26752.713869960964	69885.92518435145	99939.40812480557	3393.0472528917853	10687.494264748175	0.012411277174505934	127.46490262490033	0.0	0.014971459451352134	4798.169944745012	0.0	0.04987180019285736	59770.61832768934	0.0	0.04057080734923023	132.64161425587042	0.0	0.00011941240748102596	35519.99490213769	0.0005667020364277511	9999.7178682645	0.0	0.0015670973184321482	5216559.193531004	0.0	0.0001489646429414965	14548.589024744913	0.0	0.0010294193110596665	1837547.079102187	0.0	0.0013031122734937378	2263.492158274772	0.0	1.0000796193895732e-06	19942.228898918267	0.007530113661144676	56.01470649005964	0.0	0.0015130269949872092	1294.7340623807854	0.0
28	-235.33690192299176	746.2859779259851	16988.08895609207	8601.159486697381	1483.657853977525	9985.928100806741	93968.4146261307	21785.654337183685	118106.16929960599	99974.42148082533	3922.6194089304067	30778.256774416892	0.010643005038048001	4378.099839240439	0.0	0.014033518817371887	10.532670518063037	0.0	0.06205040536204163	7463388.330656332	0.0	0.0011962978396743563	5191.605896977545	0.0	2.3253170732996682e-05	4381.589538061021	0.0007539907650347325	1248.233212246861	0.0	0.00010037339775991551	117.27781328337608	0.0	0.0001432469621950661	23292.28185633829	0.0	0.01670913484508861	1086004.6290641346	0.0	0.0018448607169989258	2944.1818649313327	0.0	0.98846604615564	2537657.118248689	0.0007073546722292872	50.10744220096704	0.0	0.0018806089032564496	191.92814175263908	0.0
29	-232.54308646271235	821.9930502863482	16671.60173569287	5995.869339640752	2937.8509428357074	9706.338069482772	71721.92030905811	24688.01516625014	71796.70916343581	94195.738109546	3543.3514396307246	23858.03638771968	0.011481412215468294	1195.6569220166648	0.0	0.015459240967370197	9998.724535753978	0.0	0.08993801976342887	10952.06768307338	0.0	0.04691543370291277	134.8590593889225	0.0	2.1408602762228535e-07	4472454.00753222	0.0006645497606504231	9986.566227017853	0.0	0.01677004203988017	1658162.062214882	0.0	0.0001232595255235631	5449962.059878946	0.0	0.00011165695882937053	3714.537109166635	0.0	0.001355922570019683	2337.344932695808	0.0	3.1081414726209243e-06	61891.42578060044	0.004705071173249188	9999.861238465612	0.0	0.0016614436384969255	1491.7736411871876	0.0
30	-231.8195514918687	570.898495379117	8488.2667983724	6658.194488190358	611.2531662525997	8942.871021174507	131042.76408209259	25248.7912134236	60370.947454372435	99921.51691212943	3673.7013775482806	15412.6914610423	0.024887767292819628	9988.44930797574	0.0	0.013353223790867024	9.478057209622365	0.0	0.00010001701701812244	2409.360697030757	0.0	0.003095353650663629	2067.1181514233135	0.0	0.0008530578559907263	2656.0605330845146	0.0011860806123697339	7739.674839070923	0.0	74.8015854792834	1156306.0104164353	0.0	0.00036679094084382454	2530209.0808584564	0.0	0.00010460006714892384	4399.424582820147	0.0	0.002934703784366974	4104.496858822751	0.0	0.0005787853725349732	6719238.815022915	0.002521777009150092	5360.577894153217	0.0	0.00277694243486004	339.5306818484716	0.0
31	-223.35482672330025	724.6668679522435	8469.389047022156	6981.143640392319	726.7108552931398	7140.473529293764	91982.88473616447	24672.14504585369	107743.02738342111	99734.02934580954	3641.557622618788	12016.988416790231	0.010000677077862915	1793.8001557991981	0.0	0.011890816363485102	10.583744679717906	0.0	0.0007618938387727801	5760930.613875767	0.0	0.006369353381446565	1155.2459662920598	0.0	2.103802032207107e-05	7714.820604975239	0.000751897047653526	9623.468502983813	0.0	0.00010034988200283565	5695876.734706509	0.0	0.00013997859783433536	9526735.461424377	0.0	0.015297149976881893	11357.345855821315	0.0	0.0015084440467301268	5256.07520803308	0.0	0.9996530409744036	4399225.323789536	0.005490056486504921	845.2251699666448	0.0	0.0018496312669904885	9346.74459037626	0.0
32	-223.03888849687095	808.2755205383415	8823.870742326093	6447.461844677243	2580.5156833993324	15274.935511260815	64708.31194879285	23774.40637680359	71665.37858810488	95622.56767985054	3600.316626447342	22225.80231969775	0.01535274741123346	586.9654416577583	0.0	0.035647591787598	1.7429814387433789	0.0	0.00048527433878002926	34375.35555426205	0.0	0.027896975676611646	97.7834304952687	0.0	2.035976780112223e-06	6118.996118851967	0.0009613554683262329	1538.4187392760205	0.0	0.0005324513066538217	1125147.478630128	0.0	0.0006340573378632186	4825271.670085323	0.0	0.013562843802761116	57532.6880948322	0.0	0.0017622099174275689	1767.2472471309502	0.0	1.0186885349070264e-06	139272.71818825413	0.0038292139796663256	64.17238922347066	0.0	0.00200473040044263	76.14727500791236	0.0
33	-222.7511534286432	733.680314528677	8529.846604085882	6755.272852905298	2125.209779249189	4967.70409909502	65625.21472855248	24446.939381026234	72806.78342973987	96802.86021201717	3869.5277185675513	27023.39509480384	0.0197491889943723	1000.5325217249332	0.0	0.07558471867584442	3.5052373271402613	0.0	0.00010079760050059028	173267.35492704913	0.0	0.03554815853650287	156.338381094001	0.0	7.145132235281869e-05	2318.084869347826	0.0011570125449847015	9989.966749331845	0.0	0.0015377560134218354	7779312.877124237	0.0	0.0050535163567288445	3343.6653217259427	0.0	0.013758659497687937	31892.539764883142	0.0	0.002045434330811664	1454.1244458235185	0.0	1.660258139250751e-06	19008.52334048375	0.005590354794677445	9990.297986793264	0.0	0.0026431937289546474	46.543693440014685	0.0
34	-222.3736232853791	694.1787542285647	8459.013829920998	6926.441612012702	973.2241044768772	6295.996557544685	81849.57932121385	30553.266117693496	106702.55259574523	94141.49671528875	3571.6715520542266	12571.288974074363	0.011159419841596328	1549.8126535125443	0.0	0.011851999468462071	17.33516146647933	0.0	0.00013481413123635417	2477985.4981902963	0.0	0.005342406481563111	1390.021532324161	0.0	7.096670345591878e-05	24117.97449345364	0.000690867540345078	8366.105670847088	0.0	0.005053675926508994	3500458.06998713	0.0	0.0002603424809259305	3960.947366744308	0.0	0.02490488397509255	14263.568765843289	0.0	0.0016773300595799027	3031.4383443028214	0.0	0.9967782607109665	2043684.4350292191	0.00447278929519733	1069.9079071786357	0.0	0.001790458429715337	9181.834651038063	0.0
35	-222.0523878663388	589.8978956418241	16932.40405356059	6529.406139026468	1435.0361081433816	8728.175101773842	132386.37139485136	25297.28510313042	61293.991111439514	76337.17509467097	3543.3315735161473	10936.219810827413	0.02149196078144453	9770.552014824594	0.0	0.018448052255460805	41.496992750139825	0.0	0.20955526711977487	271282.9264180413	0.0	0.0035477894589834758	628.1872992827142	0.0	0.00943934856389594	2569.4595310657255	0.0010202671118384986	7075.123781531	0.0	0.01881993045804814	749238.9325427304	0.0	0.6839051524720741	2367093.1267294306	0.0	0.0011312573894366384	1597077.9888398082	0.0	0.0027030359131793736	3576.6041444054154	0.0	0.0003388000415363864	7589853.7963508135	0.0015813837465976665	6786.684821188548	0.0	0.002608311870573347	1522.2419325731546	0.0
36	-212.98345430730464	632.0938751442449	8485.148041279563	7043.331946055481	798.5411998802787	5189.085540360804	92009.321676376	24900.209484244595	111379.93315716788	84850.04516849808	3852.3707976456426	11202.127973186076	0.014547280733855241	9941.22773416735	0.0	0.007807928732781173	12.306575742716324	0.0	0.00011627913875295853	617892.2737440389	0.0	0.0023106065089437064	2841.2045635469563	0.0	0.009833250124364135	9593.341530875203	0.0009104300564749606	4939.006570579364	0.0	0.0002724870715456693	286554.8662060336	0.0	0.0002028173964218413	9314789.298785763	0.0	0.01518185593915072	8129.747960367179	0.0	0.002235375123311936	3106.2904535253315	0.0	0.9953725224257082	7676417.301882225	0.0015230335777814824	58.42951526102213	0.0	0.003799343298733244	14.10904231529296	0.0
37	-212.8003446384808	795.2073444040092	16398.82487649102	6346.975359096423	763.7637813126155	15759.69554296469	73978.2236379574	24016.349534261168	70065.94346691635	98833.21281442362	3519.4475260199524	9680.133024557803	0.01286543235630996	1137.3189732788146	0.0	0.09917741664259469	9.11850219575843	0.0	0.05264822181500627	8119823.684897858	0.0	0.049273459501699854	116.4471767248967	0.0	1.93681813936889e-05	29919.672176410735	0.0008018384637622021	6546.346605508846	0.0	0.025942525550721695	6559.865808325456	0.0	0.0001254917890103585	9376180.881866097	0.0	0.00048436524048161574	3226.2933530064415	0.0	0.0013309689353187498	2192.6207310905406	0.0	1.358766851443881e-06	21476.297842126623	0.006130138049866612	44.011687550508306	0.0	0.002331579683869206	1240.2174306246131	0.0
38	-210.6395807571951	596.8595078676539	16690.883228269176	6966.550497326828	1262.473950513512	12345.010377091965	101186.71425217247	23585.90988904541	112411.1598455373	95604.64964616079	4156.116145894642	12815.934758795393	0.015117693540619185	9785.222481324643	0.0	0.008027997997561582	7.34759157604878	0.0	0.05868226058902852	1622.0796029953492	0.0	0.009034133549456905	129.14187051825297	0.0	0.00999001771939884	6233.812785560979	0.0010664399483103467	2292.9428926786463	0.0	90.26854633770444	2963335.5703747612	0.0	0.03723955977186821	6753434.239183621	0.0	0.004437554076716068	698025.8509663884	0.0	0.002410404986715272	3782.1384533214764	0.0	0.9828006515398436	9425353.96493614	0.002643592219779386	29.536413545978817	0.0	0.0028496731326027123	159.3224651440981	0.0
39	-206.21814859968208	640.3753141263992	16895.85800835614	6486.005636415991	460.19837501603416	9462.371694221556	107856.3870683856	24994.47929868001	63344.26501354848	98048.5751735086	3614.7788284284484	19802.038559693843	0.022729832098039533	8488.03142325075	0.0	0.007991032253913736	11.577671527627615	0.0	0.10346456803976543	8513244.610140525	0.0	0.0011686532028300502	6716.987184043359	0.0	0.008718470203669688	9878.67050331585	0.0009094490134127757	8473.394962380713	0.0	0.0007845073440934986	9297454.349278856	0.0	0.01350308634892003	25890.464911062	0.0	0.0008115981752179171	5612515.3178043375	0.0	0.0027598102662312195	2955.0502158962004	0.0	0.0020895140864298357	989908.4935742981	0.0009758610010725475	6639.814801119525	0.0	0.0024630256159099066	1357.994585300955	0.0
40	-202.85169125060605	643.4105076286778	8501.555709845426	7057.039206824572	946.7672421536786	7735.216204748014	96871.77701588927	24962.901589526533	111945.97062072177	95972.07649865383	3683.69958309658	19408.674217168707	0.010589650253386642	9902.121445239205	0.0	0.01034024783080745	7.910376270549393	0.0	0.00019235471318520192	3526.808910454887	0.0	0.006006401399834925	262.99706082109697	0.0	0.009513836846380795	8209.658132886932	0.0008974444998048989	113.85577570116753	0.0	0.35443719984029615	48917.17645938893	0.0	0.04931212002129506	188344.97718726948	0.0	0.009125188418446471	160208.55399811125	0.0	0.0018573774400600512	9835.058843942155	0.0	0.9945052521851814	5356813.440469455	0.0018824700986424911	31.19589264639796	0.0	0.002634077980383011	42.457696792045404	0.0
41	-202.60942423099127	615.7928162716634	8494.062474844015	6891.767762336467	1429.3687862567376	7522.206093013495	90083.3651374504	24695.237548403977	104584.27103525729	59796.056050601204	3745.1828893517577	12120.004172312	0.01342897612558782	9902.629267161528	0.0	0.007915159598473644	11.48900115548961	0.0	0.0001464982726584997	6781439.644838049	0.0	0.013017480023407245	424.53201572413406	0.0	0.008632629751674137	4022.6844719253413	0.0008184020185047539	9864.653116503407	0.0	0.041675171946581706	2171735.9105219655	0.0	0.00018516413150916055	6775840.958825921	0.0	0.012880174308656407	45522.16888001451	0.0	0.0020718045581774977	4414.394339027357	0.0	0.9971004173933068	813395.2489888602	0.002530484262620116	46.236234636344	0.0	0.0018919886408537293	166.3532366426628	0.0
42	-194.70290378341488	798.1324190535862	8430.938231094498	6559.512344218156	1423.3488143367622	15830.05483113058	59243.622767661356	28188.247940931124	76023.80618185192	98061.02165982217	3298.3847392549424	19715.236049348154	0.011731863140072652	1691.305292654367	0.0	0.016488735346689896	662.4198171727085	0.0	0.00020619171279644358	508235.30024244956	0.0	0.046663621307319256	108.19450733917948	0.0	5.253996433567143e-05	1605.8843508676068	0.0005970878762785951	9853.216234832747	0.0	0.30408444701984727	9588404.925655583	0.0	0.0026299828142473144	353.5500817889907	0.0	0.005023552425505175	2960.9107286505446	0.0	0.0012827677049654738	3078.8413099341847	0.0	1.2263789199669464e-06	27909.30376206302	0.006682979637473315	1179.8153110819537	0.0	0.0018163865977183409	296.4442571705005	0.0
43	-192.87305599386875	711.1024447029712	16760.090267610667	7634.870181037516	2067.9506404504154	13455.13021346114	66501.77038889915	25876.724030581154	70634.55832280386	99849.54056636278	3421.50220231126	22256.058939024835	0.01854224424857164	9670.992245259202	0.0	0.0013462813743476765	20.277514496240332	0.0	0.1125552591430719	9653307.32568319	0.0	0.038524337884055626	244.35200310088027	0.0	0.00039452950162979425	3952.33044552723	0.0015098923539452194	2296.7857283298895	0.0	0.027373194905620686	5085131.783319781	0.0	0.0004972653068382663	245464.2307433163	0.0	0.00010052259372598085	36918.359153640966	0.0	0.003229485902079964	3129.8574375848557	0.0	1.0047852709033706e-06	33670.89955206852	0.002053535259417456	74.89764630553708	0.0	0.00366848121225615	69.11773660433366	0.0
44	-191.28535779773637	598.9080768627546	13139.65941840655	6724.1264203221735	974.1855361176636	6022.325276746389	134759.3023632088	22854.957685940997	60051.628802028405	89085.97293207081	4269.823909520664	13757.243041203084	0.020976410483291692	9999.862453405938	0.0	0.01015895024386662	9.12873279240911	0.0	0.00018069070059685053	8297.686639768395	0.0	0.006580055724005428	859.259772531231	0.0	0.005784257657170751	1078.2575264534105	0.001064706096387905	7356.797409963558	0.0	0.00010118692530015704	102.52227046927236	0.0	0.00010079001617200018	36395.96998781696	0.0	0.0073919077438050085	9999999.99999908	0.0	0.002707587929451539	4197.2137640303	0.0	0.00032854353941265163	9237377.124932894	0.0017208392716909547	79.09647227715989	0.0	0.0029995282850742576	536.7332967505885	0.0
45	-190.86574710211065	567.3634900121925	16849.008266884844	7473.297248099695	1868.885393486606	12946.49661702716	139908.16035335435	23961.58862020393	59195.34555798788	98875.9679860243	3838.8835942576125	18421.092091957842	0.018171532986614346	9044.294509835296	0.0	0.009894119702619426	8322.836981297452	0.0	0.11886459366311822	717325.5045395162	0.0	0.002898230549679354	2678.8503069576095	0.0	7.975070805434779e-05	6575.028662041611	0.0016493062669723643	9999.988685444587	0.0	0.0020347027948585217	1983528.4586608838	0.0	0.0001576326280831382	14549.44195438392	0.0	0.010879795937350535	181501.95032105618	0.0	0.0033421751652668156	9510.135164351757	0.0	0.0026269362203093535	461342.6979883212	0.0020872987445184747	886.3778768621709	0.0	0.0038951994416101176	11.53953813099707	0.0
46	-190.83935680387188	663.2478448551129	8558.965272124968	6933.49566358923	2098.1663545778347	4500.798619921144	92661.38931068341	25030.546212885594	66186.63351455689	86811.28126175082	3657.3588690842184	27147.33559561574	0.01501628989849419	9895.605958594495	0.0	0.006267018170137007	7.829801611626196	0.0	0.00010704073123688745	101.12410610513717	0.0	0.019053678847616932	428.25916090928007	0.0	7.059603451674065e-06	141298.40679404238	0.0008132053607961412	8808.45097638775	0.0	0.006629614585412383	465654.0944657456	0.0	0.000314358328580598	115360.54269050328	0.0	0.07603230595215223	10480.14943738135	0.0	0.0020848376883447956	5451.979472711067	0.0	0.007783069951490029	15248.707217021314	0.0003842529997537313	51.584067152468606	0.0	0.001986776282921866	453.1302464902498	0.0
47	-190.4620587463609	605.9964282124249	16836.117745623458	7344.953126663185	1209.6950644359572	4810.187716547931	94289.62358740956	25339.292848242374	105604.32177976202	86754.09085680338	3331.339382950099	26347.855721635206	0.011639131543796349	9992.200272548256	0.0	0.007779631562469527	9.777575878877451	0.0	0.05998442979571796	6650574.188838883	0.0	0.011519589775798408	500.8552239626029	0.0	2.5205013202875276e-05	4715.988723518426	0.000697123780964105	8614.219347421618	0.0	0.0001787857362515295	2475509.9336122824	0.0	0.00011425634888454426	32015.542573263607	0.0	0.0004288110283427997	489045.7499709054	0.0	0.00221471666836335	9261.261500534858	0.0	0.9758548381685401	2106852.0312825306	0.0019885023805971984	45.83651409006587	0.0	0.0016487361565371754	906.222624698849	0.0
48	-188.9470715680153	563.4976430303549	16518.592190611613	7067.69997712566	2179.93203339555	10379.111201684858	116178.94598029192	23390.84856980474	61051.762758963356	73306.66352024963	3485.134569151457	26974.192768798162	0.018300165785647273	9997.363654497534	0.0	0.014002993680701951	9933.307957644687	0.0	0.08985995020367997	2734.5014979937578	0.0	0.002698493036024268	2160.6234474760918	0.0	6.537953724243545e-05	10840.49128771595	0.0013412633915499525	1626.1565557377626	0.0	0.07128345805736305	59780.917407434055	0.0	0.0028797700754675175	3864510.4636716894	0.0	0.002424113955344769	80062.69396645024	0.0	0.00317487759193746	9997.63346912038	0.0	0.0002883233308759027	2895490.5823017005	0.0014878929484892088	9997.302272487763	0.0	0.0032172773533349023	136.93538171513666	0.0
49	-188.36382274924	608.8631712429836	16837.653056330753	6708.327535355125	1252.6637252013043	5617.4918919933025	135074.03533610931	25968.974219883425	59231.1317291484	99755.7649438523	3770.964256355471	10923.789705946881	0.017771521598591702	9997.800239801807	0.0	0.019818355240689017	23.469909829493385	0.0	0.022666652622128542	2591.6015869075154	0.0	0.013047152618975447	816.0755315957773	0.0	0.009281300345746783	1763.7401705597722	0.0011377008275413336	9900.016192187164	0.0	0.21384662505081575	208499.8425264293	0.0	0.6283246602828383	333358.2983341807	0.0	0.0013162410519240418	3741131.877343729	0.0	0.003101389242034611	9999.908064799974	0.0	1.3199807592400458e-05	3393434.598876123	0.0030933351446776943	5614.520584278959	0.0	0.0033251037116813213	9999.99999999908	0.0
[truncated: 82 more columns]
