# Supplementary material for: Mechanistic model of MAPK signaling reveals how allostery and rewiring contribute to drug resistance
Source: Mol Syst Biol. 2023 Jan 26;19(2):e10988. doi: 10.15252/msb.202210988 (PMC9912026; doi:10.15252/msb.202210988)
Supplement: Supplementary file 3 — Code EV1 [file MSB-19-e10988-s004.zip › marm2-supplement-main/MARM/parameters/RTKERK_pRAF_EGF_EGFR_MEKi_PRAFi_RAFi.csv]

	fval	BRAF_0	CBL_0	CRAF_0	DUSP_eq	EGFR_eq	ERK_0	GRB2_0	MEK_0	RAS_0	SOS1_0	SPRY_eq	bind_AZ_628_RAF_dG	bind_AZ_628_RAF_kf	bind_AZ_628_RAF_phi	bind_Binimetinib_MEK_dG	bind_Binimetinib_MEK_kf	bind_Binimetinib_MEK_phi	bind_CBL_GRB2_dG	bind_CBL_GRB2_kf	bind_CBL_GRB2_phi	bind_Cobimetinib_MEK_dG	bind_Cobimetinib_MEK_kf	bind_Cobimetinib_MEK_phi	bind_DUSP_pERK_dG	bind_DUSP_pERK_kf	bind_DUSP_pERK_phi	bind_Dabrafenib_RAF_dG	bind_Dabrafenib_RAF_kf	bind_Dabrafenib_RAF_phi	bind_EGFR_EGFR_dG	bind_EGFR_EGFR_kf	bind_EGFR_EGFR_phi	bind_EGF_EGFR_dG	bind_EGF_EGFR_kf	bind_EGF_EGFR_phi	bind_GRB2_SOS1_dG	bind_GRB2_SOS1_kf	bind_GRB2_SOS1_phi	bind_LY3009120_RAF_dG	bind_LY3009120_RAF_kf	bind_LY3009120_RAF_phi	bind_MEK_uERK_dG	bind_MEK_uERK_kf	bind_MEK_uERK_phi	bind_PD0325901_MEK_dG	bind_PD0325901_MEK_kf	bind_PD0325901_MEK_phi	bind_PLX8394_RAF_dG
0	-469.9858874581108	1116.086398954763	16903.466895471614	13103.648497460768	7352.359037221228	9001.299742058882	137676.37304289374	47331.60236294534	136106.2194645016	102196.47889865215	6469.71029413445	12329.981647129938	-3.5995227593892394	0.010027867716401597	0.0	-4.128101723491322	134.01438939379022	0.0	-2.7551021219047485	6745988.450727702	0.0	-4.636543033560125	1064.3784213415631	0.0	-14.14536186956154	607209.1273243449	0.0	-6.428215785689649	1062.574414419122	0.0	-3.668939295359745	182112.67384580092	0.0	-7.666702426562372	2479887.470510191	0.0	-5.308794244755427	30385.865566380362	0.0	-5.270134593584499	0.010007957662831022	0.0	-1.439294886515515	24232.183711174355	0.0	-5.694858971388976	731.9884872575772	0.0	-5.352446464154282
1	-401.9107580785868	1134.747958969368	15410.437180104473	12151.013446033943	2772.531174299357	13388.728234758904	178647.91003529186	66829.82717168973	102936.17099393184	112508.42676421741	6512.787700011584	5612.533806950308	-4.0509877665204455	0.010000252756155851	0.0	-4.051424034545862	72.63210377738702	0.0	-7.825197204312278	8437198.571284592	0.0	-5.458070736508822	264.2160127068305	0.0	-7.637854315752162	540722.9050430392	0.0	-6.892268623832801	645.3264628223791	0.0	-8.930703956473218	2319187.157551248	0.0	-9.181272273789586	6314153.496126226	0.0	-6.719287967313359	12182.297421336438	0.0	-5.6520323956616325	0.011523109351844767	0.0	-5.863130487176905	510230.43345520116	0.0	-6.018355408102787	146.82502291617746	0.0	-5.649175251023655
2	-338.29081924135386	1126.3063179830613	16809.015944388877	15093.266062111132	2419.199977426655	13938.225816562932	178234.97316983988	44056.795210181815	105780.00114451916	274180.70924773003	5869.231991898155	22587.421219567717	-4.077205467799988	17.566490221086486	0.0	-3.600461684136093	505.9663699993563	0.0	-3.6854898352168655	6315390.234230005	0.0	-4.266830166863785	1.010079905505937	0.0	-10.910757566760813	596954.8703923911	0.0	-6.862178655261397	1129.1483411454694	0.0	-5.7749674145769445	62218.7697691121	0.0	-9.002929119001312	9236775.209574627	0.0	-5.490606959914109	500616.0522169606	0.0	-5.67879998399096	0.010790564874688728	0.0	-6.686482257029737	806191.9816524427	0.0	-5.260850616872882	123.97613066615082	0.0	-5.849186434374525
3	-320.2731642393171	1144.2370818470076	16473.0899530252	12015.175768254632	5836.853525493427	25353.883906584546	187996.9295564853	54553.87563729778	113060.77532052802	340664.1759711362	5747.369805144271	29136.19147121072	-4.070858655060992	0.010000360703093196	0.0	-3.5500987841485854	82.90385466463643	0.0	-3.6928641506650015	742.5908043177272	0.0	-4.481066365961821	0.7714869962952274	0.0	-15.264180227454398	280264.05967681756	0.0	-7.02146201500732	775.7604749509616	0.0	-4.491158849217753	71011.19955132731	0.0	-8.720937302739078	9529357.756824812	0.0	-8.324394246811966	4891.307505458474	0.0	-5.680909352236172	0.013034572350213875	0.0	-6.179039683281554	391255.9270404581	0.0	-5.320171080971821	187.7327736208342	0.0	-5.704464756449493
4	-319.24078755393685	1218.1292705910723	15566.11321207062	6773.190302638266	2683.752439663776	31763.765907023266	144304.11499774863	70093.24549049736	116546.16880188113	131325.23378731287	5526.035839669517	56394.67386662643	-4.379044480213599	1.6125458910905726	0.0	-4.343381575080918	47.94489763291083	0.0	-8.899095461855824	272756.1670949864	0.0	-6.182728184059467	612.0398211246815	0.0	-8.009001766780468	197793.73455191983	0.0	-7.153840100039861	651.6100017096081	0.0	-2.051223688019287	5078337.552733201	0.0	-6.414211959070166	1070486.1977064637	0.0	-6.339156114271244	3345.9082847662685	0.0	-5.990979747559931	0.011018877637384622	0.0	-6.611367365263806	1340303.7605097578	0.0	-6.490953590618126	103.71693394087877	0.0	-5.837775220693796
5	-302.42777715862724	1132.4117958972524	16610.60884350641	14351.351859000897	6098.1004704558145	34029.904768155604	165524.9623068528	24821.312824572444	96133.14073660335	277484.1571467649	6225.287715727768	10076.595724719953	-3.8982075067564272	30.717636798801923	0.0	-4.161977068265839	86.77326000481835	0.0	-5.860926871034875	5952.027818673998	0.0	-5.572979088638396	687.371332378345	0.0	-10.0042027027247	247863.36764184677	0.0	-6.6441337070411866	9631.35922646599	0.0	-7.373281400643479	5666123.230286857	0.0	-9.015574951381744	7103474.37536809	0.0	-5.595855366709887	10490.974829479372	0.0	-5.52405843519046	0.014669438287146338	0.0	-8.20327716460711	296823.06595467223	0.0	-6.238202936266062	191.72930962279577	0.0	-5.3575933003309695
6	-279.97190425146067	1219.9786463849273	16704.21363627339	18785.65433038417	1592.794791023273	24424.222605198065	91445.18308323341	53904.26343630029	145394.4669761252	333611.4038937275	6168.392725871732	45753.88182530383	-4.308939171456311	8.214196900114912	0.0	-3.612918125824028	55.42307632695959	0.0	-5.348470348806007	8557.336683040818	0.0	-5.150135815831876	369.74370889059634	0.0	-15.682097695058202	2510636.8608819246	0.0	-7.17295256529017	4331.206660386442	0.0	-8.884722691713176	2353611.4244314856	0.0	-0.702119629881456	5901628.138073427	0.0	-8.767726562388976	335.2226417339261	0.0	-5.951078792798934	0.01000645265164492	0.0	-6.787007605801298	315692.9878440392	0.0	-6.08777278546612	9229.05743684917	0.0	-5.916195172846884
7	-251.34160184324892	1109.783803097328	16760.660964538783	15624.556256330057	4811.63199622243	3952.086666204433	128560.06610298704	48354.583640753655	136885.49346962728	196801.32902013094	6515.178231702105	12653.657474457697	-3.5794810330848814	0.010000936249446502	0.0	-4.743960107405124	9985.17579723303	0.0	-8.714959889253981	14122.040248288395	0.0	-4.4705942696425485	1.1817635258490982	0.0	-15.702163537787497	353401.8414882228	0.0	-6.4343881976161486	1525.4399318766998	0.0	-7.724035208535241	5672532.337956944	0.0	-8.812914020996935	8860077.543987071	0.0	-6.588951679557188	7266.508538695229	0.0	-5.263567428025131	0.010002139062829924	0.0	-0.8457485628410976	43256.852904073705	0.0	-6.8816968650754	9989.02328686077	0.0	-2.738078349188932
8	-200.18739899136216	1163.3714985605077	16389.46798028398	14461.572757319906	2623.433517045249	17621.66450050929	110460.51708852715	52458.21080830505	125776.68481774427	370573.22107879154	6298.85739262077	22963.500005313395	-4.204868264212487	0.010005554939092408	0.0	-3.9549576491151712	80.32966928828829	0.0	-7.957610511538356	8106196.077052846	0.0	-4.618271433730821	1.3558559694057712	0.0	-11.818842949144509	892183.0213413944	0.0	-7.153801011485759	620.4475842528439	0.0	-3.752375096406603	2736830.8652206045	0.0	-7.453667835330518	7850377.610033976	0.0	-8.735334165723502	19641.53586337486	0.0	-5.812987521725165	0.016416879913789404	0.0	-3.390823542671977	1258591.0168922713	0.0	-5.652656356471274	183.86832446753453	0.0	-5.670406943662179
9	-195.0830353873368	1190.2624294952907	16741.005291417267	7990.305758787439	2038.1957827726462	20794.93767028776	180634.79407551675	38281.707266434896	117704.72102333515	166614.69756202382	7509.375972700725	7979.78984426103	-4.062822953803994	0.010001892132007842	0.0	-3.25200087843165	74.31476603013064	0.0	-7.82114204879372	132354.73387908403	0.0	-4.073515473303321	2.8392779872253815	0.0	-15.94256202656562	107286.89303072587	0.0	-6.865754255486167	1343.676374716875	0.0	-6.969804484925292	8391317.19060291	0.0	-4.628869885465158	1175045.171910213	0.0	-3.9096669778800384	18464.086983776928	0.0	-5.696965653328067	0.010005304320126704	0.0	-9.364034830954768	76081.33725351594	0.0	-5.182431149469304	165.5009817701247	0.0	-5.679617054618536
10	-181.66836958585696	1179.4509989353887	16982.256035766164	14294.468741729039	2395.0742266677466	18345.715179177012	83419.01657951536	49917.07070560196	143868.31671579322	347193.8227804075	6041.499143444792	13609.513734201677	-4.450632633601523	0.010013180246718942	0.0	-3.7375857732944855	57.127854267744084	0.0	-4.199689497397203	100.63133623980681	0.0	-5.259319495945937	412.2597258419657	0.0	-14.265162582481643	556468.0794712513	0.0	-7.305006835908648	2839.908871173186	0.0	-9.027184727135474	1537651.4511802876	0.0	-8.337654997523074	5865615.182695287	0.0	-5.947740928496028	80086.86598238704	0.0	-6.074456849448877	0.014629901248152426	0.0	-6.661029140052005	513190.2432963422	0.0	-5.856272658222054	562.8872320914692	0.0	-5.962264121234562
11	-180.72929184728577	1144.855218619668	16688.837847303632	10813.833426618397	2704.528615151394	29251.078360471372	126083.47131740418	44434.131267415054	140388.1502509423	221638.90054465484	5323.28806665343	27035.51816648752	-4.194301370317029	8.77491043775988	0.0	-3.6594809486878335	81.68026270676606	0.0	-3.7652839576774153	8887318.983787162	0.0	-5.404896340774068	282.0154751528506	0.0	-12.237950729043304	292520.27735759004	0.0	-6.987642896409374	524.6689797404147	0.0	-5.139769519126276	2135371.7758769807	0.0	-6.132355579909946	9923842.428633511	0.0	-5.462701532066556	126659.41622290053	0.0	-5.7962675393960765	0.023975740607095314	0.0	-1.20324966074082	152089.243077541	0.0	-5.704803336798283	152.6034325753477	0.0	-5.806320128997114
12	-169.91267526202114	1199.4722289219835	16453.754848332752	9844.443871360707	3782.18301045213	12403.755802056672	96936.46531453356	24685.574650792896	127703.83347456362	375187.1186195561	6718.509827836708	75366.89959187512	-4.02525458237956	0.010496245669884597	0.0	-5.207502695698507	7519.071992465835	0.0	-3.891507831299181	134.95324005853118	0.0	-3.84425423605364	44.59653186600196	0.0	-15.744344434522109	133024.89007393687	0.0	-6.772390916099018	488.8762433411415	0.0	-8.94986111773665	845468.944257997	0.0	-8.366327066849374	8972482.938036054	0.0	-4.4771130961160654	604984.6628167955	0.0	-5.637864431294047	0.017267105133172166	0.0	-2.1524063544293126	200450.82721428457	0.0	-5.435770330822467	562.3944350908886	0.0	-5.654661873481914
13	-144.2930432726472	1254.884286891273	16818.71229319334	11330.489314184593	3100.237396612848	13829.913231023489	179733.90492663116	48529.393514774296	119900.3713344769	317225.5893479349	5181.210410070167	43559.556451356715	-4.536157674830374	0.010367998998051919	0.0	-3.717385080336352	108.86754196348005	0.0	-8.536203334297369	8398833.414123895	0.0	-5.068816443581458	449.9477170145741	0.0	-15.513963833943164	30249.601895054635	0.0	-7.425563487705121	7056.284856924491	0.0	-8.247546604798337	5695275.858441839	0.0	-9.129041946116738	8420738.034300664	0.0	-5.1667031216719295	742175.0964193665	0.0	-6.139591329940681	0.04338166510765054	0.0	-7.971163310636588	444384.17815673567	0.0	-5.703393703351712	101.9422806221834	0.0	-6.11165054328173
14	-144.01172241908387	1049.9798328000402	16625.334410956202	15412.991815838333	1405.1640956886029	31629.68508170234	167079.41763538963	41978.96393572888	117923.15332190016	149393.547375321	5593.38809666567	33931.97246992796	-4.009487863596727	0.010110649285242088	0.0	-4.376788522379942	53.58853957056518	0.0	-6.296958393739459	4605608.054060118	0.0	-4.953719748307397	504.88545969216125	0.0	-11.888540784507208	619954.5545937193	0.0	-6.402775373342208	0.015907043086773865	0.0	-5.498926803041996	2874969.1790032424	0.0	-0.7315591534920856	164730.81413948318	0.0	-4.239938136065928	115119.35209665843	0.0	-5.60903323784912	0.02464563741066948	0.0	-3.184656154712892	9785017.218605584	0.0	-6.213116980676825	167.07091436512374	0.0	-5.518898078347394
15	-137.22766505779867	1167.88292314004	16945.498876131223	14292.518703028825	5818.005876857734	11099.257570562833	120994.83877349253	48119.73359258767	138876.5263999558	267363.65685488674	6184.01797611699	14008.247617743715	-4.310638812088622	0.010040352228380074	0.0	-3.662221981337157	50.81368281975625	0.0	-8.952564806802641	104149.7040495673	0.0	-4.026622874630766	0.022113516082115144	0.0	-14.959082417987272	804327.1402440282	0.0	-7.366886040379159	3499.676184557091	0.0	-9.110064126359903	8572080.383706305	0.0	-9.189802106098018	9264433.762239551	0.0	-4.002128977531687	7888.580360151373	0.0	-5.93217290173711	0.012680697067407003	0.0	-3.2371885389220063	26073.625083818482	0.0	-5.752033347609525	113.26375733604975	0.0	-6.006150978729147
16	-122.5362316400363	1161.4060912284583	16900.90895718828	10284.640706375736	3248.343765065887	9210.318402515819	193532.3583126716	55368.39316977317	119839.41007666192	511834.8706263992	6192.033763920997	33611.24670620712	-3.924858994429255	0.010000786357511842	0.0	-3.51686426252614	74.2378716798847	0.0	-2.8919714175200197	6766175.21199234	0.0	-4.482665152286574	19.015336512741253	0.0	-14.670679241713655	179970.2305697266	0.0	-6.624396016623612	327.00479696200557	0.0	-9.0476701089905	8601.994794122005	0.0	-5.887055122384097	8707182.471974898	0.0	-7.185038736091662	4297.416754112845	0.0	-5.531389108501717	0.010000357255111711	0.0	-6.28546839669662	1000513.6758021383	0.0	-5.555066021268011	152.9105464716679	0.0	-5.429651781284711
17	-114.12302872202427	1246.5011970574963	16978.450677383342	9403.627179085132	4480.032478991327	19422.876512432314	73976.27725359717	41177.743618757675	133320.7164157149	255230.15604836392	5963.513858204695	17875.966497885784	-5.747127707943762	9999.923727746827	0.0	-4.4144830092105725	38.49313972310831	0.0	-8.381080586495557	567500.6242248209	0.0	-6.121455219206296	349.784297029731	0.0	-14.143801822512067	218330.9918370176	0.0	-7.30848457267618	3500.627482772069	0.0	-9.199459801891622	4098630.951117708	0.0	-2.872774409517774	9580297.923958462	0.0	-2.372068394740461	22212.63897545558	0.0	-5.994768383816304	0.020641883493535226	0.0	-2.510985245996299	100063.32854983404	0.0	-6.598649550747111	89.92354799268124	0.0	-6.016675399818561
18	-105.1584534538298	1192.8615882244533	16215.791682860965	15267.914456832761	2134.1529942078064	8156.740647850918	87989.2963328899	57076.052583043755	139194.83325983273	539841.1288192761	4829.606521276651	25558.073644549775	-4.033639325119023	0.3360842898645953	0.0	-3.010621840823672	19.407050639662756	0.0	-8.342014363801685	505082.5950242076	0.0	-4.594748825522727	2.1209597090321	0.0	-12.907622720848382	2121052.678043085	0.0	-7.209256027038528	9331.732188331263	0.0	-8.455389561030756	7714262.621690443	0.0	-7.846959339339246	9929556.93795835	0.0	-5.640145170380982	100620.03117413686	0.0	-5.527919508121364	0.011124071709770011	0.0	-1.3405938534344717	5373874.279587603	0.0	-6.011185610587376	113.93430727894837	0.0	-6.067026683880837
19	-104.3515077363819	1082.920919781347	16025.877648005677	18707.34346688966	6363.886910695665	15015.555147823501	141535.93925386804	52791.90385582234	117185.36829168096	305400.162590109	5915.179692371359	21102.108312339242	-4.089646611439542	0.010008636493051098	0.0	-3.607859450832981	66.02496381113481	0.0	-6.683373851059617	526923.360567778	0.0	-4.323206307538095	3.2364874978765648	0.0	-14.977885364328792	157194.3273900626	0.0	-7.092662786034112	530.0065041704441	0.0	-8.812003396754099	4930949.35687659	0.0	-7.545685135420213	9713328.338987747	0.0	-7.786088117834827	1063.681132975798	0.0	-5.720773615210642	0.010365418626288491	0.0	-9.79060233520618	686681.5078996671	0.0	-5.139097006662029	140.92583158503123	0.0	-5.823293371710957
20	-99.05591664909468	1093.5998945573344	16176.756621786364	11449.376700101026	3103.41433725154	19396.82137269051	124974.42510890323	45882.28096788196	149577.3990933483	420479.06345796084	6314.504808419354	3385.9694892354946	-4.244853341882361	0.010016652934912516	0.0	-2.4327717082787568	270.0673789405628	0.0	-1.939104448867497	877.778397918665	0.0	-4.488246361679149	1.0349073399164836	0.0	-12.953653784689497	1064086.8890746133	0.0	-7.394823461645643	0.01149148582144672	0.0	-7.701546340283362	55507.093700387224	0.0	-8.68937366295367	4005439.4640211826	0.0	-8.861350060789015	1642116.0168244487	0.0	-5.871190994002633	0.010912743252512956	0.0	-4.306345391681993	230275.5029677336	0.0	-5.362793979492277	594.9691325183167	0.0	-5.8541937279729295
21	-87.56663410350944	1170.5267470796964	15400.249950917767	17705.071803349896	1687.0468366257335	28888.757350138923	160232.43096100297	28291.656120753138	110271.14642365523	162105.63783395843	5366.147181578771	18798.070095944964	-4.154931485410834	0.011182396310003825	0.0	-3.5826389367629665	208.49600416809275	0.0	-9.101769507231865	539504.3332350228	0.0	-4.332307995798899	0.01582621470351815	0.0	-15.699393554855652	67972.84422742951	0.0	-6.9056746094516885	81.49325309327097	0.0	-2.829118480792692	3689757.582203532	0.0	-4.168360011913701	413799.2144060933	0.0	-6.770639345344992	761.5785526522494	0.0	-5.78970457430904	0.010278149829388352	0.0	-6.95661250979319	753725.1744086798	0.0	-5.170146898579108	336.3929822170312	0.0	-5.710538898882142
22	-72.93269661185207	1207.69623098735	16623.433837285753	12418.83100052327	5580.609185763798	10858.1446453385	112763.24168535508	51308.55888598471	133225.80216936584	271343.87772038084	5902.24320030925	17097.93340731361	-4.413910950267665	8.362887362143809	0.0	-2.446770567135947	0.01791598391343555	0.0	-5.333049815429211	209.24819949149463	0.0	-4.246606497181651	35.40618153063786	0.0	-11.446225515027749	64648.92474626625	0.0	-7.288691400643425	1188.0527839341778	0.0	0.0557309111673264	8430838.953821128	0.0	-2.3918926959036817	803568.7097653205	0.0	-5.615476664761589	11634.756746370022	0.0	-6.022919320589447	0.7557774549335373	0.0	-2.3472066675138312	14901.142781742406	0.0	-5.523268589883615	177.58370427825116	0.0	-6.053096222474086
23	-65.41931659196393	1259.6789565103122	16457.751100730875	10103.4514433344	1245.0415006107846	2962.1770789352613	112457.53156993852	52016.72608464951	128598.99878488752	149521.56361759666	6068.057534665232	5519.391676974649	-4.897882541359575	0.03059872557706787	0.0	-2.8360607057388645	37.24685121012446	0.0	-8.755914009282948	330246.63767498126	0.0	-4.66918598592329	127.68829470224608	0.0	-12.889920254880822	387023.1039092674	0.0	-7.681677162254994	5520.879142603539	0.0	-4.567125536649137	1100487.8725626396	0.0	-6.074527985672576	2077044.7144371404	0.0	-6.124081510527211	495.6026647047814	0.0	-6.523893657160231	0.01789256925531101	0.0	-0.5001712235950662	55235.450958693466	0.0	-7.543632663874964	145.1888964652835	0.0	-6.429148402778324
24	-47.627821796880426	1146.2700100144823	15045.878767438524	12392.882104905828	4317.30631428975	43334.50818408908	97152.97972598528	45249.951250561644	113635.95348513326	635022.6402302826	4619.748837798445	24532.233492365547	-4.099480252699015	0.03478000032705311	0.0	-3.3947673553678057	60.30497155311964	0.0	-0.1942916011607247	210790.13940279244	0.0	-4.774798936302578	4.952792107868466	0.0	-7.314960041157788	2737813.0247270633	0.0	-6.932131465160649	1099.7085429405524	0.0	-7.117805495113856	213357.02427800815	0.0	-3.6232031819666073	105929.47913628852	0.0	-1.777184110545594	5479.709804713389	0.0	-5.704450400560217	0.020053442624201185	0.0	-0.0278014032083473	69049.46981503876	0.0	-5.950893741791631	252.2619932554997	0.0	-5.794715382357741
25	-38.2751348915474	1171.7817673912011	16886.477386016835	13278.656624048705	6618.479308989178	14047.256878111588	104842.44010629898	51658.77936251018	153980.4373284681	207447.7851222231	4919.233438697741	5347.853697289456	-4.054125182471866	0.2767863888183329	0.0	-3.690496217853916	47.22730155309592	0.0	-2.6239224285817166	482264.57556619943	0.0	-5.548306617495196	1.1456202113033556	0.0	-13.41804207489211	1168209.8026270478	0.0	-6.956740220622204	3910.823438815222	0.0	-8.363185193986894	64903.64082990831	0.0	-8.469837464648135	2454967.216128634	0.0	-5.154995954574172	836.0323957951313	0.0	-5.681949023092143	0.010290873212347668	0.0	-2.8882107654106086	3678960.483493013	0.0	-5.879274816596894	125.62466769413903	0.0	-5.191637648752189
26	-32.30546775752407	1238.6052244187158	16714.31796907853	9833.754063046072	4637.490696817025	18156.566034552478	76969.53660785535	39676.852526824005	155233.93295313578	239771.5669512766	7052.166568762828	20294.97032877769	-4.466961258449902	54.76158870528231	0.0	-2.315039466976632	76.31789248400067	0.0	-0.371041634886965	83563.43890079818	0.0	-3.568604288061132	256.3695609153426	0.0	-10.291286292251488	17709.208096507165	0.0	-7.549793163110669	3259.2128592254126	0.0	-0.6650501438066362	9328319.768468926	0.0	-8.764574147467583	8335453.399407893	0.0	-2.409651256897391	326490.98390318494	0.0	-6.089463918538716	47.80317535357828	0.0	-9.04509051931439	8169590.461599005	0.0	-4.653025570291085	405.75174486543875	0.0	-6.351784758261756
27	-25.36303841795376	1311.008837169797	15936.971911149893	9178.479393692316	2520.591161721143	4224.932771963317	142730.15912423225	44947.23358449788	111354.085632313	345493.220505381	5656.203511933371	26015.47890963636	-4.293896315239837	0.010507336924538932	0.0	-3.798053693074736	2525.526119004969	0.0	-8.51529058701786	2402096.0999384243	0.0	-3.69231534672118	19.442498510214712	0.0	-13.98109000136308	528778.4105266491	0.0	-7.093576163686889	6410.504002083743	0.0	-7.729439386331078	1305326.7135895768	0.0	-8.173938350847726	5064540.533698278	0.0	-4.905420171561837	76065.24260779908	0.0	-5.910288960450089	0.020886254082242643	0.0	-5.9915556026080905	5765.592225768504	0.0	-5.939900192567689	8635.103259713072	0.0	-5.967234337503204
28	-18.673033531354637	1315.9899051920393	17875.662208876875	10521.342098445055	1735.6605019256353	5008.324866669038	140688.02479869185	44807.68259433754	91635.13689007088	339070.89930203324	4766.26779114615	9942.817988949999	-4.220065228425459	0.010000049025338055	0.0	-3.275543825767066	138.21159243976024	0.0	-4.011046198199423	143172.33300029012	0.0	-4.207025694867954	0.013523531443062953	0.0	-9.675969328999	17134.991022753857	0.0	-7.08323646620929	1169.4458042357758	0.0	-8.698231219878233	12463.307634004164	0.0	-5.8003118333206185	1686826.7981776022	0.0	-1.7121330913495374	6061717.518472402	0.0	-5.824349279356672	0.03134036987272348	0.0	-6.921665561119511	5804879.876672623	0.0	-5.477916365928056	150.25126960997463	0.0	-5.848094783689182
29	-9.19595976548635	1189.296779032486	16902.10083111116	16298.618784233224	4513.205166579125	22778.498543140537	98360.99942146546	57259.585022977466	131955.25718075605	554838.3195261672	5750.502946053187	12776.063216546501	-4.241950614472553	0.010004578023942048	0.0	-5.024785957797825	6434.451881428788	0.0	-3.431480618116372	8852465.727817332	0.0	-5.043226856256644	1.304522461049696	0.0	-14.040704582672593	157732.2308239202	0.0	-7.123811915714263	2964.0128539051098	0.0	-8.065353564588502	8039108.655362729	0.0	-6.541667261526779	2649991.3282053317	0.0	-7.955159768736802	5514.798234210892	0.0	-5.88030388343395	0.013843603306086924	0.0	-2.796849826253128	52649.08162484757	0.0	-4.6204041776782265	0.9786668003640903	0.0	-5.792140336527224
30	-0.4570603989125743	1072.1316434650876	16260.180319654064	21118.86695421495	5284.591169691621	23317.589489703667	130683.94606894853	54459.41789097569	138757.03146671838	292181.7335850289	6040.97078000705	19476.916856330612	-4.078874225669646	0.18586991401614747	0.0	-3.447052970595366	28.186109172989163	0.0	-5.632438228945419	5072.575602946371	0.0	-4.814147797432455	8.637446478672269	0.0	-14.551229217976449	1697168.5284260202	0.0	-6.81860896630308	0.06484790293669365	0.0	1.5656763598644323	486552.1397753287	0.0	-5.588778296583696	5915846.732251835	0.0	-8.794089114029969	26259.555646002093	0.0	-5.694357666902862	0.0100255783998783	0.0	-0.4217615825593848	25777.436450780893	0.0	-5.596507689357064	71.6625716883546	0.0	-5.438196163496074
31	7.3688889501103745	1197.2136410661333	16554.469394394084	12849.588874009984	1934.7490368690299	8981.991039048044	91910.88643667611	68957.55770032047	135199.60584620075	253717.44168655324	6285.904345025018	7295.832827813199	-4.475306089227843	175.2717399335973	0.0	-3.677565090510845	1627.44011889436	0.0	-3.067707409787986	965678.2631796931	0.0	-4.824164330164924	396.33359253007734	0.0	-9.149743573268292	147545.41450239913	0.0	-6.840762977300797	0.035788534564597435	0.0	-9.067553226735948	276643.39971644257	0.0	-7.986477428062058	8404262.184849827	0.0	-5.362855500695136	43186.29897178173	0.0	-6.086344603121119	0.010359400817737407	0.0	-5.042885504887657	907755.677202688	0.0	-5.909453977821866	303.37525894670085	0.0	-5.868860869164291
32	9.257372203007606	1129.381821749232	16655.178360478913	13874.037761407191	810.6798188010686	2063.8872974431615	210207.89995862913	44609.04871069949	108745.83696306092	211869.99941257056	6516.821048550943	22601.317146951704	-4.085735866171357	0.01000754360586136	0.0	-4.439777918539515	6861.800247884151	0.0	-8.908608094794173	8539889.127341172	0.0	-4.429948676735101	5.005169477773162	0.0	-15.252628664980495	201816.56723136522	0.0	-6.633505341790488	0.02513106489625966	0.0	-7.919749976538994	93153.0220758944	0.0	-9.06329320172046	8309031.899947373	0.0	-4.687933120777604	135704.2277985091	0.0	-5.697472368825057	0.010820272937575997	0.0	-5.27660627575793	930038.9382446435	0.0	-5.667092739551584	55.49186657350905	0.0	-5.7463295083883965
33	10.25480621207032	1334.8023062215314	16630.27780882843	7996.982193915934	4091.7862439145733	7471.704825642231	217494.1498118203	42429.87826995293	104100.2748412815	372793.3745200219	6905.044063720778	17829.30820384183	-4.131859811223416	0.011245111767837506	0.0	-3.99302302996754	150.75608733882342	0.0	-8.498107703153295	5573377.620438762	0.0	-4.013660922015775	118.12368387660011	0.0	-12.166859967678052	111588.02081434493	0.0	-7.020221439487454	2669.011387208157	0.0	-7.601334309700947	105.04014800423757	0.0	-1.9393781034416184	1029863.838185553	0.0	-9.085123180109942	11103.83542243599	0.0	-5.729055684212403	0.027471760554152177	0.0	-4.481878419684001	87172.8521750525	0.0	-5.842879456824033	388.30966296442074	0.0	-5.800492259611872
34	18.20281245236322	1263.5276178614404	16873.184413169893	10019.512259722	1534.0926083807296	5289.327689432315	115735.58476666664	34437.080867882934	125911.87278180727	283223.57815769664	5046.871989579804	16193.88600387622	-4.090813111970735	0.010017665846894381	0.0	-4.420625151174766	785.289714026021	0.0	-2.4996443963436925	126412.27991037082	0.0	-4.644658577035829	19.87282662569568	0.0	-11.296928763850095	75540.06161129384	0.0	-6.926972933903826	0.02704643274354999	0.0	1.5363057672131382	499793.3593245199	0.0	-5.187731719821176	2545142.6503991964	0.0	-3.1723719192771918	103.20022180313714	0.0	-5.725485128741152	0.010371016394900585	0.0	-4.444638968012808	7399929.456878185	0.0	-5.640749911425427	627.2835928604923	0.0	-5.526566939849051
35	23.87740118579444	1126.5506323951765	17162.24559376261	22228.212866162263	2194.48697636319	9924.800973972458	133510.74637367198	35812.77058011933	131709.3700189193	234029.323414157	5356.950903134725	16435.278677161663	-4.256973130846052	0.010087352274627466	0.0	-3.5295141608213543	167.0563965089029	0.0	-2.41102266260626	15030.991234147561	0.0	-4.508071981628072	3.5163651994051275	0.0	-10.003678923825657	64606.64907497425	0.0	-6.929080301772642	0.020006559908799317	0.0	-5.384645798435159	196031.00330915145	0.0	-8.346939606686325	9542549.843916653	0.0	-5.300088112925903	5186.925471448195	0.0	-5.8820902019593895	0.12344358678052515	0.0	-1.391533582850283	61562.97532293865	0.0	-5.480217529380452	235.41678122679744	0.0	-5.656151927299692
36	25.97181023159783	1121.0878123954697	16847.657057932003	13051.218719435929	2962.0476932736656	22677.28713995126	181137.82367709986	50689.31645529965	104810.46986618775	166081.33910418104	5297.066529157154	27824.742463518225	-4.138731580586968	4.110655898352147	0.0	-4.1279697977032255	83.04755970775723	0.0	-1.3639483944382456	115587.5431099339	0.0	-5.772745863985978	413.85510930149337	0.0	-11.357786592672705	60295.746926217034	0.0	-6.890259355597195	0.5202345874858144	0.0	-0.3179006104972041	2679522.0719830603	0.0	-5.447889794707463	5578405.2733886335	0.0	-6.807767524787337	5149.863472582465	0.0	-5.7491984634257705	2.6275162822757103	0.0	-4.3414804691210565	549710.5952334083	0.0	-6.195768199213062	135.44950332633496	0.0	-5.5558490279902655
37	26.43799692762252	1143.4689676975054	16952.94449013944	17753.56946456086	2012.568458275503	16282.136043410226	173881.04106699544	39927.67235228778	103242.17086224719	754073.3743049904	4783.868838178465	61614.18885294376	-3.916117229753074	0.010001486167374094	0.0	-4.386279498953221	7597.413341880425	0.0	-2.9212370871972646	69819.0028077134	0.0	-4.532532730187623	0.12442930510115785	0.0	-10.97789547136809	81449.24419532184	0.0	-6.605562636176152	8069.996791348749	0.0	-6.926601870195047	815077.1617518639	0.0	-7.650066721085531	9647059.371188771	0.0	-8.961330428051031	402.7977773063568	0.0	-5.528173805714099	0.012091766258210948	0.0	-6.041148662123556	1589291.6231942966	0.0	-5.154338765477815	1378.2819564263937	0.0	-5.549518159089913
38	28.953196092416704	1194.36239496842	15843.949395201347	15881.224828790473	1628.2710853980993	11282.931582424937	143366.40482677403	48834.049820927554	127852.36164627434	310207.11536898476	6004.553681339737	27715.630784706816	-3.988362947750656	0.010080070472860227	0.0	-3.3291625090731665	124.02195488797115	0.0	-9.061906016000757	902895.3329098147	0.0	-3.636140172846181	24.92225762398972	0.0	-12.425620383981942	102591.70983939707	0.0	-6.870908197952142	677.8133834395294	0.0	-6.3984829979547815	110105.58618489423	0.0	-6.450101348236848	1973570.7479957803	0.0	-6.246603414812821	3243.507379172234	0.0	-5.624834828855972	0.010846079340895506	0.0	-12.10884600058908	246557.0343370192	0.0	-4.97574434760242	319.6097063505635	0.0	-5.883627014767549
39	40.92434279797931	1121.6681699356773	16971.134912757134	10493.321595337504	3547.8307912008363	9820.367270201903	162138.59670447008	52484.43259731513	94485.61358201822	453373.94092825905	5108.4524704263995	26765.50341810192	-3.9363053784616175	0.010196109036988423	0.0	-3.33789622242692	113.67251922513604	0.0	-8.307061826711742	127.23818801903569	0.0	-4.565366519423659	5.558988703768969	0.0	-7.133949094675217	330774.00878179044	0.0	-6.778197455028875	8884.277542774824	0.0	-8.637234429165439	5543017.747639388	0.0	-5.567832631323492	5072214.289729627	0.0	-3.7351531334495465	60960.193569138915	0.0	-5.560355109864496	0.011466482256142068	0.0	-7.384531719953703	399511.6829427868	0.0	-5.7766933900670745	259.571734312205	0.0	-5.67129522468528
40	41.52254140794776	1142.0291062910646	16449.79337387257	15914.861439276548	1452.4880880052933	17112.095608582207	159065.03621837922	53719.50551803169	104339.81178001384	308608.4988551572	4613.521021337381	29174.88314953602	-4.115810797671354	2.574672180760323	0.0	-2.4492247125041717	0.19709645859686264	0.0	-8.409357643270116	1045.7305523424336	0.0	-4.845695996905105	9.566658601413002	0.0	-8.784749394106349	287949.4664606241	0.0	-6.892645904176345	158.64727507657824	0.0	-8.373559606708426	8568813.479241332	0.0	-8.338058393386879	7661578.741895231	0.0	-5.628534628404937	23178.06014875237	0.0	-5.721893989308426	0.09333818321457726	0.0	-7.97565353818339	254187.5253744869	0.0	-5.806013362923149	126.69475441501994	0.0	-5.675635956315877
41	44.34248290729113	1430.6599627259086	16620.802940382848	6399.482686095904	2465.105895568998	25676.965230984715	160935.217288662	47544.83040831687	103162.58573385615	171994.78567866678	5579.113014807374	11921.755779166886	-5.3328042524629895	9970.179284089363	0.0	-3.435215661092298	68.18896974194371	0.0	-3.217877183873437	1919191.22689692	0.0	-4.199972256967967	1.0088252100756496	0.0	-10.756346476048686	369036.85420880804	0.0	-6.937473136887242	2325.0724349357656	0.0	2.2125417839195367	8419914.47561335	0.0	-5.871515131922917	138524.49636721524	0.0	-1.9184429258203128	24207.701187381714	0.0	-5.388370087924793	0.01381205635541853	0.0	-7.249976894104739	322420.847487628	0.0	-5.267206591336985	221.04450967992565	0.0	-5.422984574771184
42	49.228840497640704	1226.736165853776	16981.54045323984	13086.5071782458	4561.186651732434	7034.900488236818	90528.09493167943	27704.426834902377	134933.61762374063	226953.25809097747	5946.58537177201	13020.204294000288	-4.346338574743884	0.010019070485032441	0.0	-3.35129270478174	76.4445260388311	0.0	-4.632298073598959	100.09177212655713	0.0	-4.747676763667018	0.02794050774220595	0.0	-15.247854697937017	67501.67449551691	0.0	-7.197955700518336	701.3089630161932	0.0	-8.887660800369485	4106722.117489404	0.0	-8.314336122691913	9786151.10386425	0.0	-8.8587481026492	508335.750206499	0.0	-5.993544307499039	0.010025536823203623	0.0	-2.061566244377382	78661.47363161374	0.0	-5.480235787017749	176.36682279281993	0.0	-6.00944474334799
43	49.707306893934856	1269.0769933871252	16601.117244948	13587.84765214265	2852.5515974039813	29966.863962795996	117147.65495827682	40965.18851187054	82973.75928071362	444644.6622435297	5324.582816315676	19247.210011212905	-5.425913137234719	8986.8937575407	0.0	-3.3713252078107447	112.55144328078066	0.0	-3.3413973721836423	4973243.176399141	0.0	-4.345186757420537	0.6877997261010125	0.0	-15.898183693601462	80287.66368852284	0.0	-6.739106487345044	306.0112264716341	0.0	-6.5942201006501	2610320.196853018	0.0	-7.408344058250279	3247529.769227397	0.0	-3.201652110736786	2893.786524248783	0.0	-5.770775776240609	18.669339280140502	0.0	-9.555109285280407	197426.12024000558	0.0	-5.444891342280659	253.59354184515954	0.0	-5.798413503706223
44	53.022437661004346	1155.4672103779315	15018.100283024829	11879.185838458781	946.6148900695579	11394.84866875392	101652.18667885016	30040.41066943454	154223.40641534413	449737.02599370736	5835.596362650662	13593.001973758244	-4.305577312951592	0.02916748401296188	0.0	-3.3229669686283203	168.83164935800536	0.0	-6.288229000122223	56387.224922074005	0.0	-4.485828555123721	0.030323531005769122	0.0	-11.59819028695703	560372.9450838412	0.0	-7.199131559388387	9884.962553803087	0.0	3.293787031417953	4913648.703852385	0.0	-8.692837459209473	4141502.082425785	0.0	-2.9932190407151515	1189.0526301166376	0.0	-5.921315527604134	0.032292948313211764	0.0	-3.889500659428143	240142.12280699177	0.0	-7.334413069671264	6.954618842320133	0.0	-5.994305598130003
45	57.54393681093856	1139.5329785384354	16024.069837874804	12219.10226473304	623.553624690582	4034.001106306472	107851.65085524174	54929.698729019765	132845.2665048699	410775.80706573895	5540.438090317123	14655.032805973173	-4.448613652648939	0.01000349339063465	0.0	-2.958963866396324	189.46211429826678	0.0	-8.641208409460662	356665.2314730422	0.0	-4.498159855607484	1.3767322792011458	0.0	-8.610793137805928	29817.77888395544	0.0	-7.3469143897972975	887.0979892530382	0.0	-7.749681868191885	777169.8115450715	0.0	-6.3257947824100285	4426681.278157147	0.0	-4.892657984909702	521592.41219102964	0.0	-6.077513531537714	0.01070237069309855	0.0	-3.370322979680137	1583863.6284460675	0.0	-5.483715924503695	296.6806360785831	0.0	-5.665048927766373
46	66.27096382355779	1144.8391689823357	16514.510469160417	19101.146238052024	2589.2762358601894	7333.136163544871	83680.80020137629	72817.34047384746	152207.3210347351	190377.88920039768	5988.710323485849	15274.894451830189	-4.456677080591128	0.010007247471596696	0.0	-3.244748293152055	64.07681041967719	0.0	-2.1996225036781043	8639171.58660054	0.0	-4.082393860071334	5.073867666330248	0.0	-8.630655729589531	49517.45695063086	0.0	-7.385347246349374	1936.5720238586366	0.0	-8.352622899938167	6615960.389372221	0.0	-8.867143450111477	9108980.297556456	0.0	-4.308469474476372	1522.1022238119274	0.0	-6.097982120664651	0.010010258865669386	0.0	-2.0116608211027787	16633.066952045563	0.0	-5.279168125764207	165.17796703005547	0.0	-6.125632817734598
47	69.89666652174282	1194.8864557627712	16922.39508785525	11458.895092110706	5473.047986010844	14828.509321220045	155707.82067065494	45523.30951562849	82340.52164587738	202562.6110334205	5020.327772408292	19231.754354792403	-4.097312107557293	0.01099452554082876	0.0	-3.894271846294732	90.08253153736777	0.0	-8.68732690570552	2532995.6091028927	0.0	-5.17210413810298	1.5268056672994594	0.0	-13.899203482486508	3020291.919083905	0.0	-6.890133844042216	0.02973179246968099	0.0	-8.511819106398923	9380.696615964956	0.0	-8.956758197099862	9580344.387581432	0.0	-7.585602168010197	38711.36006052647	0.0	-5.718374256438764	0.01080742413543174	0.0	-13.530459732655787	113816.80683968049	0.0	-6.208298296363736	3201.8294840805643	0.0	-5.364010124240489
48	71.56927236939083	1161.0334558313705	15615.12168185946	14117.03176762245	6378.055206529038	23295.076964152246	110890.73442234732	31979.12707031696	144333.21872153695	295480.4393317569	6264.440154175112	24820.512707158006	-4.348477973291269	0.015610709571862889	0.0	-2.981203169253248	96.18264882582159	0.0	-6.839998930210189	1995.7472799763605	0.0	-4.231062949131828	0.02353603701815733	0.0	-9.966997872307822	23345.096634756726	0.0	-7.21207228339494	1083.4089628778695	0.0	-8.758084894831688	1327587.8746626768	0.0	-9.06791649388794	5533402.808140349	0.0	-7.845128407695737	5127.5117102016775	0.0	-5.977319865599818	0.030242683180887	0.0	-1.2480797101804084	33444.75237510096	0.0	-5.343769558541421	283.188368205086	0.0	-5.793868162539203
49	73.0870042873907	1174.0856880525469	16330.543699469446	9297.582996486199	1423.2270701538287	17570.388209788613	177514.05841265447	36313.978636456726	113389.26995369938	343800.762936782	4877.0237076410895	5780.360209140593	-3.864152932844271	0.01005216276201941	0.0	-4.104655296561	2588.0387227642145	0.0	-5.566762351304639	21851.885407974878	0.0	-4.848805491342	0.6058598516259031	0.0	-13.890384695033363	265268.1438500883	0.0	-6.471896469379464	0.05370758203434609	0.0	-5.1214844516983336	6351817.639495178	0.0	-6.617871948568407	990377.7370525701	0.0	-4.328626244438609	1148.8869625243024	0.0	-5.483470066229192	0.010842943033809269	0.0	-8.614395244126369	865068.4925935263	0.0	-7.268970902164411	1.600263964417587	0.0	-5.599021084968921
[truncated: 90 more columns]
