# Supplementary material for: Mechanistic model of MAPK signaling reveals how allostery and rewiring contribute to drug resistance
Source: Mol Syst Biol. 2023 Jan 26;19(2):e10988. doi: 10.15252/msb.202210988 (PMC9912026; doi:10.15252/msb.202210988)
Supplement: Supplementary file 3 — Code EV1 [file MSB-19-e10988-s004.zip › marm2-supplement-main/MARM/pysb_flat/RTKERK__base.py]

# exported from PySB model 'RTKERK__base'

from pysb import Model, Monomer, Parameter, Expression, Compartment, Rule, Observable, Initial, MatchOnce, Annotation, EnergyPattern, ANY, WILD
from sympy import exp, log

Model()

Monomer('BRAF', ['AA600', 'RBD', 'mek', 'raf', 'rafi'], {'AA600': ['E']})
Monomer('CRAF', ['RBD', 'mek', 'raf', 'rafi'])
Monomer('RAS', ['raf', 'sos1', 'state'], {'state': ['gdp', 'gtp']})
Monomer('RAFi', ['raf'])
Monomer('PRAFi', ['raf'])
Monomer('MEK', ['Dsite', 'meki', 'phospho', 'raf'], {'phospho': ['p', 'u']})
Monomer('MEKi', ['mek'])
Monomer('ERK', ['CD', 'phospho'], {'phospho': ['p', 'u']})
Monomer('DUSP', ['erk'])
Monomer('mDUSP')
Monomer('EGF', ['rtk'])
Monomer('EGFR', ['KD', 'Tyr', 'rtkf', 'ub'], {'Tyr': ['p', 'u'], 'ub': ['false', 'true']})
Monomer('mEGFR')
Monomer('GRB2', ['SH2', 'SH3'])
Monomer('SPRY', ['SH3m'])
Monomer('mSPRY')
Monomer('SOS1', ['S1134', 'SH3m', 'ras'], {'S1134': ['p', 'u']})
Monomer('CBL', ['SH3m'])

Parameter('ep_RAF_RAF_mod_RASstategtp_double_deltaG', 1000.0)
Parameter('bind_RASstategtp_RAF_kf', 10.0)
Parameter('bind_RASstategtp_RAF_kD', 0.01)
Parameter('bind_RASstategtp_RAF_phi', 1.0)
Parameter('bind_RAF_RAF_kf', 10.0)
Parameter('bind_RAF_RAF_kD', 0.01)
Parameter('bind_RAF_RAF_phi', 1.0)
Parameter('bind_RAFi_RAF_kf', 10.0)
Parameter('bind_RAFi_RAF_kD', 0.01)
Parameter('bind_RAFi_RAF_phi', 1.0)
Parameter('bind_PRAFi_RAF_kf', 10.0)
Parameter('bind_PRAFi_RAF_kD', 0.01)
Parameter('bind_PRAFi_RAF_phi', 1.0)
Parameter('ep_RAF_RAF_mod_RAFi_single_deltaG', 0.001)
Parameter('ep_RAF_RAF_mod_RAFi_double_deltaG', 1000.0)
Parameter('bind_RAF_MEKphosphou_kf', 10.0)
Parameter('bind_RAF_MEKphosphou_kD', 0.01)
Parameter('bind_RAF_MEKphosphou_phi', 1.0)
Parameter('catalyze_RAF_RAFrafiNone_MEK_p_kcat', 10.0)
Parameter('catalyze_RAFrafiNone_MEKmekiNone_p_kcat', 10.0)
Parameter('catalyze_RAFrafiNone_MEKmeki_MEKi_p_kcatr', 0.0)
Parameter('bind_MEKi_MEK_kf', 10.0)
Parameter('bind_MEKi_MEK_kD', 0.01)
Parameter('bind_MEKi_MEK_phi', 1.0)
Parameter('ep_MEKphosphop_MEKi_deltaG', 100.0)
Parameter('bind_MEK_ERKphosphou_kf', 10.0)
Parameter('bind_MEK_ERKphosphou_kD', 0.01)
Parameter('catalyze_MEKmekiNone_phosphop_ERK_p_kcat', 10.0)
Parameter('bind_DUSP_ERKphosphop_kf', 10.0)
Parameter('bind_DUSP_ERKphosphop_kD', 0.01)
Parameter('mDUSP_eq', 10000.0)
Parameter('DUSP_eq', 10000.0)
Parameter('synthesize_ERKphosphop_DUSP_ERK_gexpslope', 1000.0)
Parameter('msynthesize_ERKphosphop_DUSP_kdeg', 10.0)
Parameter('psynthesize_ERKphosphop_DUSP_kdeg', 10.0)
Parameter('synthesize_ERKphosphop_DUSP_ERK_kM', 0.0)
Parameter('bind_EGF_EGFR_kf', 10.0)
Parameter('bind_EGF_EGFR_kD', 0.01)
Parameter('bind_EGF_EGFR_phi', 1.0)
Parameter('bind_EGFR_EGFR_kf', 10.0)
Parameter('bind_EGFR_EGFR_kD', 100.0)
Parameter('bind_EGFR_EGFR_phi', 1.0)
Parameter('ep_EGFR_EGFR_mod_EGF_single_deltaG', 100.0)
Parameter('catalyze_EGFR_EGFR_p_kcat', 10.0)
Parameter('catalyze_EGFR_u_kcatr', 10.0)
Parameter('catalyze_EGFR_endo_kcat', 10.0)
Parameter('catalyze_EGFR_deg_kM', 10.0)
Parameter('catalyze_EGFR_recycl_kcat', 10.0)
Parameter('catalyze_EGFR_deg_kcat', 10.0)
Parameter('mEGFR_eq', 10000.0)
Parameter('EGFR_eq', 10000.0)
Parameter('synthesize_ERKphosphop_EGFR_ERK_gexpslope', 1000.0)
Parameter('msynthesize_ERKphosphop_EGFR_kdeg', 10.0)
Parameter('psynthesize_ERKphosphop_EGFR_kdeg', 10.0)
Parameter('EGFR_crispr', 1.0)
Parameter('synthesize_ERKphosphop_EGFR_ERK_kM', 0.0)
Parameter('bind_pEGFR_GRB2_kf', 10.0)
Parameter('bind_pEGFR_GRB2_kD', 100.0)
Parameter('bind_pEGFR_GRB2_phi', 1.0)
Parameter('bind_SPRY_GRB2_kf', 10.0)
Parameter('bind_SPRY_GRB2_kD', 0.01)
Parameter('bind_SPRY_GRB2_phi', 1.0)
Parameter('mSPRY_eq', 10000.0)
Parameter('SPRY_eq', 10000.0)
Parameter('synthesize_ERKphosphop_SPRY_ERK_gexpslope', 1000.0)
Parameter('msynthesize_ERKphosphop_SPRY_kdeg', 10.0)
Parameter('psynthesize_ERKphosphop_SPRY_kdeg', 10.0)
Parameter('synthesize_ERKphosphop_SPRY_ERK_kM', 0.0)
Parameter('bind_GRB2_SOS1_kf', 10.0)
Parameter('bind_GRB2_SOS1_kD', 0.01)
Parameter('bind_GRB2_SOS1_phi', 1.0)
Parameter('catalyze_ERKphosphop_SOS1_pS1134_kbase', 0.0)
Parameter('catalyze_ERKphosphop_SOS1_pS1134_kcat', 10.0)
Parameter('ep_SOS1S1134p_GRB2_deltaG', 100.0)
Parameter('bind_SOS1_RAS_kf', 10.0)
Parameter('bind_SOS1_RAS_kD', 0.01)
Parameter('catalyze_SOS1_RAS_gtp_kcat', 0.01)
Parameter('bind_CBL_GRB2_kf', 10.0)
Parameter('bind_CBL_GRB2_kD', 0.01)
Parameter('bind_CBL_GRB2_phi', 1.0)
Parameter('catalyze_CBL_EGFR_ub_kcat', 10.0)
Parameter('catalyze_EGFR_dub_kcatr', 10.0)
Parameter('catalyze_PP2A_MEK_u_kcatr', 1.0)
Parameter('catalyze_DUSP_ERK_u_kcatr', 1.0)
Parameter('catalyze_phosphatase_SOS1_uS1134_kcatr', 1.0)
Parameter('catalyze_NF1_RAS_gdp_kcatr', 100.0)
Parameter('BRAF_0', 0.0)
Parameter('CRAF_0', 0.0)
Parameter('RAS_0', 0.0)
Parameter('RAFi_0', 0.0)
Parameter('PRAFi_0', 0.0)
Parameter('MEK_0', 0.0)
Parameter('MEKi_0', 0.0)
Parameter('ERK_0', 0.0)
Parameter('EGF_0', 0.0)
Parameter('GRB2_0', 0.0)
Parameter('SOS1_0', 0.0)
Parameter('CBL_0', 0.0)
Parameter('pMEK_IF_scale', 1.0)
Parameter('pMEK_IF_offset', 0.1)
Parameter('pERK_IF_scale', 1.0)
Parameter('pERK_IF_offset', 0.1)

Parameter('N_Avogadro', 6.02214076000000e+23)
Parameter('volume', 1.00000000000000e-12)
Parameter('m_Da_EGF', 6200.00000000000)

Expression('ep_RAF_RAF_mod_RASstategtp_double_Gf', log(ep_RAF_RAF_mod_RASstategtp_double_deltaG))
Expression('bind_RASstategtp_BRAF_kr', bind_RASstategtp_RAF_kD*bind_RASstategtp_RAF_kf)
Expression('Gf_bind_RASstategtp_BRAF', log(bind_RASstategtp_RAF_kD))
Expression('Ea0_bind_RASstategtp_BRAF', -bind_RASstategtp_RAF_phi*log(bind_RASstategtp_RAF_kD) - log(bind_RASstategtp_RAF_kf))
Expression('bind_RASstategtp_CRAF_kr', bind_RASstategtp_RAF_kD*bind_RASstategtp_RAF_kf)
Expression('Gf_bind_RASstategtp_CRAF', log(bind_RASstategtp_RAF_kD))
Expression('Ea0_bind_RASstategtp_CRAF', -bind_RASstategtp_RAF_phi*log(bind_RASstategtp_RAF_kD) - log(bind_RASstategtp_RAF_kf))
Expression('bind_BRAF_BRAF_kr', bind_RAF_RAF_kD*bind_RAF_RAF_kf)
Expression('Gf_bind_BRAF_BRAF', log(bind_RAF_RAF_kD))
Expression('Ea0_bind_BRAF_BRAF', -bind_RAF_RAF_phi*log(bind_RAF_RAF_kD) - log(bind_RAF_RAF_kf))
Expression('bind_BRAF_CRAF_kr', bind_RAF_RAF_kD*bind_RAF_RAF_kf)
Expression('Gf_bind_BRAF_CRAF', log(bind_RAF_RAF_kD))
Expression('Ea0_bind_BRAF_CRAF', -bind_RAF_RAF_phi*log(bind_RAF_RAF_kD) - log(bind_RAF_RAF_kf))
Expression('bind_CRAF_CRAF_kr', bind_RAF_RAF_kD*bind_RAF_RAF_kf)
Expression('Gf_bind_CRAF_CRAF', log(bind_RAF_RAF_kD))
Expression('Ea0_bind_CRAF_CRAF', -bind_RAF_RAF_phi*log(bind_RAF_RAF_kD) - log(bind_RAF_RAF_kf))
Expression('bind_RAFi_BRAF_kr', bind_RAFi_RAF_kD*bind_RAFi_RAF_kf)
Expression('Gf_bind_RAFi_BRAF', log(bind_RAFi_RAF_kD))
Expression('Ea0_bind_RAFi_BRAF', -bind_RAFi_RAF_phi*log(bind_RAFi_RAF_kD) - log(bind_RAFi_RAF_kf))
Expression('bind_RAFi_CRAF_kr', bind_RAFi_RAF_kD*bind_RAFi_RAF_kf)
Expression('Gf_bind_RAFi_CRAF', log(bind_RAFi_RAF_kD))
Expression('Ea0_bind_RAFi_CRAF', -bind_RAFi_RAF_phi*log(bind_RAFi_RAF_kD) - log(bind_RAFi_RAF_kf))
Expression('bind_PRAFi_BRAF_kr', bind_PRAFi_RAF_kD*bind_PRAFi_RAF_kf)
Expression('Gf_bind_PRAFi_BRAF', log(bind_PRAFi_RAF_kD))
Expression('Ea0_bind_PRAFi_BRAF', -bind_PRAFi_RAF_phi*log(bind_PRAFi_RAF_kD) - log(bind_PRAFi_RAF_kf))
Expression('bind_PRAFi_CRAF_kr', bind_PRAFi_RAF_kD*bind_PRAFi_RAF_kf)
Expression('Gf_bind_PRAFi_CRAF', log(bind_PRAFi_RAF_kD))
Expression('Ea0_bind_PRAFi_CRAF', -bind_PRAFi_RAF_phi*log(bind_PRAFi_RAF_kD) - log(bind_PRAFi_RAF_kf))
Expression('ep_RAF_RAF_mod_RAFi_single_Gf', log(ep_RAF_RAF_mod_RAFi_single_deltaG))
Expression('ep_RAF_RAF_mod_RAFi_double_Gf', log(ep_RAF_RAF_mod_RAFi_double_deltaG) - log(ep_RAF_RAF_mod_RAFi_single_deltaG))
Expression('bind_BRAF_MEKphosphou_kr', bind_RAF_MEKphosphou_kD*bind_RAF_MEKphosphou_kf)
Expression('Gf_bind_BRAF_MEKphosphou', log(bind_RAF_MEKphosphou_kD))
Expression('Ea0_bind_BRAF_MEKphosphou', -bind_RAF_MEKphosphou_phi*log(bind_RAF_MEKphosphou_kD) - log(bind_RAF_MEKphosphou_kf))
Expression('bind_CRAF_MEKphosphou_kr', bind_RAF_MEKphosphou_kD*bind_RAF_MEKphosphou_kf)
Expression('Gf_bind_CRAF_MEKphosphou', log(bind_RAF_MEKphosphou_kD))
Expression('Ea0_bind_CRAF_MEKphosphou', -bind_RAF_MEKphosphou_phi*log(bind_RAF_MEKphosphou_kD) - log(bind_RAF_MEKphosphou_kf))
Expression('catalyze_RAFrafiNone_MEKmekiANY_p_kcat', catalyze_RAFrafiNone_MEKmekiNone_p_kcat*catalyze_RAFrafiNone_MEKmeki_MEKi_p_kcatr)
Expression('bind_MEKi_MEK_kr', bind_MEKi_MEK_kD*bind_MEKi_MEK_kf)
Expression('Gf_bind_MEKi_MEK', log(bind_MEKi_MEK_kD))
Expression('Ea0_bind_MEKi_MEK', -bind_MEKi_MEK_phi*log(bind_MEKi_MEK_kD) - log(bind_MEKi_MEK_kf))
Expression('ep_MEKphosphop_MEKi_Gf', log(ep_MEKphosphop_MEKi_deltaG))
Expression('bind_MEK_ERKphosphou_kr', bind_MEK_ERKphosphou_kD*bind_MEK_ERKphosphou_kf)
Expression('bind_DUSP_ERKphosphop_kr', bind_DUSP_ERKphosphop_kD*bind_DUSP_ERKphosphop_kf)
Expression('msynthesize_ERKphosphop_DUSP_kbase', mDUSP_eq*psynthesize_ERKphosphop_DUSP_kdeg)
Expression('psynthesize_ERKphosphop_DUSP_kbase', 1000000.0*DUSP_eq*psynthesize_ERKphosphop_DUSP_kdeg/(N_Avogadro*volume*mDUSP_eq))
Expression('psynthesize_ERKphosphop_DUSP_ksyn', psynthesize_ERKphosphop_DUSP_kbase)
Expression('bind_EGF_EGFR_kr', bind_EGF_EGFR_kD*bind_EGF_EGFR_kf)
Expression('Gf_bind_EGF_EGFR', log(bind_EGF_EGFR_kD))
Expression('Ea0_bind_EGF_EGFR', -bind_EGF_EGFR_phi*log(bind_EGF_EGFR_kD) - log(bind_EGF_EGFR_kf))
Expression('Ea0_bind_EGFR_EGFR', -bind_EGFR_EGFR_phi*log(bind_EGFR_EGFR_kD) - log(bind_EGFR_EGFR_kf))
Expression('Gf_bind_EGFR_EGFR', log(bind_EGFR_EGFR_kD))
Expression('ep_EGFR_EGFR_EGF_Gf', log(ep_EGFR_EGFR_mod_EGF_single_deltaG))
Expression('catalyze_EGFR_u_kcat', catalyze_EGFR_EGFR_p_kcat*catalyze_EGFR_u_kcatr)
Expression('msynthesize_ERKphosphop_EGFR_kbase', mEGFR_eq*psynthesize_ERKphosphop_EGFR_kdeg)
Expression('psynthesize_ERKphosphop_EGFR_kbase', 1000000.0*EGFR_eq*psynthesize_ERKphosphop_EGFR_kdeg/(N_Avogadro*volume*mEGFR_eq))
Expression('psynthesize_ERKphosphop_EGFR_ksyn', psynthesize_ERKphosphop_EGFR_kbase)
Expression('Ea0_bind_pEGFR_GRB2', -bind_pEGFR_GRB2_phi*log(bind_pEGFR_GRB2_kD) - log(bind_pEGFR_GRB2_kf))
Expression('Gf_bind_pEGFR_GRB2', log(bind_pEGFR_GRB2_kD))
Expression('bind_SPRY_GRB2_kr', bind_SPRY_GRB2_kD*bind_SPRY_GRB2_kf)
Expression('Gf_bind_SPRY_GRB2', log(bind_SPRY_GRB2_kD))
Expression('Ea0_bind_SPRY_GRB2', -bind_SPRY_GRB2_phi*log(bind_SPRY_GRB2_kD) - log(bind_SPRY_GRB2_kf))
Expression('msynthesize_ERKphosphop_SPRY_kbase', mSPRY_eq*psynthesize_ERKphosphop_SPRY_kdeg)
Expression('psynthesize_ERKphosphop_SPRY_kbase', 1000000.0*SPRY_eq*psynthesize_ERKphosphop_SPRY_kdeg/(N_Avogadro*volume*mSPRY_eq))
Expression('psynthesize_ERKphosphop_SPRY_ksyn', psynthesize_ERKphosphop_SPRY_kbase)
Expression('bind_GRB2_SOS1_kr', bind_GRB2_SOS1_kD*bind_GRB2_SOS1_kf)
Expression('Gf_bind_GRB2_SOS1', log(bind_GRB2_SOS1_kD))
Expression('Ea0_bind_GRB2_SOS1', -bind_GRB2_SOS1_phi*log(bind_GRB2_SOS1_kD) - log(bind_GRB2_SOS1_kf))
Expression('ep_SOS1S1134p_GRB2_Gf', log(ep_SOS1S1134p_GRB2_deltaG))
Expression('bind_SOS1_RAS_kr', bind_SOS1_RAS_kD*bind_SOS1_RAS_kf)
Expression('bind_CBL_GRB2_kr', bind_CBL_GRB2_kD*bind_CBL_GRB2_kf)
Expression('Gf_bind_CBL_GRB2', log(bind_CBL_GRB2_kD))
Expression('Ea0_bind_CBL_GRB2', -bind_CBL_GRB2_phi*log(bind_CBL_GRB2_kD) - log(bind_CBL_GRB2_kf))
Expression('catalyze_EGFR_dub_kcat', catalyze_CBL_EGFR_ub_kcat*catalyze_EGFR_dub_kcatr)
Expression('catalyze_PP2A_MEK_u_kcat', catalyze_PP2A_MEK_u_kcatr*catalyze_RAF_RAFrafiNone_MEK_p_kcat)
Expression('catalyze_DUSP_ERK_u_kcat', catalyze_DUSP_ERK_u_kcatr*catalyze_MEKmekiNone_phosphop_ERK_p_kcat)
Expression('catalyze_phosphatase_SOS1_uS1134_kcat', catalyze_ERKphosphop_SOS1_pS1134_kcat*catalyze_phosphatase_SOS1_uS1134_kcatr)
Expression('catalyze_NF1_RAS_gdp_kcat', catalyze_NF1_RAS_gdp_kcatr*catalyze_SOS1_RAS_gtp_kcat)
Expression('initBRAF', 1000000.0*BRAF_0/(N_Avogadro*volume))
Expression('initCRAF', 1000000.0*CRAF_0/(N_Avogadro*volume))
Expression('initRAS', 1000000.0*RAS_0/(N_Avogadro*volume))
Expression('initRAFi', RAFi_0)
Expression('initPRAFi', PRAFi_0)
Expression('initMEK', 1000000.0*MEK_0/(N_Avogadro*volume))
Expression('initMEKi', MEKi_0)
Expression('initERK', 1000000.0*ERK_0/(N_Avogadro*volume))
Expression('initEGF', 6.02214076208112e+23*EGF_0/(N_Avogadro*m_Da_EGF))
Expression('initGRB2', 1000000.0*GRB2_0/(N_Avogadro*volume))
Expression('initSOS1', 1000000.0*SOS1_0/(N_Avogadro*volume))
Expression('initCBL', 1000000.0*CBL_0/(N_Avogadro*volume))

Compartment(name='EC', parent=None, dimension=3, size=None)
Compartment(name='PM', parent=EC, dimension=2, size=None)
Compartment(name='CP', parent=PM, dimension=3, size=None)
Compartment(name='EM', parent=CP, dimension=2, size=None)

Observable('modulation_synthesize_ERKphosphop_DUSP_ERK', ERK(phospho='p'))
Observable('ubEGFR', EGFR(Tyr='p') ** PM)
Observable('modulation_synthesize_ERKphosphop_EGFR_ERK', ERK(phospho='p'))
Observable('modulation_synthesize_ERKphosphop_SPRY_ERK', ERK(phospho='p'))
Observable('tBRAF', BRAF())
Observable('tBRAF600E', BRAF(AA600='E'))
Observable('tCRAF', CRAF())
Observable('tRAS', RAS())
Observable('gdpRAS', RAS(state='gdp'))
Observable('gtpRAS', RAS(state='gtp'))
Observable('tRAFi', RAFi())
Observable('tPRAFi', PRAFi())
Observable('tMEK', MEK())
Observable('pMEK', MEK(phospho='p'))
Observable('uMEK', MEK(phospho='u'))
Observable('tMEKi', MEKi())
Observable('tERK', ERK())
Observable('pERK', ERK(phospho='p'))
Observable('uERK', ERK(phospho='u'))
Observable('tDUSP', DUSP())
Observable('tmDUSP', mDUSP())
Observable('tEGF', EGF())
Observable('tEGFR', EGFR())
Observable('pEGFR', EGFR(Tyr='p'))
Observable('uEGFR', EGFR(Tyr='u'))
Observable('falseEGFR', EGFR(ub='false'))
Observable('trueEGFR', EGFR(ub='true'))
Observable('tmEGFR', mEGFR())
Observable('tGRB2', GRB2())
Observable('tSPRY', SPRY())
Observable('tmSPRY', mSPRY())
Observable('tSOS1', SOS1())
Observable('pS1134SOS1', SOS1(S1134='p'))
Observable('uS1134SOS1', SOS1(S1134='u'))
Observable('tCBL', CBL())
Observable('signaling_competent_SOS1', GRB2(SH3=1) % SOS1(SH3m=1))
Observable('baseline_R', BRAF(raf=None, rafi=None) + CRAF(raf=None, rafi=None))
Observable('baseline_IR', BRAF(raf=None, rafi=ANY) + CRAF(raf=None, rafi=ANY))
Observable('baseline_RR', BRAF(rafi=None) % BRAF(rafi=None) + BRAF(rafi=None) % CRAF(rafi=None) + CRAF(rafi=None) % BRAF(rafi=None) + CRAF(rafi=None) % CRAF(rafi=None))
Observable('baseline_RRI', BRAF(rafi=ANY) % BRAF(rafi=None) + BRAF(rafi=None) % BRAF(rafi=ANY) + BRAF(rafi=ANY) % CRAF(rafi=None) + BRAF(rafi=None) % CRAF(rafi=ANY) + CRAF(rafi=ANY) % BRAF(rafi=None) + CRAF(rafi=None) % BRAF(rafi=ANY) + CRAF(rafi=ANY) % CRAF(rafi=None) + CRAF(rafi=None) % CRAF(rafi=ANY), match='species')
Observable('baseline_IRRI', BRAF(rafi=ANY) % BRAF(rafi=ANY) + BRAF(rafi=ANY) % CRAF(rafi=ANY) + CRAF(rafi=ANY) % BRAF(rafi=ANY) + CRAF(rafi=ANY) % CRAF(rafi=ANY))
Observable('RAF_marginal_RAFi', BRAF(rafi=ANY) + CRAF(rafi=ANY))
Observable('RAF_marginal_RAS', BRAF(RBD=ANY) + CRAF(RBD=ANY))
Observable('RAF_marginal_RAF', BRAF(raf=ANY) + CRAF(raf=ANY))
Observable('RAF_marginal_MEK', BRAF(mek=ANY) + CRAF(mek=ANY))
Observable('drugfree_uMEK', MEK(meki=None, phospho='u'))
Observable('inhibited_uMEK', MEK(meki=ANY, phospho='u'))
Observable('drugfree_pMEK', MEK(meki=None, phospho='p'))
Observable('inhibited_pMEK', MEK(meki=ANY, phospho='p'))

Expression('synthesize_ERKphosphop_DUSP_ERK_kmod', modulation_synthesize_ERKphosphop_DUSP_ERK*synthesize_ERKphosphop_DUSP_ERK_gexpslope/(modulation_synthesize_ERKphosphop_DUSP_ERK + synthesize_ERKphosphop_DUSP_ERK_kM) + 1)
Expression('msynthesize_ERKphosphop_DUSP_ksyn', 1.0*msynthesize_ERKphosphop_DUSP_kbase*synthesize_ERKphosphop_DUSP_ERK_kmod)
Expression('catalyze_EGFR_kendo', catalyze_EGFR_endo_kcat/(ubEGFR + catalyze_EGFR_deg_kM))
Expression('synthesize_ERKphosphop_EGFR_ERK_kmod', modulation_synthesize_ERKphosphop_EGFR_ERK*synthesize_ERKphosphop_EGFR_ERK_gexpslope/(modulation_synthesize_ERKphosphop_EGFR_ERK + synthesize_ERKphosphop_EGFR_ERK_kM) + 1)
Expression('msynthesize_ERKphosphop_EGFR_ksyn', msynthesize_ERKphosphop_EGFR_kbase*synthesize_ERKphosphop_EGFR_ERK_kmod*EGFR_crispr)
Expression('synthesize_ERKphosphop_SPRY_ERK_kmod', modulation_synthesize_ERKphosphop_SPRY_ERK*synthesize_ERKphosphop_SPRY_ERK_gexpslope/(modulation_synthesize_ERKphosphop_SPRY_ERK + synthesize_ERKphosphop_SPRY_ERK_kM) + 1)
Expression('msynthesize_ERKphosphop_SPRY_ksyn', 1.0*msynthesize_ERKphosphop_SPRY_kbase*synthesize_ERKphosphop_SPRY_ERK_kmod)
Expression('tBRAF_obs', log(1.0e-6*N_Avogadro*volume*tBRAF))
Expression('tCRAF_obs', log(1.0e-6*N_Avogadro*volume*tCRAF))
Expression('tRAS_obs', log(1.0e-6*N_Avogadro*volume*tRAS))
Expression('gtpRAS_obs', gtpRAS)
Expression('tRAFi_obs', log(1.0e-6*N_Avogadro*volume*tRAFi))
Expression('tPRAFi_obs', log(1.0e-6*N_Avogadro*volume*tPRAFi))
Expression('tMEK_obs', log(1.0e-6*N_Avogadro*volume*tMEK))
Expression('pMEK_obs', pMEK/tMEK)
Expression('pMEK_IF_obs', pMEK_obs*pMEK_IF_scale + pMEK_IF_offset)
Expression('tMEKi_obs', log(1.0e-6*N_Avogadro*volume*tMEKi))
Expression('tERK_obs', log(1.0e-6*N_Avogadro*volume*tERK))
Expression('pERK_obs', pERK/tERK)
Expression('pERK_IF_obs', pERK_obs*pERK_IF_scale + pERK_IF_offset)
Expression('tDUSP_obs', log(1.0e-6*N_Avogadro*volume*tDUSP))
Expression('tmDUSP_obs', log(tmDUSP))
Expression('tEGF_obs', log(1.0e-6*N_Avogadro*volume*tEGF))
Expression('tEGFR_obs', log(1.0e-6*N_Avogadro*volume*tEGFR))
Expression('pEGFR_obs', pEGFR/tEGFR)
Expression('tmEGFR_obs', log(tmEGFR))
Expression('tGRB2_obs', log(1.0e-6*N_Avogadro*volume*tGRB2))
Expression('tSPRY_obs', log(1.0e-6*N_Avogadro*volume*tSPRY))
Expression('tmSPRY_obs', log(tmSPRY))
Expression('tSOS1_obs', log(1.0e-6*N_Avogadro*volume*tSOS1))
Expression('pS1134SOS1_obs', pS1134SOS1/tSOS1)
Expression('tCBL_obs', log(1.0e-6*N_Avogadro*volume*tCBL))

Rule('RASgtp_and_BRAF_bind_and_dissociate', RAS(raf=None, state='gtp') + BRAF(RBD=None) | RAS(raf=1, state='gtp') % BRAF(RBD=1), bind_RASstategtp_RAF_phi, Ea0_bind_RASstategtp_BRAF, energy=True)
Rule('RASgtp_and_CRAF_bind_and_dissociate', RAS(raf=None, state='gtp') + CRAF(RBD=None) | RAS(raf=1, state='gtp') % CRAF(RBD=1), bind_RASstategtp_RAF_phi, Ea0_bind_RASstategtp_CRAF, energy=True)
Rule('BRAF_and_BRAF_bind_and_dissociate', BRAF(raf=None) + BRAF(raf=None) | BRAF(raf=1) % BRAF(raf=1), bind_RAF_RAF_phi, Ea0_bind_BRAF_BRAF, energy=True)
Rule('BRAF_and_CRAF_bind_and_dissociate', BRAF(raf=None) + CRAF(raf=None) | BRAF(raf=1) % CRAF(raf=1), bind_RAF_RAF_phi, Ea0_bind_BRAF_CRAF, energy=True)
Rule('CRAF_and_CRAF_bind_and_dissociate', CRAF(raf=None) + CRAF(raf=None) | CRAF(raf=1) % CRAF(raf=1), bind_RAF_RAF_phi, Ea0_bind_CRAF_CRAF, energy=True)
Rule('RAFi_and_BRAF_bind_and_dissociate', RAFi(raf=None) + BRAF(rafi=None) | RAFi(raf=1) % BRAF(rafi=1), bind_RAFi_RAF_phi, Ea0_bind_RAFi_BRAF, energy=True)
Rule('RAFi_and_CRAF_bind_and_dissociate', RAFi(raf=None) + CRAF(rafi=None) | RAFi(raf=1) % CRAF(rafi=1), bind_RAFi_RAF_phi, Ea0_bind_RAFi_CRAF, energy=True)
Rule('PRAFi_and_BRAF_bind_and_dissociate', PRAFi(raf=None) + BRAF(rafi=None) | PRAFi(raf=1) % BRAF(rafi=1), bind_PRAFi_RAF_phi, Ea0_bind_PRAFi_BRAF, energy=True)
Rule('PRAFi_and_CRAF_bind_and_dissociate', PRAFi(raf=None) + CRAF(rafi=None) | PRAFi(raf=1) % CRAF(rafi=1), bind_PRAFi_RAF_phi, Ea0_bind_PRAFi_CRAF, energy=True)
Rule('BRAF_and_uMEK_bind_and_dissociate', BRAF(mek=None) + MEK(phospho='u', raf=None) | BRAF(mek=1) % MEK(phospho='u', raf=1), bind_RAF_MEKphosphou_phi, Ea0_bind_BRAF_MEKphosphou, energy=True)
Rule('CRAF_and_uMEK_bind_and_dissociate', CRAF(mek=None) + MEK(phospho='u', raf=None) | CRAF(mek=1) % MEK(phospho='u', raf=1), bind_RAF_MEKphosphou_phi, Ea0_bind_CRAF_MEKphosphou, energy=True)
Rule('BRAF_BRAF_phosphorylates_MEK', MEK(phospho='u', raf=1) % BRAF(RBD=ANY, mek=1, raf=2, rafi=None) % BRAF(RBD=ANY, raf=2) >> MEK(phospho='p', raf=None) + BRAF(RBD=ANY, mek=None, raf=2, rafi=None) % BRAF(RBD=ANY, raf=2), catalyze_RAF_RAFrafiNone_MEK_p_kcat)
Rule('BRAF_CRAF_phosphorylates_MEK', MEK(phospho='u', raf=1) % BRAF(RBD=ANY, mek=1, raf=2, rafi=None) % CRAF(RBD=ANY, raf=2) >> MEK(phospho='p', raf=None) + BRAF(RBD=ANY, mek=None, raf=2, rafi=None) % CRAF(RBD=ANY, raf=2), catalyze_RAF_RAFrafiNone_MEK_p_kcat)
Rule('CRAF_BRAF_phosphorylates_MEK', MEK(phospho='u', raf=1) % CRAF(RBD=ANY, mek=1, raf=2, rafi=None) % BRAF(RBD=ANY, raf=2) >> MEK(phospho='p', raf=None) + CRAF(RBD=ANY, mek=None, raf=2, rafi=None) % BRAF(RBD=ANY, raf=2), catalyze_RAF_RAFrafiNone_MEK_p_kcat)
Rule('CRAF_CRAF_phosphorylates_MEK', MEK(phospho='u', raf=1) % CRAF(RBD=ANY, mek=1, raf=2, rafi=None) % CRAF(RBD=ANY, raf=2) >> MEK(phospho='p', raf=None) + CRAF(RBD=ANY, mek=None, raf=2, rafi=None) % CRAF(RBD=ANY, raf=2), catalyze_RAF_RAFrafiNone_MEK_p_kcat)
Rule('BRAFV600E_phosphorylates_MEK_bound1', MEK(meki=ANY, phospho='u', raf=1) % BRAF(AA600='E', mek=1, raf=None, rafi=None) >> MEK(meki=ANY, phospho='p', raf=None) + BRAF(AA600='E', mek=None, raf=None, rafi=None), catalyze_RAFrafiNone_MEKmekiANY_p_kcat)
Rule('BRAFV600E_phosphorylates_MEK_bound2', MEK(meki=ANY, phospho='u', raf=1) % BRAF(AA600='E', RBD=None, mek=1, raf=ANY, rafi=None) >> MEK(meki=ANY, phospho='p', raf=None) + BRAF(AA600='E', RBD=None, mek=None, raf=ANY, rafi=None), catalyze_RAFrafiNone_MEKmekiANY_p_kcat)
Rule('BRAFV600E_phosphorylates_MEK_bound3', MEK(meki=ANY, phospho='u', raf=1) % BRAF(AA600='E', RBD=ANY, mek=1, raf=2, rafi=None) % BRAF(RBD=None, raf=2) >> MEK(meki=ANY, phospho='p', raf=None) + BRAF(AA600='E', RBD=ANY, mek=None, raf=2, rafi=None) % BRAF(RBD=None, raf=2), catalyze_RAFrafiNone_MEKmekiANY_p_kcat)
Rule('BRAFV600E_phosphorylates_MEK_bound4', MEK(meki=ANY, phospho='u', raf=1) % BRAF(AA600='E', RBD=ANY, mek=1, raf=2, rafi=None) % CRAF(RBD=None, raf=2) >> MEK(meki=ANY, phospho='p', raf=None) + BRAF(AA600='E', RBD=ANY, mek=None, raf=2, rafi=None) % CRAF(RBD=None, raf=2), catalyze_RAFrafiNone_MEKmekiANY_p_kcat)
Rule('BRAFV600E_phosphorylates_MEK_unbound1', MEK(meki=None, phospho='u', raf=1) % BRAF(AA600='E', mek=1, raf=None, rafi=None) >> MEK(meki=None, phospho='p', raf=None) + BRAF(AA600='E', mek=None, raf=None, rafi=None), catalyze_RAFrafiNone_MEKmekiNone_p_kcat)
Rule('BRAFV600E_phosphorylates_MEK_unbound2', MEK(meki=None, phospho='u', raf=1) % BRAF(AA600='E', RBD=None, mek=1, raf=ANY, rafi=None) >> MEK(meki=None, phospho='p', raf=None) + BRAF(AA600='E', RBD=None, mek=None, raf=ANY, rafi=None), catalyze_RAFrafiNone_MEKmekiNone_p_kcat)
Rule('BRAFV600E_phosphorylates_MEK_unbound3', MEK(meki=None, phospho='u', raf=1) % BRAF(AA600='E', RBD=ANY, mek=1, raf=2, rafi=None) % BRAF(RBD=None, raf=2) >> MEK(meki=None, phospho='p', raf=None) + BRAF(AA600='E', RBD=ANY, mek=None, raf=2, rafi=None) % BRAF(RBD=None, raf=2), catalyze_RAFrafiNone_MEKmekiNone_p_kcat)
Rule('BRAFV600E_phosphorylates_MEK_unbound4', MEK(meki=None, phospho='u', raf=1) % BRAF(AA600='E', RBD=ANY, mek=1, raf=2, rafi=None) % CRAF(RBD=None, raf=2) >> MEK(meki=None, phospho='p', raf=None) + BRAF(AA600='E', RBD=ANY, mek=None, raf=2, rafi=None) % CRAF(RBD=None, raf=2), catalyze_RAFrafiNone_MEKmekiNone_p_kcat)
Rule('MEK_is_dephosphorylated', MEK(phospho='p') >> MEK(phospho='u'), catalyze_PP2A_MEK_u_kcat)
Rule('MEKi_and_MEK_bind_and_dissociate', MEKi(mek=None) + MEK(meki=None) | MEKi(mek=1) % MEK(meki=1), bind_MEKi_MEK_phi, Ea0_bind_MEKi_MEK, energy=True)
Rule('MEK_binds_uERK', MEK(Dsite=None) + ERK(CD=None, phospho='u') >> MEK(Dsite=1) % ERK(CD=1, phospho='u'), bind_MEK_ERKphosphou_kf)
Rule('MEK_dissociates_from_ERK', MEK(Dsite=1) % ERK(CD=1) >> MEK(Dsite=None) + ERK(CD=None), bind_MEK_ERKphosphou_kr)
Rule('pMEK_phosphorylates_ERK', ERK(CD=1, phospho='u') % MEK(Dsite=1, meki=None, phospho='p') >> ERK(CD=None, phospho='p') + MEK(Dsite=None, meki=None, phospho='p'), catalyze_MEKmekiNone_phosphop_ERK_p_kcat)
Rule('DUSP_binds_pERK', DUSP(erk=None) + ERK(CD=None, phospho='p') >> DUSP(erk=1) % ERK(CD=1, phospho='p'), bind_DUSP_ERKphosphop_kf)
Rule('DUSP_dissociates_from_ERK', DUSP(erk=1) % ERK(CD=1) >> DUSP(erk=None) + ERK(CD=None), bind_DUSP_ERKphosphop_kr)
Rule('DUSP_dephosphorylates_ERK', ERK(CD=1, phospho='p') % DUSP(erk=1) >> ERK(CD=None, phospho='u') + DUSP(erk=None), catalyze_DUSP_ERK_u_kcat)
Rule('synthesis_mDUSP', None >> mDUSP() ** CP, msynthesize_ERKphosphop_DUSP_ksyn)
Rule('basal_degradation_mDUSP', mDUSP() >> None, msynthesize_ERKphosphop_DUSP_kdeg, delete_molecules=True)
Rule('synthesis_pDUSP', mDUSP() ** CP >> mDUSP() ** CP + DUSP(erk=None) ** CP, psynthesize_ERKphosphop_DUSP_ksyn)
Rule('basal_degradation_pDUSP', DUSP() >> None, psynthesize_ERKphosphop_DUSP_kdeg, delete_molecules=True)
Rule('EGF_and_EGFR_bind_and_dissociate', EGF(rtk=None) + EGFR(rtkf=None) | EGF(rtk=1) % EGFR(rtkf=1), bind_EGF_EGFR_phi, Ea0_bind_EGF_EGFR, energy=True)
Rule('bind_EGFR_EGFRu', EGFR(KD=None, Tyr='u') + EGFR(KD=None, Tyr='u') | EGFR(KD=1, Tyr='u') % EGFR(KD=None, Tyr=('u', 1)), bind_EGFR_EGFR_phi, Ea0_bind_EGFR_EGFR, energy=True)
Rule('bind_EGFR_EGFRp', EGFR(KD=None, Tyr='p') + EGFR(KD=None, Tyr='u') | EGFR(KD=1, Tyr='p') % EGFR(KD=None, Tyr=('u', 1)), bind_EGFR_EGFR_phi, Ea0_bind_EGFR_EGFR, energy=True)
Rule('catalyze_EGFR_EGFR_p', EGFR(KD=1, rtkf=ANY) % EGFR(Tyr=('u', 1)) >> EGFR(KD=None, rtkf=ANY) + EGFR(Tyr='p'), catalyze_EGFR_EGFR_p_kcat)
Rule('catalyze_EGFR_u', EGFR(Tyr='p') >> EGFR(Tyr='u'), catalyze_EGFR_u_kcat)
Rule('pEGFR_is_endocytosed', EGFR(Tyr='p') ** PM >> EGFR(Tyr='p') ** EM, catalyze_EGFR_kendo, move_connected=True)
Rule('EGFR_is_recycled', EGFR() ** EM >> EGFR() ** PM, catalyze_EGFR_recycl_kcat, move_connected=True)
Rule('ubEGFR_is_degraded', EGFR(ub='true') ** EM >> None, catalyze_EGFR_deg_kcat, delete_molecules=True)
Rule('synthesis_mEGFR', None >> mEGFR() ** PM, msynthesize_ERKphosphop_EGFR_ksyn)
Rule('basal_degradation_mEGFR', mEGFR() >> None, msynthesize_ERKphosphop_EGFR_kdeg, delete_molecules=True)
Rule('synthesis_pEGFR', mEGFR() ** PM >> mEGFR() ** PM + EGFR(KD=None, Tyr='u', rtkf=None, ub='false') ** PM, psynthesize_ERKphosphop_EGFR_ksyn)
Rule('basal_degradation_pEGFR', EGFR() >> None, psynthesize_ERKphosphop_EGFR_kdeg, delete_molecules=True)
Rule('bind_pEGFR_GRB2', GRB2(SH2=None) + EGFR(Tyr='p') | GRB2(SH2=1) % EGFR(Tyr=('p', 1)), bind_pEGFR_GRB2_phi, Ea0_bind_pEGFR_GRB2, energy=True)
Rule('SPRY_and_GRB2_bind_and_dissociate', SPRY(SH3m=None) + GRB2(SH3=None) | SPRY(SH3m=1) % GRB2(SH3=1), bind_SPRY_GRB2_phi, Ea0_bind_SPRY_GRB2, energy=True)
Rule('synthesis_mSPRY', None >> mSPRY() ** CP, msynthesize_ERKphosphop_SPRY_ksyn)
Rule('basal_degradation_mSPRY', mSPRY() >> None, msynthesize_ERKphosphop_SPRY_kdeg, delete_molecules=True)
Rule('synthesis_pSPRY', mSPRY() ** CP >> mSPRY() ** CP + SPRY(SH3m=None) ** CP, psynthesize_ERKphosphop_SPRY_ksyn)
Rule('basal_degradation_pSPRY', SPRY() >> None, psynthesize_ERKphosphop_SPRY_kdeg, delete_molecules=True)
Rule('SOS1_is_dephosphorylated', SOS1(S1134='p') >> SOS1(S1134='u'), catalyze_phosphatase_SOS1_uS1134_kcat)
Rule('GRB2_and_SOS1_bind_and_dissociate', GRB2(SH3=None) + SOS1(SH3m=None) | GRB2(SH3=1) % SOS1(SH3m=1), bind_GRB2_SOS1_phi, Ea0_bind_GRB2_SOS1, energy=True)
Rule('SOS1_is_phosphorylated', SOS1(S1134='u') >> SOS1(S1134='p'), catalyze_ERKphosphop_SOS1_pS1134_kbase)
Rule('pERK_phosphorylates_SOS1', ERK(phospho='p') + SOS1(S1134='u') >> ERK(phospho='p') + SOS1(S1134='p'), catalyze_ERKphosphop_SOS1_pS1134_kcat)
Rule('RTK_and_GRB2_bound_SOS1_binds_RASgdp', GRB2(SH2=ANY, SH3=1) % SOS1(SH3m=1, ras=None) + RAS(sos1=None, state='gdp') >> GRB2(SH2=ANY, SH3=1) % SOS1(SH3m=1, ras=2) % RAS(sos1=2, state='gdp'), bind_SOS1_RAS_kf)
Rule('SOS1_dissociates_from_RAS', SOS1(ras=1) % RAS(sos1=1) >> SOS1(ras=None) + RAS(sos1=None), bind_SOS1_RAS_kr)
Rule('SOS1_catalyzes_RAS_guanosine_exchange', SOS1(ras=1) % RAS(sos1=1, state='gdp') >> SOS1(ras=None) + RAS(sos1=None, state='gtp'), catalyze_SOS1_RAS_gtp_kcat)
Rule('RAS_hydrolysis_GTP', RAS(raf=None, state='gtp') >> RAS(raf=None, state='gdp'), catalyze_NF1_RAS_gdp_kcat)
Rule('GTP_hydrolysis_dissociates_BRAF_from_RAS', RAS(raf=1, state='gtp') % BRAF(RBD=1) >> RAS(raf=None, state='gdp') + BRAF(RBD=None), catalyze_NF1_RAS_gdp_kcat)
Rule('GTP_hydrolysis_dissociates_CRAF_from_RAS', RAS(raf=1, state='gtp') % CRAF(RBD=1) >> RAS(raf=None, state='gdp') + CRAF(RBD=None), catalyze_NF1_RAS_gdp_kcat)
Rule('CBL_and_GRB2_bind_and_dissociate', CBL(SH3m=None) + GRB2(SH3=None) | CBL(SH3m=1) % GRB2(SH3=1), bind_CBL_GRB2_phi, Ea0_bind_CBL_GRB2, energy=True)
Rule('catalyze_CBL_EGFR_ub', EGFR(ub='false') % CBL() >> EGFR(ub='true') % CBL(), catalyze_CBL_EGFR_ub_kcat)
Rule('catalyze_EGFR_dub', EGFR(ub='true') >> EGFR(ub='false'), catalyze_EGFR_dub_kcat)

EnergyPattern('ep_BRAF_BRAF_mod_RAS_double', RAS(raf=2, state='gtp') % BRAF(RBD=2, raf=1) % BRAF(RBD=3, raf=1) % RAS(raf=3, state='gtp'), ep_RAF_RAF_mod_RASstategtp_double_Gf)
EnergyPattern('ep_BRAF_CRAF_mod_RAS_double', RAS(raf=2, state='gtp') % BRAF(RBD=2, raf=1) % CRAF(RBD=3, raf=1) % RAS(raf=3, state='gtp'), ep_RAF_RAF_mod_RASstategtp_double_Gf)
EnergyPattern('ep_CRAF_CRAF_mod_RAS_double', RAS(raf=2, state='gtp') % CRAF(RBD=2, raf=1) % CRAF(RBD=3, raf=1) % RAS(raf=3, state='gtp'), ep_RAF_RAF_mod_RASstategtp_double_Gf)
EnergyPattern('ep_bind_RASstategtp_BRAF', RAS(raf=1, state='gtp') % BRAF(RBD=1), Gf_bind_RASstategtp_BRAF)
EnergyPattern('ep_bind_RASstategtp_CRAF', RAS(raf=1, state='gtp') % CRAF(RBD=1), Gf_bind_RASstategtp_CRAF)
EnergyPattern('ep_bind_BRAF_BRAF', BRAF(raf=1) % BRAF(raf=1), Gf_bind_BRAF_BRAF)
EnergyPattern('ep_bind_BRAF_CRAF', BRAF(raf=1) % CRAF(raf=1), Gf_bind_BRAF_CRAF)
EnergyPattern('ep_bind_CRAF_CRAF', CRAF(raf=1) % CRAF(raf=1), Gf_bind_CRAF_CRAF)
EnergyPattern('ep_bind_RAFi_BRAF', RAFi(raf=1) % BRAF(rafi=1), Gf_bind_RAFi_BRAF)
EnergyPattern('ep_bind_RAFi_CRAF', RAFi(raf=1) % CRAF(rafi=1), Gf_bind_RAFi_CRAF)
EnergyPattern('ep_bind_PRAFi_BRAF', PRAFi(raf=1) % BRAF(rafi=1), Gf_bind_PRAFi_BRAF)
EnergyPattern('ep_bind_PRAFi_CRAF', PRAFi(raf=1) % CRAF(rafi=1), Gf_bind_PRAFi_CRAF)
EnergyPattern('ep_BRAF_BRAF_mod_RAFi_single', BRAF(raf=1) % BRAF(raf=1, rafi=2) % RAFi(raf=2), ep_RAF_RAF_mod_RAFi_single_Gf)
EnergyPattern('ep_BRAF_CRAF_mod_RAFi_single', BRAF(raf=1) % CRAF(raf=1, rafi=2) % RAFi(raf=2), ep_RAF_RAF_mod_RAFi_single_Gf)
EnergyPattern('ep_CRAF_BRAF_mod_RAFi_single', CRAF(raf=1) % BRAF(raf=1, rafi=2) % RAFi(raf=2), ep_RAF_RAF_mod_RAFi_single_Gf)
EnergyPattern('ep_CRAF_CRAF_mod_RAFi_single', CRAF(raf=1) % CRAF(raf=1, rafi=2) % RAFi(raf=2), ep_RAF_RAF_mod_RAFi_single_Gf)
EnergyPattern('ep_BRAF_BRAF_mod_RAFi_double', RAFi(raf=2) % BRAF(raf=1, rafi=2) % BRAF(raf=1, rafi=3) % RAFi(raf=3), ep_RAF_RAF_mod_RAFi_double_Gf)
EnergyPattern('ep_BRAF_CRAF_mod_RAFi_double', RAFi(raf=2) % BRAF(raf=1, rafi=2) % CRAF(raf=1, rafi=3) % RAFi(raf=3), ep_RAF_RAF_mod_RAFi_double_Gf)
EnergyPattern('ep_CRAF_CRAF_mod_RAFi_double', RAFi(raf=2) % CRAF(raf=1, rafi=2) % CRAF(raf=1, rafi=3) % RAFi(raf=3), ep_RAF_RAF_mod_RAFi_double_Gf)
EnergyPattern('ep_bind_BRAF_MEKphosphou', BRAF(mek=1) % MEK(phospho='u', raf=1), Gf_bind_BRAF_MEKphosphou)
EnergyPattern('ep_bind_CRAF_MEKphosphou', CRAF(mek=1) % MEK(phospho='u', raf=1), Gf_bind_CRAF_MEKphosphou)
EnergyPattern('ep_bind_MEKi_MEK', MEKi(mek=1) % MEK(meki=1), Gf_bind_MEKi_MEK)
EnergyPattern('ep_MEKphosphop_MEKi_single', MEK(meki=1, phospho='p') % MEKi(mek=1), ep_MEKphosphop_MEKi_Gf)
EnergyPattern('ep_bind_EGF_EGFR', EGF(rtk=1) % EGFR(rtkf=1), Gf_bind_EGF_EGFR)
EnergyPattern('ep_bind_EGFR_EGFR', EGFR(KD=1) % EGFR(Tyr=1), Gf_bind_EGFR_EGFR)
EnergyPattern('ep_EGFR_EGFR_EGF', EGF(rtk=1) % EGFR(KD=ANY, rtkf=1), ep_EGFR_EGFR_EGF_Gf)
EnergyPattern('ep_bind_pEGFR_GRB2', EGFR(Tyr=1) % GRB2(SH2=1), Gf_bind_pEGFR_GRB2)
EnergyPattern('ep_bind_SPRY_GRB2', SPRY(SH3m=1) % GRB2(SH3=1), Gf_bind_SPRY_GRB2)
EnergyPattern('ep_bind_GRB2_SOS1', GRB2(SH3=1) % SOS1(SH3m=1), Gf_bind_GRB2_SOS1)
EnergyPattern('ep_SOS1S1134p_GRB2_single', SOS1(S1134='p', SH3m=1) % GRB2(SH3=1), ep_SOS1S1134p_GRB2_Gf)
EnergyPattern('ep_bind_CBL_GRB2', CBL(SH3m=1) % GRB2(SH3=1), Gf_bind_CBL_GRB2)

Initial(BRAF(AA600='E', RBD=None, mek=None, raf=None, rafi=None) ** CP, initBRAF)
Initial(CRAF(RBD=None, mek=None, raf=None, rafi=None) ** CP, initCRAF)
Initial(RAS(raf=None, sos1=None, state='gdp') ** CP, initRAS)
Initial(RAFi(raf=None) ** CP, initRAFi, fixed=True)
Initial(PRAFi(raf=None) ** CP, initPRAFi, fixed=True)
Initial(MEK(Dsite=None, meki=None, phospho='u', raf=None) ** CP, initMEK)
Initial(MEKi(mek=None) ** CP, initMEKi, fixed=True)
Initial(ERK(CD=None, phospho='u') ** CP, initERK)
Initial(EGF(rtk=None) ** CP, initEGF, fixed=True)
Initial(GRB2(SH2=None, SH3=None) ** CP, initGRB2)
Initial(SOS1(S1134='u', SH3m=None, ras=None) ** CP, initSOS1)
Initial(CBL(SH3m=None) ** CP, initCBL)

Annotation(RASgtp_and_BRAF_bind_and_dissociate, 'http://identifiers.org/pubmed/7969158', 'isDescribedBy')
Annotation(RASgtp_and_CRAF_bind_and_dissociate, 'http://identifiers.org/pubmed/7969158', 'isDescribedBy')
Annotation(BRAF_and_uMEK_bind_and_dissociate, 'http://identifiers.org/pubmed/25155755', 'isDescribedBy')
Annotation(CRAF_and_uMEK_bind_and_dissociate, 'http://identifiers.org/pubmed/25155755', 'isDescribedBy')
Annotation(MEK_dissociates_from_ERK, 'http://identifiers.org/pubmed/10655591', 'isDescribedBy')
Annotation(MEK_dissociates_from_ERK, 'http://identifiers.org/pubmed/11157753', 'isDescribedBy')
Annotation(MEK_dissociates_from_ERK, 'http://identifiers.org/pubmed/10567369', 'isDescribedBy')
Annotation(MEK_dissociates_from_ERK, 'http://identifiers.org/pubmed/15979847', 'isDescribedBy')
Annotation(pMEK_phosphorylates_ERK, 'http://identifiers.org/pubmed/19406201', 'isDescribedBy')
Annotation(DUSP_dissociates_from_ERK, 'http://identifiers.org/pubmed/10655591', 'isDescribedBy')
Annotation(DUSP_dissociates_from_ERK, 'http://identifiers.org/pubmed/11157753', 'isDescribedBy')
Annotation(EGF_and_EGFR_bind_and_dissociate, 'http://identifiers.org/pubmed/16946702', 'isDescribedBy')
Annotation(GRB2_and_SOS1_bind_and_dissociate, 'http://identifiers.org/pubmed/7893993', 'isDescribedBy')
Annotation(RTK_and_GRB2_bound_SOS1_binds_RASgdp, 'http://identifiers.org/pubmed/26565026', 'isDescribedBy')
Annotation(BRAF, 'http://identifiers.org/uniprot/P15056', 'is')
Annotation(CRAF, 'http://identifiers.org/uniprot/P04049', 'is')
Annotation(RAS, 'http://identifiers.org/uniprot/P01111', 'is')
Annotation(RAS, 'http://identifiers.org/uniprot/P01116', 'is')
Annotation(RAS, 'http://identifiers.org/uniprot/P01112', 'is')
Annotation(RAFi, 'http://identifiers.org/chebi/63637', 'is')
Annotation(RAFi, 'http://identifiers.org/chebi/75045', 'is')
Annotation(MEK, 'http://identifiers.org/uniprot/Q02750', 'is')
Annotation(MEK, 'http://identifiers.org/uniprot/P36507', 'is')
Annotation(MEKi, 'http://identifiers.org/chebi/90851', 'is')
Annotation(MEKi, 'http://identifiers.org/chebi/75998', 'is')
Annotation(MEKi, 'http://identifiers.org/chebi/90227', 'is')
Annotation(MEKi, 'http://identifiers.org/chebi/145371', 'is')
Annotation(MEKi, 'http://identifiers.org/chebi/88249', 'is')
Annotation(ERK, 'http://identifiers.org/uniprot/P27361', 'is')
Annotation(ERK, 'http://identifiers.org/uniprot/P28482', 'is')
Annotation(DUSP, 'http://identifiers.org/uniprot/Q13115', 'is')
Annotation(DUSP, 'http://identifiers.org/uniprot/Q16828', 'is')
Annotation(mDUSP, 'http://identifiers.org/hgnc/3070', 'is')
Annotation(mDUSP, 'http://identifiers.org/hgnc/3072', 'is')
Annotation(EGF, 'http://identifiers.org/uniprot/P01133', 'is')
Annotation(EGFR, 'http://identifiers.org/uniprot/P00533', 'is')
Annotation(mEGFR, 'http://identifiers.org/hgnc/3236', 'is')
Annotation(GRB2, 'http://identifiers.org/uniprot/P62993', 'is')
Annotation(SPRY, 'http://identifiers.org/uniprot/O43597', 'is')
Annotation(SPRY, 'http://identifiers.org/uniprot/Q9C004', 'is')
Annotation(mSPRY, 'http://identifiers.org/hgnc/11270', 'is')
Annotation(mSPRY, 'http://identifiers.org/hgnc/15533', 'is')
Annotation(SOS1, 'http://identifiers.org/uniprot/Q07889', 'is')
Annotation(CBL, 'http://identifiers.org/uniprot/P22681', 'is')
