# Supplementary material for: Mechanistic model of MAPK signaling reveals how allostery and rewiring contribute to drug resistance
Source: Mol Syst Biol. 2023 Jan 26;19(2):e10988. doi: 10.15252/msb.202210988 (PMC9912026; doi:10.15252/msb.202210988)
Supplement: Supplementary file 3 — Code EV1 [file MSB-19-e10988-s004.zip › marm2-supplement-main/MARM/results/multistart/RTKERK/pRAF/EGF_EGFR_MEKi_PRAFi_RAFi_multimodel_benchmark.csv]

	Unnamed: 0	t_single	t_multi	fval_single	fval_multi	t_ratio
0	387	150944.16074929014	4423.313327625394	100525.46135679504	100527.36598295192	34.12468201304718
0	783	139256.13673280925	4469.168602287769	5336488.266434072	5336414.962211637	31.15929362376796
0	325	303935.4892457314	5647.055152513087	613738.7424899399	613754.853489348	53.82194454227566
0	816	420469.973260566	8047.9666460460285	231770.0137063925	231769.626253921	52.24549153259019
0	589	157309.79118552804	6700.718371961266	115878.32377673117	118767.55728785395	23.4765561620648
0	824	154445.838598747	5887.176668584987	174651.0487906487	174658.18287765558	26.23427956950863
0	925	119019.20663748402	3846.535559727927	44570.1360232259	44569.28082551975	30.941922878233445
0	217	150839.57996357398	5387.727003157997	133619.23989913685	133619.58114218205	27.996886233315067
0	346	281180.5884223761	5247.187793878024	288214.6187547048	288128.1504569289	53.58691159299347
0	286	226426.90570814532	5686.887167684734	119520.68024574584	119529.16656762398	39.81561424232179
0	372	67092.75261031836	2060.8440925367177	52724.86533540282	52724.88385399981	32.5559574609708
0	573	151020.19963381207	3768.183963068761	191084.09430629684	191062.59687320192	40.07771412275295
0	932	386648.0776394039	4598.056238249992	794610.6056716638	793819.5649150868	84.08946250439101
0	529	163823.05351629853	5740.157581366599	3605137.8430081215	3667333.829450472	28.539818148563104
0	403	92230.07714021206	2332.2789622060955	1407666.5756694144	1405827.1829131062	39.54504526892954
0	449	383626.1028910399	13657.700839116937	20852008.85350888	20851880.11922644	28.08862980746355
0	107	418694.942845586	11559.384053552987	877299.560763578	876052.5405429206	36.22121567255069
0	720	95633.34929974515	3131.4408047669567	19644.99462898555	19645.08133010957	30.53972764044066
0	662	121708.5222978508	4217.8635222031735	284005.26427946705	284560.59941367165	28.855490856251592
0	652	128774.33982878178	3732.288706395775	43023.11391469125	43023.33136667515	34.50278099014949
0	907	267551.52383717895	8694.174019640894	211310.7641811421	211287.21870239667	30.773656385616025
0	200	146659.16723273322	3766.061250727624	56825.62244947465	56834.46573474312	38.9423212924107
0	425	133478.9568551816	3662.8952175453305	2576919.8213284807	2576883.162433196	36.44083407459081
0	28	159432.976411784	4667.362421578	891942.7561135432	891943.0123160216	34.15911643687634
0	874	391857.586555844	13959.291242251998	437465.6564464792	437777.1632353368	28.07145289509893
0	918	116739.93265559895	4602.917551450082	114747.36958600963	114751.52863284832	25.362160271330897
0	559	96726.330365657	2735.594649268998	334628.492834563	334668.9866098635	35.358429433799365
0	650	171870.568934601	3763.291425049	856114.0258006403	854888.697036677	45.670278892196926
0	156	383898.36886451766	16911.107904709876	432175.4174534191	432160.2584816836	22.70095909905459
0	205	107708.68830110133	3677.882455740124	1540757.3726973117	1540733.2774934615	29.28551676060197
0	172	125839.58309370838	3136.012525977567	3456178.419594597	3638359.621162546	40.127257799929005
0	289	120173.15724200384	3545.6391720585525	8092383.220047943	8083929.011866883	33.89322810652299
0	219	116391.63994961698	4041.7609332489674	105597.85972709348	105598.1639354228	28.79725987555025
0	788	273711.24400148913	6630.81906298548	7298796.121398225	7309509.488247052	41.27864769065989
0	833	275860.7454779856	10668.155451960862	633583.0683353207	640211.0075315712	25.85833574699935
0	406	121783.13342489302	4627.324691839516	3037033.689076769	3032091.133865673	26.31825980131949
0	596	115061.10574796423	3193.416190240532	129995.74259290058	129995.19064514096	36.0307266242355
0	413	284848.259330436	7312.515257464023	3467012.2735401834	3467069.676078069	38.95352683738827
0	458	126751.34372003376	3831.500692654401	710116.7823300613	710013.5531654214	33.08138348063889
0	883	180510.00096028295	7356.755346704274	60805.54647381052	60804.70290049487	24.53663231320435
0	54	157464.673412045	6018.037279642187	63182.621339121535	63184.9748843578	26.165453302311104
0	802	185830.88038666543	7146.2641663476825	523593.9419662316	522111.84458929015	26.003919818939472
0	961	167836.59420443396	5790.153865911998	2295837.829935484	2300999.079191667	28.9865516687782
0	629	90945.19883663207	2785.4786256998777	65165592.32472257	65175106.21476614	32.6497564897958
0	35	121688.4143268224	4272.118084302172	309061.9046229317	309047.6943382458	28.484328364884032
0	566	408346.3891079128	20015.4767107293	479554.8255206393	479569.1431418536	20.401532024916428
0	10	102039.14067420736	3152.753462843597	414452.0075587112	414467.1677508689	32.36508717753468
0	415	130556.01380533352	4690.797526914626	1193093.961088308	1192931.8696585738	27.83237030723149
0	60	141351.2792208828	5515.711883362383	372408.4308578315	372469.5732476152	25.627023711527684
0	131	111246.16185470298	3291.1546355187893	188574.3319583016	188527.9964051337	33.80156029562163
0	137	224983.9954645708	8385.52086442709	477677.2719089291	476671.8613067564	26.830056129130156
0	485	182860.79779706892	6353.97255756706	70583.4835744163	70583.60567494265	28.77897191722944
0	696	135212.58417891	4885.235033075005	175007.31268388283	174505.69418590228	27.67780531816104
0	771	261239.84349293308	7639.50453173602	108681.51726762608	108611.88517531336	34.19591446116576
0	173	82275.24514674395	2691.966911431402	225423.7882685127	225451.02788388892	30.563245334615075
0	276	115394.61583588604	3838.279812602967	15158.308248487823	15160.25973969164	30.064148907796817
0	100	183937.3279541768	3333.114315323532	2255100.74862771	2255000.148774424	55.18482432737167
0	754	101586.74598286672	3353.82169014588	247419.68892220897	247420.6988636616	30.289847036694443
0	763	214369.36948491636	8493.382768273354	1949917.6377253248	1948793.289926696	25.239574776458134
0	701	242941.7077025957	6875.539895977825	159047.911629559	158782.68241891445	35.334200859588655
0	537	128351.26830399	7094.582713870099	inf	106155.04022724842	18.09144716193947
0	353	193028.28338845307	4210.4078371099895	985247.6800756964	985274.3861534204	45.845507337110384
0	821	101841.49637645484	4064.8237429335713	1823436.1641310488	1822979.0777864384	25.054344989373664
0	623	295505.832225901	20777.529539239003	154633.25795109625	192101.4036325286	14.222375748176855
0	759	197386.31254110485	5640.657622892992	219759.4691677693	219772.3842339377	34.99349291118098
0	541	211720.74102446064	6103.511800486594	217741.1616296653	217737.79545643172	34.68834794545355
0	59	198848.17542859167	4188.219674155116	51851.8997209548	47003.67505266651	47.47797176343312
0	202	288223.118513681	10568.003699276596	212702.2249969404	214500.528435816	27.273184862095626
0	266	319821.5565979257	9430.114590145648	5125462.9652619725	5125404.650141105	33.914917315229154
0	509	317395.441475059	8831.020873878995	249486.5121737045	249486.2999141749	35.940968321553086
0	891	290906.31435478106	9156.158982612193	34139708.66741265	34142212.12054816	31.771653911560563
0	830	84716.68027960509	2976.2808190882206	55296.22902307743	55291.68009807363	28.46394054495097
0	905	89202.90295862406	2333.089345581829	227780.34291981845	226846.99989787012	38.23381351749241
0	502	94296.55702194013	3256.1139137521386	8969210.8390687	8965751.13346933	28.95984585295997
0	962	179268.44666398317	5603.5114124156535	476552.89426961774	476553.34790351056	31.99216231928779
0	908	125260.09990234672	3404.034308001399	541325.7020329037	540016.6860711038	36.797543317326415
0	505	141778.896585287	3612.0805909770415	94431.8939242474	94395.44605279985	39.25131043295377
0	972	152869.24526975956	4805.9493315843865	82125.07231569047	82115.0114250966	31.808334778960905
0	90	191262.70589744693	6672.640366036998	149070.658443689	149049.39738937133	28.66372161625149
0	518	162271.888700895	4320.715314522386	1247462.9937194702	1247166.3591480225	37.55671848026688
0	724	197296.4659936	6527.552319707	105176.57018550072	105189.54012759984	30.225183396531705
0	55	178102.31514277298	4297.568903079024	30059712.763804667	30058835.723539725	41.442573501304494
0	813	131522.5575066302	3996.474202867597	14892069.364617463	14892345.496815365	32.90964756190809
0	796	131716.21013212577	3239.189624540508	485343.1558016	485356.0149386011	40.66332181797176
0	161	94522.72825979814	3520.3677325733006	20002.03941193833	20044.848376820817	26.85024277015072
0	195	224526.86237858608	7586.625412882306	570731.3777660121	570586.0065718087	29.59509006432993
0	787	385769.381072252	8944.893671409998	7940185.385625426	7916668.243671507	43.12732998775184
0	799	142238.52008404583	4741.999660732225	3276760.6314351354	3268238.6796251964	29.995472429469217
0	376	145241.49352419376	4771.115824013948	81348.18168512362	81348.34253048207	30.44182930818096
0	114	118795.82026584074	3948.392992582172	1194685.431993336	1194477.979722164	30.087131774628794
0	193	142436.91772310063	5496.454149302095	62102.668555802455	62102.23439261352	25.914328374991783
0	971	164874.95862690732	3999.239572145045	226890.33092739363	226938.69831989647	41.22657711612772
0	506	98206.04452155904	2685.428295791149	114153.67574133308	114154.04441826104	36.56997458300287
0	684	164213.648803277	6101.78192459204	156230.79850136483	156230.8180490595	26.912408675479856
0	25	171108.2724614013	7500.21067487495	46119.69972549802	46048.06715975189	22.81379548905193
0	956	418769.3030792326	5619.77492717281	1304372.862162924	1303305.1478039525	74.5170951694869
0	635	373186.14979493606	12326.826830117963	140596.73919813224	140595.76770330276	30.27430781157204
0	105	113471.55775219698	3431.267538008993	3923876.1476621223	3924419.314432981	33.06986601751238
0	660	107686.37806018256	1857.2674982696767	514659.508609544	511980.4112955559	57.98108143307765
0	275	347950.273042892	13646.036770415987	122675.23058056449	122674.34439488692	25.498265825960036
0	648	74123.1729531195	2046.6253360603005	124529.00512013704	124528.3818701082	36.21726539152723
0	309	236757.27515903115	9444.915403947234	94042.0193798612	94041.43087941063	25.067167362884497
0	970	100535.24158538131	2952.276369396597	103646.62554292848	103651.79729483546	34.05346553172774
0	922	136569.50709788702	6521.523113864998	inf	1137329.737584549	20.94135138577294
0	115	179484.65606572898	3464.6358890990377	283802.4639050612	283699.6180311422	51.804767314929336
0	134	148832.40605539083	4079.6667702533305	171926.341478216	171453.25217515347	36.48151048526666
0	94	285329.0157642029	6187.453464835882	47662.47387585402	47645.08623337087	46.11412714225093
0	12	183307.173393228	5711.221405752003	630328.5118788291	630301.8616464755	32.09596693425541
0	721	405431.1436245809	16524.480634502135	229618.12579438864	229555.22760377303	24.5351822300584
0	171	138642.72844795417	4451.458479192108	443369.7488374412	440601.4282364408	31.14546144730442
0	528	114307.41474742816	4684.197682633996	21776.94885513549	21778.00962297705	24.40277342931252
0	775	111639.99821623416	3510.411322362721	268839.5221175612	268833.3622472073	31.80254049006816
0	467	411570.7189172469	16151.818932015449	1457849.667108019	1457679.9438179068	25.48138513993919
0	271	172275.9917494394	5065.295181266964	75311.30248970633	75282.93904274801	34.0110468559798
0	312	171424.57386093587	6879.478899169713	715343.1744131981	715020.0534719627	24.918249822908123
0	538	406531.9400971234	16336.268495943395	12201281.479562065	12193370.046313489	24.885238645414827
0	634	220393.0953414552	8427.957909338176	114101.03097817072	114099.39186913858	26.15023683225324
0	742	159426.22452335432	2909.3171446807683	691983.2297868988	691857.4580534808	54.79850308339201
0	795	323701.8625715673	12154.104766454548	46478.88892663347	46476.68946846908	26.6331308468714
0	677	139909.67524671555	4346.472572162747	24871.472176852487	24868.451150572404	32.18924608952458
0	699	181570.22346802428	6102.390546318144	3065963.2472644257	3065974.62088348	29.7539500446385
0	673	174236.303770797	7506.268319337993	24165.93418988496	24166.3120228205	23.212107049507072
0	598	107776.953778719	3378.1237259769987	1265116.3781032767	1265113.2808352816	31.904383178726963
0	777	196896.6638820134	6288.58365053311	275674.7629723472	275804.6999176511	31.31017647595761
0	299	136079.6859615706	3824.9517431482673	101123.90697782017	100760.43853565016	35.57683733012673
0	815	127281.27675978468	4073.244279945269	34727334.91047639	34709663.02409125	31.248132449717676
0	571	106363.64782420546	3518.035777039826	11167070.887084022	11173609.644785937	30.233816414937888
0	553	315235.8459018953	9856.619937092066	94158.76538088178	94161.51887664132	31.982144783285342
0	983	155038.3676317893	4991.849153639749	570303.5915993097	577178.8537081226	31.05830381888541
0	476	101273.66085298696	3293.1266769499925	54492.20568284599	54491.93246298046	30.753041345735287
0	442	337423.70065927133	11587.345634449272	146931.00133549233	146929.97708479298	29.12001689637253
0	320	198596.7158960402	6636.516551889479	1195716.589831974	1195210.6006967956	29.92484300208636
0	101	103263.724299334	3709.9152460880578	116713.60536562793	116756.16436969583	27.834523823211605
0	939	176477.554865217	5439.839658158002	192332.15997450444	192339.0128647152	32.441683203025605
0	524	131892.95212366802	4887.144593464001	116554.52697410414	116580.92600592008	26.98773273458285
0	340	182543.10210908577	6898.792434539646	232315.5090450236	231919.8383505573	26.460152822566663
0	579	75221.11054052413	2008.8374724276364	494357.8197671764	494340.9900365893	37.44509527175489
0	257	143741.46659602597	4551.24625254795	64955.04739513009	64674.24767518944	31.58288051663968
0	583	318886.26969664544	12432.9278354384	3278553.660245164	3276302.9634991083	25.648525746904337
0	709	328012.1269523725	13883.944495238364	81104.3251227226	81105.83544846703	23.62528365515056
0	630	373923.9105156623	10711.124589808283	12861216.45349971	12861033.775886215	34.90986472806541
0	604	191741.98930580917	6862.417251419276	621274.5344165046	621406.190019235	27.940881803150823
0	882	155851.70487654582	2644.587211124599	75709.4874686805	75578.9769388991	58.93233704713809
0	676	241489.98619169	10075.656113225969	31500372.045467563	31500520.338829268	23.96766855457625
0	512	110238.74984537438	3408.108428634703	123103.3324288592	123268.13734351296	32.34602189271786
0	48	144572.637902271	5614.421635650098	13225054.163248165	13224866.104176564	25.750228123992837
0	620	123723.18230123071	3848.053931867704	70772.08870463232	70770.49809823614	32.15214352288977
0	295	169611.81965991796	6401.926821514033	486800.9697398918	486801.67784159735	26.49387042193734
0	520	165932.32879867032	6052.760676279664	35101.961791889495	35105.35142521324	27.41432177369035
0	38	214832.93426646665	7404.326761260629	228872.19824196503	228840.16810467257	29.01451289136382
0	229	275826.86745132133	11627.575285110624	1642736.1468095751	1643279.4673954984	23.721787276193684
0	574	80217.58769066603	2539.571081162954	2749713.0683478373	2744594.3737236257	31.587061407996394
0	480	260866.28806252603	9304.903942573	16189049.50207808	16190319.802330244	28.03535530001302
0	588	170774.35764481872	6312.866174440831	51816.38076392219	51817.24698366455	27.05179437134912
0	782	181675.0471083652	4559.54246441368	158419.10471961048	158418.7217217684	39.84501702227861
0	471	102774.59922496974	3483.016827538609	124943.06714210588	124543.5713917222	29.50735075764732
0	949	304704.4649746604	12247.350478306413	5636714.9933411	5634945.110373544	24.879214938315013
0	898	106476.4441278018	3958.132771134377	306610.38883307454	306676.7564922668	26.90067521340026
0	163	329673.60354719893	31315.019601184	123368.62933520303	123138.37133314852	10.527651195681646
0	279	232603.7117631324	7266.693941857666	1090859.7118715427	1090950.0600324844	32.009564958183624
0	778	168605.8941845633	7809.022918023169	16378094.61900216	16375290.73348809	21.59116395924797
0	174	376873.902923516	17544.057108839	1054389.5470353262	1054408.5897441548	21.48157068718389
0	64	170037.81777203456	5321.751389157027	58621330.162308544	58631912.94195966	31.95147712433233
0	145	169175.9397252649	4906.1396287716925	230172.924367591	230184.3841966709	34.482495918612905
0	400	150571.50744167343	6609.246969830245	30180.32694481979	30181.641791420087	22.781945980986816
0	95	357380.665611764	7522.074248004996	95799.69542470331	95803.9264437204	47.51091970496682
0	62	205679.038388628	5289.368034672007	225922.5763297696	225925.2491628109	38.88537100091999
0	936	74768.01577674225	2129.577258799225	386066.0012272858	386083.4375682243	35.109322973753315
0	479	124369.552322465	2358.8034406669904	231656.75491132843	231657.3679292917	52.72569565495354
0	472	217774.836039074	8216.354451152001	7635701.500603	7640474.046172537	26.505043974647435
0	741	225030.53803810105	8893.969514688477	31806971.15742476	31806945.4748318	25.30147395563488
0	890	161243.80024028383	5777.095331156626	42584.70831366509	42588.65360847261	27.910877525367297
0	644	139584.899246983	3767.226063161157	69940.45773569538	69938.97011678937	37.05243510920458
0	176	304814.7867648564	7875.155913662165	77585.36729220723	77586.41154208902	38.705873268623215
0	301	182357.876943848	7081.017247852	355765.808839638	355766.2820893403	25.75306210405936
0	807	142150.39910666272	4801.597456749529	407689.5226275374	407706.6547193842	29.604813895184854
0	281	65022.39225202054	1685.1893485188484	141744.11444294394	141743.40718127444	38.58462095619712
0	361	155401.1794066392	4043.7634740285575	138063.51538595965	137746.384132493	38.42983903601621
0	880	120400.36678871104	4896.993816953036	92735.66299188192	92735.5016408458	24.586587463495206
0	943	66847.19400838017	2223.045358978212	115118.77816945256	114725.42235078508	30.07009899208959
0	451	322849.403890667	9955.068312705029	1124864.047608124	1115699.3765047374	32.430656802086894
