# Supplementary material for: Mechanistic model of MAPK signaling reveals how allostery and rewiring contribute to drug resistance
Source: Mol Syst Biol. 2023 Jan 26;19(2):e10988. doi: 10.15252/msb.202210988 (PMC9912026; doi:10.15252/msb.202210988)
Supplement: Supplementary file 3 — Code EV1 [file MSB-19-e10988-s004.zip › marm2-supplement-main/MARM/visualize/__init__.py]

"""
visualization utilities
"""


from .ggplot import *
from .pandas import *
from .seaborne import *
from .networkx import *

TIMELABEL = 'time [h]'
IFLABEL = 'fluorescence intensity [a.u.]'
RASLABEL = 'RASgtp [uM]'
DUSPLABEL = 'DUSP [uM]'
