# Supplementary material for: Mechanistic model of MAPK signaling reveals how allostery and rewiring contribute to drug resistance
Source: Mol Syst Biol. 2023 Jan 26;19(2):e10988. doi: 10.15252/msb.202210988 (PMC9912026; doi:10.15252/msb.202210988)
Supplement: Supplementary file 3 — Code EV1 [file MSB-19-e10988-s004.zip › marm2-supplement-main/Snakefile]

import os
from MARM.paths import (
    get_model_module_file_instance, get_results_path,
    get_model_variant_file, get_multimodel_speedup_result_file,
    get_analysis_results_file, get_parameters_file, get_figure_dir
)
from MARM.read_data import (
    DATAFILES_ESTIMATION, DATAFILES_PREDICTION_COMBO, DATAFILES_PANRAFCOMBO,
    DATAFILES_PREDICTION_SINGLE, DATAFILES_MUTRAS_ENGINEERED,
    DATAFILES_MUTRAS_ENGINEERED_COMBO, DATAFILES_HT29
)
DATAFILES = list(set(
    DATAFILES_ESTIMATION + DATAFILES_PREDICTION_COMBO + DATAFILES_PANRAFCOMBO
    + DATAFILES_PREDICTION_SINGLE + DATAFILES_MUTRAS_ENGINEERED +
    DATAFILES_MUTRAS_ENGINEERED_COMBO + DATAFILES_HT29
))
DATAFILES_CSV = [d for d in DATAFILES if not d.endswith('.xls')]
DATAFILES_XLS = [d for d in DATAFILES if d.endswith('.xls')]

from MARM.estimation import RAFI, PANRAFI, MEKI
from MARM.analysis import N_RUNS
import itertools

MODEL = 'RTKERK'

VARIANTS = ['pRAF']
DATASETS = ['EGF_EGFR_MEKi_PRAFi_RAFi']
INSTANCES = 'EGF_MEKi_PRAFi_RAFi'

CONDITIONS = list(itertools.product(VARIANTS, DATASETS))

CONDITION_VARIANTS = [condition[0] for condition in CONDITIONS]
CONDITION_DATASETS = [condition[1] for condition in CONDITIONS]


def get_instances(wildcards, modifications=None, mutRAS=False):
    options = f'{wildcards.dataset}'.split('_')
    if 'EGFR' in options:
        options.remove('EGFR')
    if mutRAS and 'EGF' in options:
        options.remove('EGF')
    if mutRAS:
        options.append('NRAS')
    instances = []
    for r in range(len(options)+1):
        instances.extend(list(itertools.combinations(options, r)))
    instances = [
        "_".join(sorted(instance)) for instance in instances
    ]
    return [
        get_model_module_file_instance(wildcards.model,
                                       wildcards.variant,
                                       instance, modifications)
        for instance in instances
    ]

JOBS = [str(i) for i in range(int(os.environ.get('N_JOBS', 1e3)))]
AJOBS = [f'{i:03}' for i in range(N_RUNS)]
MS_PER_JOB = os.environ.get('MS_PER_JOB', 1)
N_THREADS = int(os.environ.get('N_THREADS', 1))


localrules: multistart_estimation, multimodel_benchmark,
          process_data, collect_results_benchmark,
          collect_results_estimation, clean, generate_figures

rule multistart_estimation:
    input:
        expand(
            os.path.join(
                get_results_path(MODEL, '{variant}'),
                '{dataset}.pickle'
            ),
            zip, variant=CONDITION_VARIANTS, dataset=CONDITION_DATASETS
        )

rule multimodel_benchmark:
    input:
        os.path.join(
            get_results_path('RTKERK', 'pRAF'),
            'EGF_EGFR_MEKi_PRAFi_RAFi_multimodel_benchmark.csv'
        )


rule clean:
    shell:
        '''
        rm -rf MARM/build
        rm -f  MARM/data/processed_*.csv ||:
        rm -rf tmp
        rm -rf logs/cluster/*.err
        rm -rf logs/cluster/*.out
        '''


rule build_instance:
    input:
        script='build_model_instance.py',
        model_file=get_model_variant_file('{model}','{variant}'),
        method=os.path.join('MARM', 'model.py')
    output:
        get_model_module_file_instance('{model}', '{variant}', '{instance}',
                                       '{modifications}'),
    threads:
        4
    wildcard_constraints:
        model='[A-Z]+',
        variant='[\w]+',
        instance='[\w]*',
        modifications='[\w]*'
    shell:
        'python3 {input.script} {wildcards.model} {wildcards.variant}' \
        ' {wildcards.instance} {wildcards.modifications}'

rule process_data:
    input:
        csv=expand(os.path.join('MARM','data','{d}.csv'),
            d=DATAFILES_CSV),
        xls=expand(os.path.join('MARM','data','{d}'),
            d=DATAFILES_XLS),
        script='MARM/read_data.py',
    output:
        os.path.join('MARM', 'data', 'processed_{dataset}.csv'),
    wildcard_constraints:
        dataset='[\w0-9]+',
    shell:
        'python3 {input.script} {wildcards.dataset}'


rule compute_multimodel_speedup:
    input:
        lambda wildcards: get_instances(wildcards),
        data=rules.process_data.output,
        script='multimodel_speedup.py',
    output:
        get_multimodel_speedup_result_file('{model}', '{variant}',
                                           '{dataset}', '{repeat}')
    wildcard_constraints:
        model='[A-Z]+',
        variant='[\w]+',
        dataset='[\w]+',
        repeat='\d+'
    shell:
        'python3 {input.script} {wildcards.model} {wildcards.variant}' \
        ' {wildcards.dataset} {wildcards.repeat}'


rule parameter_estimation:
    input:
        lambda wildcards: get_instances(wildcards),
        data=rules.process_data.output,
        script='parameter_estimation.py',
    output:
        os.path.join(
            get_results_path('{model}','{variant}'),
            '{dataset}-{repeat}.pickle'
        ),
    threads:
        N_THREADS
    wildcard_constraints:
        model='[A-Z]+',
        variant='[\w]+',
        dataset='[\w]+',
        repeat='\d+',
    shell:
        f'python3 {{input.script}} ' \
        f'{{wildcards.model}}  {{wildcards.variant}} ' \
        f'{{wildcards.dataset}} {{wildcards.repeat}} {MS_PER_JOB} {{threads}}'


rule compute_simulation_prediction:
    input:
        model=lambda wildcards: get_instances(wildcards, 'channel_monoobs'),
        data_training=rules.process_data.output,
        data_combo=os.path.join(
            'MARM', 'data',
            'processed_EGF_EGFR_MEKi_PRAFi_RAFi_comboprediction.csv'
        ),
        data_single=os.path.join(
            'MARM', 'data',
            'processed_EGF_EGFR_MEKi_PRAFi_RAFi_singleprediction.csv'
        ),
        data_panRAF=os.path.join(
            'MARM', 'data',
            'processed_EGF_EGFR_MEKi_PRAFi_RAFi_panrafcomboprediction.csv'
        ),
        data_ht29=os.path.join(
            'MARM','data',
            'processed_EGF_EGFR_MEKi_PRAFi_RAFi_ht29.csv'
        ),
        script='compute_{rfile}.py',
        parameters=get_parameters_file('{model}', '{variant}', '{dataset}'),
    output:
        get_analysis_results_file('{model}', '{variant}', '{dataset}',
                                  '{rfile}', '{repeat}')
    threads:
        N_THREADS
    wildcard_constraints:
        model='[A-Z]+',
        variant='[\w]+',
        dataset='[\w]+',
        rfile='[\w]+',
        repeat='\d+',
    shell:
        f'python3 {{input.script}} ' \
        f'{{wildcards.model}}  {{wildcards.variant}} ' \
        f'{{wildcards.dataset}} {{wildcards.repeat}} {{threads}} ' \
        f'{{wildcards.rfile}}'


rule compute_feedbacks:
    input:
        model=lambda wildcards: get_instances(wildcards, 'channel_monoobs'),
        data=rules.process_data.output,
        script='compute_feedback.py',
        parameters=get_parameters_file('{model}', '{variant}', '{dataset}'),
    output:
        observed=get_analysis_results_file('{model}', '{variant}',
                                           '{dataset}',
                                           'feedback_analysis_observed',
                                           '{repeat}'),
        log=get_analysis_results_file('{model}', '{variant}', '{dataset}',
                                      'feedback_analysis_log', '{repeat}'),
        preeq=get_analysis_results_file('{model}', '{variant}', '{dataset}',
                                        'feedback_analysis_preequilibration',
                                        '{repeat}'),
    threads:
        N_THREADS
    wildcard_constraints:
        model='[A-Z]+',
        variant='[\w]+',
        dataset='[\w]+',
        repeat='\d+',
    shell:
        f'python3 {{input.script}} ' \
        f'{{wildcards.model}}  {{wildcards.variant}} ' \
        f'{{wildcards.dataset}} {{wildcards.repeat}} {{threads}}'


rule compute_mutRASprediction:
    input:
        model=lambda wildcards: get_instances(wildcards, mutRAS=True),
        model_cm=lambda wildcards: get_instances(wildcards,'channel_monoobs', mutRAS=True),
        data_training=expand(rules.process_data.output,
                             dataset='MEKi_NRAS_PRAFi_RAFi_{cell_line}_mutrastraining'),
        data_prediction=expand(rules.process_data.output,
                               dataset='MEKi_NRAS_PRAFi_RAFi_{cell_line}_mutrasprediction'),
        data_comboprediction=expand(rules.process_data.output,
                                    dataset='MEKi_NRAS_PRAFi_RAFi_engineered_mutrascomboprediction'),
        script='compute_mutRASprediction.py',
        parameters=get_parameters_file('{model}', '{variant}', '{dataset}'),
    output:
        sim=get_analysis_results_file('{model}', '{variant}', '{dataset}',
                                      'mutRASprediction_{cell_line}',
                                      '{repeat}'),
        par=get_analysis_results_file('{model}', '{variant}', '{dataset}',
                                      'mutRASpars_{cell_line}', '{repeat}'),
    threads:
        N_THREADS
    wildcard_constraints:
        model='[A-Z]+',
        variant='[\w]+',
        dataset='[\w]+',
        repeat='\d+',
        cell_line='[\w]+',
    shell:
        f'python3 {{input.script}} ' \
        f'{{wildcards.model}}  {{wildcards.variant}} ' \
        f'{{wildcards.dataset}} {{wildcards.repeat}} {{threads}} ' \
        f'{{wildcards.cell_line}}'


rule compute_transduction:
    input:
        model=lambda wildcards: get_instances(wildcards, 'channel_monoobs'),
        data=rules.process_data.output,
        script='compute_transduction.py',
        parameters=get_parameters_file('{model}', '{variant}', '{dataset}'),
    output:
        expand(get_analysis_results_file(
            '{{model}}', '{{variant}}', '{{dataset}}',
            'transduction__{{drug}}__',
            '{{repeat}}')
        )
    threads:
        N_THREADS
    wildcard_constraints:
        model='[A-Z]+',
        variant='[\w]+',
        dataset='[\w]+',
        repeat='\d+',
        drug='[\d\w_]+',
    shell:
        f'python3 {{input.script}} ' \
        f'{{wildcards.model}}  {{wildcards.variant}} ' \
        f'{{wildcards.dataset}} {{wildcards.repeat}} {{threads}} '
        f'{{wildcards.drug}}'


ruleorder: compute_feedbacks > compute_mutRASprediction > compute_transduction > compute_simulation_prediction


rule generate_figure:
    input:
        script='plot_{rfile}.py'
    output:
        os.path.join(get_figure_dir('{model}','{variant}', '{dataset}'),
                     '{rfile}')
    wildcard_constraints:
        model='[A-Z]+',
        variant='[\w]+',
        dataset='[\w]+',
    shell:
        f'python3 {{input.script}} ' \
        f'{{wildcards.model}}  {{wildcards.variant}} {{wildcards.dataset}}'


rule generate_figure_transduction:
    input:
        script='plot_transduction.py'
    output:
        os.path.join(get_figure_dir('{model}','{variant}', '{dataset}'),
                     'transduction__{drug}__')
    wildcard_constraints:
        model='[A-Z]+',
        variant='[\w]+',
        dataset='[\w]+',
        drug='[\d\w_]+',
    shell:
        'python3 {input.script} ' \
        '{wildcards.model}  {wildcards.variant} {wildcards.dataset} ' \
        '{wildcards.drug}'

rule generate_figures:
    input:
        expand(rules.generate_figure.output,
               model=[MODEL], variant=VARIANTS, dataset=DATASETS,
               rfile=['comboprediction', 'finepulse', 'feedback',
                      'panrafcomboprediction', 'singleprediction',
                      'trainingdata', 'mutRASprediction', 'ht29']),
        expand(rules.generate_figure_transduction.output,
               model=[MODEL], variant=VARIANTS, dataset=DATASETS,
               drug=RAFI + MEKI + PANRAFI),


rule run_analysis:
    input:
        expand(rules.compute_feedbacks.output.log,
               repeat=AJOBS, model=[MODEL], variant=VARIANTS,
               dataset=DATASETS),
        expand(rules.compute_feedbacks.output.observed,
               repeat=AJOBS, model=[MODEL], variant=VARIANTS,
               dataset=DATASETS),
        expand(rules.compute_feedbacks.output.preeq,
               repeat=AJOBS, model=[MODEL], variant=VARIANTS,
               dataset=DATASETS),
        expand(rules.compute_transduction.output,
               repeat=AJOBS, model=[MODEL], variant=VARIANTS,
               dataset=DATASETS, drug=RAFI+PANRAFI+MEKI),
        expand(rules.compute_mutRASprediction.output.par,
               repeat=AJOBS, model=[MODEL], variant=VARIANTS,
               dataset=DATASETS, cell_line=['engineered']),
        expand(rules.compute_mutRASprediction.output.sim,
               repeat=AJOBS, model=[MODEL], variant=VARIANTS,
               dataset=DATASETS, cell_line=['engineered']),
        expand(rules.compute_simulation_prediction.output,
               repeat=AJOBS, model=[MODEL], variant=VARIANTS,
               dataset=DATASETS,
               rfile=['trainingdata', 'comboprediction', 'finepulse',
                      'panrafcomboprediction', 'singleprediction', 'ht29']),


rule collect_results_estimation:
    input:
        expand(
            os.path.join(
                get_results_path('{{model}}','{{variant}}'),
                '{{dataset}}-{repeat}.pickle'
            ),
            repeat=JOBS
        ),
        script='collectResultsEstimation.py'
    output:
        os.path.join(
            get_results_path('{model}','{variant}'),
            '{dataset}.pickle'
        )
    wildcard_constraints:
        model='[A-Z]+',
        variant='[\w]+',
        dataset='[\w]+',
    shell:
        'python3 {input.script} {wildcards.model} {wildcards.variant} ' \
        '{wildcards.dataset}'

rule collect_results_benchmark:
    input:
        expand(
            get_multimodel_speedup_result_file(
                '{{model}}', '{{variant}}','{{dataset}}', '{repeat}'
            ), repeat=JOBS
        ),
        script='collectResultsBenchmark.py'
    output:
        os.path.join(
            get_results_path('{model}', '{variant}'),
            '{dataset}_multimodel_benchmark.csv'
        )
    wildcard_constraints:
        model='[A-Z]+',
        variant='[\w]+',
        dataset='[\w]+',
    shell:
        'python3 {input.script} {wildcards.model} {wildcards.variant} ' \
        '{wildcards.dataset}'

class Wildcards(dict):
    __getattr__, __setattr__ = dict.get, dict.__setitem__

rule build_models:
    input:
        expand(
            rules.build_instance.output,
            model=MODEL, variant=VARIANTS,
            modifications=['', 'channel_monoobs'],
             instance=[
                '_'.join(sorted(parts))
                for r in range(len(INSTANCES.split('_'))+1)
                 for parts in itertools.combinations(INSTANCES.split('_'), r)
            ]
        )

rule process_all_data:
    input:
        expand(
            rules.process_data.output,
            dataset=[
                '_'.join([dataset, split])
                for dataset in DATASETS
                for split in ['singleprediction',
                              'engineered_mutrasprediction',
                              'engineered_mutrastraining',
                              'comboprediction',
                              'panrafcomboprediction']
            ] + DATASETS
        )
