# Supplementary material for: Mechanistic model of MAPK signaling reveals how allostery and rewiring contribute to drug resistance
Source: Mol Syst Biol. 2023 Jan 26;19(2):e10988. doi: 10.15252/msb.202210988 (PMC9912026; doi:10.15252/msb.202210988)
Supplement: Supplementary file 3 — Code EV1 [file MSB-19-e10988-s004.zip › marm2-supplement-main/Speedup.ipynb]

# %% [code]
import pandas as pd
import numpy as np
import itertools as itt
import seaborn as sns
import matplotlib.pyplot as plt

import os

from MARM.paths import get_results_path, get_figure_dir
from MARM.estimation import get_model, get_edata
from MARM.visualize import plot_and_save_fig

dataset = 'EGF_EGFR_MEKi_PRAFi_RAFi'
variant = 'pRAF'
model_name = 'RTKERK'

figdir = get_figure_dir(model_name, variant, dataset)

# %% [code]
df_sizes = pd.DataFrame(columns=['states', 'parameters', 'experiments'])

for r in range(5):
    for combo in itt.combinations(dataset.replace('_EGFR','').split('_'), r=r):
        instance = '_'.join(combo)
        model = get_model(model_name, variant, instance)
        edata = get_edata(dataset, instance, model)
        edata = [
            e
            for e in edata
            if e[3] is not None and
            (e[3].fixedParameters[model.getFixedParameterNames().index('EGFR_crispr')] != 1.0) is ('EGFR' in combo)
        ]
        df_sizes = df_sizes.append(pd.Series({
            'experiments': len(edata),
            'states': model.nx_rdata,
            'parameters': model.np() - sum(par.endswith('phi') for par in model.getParameterNames()),
        }, name=instance.replace('_',',')))
df_sizes = df_sizes.sort_values(by='states')

# %% [code]
f, (ax1, ax2, ax3) = plt.subplots(3, 1, figsize=(3, 8), sharex=True)
sns.barplot(x=df_sizes.index,y=df_sizes.experiments,ax=ax1, color='k')
sns.barplot(x=df_sizes.index,y=df_sizes.parameters,ax=ax2, color='k')
sns.barplot(x=df_sizes.index,y=df_sizes.states,ax=ax3, color='k')
plt.xticks(rotation=90)
plot_and_save_fig(figdir, 'multimodel_sizes.pdf')

# %% [code]
df_sizes.experiments.sum()

# %% [code]
df_sizes

# %% [code]
benchmark_data_file = os.path.join(get_results_path(model_name, variant),
                                   'EGF_EGFR_MEKi_PRAFi_RAFi_multimodel_benchmark.csv')
df_bm = pd.read_csv(benchmark_data_file)
df_bm = df_bm.replace([np.inf, -np.inf], np.nan).dropna(subset=['fval_single','fval_multi'],axis=0)
df_bm.t_single /= 3600
df_bm.t_multi /= 3600

# %% [code]
times = df_bm.melt(value_vars=['t_single','t_multi'])

fig = plt.figure(figsize=(5, 8))
grid = plt.GridSpec(1, 3)
ax1 = fig.add_subplot(grid[0,0:2])
ax2 = fig.add_subplot(grid[0,2])
sns.boxplot(
    x='variable', y='value',
    data=times,
    ax=ax1
)
ax1.set_yscale('log')
ax1.set_ylabel('computation time [h]')

sns.boxplot(
    y=df_bm.t_ratio,
    ax=ax2
)
ax2.set_yscale('log')
ax2.set_ylabel('speedup')

plot_and_save_fig(figdir, 'multimodel_benchmark.pdf')

# %% [code]
df_bm.max()

# %% [code]
df_bm.min()

# %% [code]
df_bm.median()

# %% [code]
