# Supplementary material for: Mechanistic model of MAPK signaling reveals how allostery and rewiring contribute to drug resistance
Source: Mol Syst Biol. 2023 Jan 26;19(2):e10988. doi: 10.15252/msb.202210988 (PMC9912026; doi:10.15252/msb.202210988)
Supplement: Supplementary file 3 — Code EV1 [file MSB-19-e10988-s004.zip › marm2-supplement-main/build_model_instance.py]

import os
import sys
import pysb
import copy

import MARM
from MARM.paths import get_model_instance_name

model_name = sys.argv[1]
variant = sys.argv[2]

modifications = None
if len(sys.argv) > 3:
    instance = sys.argv[3]
    if any(mod in instance.split('_') for mod in ['channel', 'monoobs']):
        modifications = instance
        instance = ''
    if len(sys.argv) > 4:
        modifications = sys.argv[4]
else:
    instance = ''

INSTANCES = {
    'EGF': 'initEGF',
    'RAFi': 'RAFi_0',
    'MEKi': 'MEKi_0',
    'PRAFi': 'PRAFi_0',
    'NRAS': 'NRAS_Q61mut',
}

model = MARM.model.get_model_instance(model_name, variant, instance, INSTANCES)
if 'NRAS' in instance.split('_'):
    RAS = model.monomers['RAS']
    NRAS_Q61mut = pysb.Parameter('NRAS_Q61mut', 0.0)
    q61_RAS_gtp_kcat = pysb.Parameter('q61_RAS_gtp_kcat', 0.01)
    NRAS_mut_activation = pysb.Expression('NRAS_mut_activation',
                                          NRAS_Q61mut * q61_RAS_gtp_kcat)
    pysb.Rule('mutated_RAS_guanosine_exchange',
              RAS(sos1=None, state='gdp') >> RAS(sos1=None, state='gtp'),
              NRAS_mut_activation)

model.name = get_model_instance_name(model_name, variant, instance,
                                     modifications)

if modifications is None:
    modifications = []
else:
    modifications = modifications.split('_')

if 'channel' in modifications:
    MARM.model.add_monomer_label(
        model,
        'MEK',
        'pMEK',
        ('phospho', 'p'),
        {
            'onco': [
                'BRAFV600E_phosphorylates_MEK_bound1',
                'BRAFV600E_phosphorylates_MEK_bound2',
                'BRAFV600E_phosphorylates_MEK_bound3',
                'BRAFV600E_phosphorylates_MEK_bound4',
                'BRAFV600E_phosphorylates_MEK_unbound1',
                'BRAFV600E_phosphorylates_MEK_unbound2',
                'BRAFV600E_phosphorylates_MEK_unbound3',
                'BRAFV600E_phosphorylates_MEK_unbound4',
            ],
            'phys': [
                'BRAF_BRAF_phosphorylates_MEK',
                'CRAF_BRAF_phosphorylates_MEK',
                'BRAF_CRAF_phosphorylates_MEK',
                'CRAF_CRAF_phosphorylates_MEK'
            ],
        },
        'MEK_is_dephosphorylated'
    )
    MARM.model.propagate_monomer_label(
        model,
        'MEK',
        'ERK',
        'pERK',
        ['onco', 'phys'],
        'pMEK_phosphorylates_ERK',
        'DUSP_dephosphorylates_ERK',
        ('phospho', 'p')
    )
    # additional observables
    pysb.Expression(
        'activeEGFR_obs',
        pysb.Observable(
            'activeEGFR',
            model.monomers['EGFR'](Tyr='p')
        )
    )
    pysb.Expression(
        'gtpRAS_obs',
        model.observables['gtpRAS']
    )
    BRAF = model.monomers['BRAF']
    CRAF = model.monomers['CRAF']
    MEK = model.monomers['MEK']
    pysb.Observable(
        'baseline_R',
        BRAF(raf=None, rafi=None) +
        CRAF(raf=None, rafi=None)
    )
    pysb.Observable(
        'baseline_IR',
        BRAF(raf=None, rafi=pysb.ANY) +
        CRAF(raf=None, rafi=pysb.ANY)
    )
    pysb.Observable(
        'baseline_RR',
        BRAF(rafi=None) % BRAF(rafi=None) +
        CRAF(rafi=None) % BRAF(rafi=None) +
        CRAF(rafi=None) % CRAF(rafi=None),
        match='species'
    )
    pysb.Observable(
        'baseline_RRI',
        BRAF(rafi=pysb.ANY) % BRAF(rafi=None) +
        BRAF(rafi=pysb.ANY) % CRAF(rafi=None) +
        BRAF(rafi=None) % CRAF(rafi=pysb.ANY) +
        CRAF(rafi=pysb.ANY) % CRAF(rafi=None),
        match='species'
    )
    pysb.Observable(
        'baseline_IRRI',
        BRAF(rafi=pysb.ANY) % BRAF(rafi=pysb.ANY)
        + BRAF(rafi=pysb.ANY) % CRAF(rafi=pysb.ANY)
        + CRAF(rafi=pysb.ANY) % CRAF(rafi=pysb.ANY),
        match='species'
    )
    pysb.Observable('RAF_marginal_RAFi', BRAF(rafi=pysb.ANY) + CRAF(rafi=pysb.ANY))
    pysb.Observable('RAF_marginal_RAS', BRAF(RBD=pysb.ANY) + CRAF(RBD=pysb.ANY))
    pysb.Observable('RAF_marginal_RAF', BRAF(raf=pysb.ANY) + CRAF(raf=pysb.ANY))
    pysb.Observable('RAF_marginal_MEK', BRAF(mek=pysb.ANY) + CRAF(mek=pysb.ANY))
    pysb.Observable('drugfree_uMEK', MEK(meki=None, phospho='u'))
    pysb.Observable('inhibited_uMEK', MEK(meki=pysb.ANY, phospho='u'))
    pysb.Observable('drugfree_pMEK', MEK(meki=None, phospho='p'))
    pysb.Observable('inhibited_pMEK', MEK(meki=pysb.ANY, phospho='p'))
    pysb.Observable('drugfree_pMEK_phys', MEK(meki=None, phospho='p', channel='phys'))
    pysb.Observable('inhibited_pMEK_phys', MEK(meki=pysb.ANY, phospho='p', channel='phys'))
    pysb.Observable('drugfree_pMEK_onco', MEK(meki=None, phospho='p', channel='onco'))
    pysb.Observable('inhibited_pMEK_onco', MEK(meki=pysb.ANY, phospho='p', channel='onco'))

if 'monoobs' in modifications:
    MARM.model.add_monomer_configuration_observables(model)

MARM.model.cleanup_unused(model)
MARM.model.export_model(model, ['pysb_flat', 'bngl'])
MARM.model.generate_equations(model)
MARM.model.write_observable_function(model)
os.environ["AMICI_IMPORT_NPROCS"] = '4'
os.environ["AMICI_PARALLEL_COMPILE"] = '4'
os.environ["AMICI_CXXFLAGS"] = '-O1'
MARM.model.compile_model(model)
