# Supplementary material for: Mechanistic model of MAPK signaling reveals how allostery and rewiring contribute to drug resistance
Source: Mol Syst Biol. 2023 Jan 26;19(2):e10988. doi: 10.15252/msb.202210988 (PMC9912026; doi:10.15252/msb.202210988)
Supplement: Supplementary file 3 — Code EV1 [file MSB-19-e10988-s004.zip › marm2-supplement-main/cleanCluster.sh]

#!/usr/bin/env bash
export N_JOBS=100
export MS_PER_JOB=1
export N_THREADS=1
snakemake clean
snakemake --unlock
