# Supplementary material for: Mechanistic model of MAPK signaling reveals how allostery and rewiring contribute to drug resistance
Source: Mol Syst Biol. 2023 Jan 26;19(2):e10988. doi: 10.15252/msb.202210988 (PMC9912026; doi:10.15252/msb.202210988)
Supplement: Supplementary file 3 — Code EV1 [file MSB-19-e10988-s004.zip › marm2-supplement-main/compute_singleprediction.py]

import sys
from MARM.analysis import read_settings, run_and_store_simulation

settings = read_settings(sys.argv)
run_and_store_simulation(settings, 'singleprediction')
