# Supplementary material for: Mechanistic model of MAPK signaling reveals how allostery and rewiring contribute to drug resistance
Source: Mol Syst Biol. 2023 Jan 26;19(2):e10988. doi: 10.15252/msb.202210988 (PMC9912026; doi:10.15252/msb.202210988)
Supplement: Supplementary file 3 — Code EV1 [file MSB-19-e10988-s004.zip › marm2-supplement-main/plot_singleprediction.py]

import sys
import pandas as pd

from MARM.estimation import get_model, RAFI, MEKI, PANRAFI
from MARM.analysis import (
    read_settings, get_obs_df, read_all_analysis_dataframes, load_parameters,
    write_timestamp, N_RUNS
)
from MARM.paths import get_figure_dir
from MARM.visualize import IFLABEL, plot_simdata_grid, plot_simdatadecomp_grid

sxs = read_settings(sys.argv, index=False, threads=False)
model = get_model(sxs['model_name'],
                  sxs['variant'],
                  sxs['dataset'],
                  'channel_monoobs')
figdir = get_figure_dir(sxs['model_name'], sxs['variant'], sxs['dataset'])

YLIM = (-0.2, 2.25)

df = read_all_analysis_dataframes(sxs, 'singleprediction')

df_data_obs, df_sim_obs, if_obs, t_obs, p_obs, a_obs, drug_zeros = \
    get_obs_df(df, model)

for obs in if_obs:
    for index in range(N_RUNS):
        par = load_parameters(model, sxs, rafi=None, meki=None, prafi=None,
                              index=index, allow_missing_pars=True)
        obs_name = obs.split('_')[0]
        offset = df_sim_obs[(df_sim_obs.variable == f'{obs_name}_onco_obs') &
                            (df_sim_obs.datatype == 'simulation') &
                            (df_sim_obs.par_index == index)]
        offset.value = model.getParameterByName(f'{obs_name}_IF_offset')
        offset.variable = f'{obs_name}_background_obs'
        df_sim_obs = pd.concat([df_sim_obs, offset], ignore_index=True)


def apply_filters(df_filter, generic, specific):
    return df_filter[generic(df_filter) & specific(df_filter)]


filter_generic = lambda f: ((f['time'] == 0.0833) & (f['EGFR_crispr'] == 1.0))
for drug in PANRAFI:
    label = rafi_label = f'{drug.replace("_", "")} [$\mu$M]'

    filter_specific = lambda f: pd.concat([
        (f[f'{zdrug}_0'] == drug_zeros[zdrug])
        for zdrug in RAFI + PANRAFI + MEKI
        if zdrug != drug and zdrug in drug_zeros
    ], axis=1).all(axis=1)

    plot_simdata_grid(
        df_data=apply_filters(df_data_obs, filter_generic, filter_specific),
        df_sim=apply_filters(df_sim_obs, filter_generic, filter_specific),
        obs=if_obs, xindex=f'{drug}_0', xlabel=label, ylabel=IFLABEL,
        ylimits=YLIM, logx=True, logy=False, group='EGF_0', color='EGF_0',
        figdir=figdir,
        filename=f'prediction_EGFRwt_dr{drug}.pdf',
    )

    filter_specific = lambda f: pd.concat([
        (f[f'{zdrug}_0'] == drug_zeros[zdrug])
        for zdrug in RAFI + PANRAFI + MEKI
        if zdrug != drug and zdrug in drug_zeros
    ], axis=1).all(axis=1) & (f['EGF_0'] == 100.0)

    plot_simdatadecomp_grid(
        apply_filters(df_data_obs, filter_generic, filter_specific),
        apply_filters(df_sim_obs, filter_generic, filter_specific),
        if_obs, a_obs + ['pMEK_background_obs', 'pERK_background_obs'],
        f'{drug}_0', xlabel=label, ylabel=IFLABEL,
        ylimits=YLIM, logx=True, logy=False,
        figdir=figdir,
        filename=f'prediction_EGFRwt_dr{drug}_decomp.pdf',
    )


filter_generic = lambda f: ((f['time'] == 8.0) & (f['EGFR_crispr'] > 1.0))
for drug in ['LY3009120']:
    label = rafi_label = f'{drug.replace("_", "")} [$\mu$M]'

    filter_specific = lambda f: pd.concat([
        (f[f'{zdrug}_0'] == drug_zeros[zdrug])
        for zdrug in RAFI + PANRAFI + MEKI
        if zdrug != drug and zdrug in drug_zeros
    ], axis=1).all(axis=1)

    plot_simdata_grid(
        df_data=apply_filters(df_data_obs, filter_generic, filter_specific),
        df_sim=apply_filters(df_sim_obs, filter_generic, filter_specific),
        obs=if_obs, xindex=f'{drug}_0', xlabel=label, ylabel=IFLABEL,
        ylimits=YLIM, logx=True, logy=False, group='EGF_0', color='EGF_0',
        figdir=figdir,
        filename=f'prediction_EGFRa_dr{drug}.pdf',
    )

    filter_specific = lambda f: pd.concat([
        (f[f'{zdrug}_0'] == drug_zeros[zdrug])
        for zdrug in RAFI + PANRAFI + MEKI
        if zdrug != drug and zdrug in drug_zeros
    ], axis=1).all(axis=1) & (f['EGF_0'] == 100.0)

    plot_simdatadecomp_grid(
        apply_filters(df_data_obs, filter_generic, filter_specific),
        apply_filters(df_sim_obs, filter_generic, filter_specific),
        if_obs, a_obs + ['pMEK_background_obs', 'pERK_background_obs'],
        f'{drug}_0', xlabel=label, ylabel=IFLABEL,
        ylimits=YLIM, logx=True, logy=False,
        figdir=figdir,
        filename=f'prediction_EGFRa_dr{drug}_decomp.pdf',
    )


filter_generic = lambda f: ((f['time'] == 0.0833) & (f['EGFR_crispr'] == 1.0))
for meki, rafi, rafi_val in zip(
        ['Cobimetinib', 'Cobimetinib', 'Cobimetinib', 'Trametinib'],
        ['Vemurafenib', 'LY3009120', 'AZ_628', 'Dabrafenib'],
        [1.0, 1.0, 1.0, 0.1],
):

    meki_0 = f'{meki}_0'
    meki_label = f'{meki.replace("_", "")} [$\mu$M]'
    rafi_0 = f'{rafi}_0'

    filter_specific = lambda f: f[rafi_0] == rafi_val


    plot_simdata_grid(
        df_data=apply_filters(df_data_obs, filter_generic, filter_specific),
        df_sim=apply_filters(df_sim_obs, filter_generic, filter_specific),
        obs=if_obs, xindex=meki_0, xlabel=meki_label, ylabel=IFLABEL,
        ylimits=YLIM, logx=True, logy=False, group='EGF_0', color='EGF_0',
        figdir=figdir,
        filename=f'prediction_EGFRwt_dr{meki}_{rafi}{rafi_val}.pdf',
    )

    filter_specific = lambda f: (f[rafi_0] == rafi_val) & (f['EGF_0'] == 100.0)

    plot_simdatadecomp_grid(
        apply_filters(df_data_obs, filter_generic, filter_specific),
        apply_filters(df_sim_obs, filter_generic, filter_specific),
        if_obs, a_obs + ['pMEK_background_obs', 'pERK_background_obs'],
        meki_0, xlabel=meki_label, ylabel=IFLABEL,
        ylimits=YLIM, logx=True, logy=False,
        figdir=figdir,
        filename=f'prediction_EGFRwt_dr{meki}_{rafi}{rafi_val}_decomp.pdf',
    )

rafi = 'Vemurafenib'
meki = 'Cobimetinib'
rafi_val = 1.0
meki_0 = f'{meki}_0'
meki_label = f'{meki.replace("_", "")} [$\mu$M]'
rafi_0 = f'{rafi}_0'

filter_generic = lambda f: ((f['time'] == 8.0) & (f['EGFR_crispr'] > 1.0))
filter_specific = lambda f: f[rafi_0] == rafi_val

plot_simdata_grid(
    df_data=apply_filters(df_data_obs, filter_generic, filter_specific),
    df_sim=apply_filters(df_sim_obs, filter_generic, filter_specific),
    obs=if_obs, xindex=meki_0, xlabel=meki_label, ylabel=IFLABEL,
    ylimits=YLIM, logx=True, logy=False, group='EGF_0', color='EGF_0',
    figdir=figdir,
    filename=f'prediction_EGFRa_dr{meki}_{rafi}{rafi_val}.pdf',
)

filter_specific = lambda f: (f[rafi_0] == rafi_val) & \
                            (f['EGF_0'] == 100.0)

plot_simdatadecomp_grid(
    apply_filters(df_data_obs, filter_generic, filter_specific),
    apply_filters(df_sim_obs, filter_generic, filter_specific),
    if_obs, a_obs + ['pMEK_background_obs', 'pERK_background_obs'],
    meki_0, xlabel=meki_label, ylabel=IFLABEL,
    ylimits=YLIM, logx=True, logy=False,
    figdir=figdir,
    filename=f'prediction_EGFRa_dr{meki}_{rafi}{rafi_val}_decomp.pdf',
)

filter_generic = lambda f: ((f['EGF_0'] == 100.0) & (f['EGFR_crispr'] == 1.0))
filter_specific = lambda f: f[rafi_0] == rafi_val

plot_simdata_grid(
    df_data=apply_filters(df_data_obs, filter_generic, filter_specific),
    df_sim=apply_filters(df_sim_obs, filter_generic, filter_specific),
    obs=if_obs, xindex=meki_0, xlabel=meki_label, ylabel=IFLABEL,
    ylimits=YLIM, logx=True, logy=False, group='time', color='time',
    figdir=figdir,
    filename=f'prediction_EGFRwt_tc_dr{meki}_{rafi}{rafi_val}.pdf',
)

write_timestamp(figdir, 'singleprediction')
