# Supplementary material for: Mechanistic model of MAPK signaling reveals how allostery and rewiring contribute to drug resistance
Source: Mol Syst Biol. 2023 Jan 26;19(2):e10988. doi: 10.15252/msb.202210988 (PMC9912026; doi:10.15252/msb.202210988)
Supplement: Supplementary file 3 — Code EV1 [file MSB-19-e10988-s004.zip › marm2-supplement-main/runAnalysisCluster.sh]

#!/usr/bin/env bash
snakemake run_analysis -j 10000 --cluster-config cluster.json --cluster "sbatch -p {cluster.queue} -n 1 -c {cluster.cores} -N 1 -t {cluster.time} --mem={cluster.memory} -e {cluster.error} -o {cluster.output} --mail-user={cluster.mail}" &
